# Supplementary material for: Networks in a Large-Scale Phylogenetic Analysis: Reconstructing Evolutionary History of Asparagales (Lilianae) Based on Four Plastid Genes
Source: PLoS One. 2013 Mar 18;8(3):e59472. doi: 10.1371/journal.pone.0059472 (PMC3605904; doi:10.1371/journal.pone.0059472)
Supplement: Appendix S1 — The aligned data matrix in this study (Nexus). (NEX) [file pone.0059472.s001.nex]

#NEXUS 
[Shichao Chen, Dong-Kap Kim, Mark W. Chase, Joo-Hwan Kim. Networks in a Large-scale Phylogenetic Analysis: Reconstructing Evolutionary History of Asparagales (Lilianae) based on Four Plastid Genes. PloS One. 2013-02-01 ]
[MacClade 4.0 registered to Planat systematics, Kyungwond Univ., Korea]


BEGIN DATA;
	DIMENSIONS  NTAX=284 NCHAR=6862;
	FORMAT DATATYPE=DNA  MISSING=? GAP=-  INTERLEAVE ;
MATRIX

[                                                 10        20        30        40        50        60        70        80        90        100       110       120       130       140       150       160       170       180       190       200       210       220       230       240       250       260       270       280       290       300       310       320       330       340       350       360       370       380       390       400       410       420       430       440       450       460       470       480       490       500       510       520       530       540       550       560       570       580       590       600       610       620       630       640       650       660       670       680       690       700       710       720       730       740       750       760       770       780       790       800       810       820       830       840       850       860       870       880       890       900       910       920       930       940       950       960       970       980       990       1000      1010      1020      1030      1040      1050      1060      1070      1080      1090      1100      1110      1120      1130      1140      1150      1160      1170      1180      1190      1200      1210      1220      1230      1240      1250      1260      1270      1280      1290      1300      1310      1320      1330      1340      1350      1360      1370      1380      1390      1400      1410      1420      1430      1440      1450      1460      ]
[                                                 .         .         .         .         .         .         .         .         .         .         .         .         .         .         .         .         .         .         .         .         .         .         .         .         .         .         .         .         .         .         .         .         .         .         .         .         .         .         .         .         .         .         .         .         .         .         .         .         .         .         .         .         .         .         .         .         .         .         .         .         .         .         .         .         .         .         .         .         .         .         .         .         .         .         .         .         .         .         .         .         .         .         .         .         .         .         .         .         .         .         .         .         .         .         .         .         .         .         .         .         .         .         .         .         .         .         .         .         .         .         .         .         .         .         .         .         .         .         .         .         .         .         .         .         .         .         .         .         .         .         .         .         .         .         .         .         .         .         .         .         .         .         .         .         .         .         ]

Phragmites_communis                      --------------------------------------------------------------ATTATTGGACCCGTGCTGGATATAACTTTTCCCCCGGGCAAGTTGCCTTATATTTATAACGCTTTGATAGTCAAGAGTCGAGACACTGCCGATAAGCAAATTAATGTGACTTGTGAGGTACAACAATTATTAGGAAATAATCGAGTTAGAGCTGTAGCTATGAGTGCTACAGACGGGTTGATGAGAGGAATGCAAGTGATTGACACGGGAGCTCCTCTCAGTGTTCCAGTCGGTGGAGCTACTCTCGGACGAATTTTTAACGTTCTTGGGGAGCCTATTGACAATTTGGGTCCTGTAGATACTAGTGCAACATTCCCTATTCATAGATCCGCGCCTGCCTTTATCGAGTTAGATACGAAATTATCCATCTTTG-----AAACAGGTATTAAGGTGGTCGATCTTTTAGCTCCTTATCGGCGTGGAGGAAAAATCGGACTATTTGGAGGGGCAGGAGTAGGTAAAACTGTACTCATCATGGAATTAATCAATAACATTGCTAAAGCTCATGGAGGCGTATCCGTATTTGGCGGAGTAGGGGAACGGACTCGTGAAGGAAATGATCTTTATATGGAAATGAAGGAATCTGGAGTAATTAATGAAAAAAATATTGAGGAATCAAAGGTAGCTCTAGTCTATGGCCAAATGAATGAACCGCCGGGAGCTCGTATGAGAGTTGGTTTAACTGCCCTAACTATGGCAGAATATTTCCGAGATGTTAATAAGCAAGACGTGCTTTTATTCATCGATAATATCTTTCGTTTTGTTCAAGCAGGATCGGAGGTATCTGCTTTATTAGGGAGAATGCCCTCCGCAGTGGGTTATCAACCTACCCTTAGTACAGAAATGGGTTCTTTGCAAGAAAGAATTGCTTCTACCAAAAAGGGATCTATAACTTCGATCCAAGCAGTTTATGTACCTGCGGACGATTTGACCGACCCTGCTCCTGCCACAACATTTGCACATTTGGACGCTACTACCGTACTTTCCAGAGGATTAGCTTCCAAAGGTATTTATCCCGCAGTAGATCCTTTAGATTCAACCTCAACTATGTTACAGCCTCGGATCGTTGGCAACGAACATTATGAAACTGCGCAAAGAGTTAAGGAAACTTTACAACGTTACAAAGAACTTCAGGACATTATCGCAATTCTTGGGTTGGATGAATTATCGGAGGAGGATCGTTTAACTGTAGCAAGAGC-----ACGAAAAATTGAGCGGTTCTTATCACAACCGTTCTTTGTGGCAGAAGTTTTTACCGGTTCTCCAGGAAAGTATGTTGGTCTTGCAGAAACAATTAGGGGATTTCAACTAATCCTTTCCGGAGAATTAGATGGCCTACCCGAACAGGCTTTTTATTTGGTGGGGAACATCGATGAAGCTAGCACGAAAGCTATAAACTTAGA   [1397]
Juncus_effusus_var._decipiens            ---CTNATCCCGGGNTTTNNACAATTCAAGAA------AAAANCNTTGGGCATATCGNTCAAATTATTGGCCCAGNNNTCGATGTCGNTTTTGCTCCGGGGAATTNGCCT-ATATTTATAACGCTTTGATAGTGAAGGATCGAGATACTATGGNTCAGGATGTTTATG-GACTTGTGAAGTACAACAATTATTAGGAAATAATCGAGTTAGAGCTGTATCTATGAGTGCTACAGATGGTCTAACGAGAGGAATGGAAGTGATTGATACAGAAGCTCCTCTCAGTGTTCCAGTTGGTGGAGCTACTCTCGGACGAATTTTCAATGTTCTTGGAGAGCCTATTGATAATTTAGGCCCGGTAGATACTAGTACAACACTTCCTATTCATAGATCTGCACCTGCTTTTATAGAATTAGATACAAAATTATCTATCTTTG-----AAACCGGTATTAAAGTGGTGGATCTTTTAGCTCCTTATCGCCGTGGAGGAAAAATTGGATTATTTGGGGGAGCTGGAGTAGGTAAAACAGTACTTATTATGGAATTGATCAACAATATTGCTAAAGCTCATGGGGGCGTATCCGTATTTGGTGGAGTAGGGGAACGTACTCGTGAAGGAAATGATCTCTATATGGAAATGAAACAATCCGGGGTGATTAATGAAAAAAAGATTTCAGAATCTAAAGTAGCTCTAGTCTATGGTCAAATGAATGAACCGCCGGGAGCTCGTATGAGAGTTGGTTTAACTGCCCTAACTATGGCAGAATATTTCCGGGATGTTAATAAACAAGATGTGCTTCTATTCATTGACAATATTTTTCGTTTCGTCCAAGCAGGATCAGAAGTATCCGCTTTATTAGGGAGAATGCCTTCCGCAGTGGGTTATCAACCTACTCTGAGTACAGAAATGGGTTCTTTGCAAGAAAGAATTACTTCTACTAAAAAGGGGGCTATAACTTCAATCCAAGCAGTTTACGTACCTGCGGATGATTTGACCGACCCCGCTCCTGCTACAACATTTGCACATTTAGATGCTACTACCGTACTATCAAGACCATTAGCTGCCAAGGGNATTTATCCAGCAGTAGANCCTTTAGATTCAACATCCACTATGTTACAACCTAATATTGTTGGCAAAGAACATTATGAAACTGCGCAAAGAGTTAAGCAAACTTCACAACGTTACAAGGAACTTCAAGATATTATAGCGGTTCTTGGATTAGATGAATTATCGGAAGAGGATCGTTTAACTGTAGCAAGAGC-----ACGAAAGATTGAGCGTTTCTTATCACAGCCNTTCTTCGTGGCAGAAATATTTACTGGTTCTCCAGGAAAATATGTTGATCTTGCAGAAACTATTAGGGGATTTCAACTGATTCTTTCCGGAGAATTAGATCGTTTGCCCGAACAAGCTTTTTATTTGGTGGGTAACATCGATGAAGCTACCGCGAAAGCTATTAANTTAG-   [1447]
Commelina_communis                       ----TAGTCCTGCAGTTTCCACACTTGAAGAA------AAAAACCTAGGGCGTATCGCTCAAATTATTGGCCCAGTACTAGATGTTGTTTTTCCTCCGGGCAAAATGCCTAAGATTTTTAATGCTTTAGTAGTTAAGAGTCGAGATACTGTCGGTCAGCAAATTAATGTTACTTGTGAGGTACAACAATTATTAGGAAATAATCGAGTTAGAGCTATAGCTATGAGTGCTACAGATGGACTGACAAGAGGAATGGAAGTGATTGACAGAGGAGTTCCTCTGAGTGTTCCAGTCGGCGGAGCTACTCTCGGGCGAATCTTCAACGTTCTTGGGGAACCCGTTGATGAATTAGGTCCTGTAGATACTCGCACAACATCTCCTATTCATAGATCCGCGCCCGCCTTTATACAGTTAGATACGAAATTATCTATTTTCG-----AAACGGGGATTAAAGTAGTGGATCTTTTAGCCCCTTATCGGCGCGGAGGAAAAATTGGACTGTTTGGGGGAGCCGGTGTAGGTAAAACAGTACTAATCATGGAATTAATCAACAACATTGCTAAAGCTCACGGGGGTGTATCCGTATTTGGCGGAGTAGGCGAACGTACTCGTGAAGGAAACGATCTCTACATGGAAATGAAGGAATCCGGCGTAATTAATGAAGAAAATCTTGCGGAATCCAAAGTTGCTTTAGTCTATGGTCAAATGAATGAACCGCCGGGAGCTCGTATGAGAGTTGGGTTGACTGCCCTAACCATGGCGGAATATTTCCGGGATGTTAATCAACAAGATGTACTTTTATTCATTGACAATATCTTTCGTTTCGTTCAAGCGGGATCGGAGGTATCTGCCTTATTGGGCAGAATGCCTTCCGCAGTAGGTTATCAACCTACCCTTAGTACAGAAATGGGTTCTTTGCAAGAAAGAATTACTTCTACCAAGGAGGGATCCATAACTTCCATCCAAGCAGTTTATGTACCTGCAGACGATTTGACAGATCCTGCCCCTGCCACGACATTTGCACATTTAGATGCGACTACCGTACTCTCAAGAGGATTAGCCGCTAAAGGCATTTATCCAGCAGTGGATCCTTTAGATTCAACGTCAACTATGTTACAACCCGGAATTGTTGGCGATAAACATTATGAAACTGCGCAAAGAGTTAAGCAAACTTTACAGCGTTACAAAGAGCTTCAAGACATTATAGCTATCCTTGGCTTAGACGAATTATCCGAAGAGGATCGCTTAACTGTAGCAAGAGC-----ACGAAAAATTGAGCGTTTCTTATCACAACCATTCTTTGTAGCAGAAGTCTTTACTGGTTCTCCAGGAAAGTATGTTGATCTTACGGAAACAATTAGGGGATTTCAACTGATCCTTTCCGGAGAATTAGACAGTCTTCCCGAGCAGGCCTTTTATTTGGTAGGTAACATAGATGAAGCTACCGCGAAAGCTATGAACTTAGA   [1449]
Apostasia_wallichii                      -------------GGTTTCCACACTTGAAGAA------AAAAACCGAGGGCGTATCGCTCAAATTATTGGCCCAGTGCTGGATGTAACTTTTCCACCGGGAAAGATGCCTAATATTTATAATGCTTTGGTAATTCAGGGTCAAGATAGTATCGGCCAACAAATTAATGTAACTTGTGAGGTACAACAATTATTAGGAAATAATCGAGTTAGAGCTGTAGCTATGAGTGCCACAGATGGTCTGATGAGAGGAATGGAGGTGATTGACACGGGAGCTCCTCTAAGTGTTCCAGTCGGCGGGACTACTCTTGGACGAATTTTCAATGTTCTTGGAGAACCTGTTGATAATTTAGGTCCTGTCGATACTCGAACAACATCTCCTATTCATAGATCTGCACCCACCTTCATACAGTTAGATACGAAATTATCAATCTTTG-----AAACAGGGATTAAAGTGGTAGATCTTTTAGCCCCCTATCGCCGCGGAGGAAAAATTGGACTTTTTGGGGGGGCAGGAGTGGGTAAAACGGTACTCATCATGGAATTGATCAACAACATTGCCAAAGCTCATGGGGGAGTATCCGTATTTGGTGGAGTAGGTGAACGTACTCGTGAAGGAAATGATCTTTACCTGGAAATGAAAGAATCCGGAGTGATTAATGAAAAGAATCTTGCGGAGTCCAAAGTGGCTCTAGTCTATGGTCAAATGAATGAACCGCCGGGAGCTCGTATGAGAGTTGGCTTAACTGCCCTAACCATGGCGGAATATTTCCGGGATGTTAATGAGCAAGACGTACTTCTATTCATAGACAATATCTTTCGTTTCGTTCAAGCAGGGTCAGAAGTATCCGCCTTATTGGGTAGAATGCCTTCTGCAGTGGGTTATCAACCTACCCTTAGTACAGAAATGGGTTCTTTGCAAGAAAGAATTACTTCTACCAAAGAAGGATCTATAACATCGATTCAAGCAGTTTATGTACCCGCAGATGATTTGACGGACCCTGCTCCTGCCACGACATTTGCACATTTAGATGCTACTACTGTATTATCAAGAGGATTAGCTGCTAAAGGTATTTATCCAGCAGTAGATCCCTTAGATTCAACGTCAACTATGTTACAACCTCGGATCGTTGGCGAAGAACATTATGAAACTGCGCAAAGAGTTAAGCAAACTTCACAACGTTACAAAGAACTTCAGGACATTATAGCTATCCTTGGGTTGGACGAATTATCCGAAGAAGATCGTTTAACTGTAGCAAGAGC-----ACGAAAGATTGAGCGTTTCTTATCACAACCTTTCTTTGTGGCAGAAGTCTTTACTGGTTCTCCAGGTAAATATGTTGGTCTCGCAGAAACAATTAGGGGGTTTCAACTCATCCTTTCCGGAGAATTAGACGGTCTTCCAGAACAGGCCTTTTATTTGGTGGGTAACATTGATGAAGCTACCGCGAAAGCTATGAACTTA--   [1438]
Orchis                                   ---CTGATCCCGTGGTTTCTACACTTGAAGAA------CAAAACCTAGGGCGTATCGCTCAAATTATTGGCCCAGTACTGGATGTTATTTTTCCACCGGGCAAGATGCCTAATATTTATAATGCTTTGATAATTAAGAGTCGAGATACTGTCGGCCAGCAAATTAATGTAACTTGTGAGGTACAACAATTATTAGGAAATAATCGAGTTAGAGCTGTAGCTATGAGTGCTACAGACGGTCTGATGAGAGGAATGAAAGTGATTGACACGGGAGCTCCTCTAAGTGTTCCAGTCGGCGGAGCTACTCTCGGACGAATTTTCAATGTTCTTGGAGAGCCTGTTGATAATTTAGGTCCTGTCGATATTCGCACAACATCTCCCATTCATAGATCTGCACCTGCCTTCATACAGTTAGATACAACATTATCAATCTTTG-----AAACAGGGATTAAAGTGGTGGATCTTTTAGCCCCCTATCGCCGGGGAGGAAAAATTGGACTATTTGGGGGAGCTGGAGTGGGTAAAACAGTACTCATCATGGAATTGATCAACAACATTGCCAAAGCTCATGGAGGCGTATCCGTATTTGGTGGAGTAGGTGAACGTACTCGTGAAGGAAATGATCTCTACATGGAAATGAAAGAATCCGGGGTGATTAATGAGAAAAATATTGCAGAATCCAAAGTCGCTCTAGTCTATGGTCAAATGAATGAACCGCCAGGGGCTCGTATGAGAGTTGGCTTGACTGCCCTAACCATGGCGGAATATTTCCGGGATGTTAATGAGCAAGACGTACTTCTATTCATCGACAATATATTTCGTTTCGTTCAAGCAGGGTCCGAAGTATCTGCCTTATTAGGTAGAATGCCTTCTGCAGTGGGTTACCAACCTACCCTTAGTACGGAAATGGGTTCTTTGCAAGAAAGAATTACTTCTACCAAAGAAGGATCTATAACATCGATCCAAGCAGTTTATGTACCTGCGGATGATTTGACCGACCCTGCTCCTGCCACAACATTCGCACATTTAGATGCTACTACCGTATTATCAAGAGGATTAGCTGCCAAAGGTATTTATCCAGCAGTAGATCCCTTGGATTCAACGTCAACTATGTTACAACCTCGAATCGTTGGCGAGGAACATTATGGAACTGCGCAAATGGTTAAGCAAACTTCACAACGTTACAAAGAACTTCAGGACATTATAGCTATCCTTGGGTTGGACGAATTATCCGAAGAAGATCGTTTAACCGTAGCAAGAGC-----ACGAAAGATTGAGCGTTTCTTATCACAACCCTTCTTTGTTGCAGAAGTATTTACCGGTTCTCCAGGGAAATATGTTGATCTCGCAGAAACAATTCGGGGGTTTCAATTCATCCTTTCCGGAGAATTAGATGGTCTTCCCGAGCAAGCCTTTTATTTGGTGGGTAACATCGATGAAGCTACCGCGAAAGCTATGAACTTAGA   [1450]
Calanthe_discolor                        ------GTCCTGCGGTTTCCACACTTGACGAA------AAAAACCTAGGTCGTATCGCTCAAATTATTGGCCCAGTACTTGATGTCGTTTTTCCCCCAGGCAAGATGCCTAATATTTATAACGCTTTGGTAGTTAAAGGTCGAGATACCGTCGGTCAGCAAATTAATGTGACTTGTGAAGTACAACAATTATTAGGAAATAATCGAGTTAGAGCTGTAGCTATGAGTGCTACAGATGGTCTGACGAGAGGAATGGAAGTAATTAACACGGGAGCTCCTCTAAGTGTTCCAGTCGGCGGAGCTACTCTCGGACGAATTTTTAATGTTCTTGGGGAGCCTGTTGATAATTTAGGTCCTGTAGATACTCGTACAACATCTCCTATTCATAGATCTGCGCCTGCCTTTATACAGTTGGATACAAAATTATCAATCTTTG-----AAACGGGGATTAAAGTGGTAGATCTTTTAGCTCCTTATCGCCGTGGAGGAAAAATCGGACTATTTGGGGGAGCTGGCGTGGGTAAAACAGTACTTATCATGGAATTGATCAACAACATTGCCAAAGCTCATGGAGGCGTATCCGTATTTGGCGGAGTAGGCGAACGTACTCGTGAAGGAAATGATCTCTACATGGAAATGAAAGAATCGGGGGTGATTAATGAAAAAAATATTGCAGAATCAAAAGTAGCTCTAGTCTATGGTCAAATGAATGAACCGCCGGGAGCTCGTATGAGAGTTGGTTTGACTGCCCTAACCATGGCGGAATATTTCCGGGATGTTAATGAACAAGACGTACTTCTATTCATCGACAATATCTTTCGTTTCGTCCAAGCAGGGTCAGAAGTATCCGCCTTATTAGGGAGAATGCCTTCCGCAGTGGGTTATCAACCTACCCTTAGTACAGAAATGGGTTCTTTGCAAGAAAGAATTACTTCCACCAAAGAGGGATCTATAACTTCGATCCAAGCAGTTTATGTACCTGCGGATGATTTGACCGACCCCGCTCCTGCCACGACATTTGCACATTTAGATGCTACTACCGTACTATCAAGAGGATTAGCTGCCAAAGGTATTTATCCAGCAGTAGATCCTTTAGATTCAACGTCAACTATGTTACAACCTCGGATCGTTGGCGAGGAACATTATGAAACTGCGCAAAGAGTTAAGCAAACTTCACAACGTTACAAAGAACTTCAGGACATTATAGCTATCCTTGGATTGGACGAATTATCCGAAGAAGATCGTTTAACTGTAGCAAGAGC-----ACGAAAAATTGAGCGTTTCTTATCACAACCTTTCTTCGTGGCAGAAGTCTTTACCGGTTCTCCAGGGAAATATGTTGGTCTCGCAGAAACAATTAGGGGGTTTCAACTGATCCTTTCCGGAGAATTAGACGGTCTTCCCGAGCAGGCCTTTTATTTGGTGGGTAACATCGACGAAGCTACCGCGAAAGCTATGAACTTAGA   [1447]
Cymbidium_goeringii                      -----TATCCTGTGGTTTCT-CACTTGAAGAA------CAAAACCTAGGGCGTATCACTCAAATTATTGGCCCAGTACTGGATGTCATTTTTCCACCGGGCAATATGCCTAATATTTATAATGCTTTGGTAATTAAAGGTCGAGATACTGTCGGTCAGCAAATTAATGTAACTTGTGAAGTACAACAATTATTAGGAAATAATCGAGTGAGAACTGTAGCTATGAGTGCTACAGATGGTCTGAGGAGAGGAATGAAAGTGATTAACACGGGAGCTCCTCTAAGTGTTCCAGTCGGGGGAGCTACTCTCGGACGAATTTTCAACGTTCTTGGAGAGCCCGTTGATAATTTAGGTCCTGTCGATACTCGCACAACATCTCCTATTCATAGATCTGCACCCGCCTTCATACAGTTAGATACGAAATTATCAATCTTTG-----AAACAGGGATTAAAGTGGTAGATCTTTTAGCTCCCTATCGCCGTGGAGGAAAAATAGGACTATTTGGGGGAGCTGGAGTGGGTAAAACAGTACTCATCATGGAATTGATCAACAACATTGCCAAAGCTCACGGAGGCGTATCTGTATTTGGCGGAGTAGGTGAACGTACTCGTGAAGGAAATGATCTCTACATGGAAATGAAAGAATCCGGGGTGATTAATGAAAAAAATCTTGCAGAATCAAAAGTGGCTCTAGTCTATGGTCAAATGAATGAACCGCCAGGAGCTCGTATGAGAGTTGGCTTGACTGCCCTAACCATGGCGGAATATTTTAGGGATGTTAATGAGCAAGACGTACTTCTATTCATCGACAATATATTTCGTTTCGTTCAAGCAGGGTCCGAAGTCTCTGCCTTATTAGGTAGAATGCCTTCTGCAGTGGGTTATCAACCTACCCTTAGTACGGAAATGGGTTCTTTGCAAGAAAGAATTACTTCTACTAAAGAAGGATCCATAACATCGATCCAAGCAGTTTATGTACCTGCGGATGATTTGACCGACCCTGCTCCTGCCACGACATTTGCACATTTAGATGCTACTACCGTATTATCAAGAGGATTAGCTGCCAAAGGTATTTATCCAGCAGTAGATCCCTTGGATTCAACGTCAACTATGTTACAACCTAGGATCGTTGGTGAGGAACATTATGAAACTGCGCAAAGGGTTAAGCAAACTTCACAACGTTACAAAGAACTTCAGGACATTATAGCTATCCTTGGGTTGGACGAATTATCCGAAGAAGATCGGTTAACTGTAGCAAGAGC-----ACGCAAAATTGAGCGTTTCTTATCACAACCCTTCTTTGTGGCAGAAGTCTTTACTGGTTCTCCAGGGAAATATGTTGGTCTCGCAGAAACAATTCGGGGGTTTAAATTCATCCTTTCCGGAGAATTAGACGGTCTTCCCGAGCAGGCCTTTTATTTGGTGGGTAACATCGATGAAGCTACCGCGAAAGCTATGAACT----   [1443]
Cypripedium_calceolus                    -------TCCTGCGGTTTCCGCACTTGAAGAA------CAAAACCTAGGGCGTATCGCTCAAATTATTGGCCCAGTACTGGATGTCATTTTTCCACCGGGCAAGATGCCTAATATTTATAATGCTTTGGTAATTAAGGGTCGAGATACTGTCGGTCAGCAAATTAATGTAACTTGTGAGGTACAACAATTATTAGGAAATAATCGAGTGAGAGCTGTAGCTATGAGCGCTACAGATGGTCTGATGAGAGGAATGAAGGTGATTGACACGGGAGCTCCTCTAAGTGTTCCAGTCGGCGGAGCTACTCTAGGACGAATTTTCAACGTTCTTGGAGAGCCTGTTGATAATTTGGGTCCTGTTGATACTCGCACAACATCTCCTATTCATAGATCTGCACCCGCCTTCATACAATTAGATACGAAATTATCAATCTTTG-----AAACAGGAATTAAAGTAGTGGATCTTTTAGCCCCCTACCGCCGTGGAGGAAAAATCGGACTATTTGGGGGAGCTGGAGTGGGTAAAACAGTACTCATCATGGAATTGATCAACAACATTGCCAAAGCTCATGGAGGCGTATCCGTATTTGGCGGAGTAGGTGAACGTACTCGTGAAGGAAATGATCTCTACATGGAAATGAAGGAATCCGGGGTGATTAATGAAAAAAATCTTGGAGAATCCAAGGTCGCTCTAATCTATGGTCAAATGAATGAACCGCCAGGAGCTCGTATGAGAGTTGGCTTGACTGCCCTAACCATGGCGGAATATTTTCGGGATGTTAATGAGCAAGACGTACTTCTATTCATCGACAATATCTTTCGTTTCGTTCAAGCAGGGTCCGAAGTATCTGCCTTATTAGGTAGAATGCCTTCCGCAGTGGGTTATCAACCTACCCTTAGTACGGAAATGGGTTCTTTGCAAGAAAGAATTACTTCTACCAAAGAAGGATCTATAACATCGATCCAAGCAGTTTATGTACCTGCGGATGATTTGACCGACCCTGCTCCTGCCACGACATTTGCACATTTAGATGCTACTACCGTATTATCAAGAGGATTAGCTGCCAAAGGTATTTATCCAGCAGTAGATCCCTTAGATTCAACGTCAACCATGTTACAACCTCGGATCGTTGGCGAGGAACATTATGAAATTGCGCAAAGAGTTAAGCAAACTTCACAACGTTACAAAGAACTTCAGGACATTATAGCTATCCTTGGGTTGGACGAATTATCCGAAGAAGATCGTTTAACTGTAGCAAGAGC-----ACGAAAGATTGAGCGTTTCTTATCACAACCCTTCTTTGTGGCAGAAGTCTTTACTGGTTCTCCGGGGAAATATGTTGGTCTCGCAGAAACAATTCGGGGGTTTCAACTCATCCTTTCCGGAGAATTAGACGATCTTCCCGAACAGGCCTTTTATTTGGTGGGTAACATCGATGAAGCTACCGCGAAAGCTATTAACTTAGA   [1446]
Cephalanthera_longibracteata             -----GATCCTGTGGTTTCTACACTTGAAGAA------CAAAACCTAGGGCGTATCGCTCAAATTATTGGCCCAGTACTGGATGTCATTTTTCCACCGGGCAAGATGCCTAATATTTATAATGCTTTGGTAGTTAAAGG-CGAGATACTG-CGG-CAGCAAATTAATGTGACTTGTGAGGTACAACAATTATTAGGAAATAATCGAGTTAGAGCTGTAGCTATGAGTGCTACAGATGGTCTGATGAGAAGAATGGAAGTTATTGACACGGAAGCTCCTCTAAGTGTTCCAGTCGGGGGAGCTACTCTCGGACGAATTTTCAATGTTCTTGGAGAGCCCGTTGATAATTTAGGTTCCGTGGATACTCGCACAACATCTCCTATTCATAGATCTGCACCCGCCTTCATACA-TTAGATACAAAATTATCAATCTTTG-----AAAC-GGGATTAAAGTGGTGGATCTTTTAGCTCCGTATCGCCGTGGAGGAAAAATAGGACTATTTGGGGGAGC-GGAGTGGGTAAAACAGTACTCATCATGGAATTGATCAACAACATTGCCAAAGCTCACGGAGGCGTATCCGTATTTGGCGGAGTAGG-GAACGTACTCGTGAAGGAAATGATCTCTACATGGAAATGAAAGAATCCGGGGTGATTAATGAAAAAAAT-TTGCAGAATCCAAAGTAGCTCTAGTCTATGGTCAAATGAATGAACCGCCAGGAGCTCGTATGAGAGTTGGCTTGACTGCCCTAACCATGGCGGAATATTTCCGGGATGTTAATGA-CAAGACGT-CTTCTATTCATCGACAATATCTTTCGTTTCGTTCAAGCAGGGTCAGAAGTCTCCGCCTTATTAGGGAGAATGCCTTC-GC-GTGGGTTATCAACCTACCCTTAGTAC-GAAATGGGTTCTTTGCAAGAAAGAATTACTTCTACCAAAGA-GGATCTATAACTTCGATCCAAGCAGTTTATGTACCTGCGGATGATTTGACCGACCC-GCTCCTGCCACGACATTTGCACATTTGGATGCTACTACCGTA-TATCAAGAGGATTAGCTGCCAAAGG-ATTTATCCAGC-GTAGATCCTT--GATTCAAC-TCAACTATGTTACAACCTCG-ATCGTTGGCGAGGAACATTATGAAACTGCGCAAAG---TAAGCAAACTT-ACAACGTTACAAAGAACTTCAGGACATTATAGCTATCCTGGGGTTGGACGAATTATCCGAAGAAGATCGTTTAACTGTAGCAAGAGC-----ACGAAAAATTGAGCGTTTCTTATCACAACCCTTCTTCGTGGCAGAAGTCTTTACTGGTTCTCCAGGGAAATATGT-GGTCT-GCAGAAACAATT--GGGGTTTCAACT-ATCCTTTCCGGAGAATTAGACGGTCTTCCCGAGCAGGCCTTTTATTTGGTGGGTAACATCGATGAAGCTACCGCGAAAGCTATGAACTTAGA   [1417]
Epipactis_thunbergii                     ---CTGGTCCTGTGGTTTCCACACTTGAAGAA------CAAAAACTGGGGCGTATCGCTCAAATTATTGGCCCAGTACTGGATGTCATTTTTCCCCCGGGAAAAATGCCTAATATTTATAACGCTTTGGTAATTAAAGGTCGAGATACTGTCGGTCAACAAATTAATGTGACCTGTGAAGTACAACAATTATTAGGAAATAATCGAGTGAGAGCTGTAGCTATGAGTGCTACAGATGGTCTGACGAGAGGAATGGAAGTAATTGACACGGGAGCTCCTCTAAGTGTTCCAGTCGGCGGAGCTACTCTCGGACGAATTTTCAACGTTCTTGGAGAGCCTGTTGATAATTTAGGTCCTGTAGATACTCGCACAACATCTCCTATTCATAGATCCGCGCCTGCCTTCATACAGTTAGATACGAAATTATCAATCTTTG-----AAACAGGGATTAAAGTGGTGGATCTTTTAGCTCCCTATCGCCGTGGAGGAAAAATCGGACTATTTGGGGGAGCTGGAGTGGGTAAAACAGTACTCATCATGGAATTGATCAACAACATTGCCAAAGCTCATGGAGGCGTATCCGTATTTGGCGGAGTAGGCGAACGTACTCGTGAAGGAAATGATCTCTACATGGAAATGAAAGAATCCGGGGTGATTAATGAAAAAAATATTGCAGAATCCAAAGTGGCTCTAGTCTATGGTCAAATGAATGAACCGCCAGGAGCTCGTATGAGAGTTGGCTTGACTGCCCTAACCATGGCGGAATATTTCCGGGATGTTAATGAGCAAGACGTACTTCTATTCATCGACAATATATTTCGTTTCGTTCAAGCAGGGTCCGAAGTCTCTGCCTTATTAGGCAGAATGCCTTCTGCAGTGGGTTATCAACCTACCCTTAGTACGGAAATGGGTTCTTTGCAAGAAAGAATTACTTCTACCAAAGAAGGATCTATAACATCGATCCAAGCACTTTATGTACCTGCGGATGATTTGACCGACCCTGCTCCTGCCACGACATTTGCACATTTAGATGCTACTACAGTATTATCAAGAGGATTAGCTGCCAAAGGTATTTATCCAGCAGTAGATCCCTTGGATTCAACATCAACTATGTTACAACCTCGGATCGTTGGCGAGGAACA--------------------------------------------------------------------------------------------------------------------------------------------------------------------------------------------------------------------------------------------------------------------------------------------------------------------------------------   [1129]
Cephalanthera_erecta                     -------TCCTGTGGTTTCTACACTTGAAGAA------CAAAAACTGGGGCGTATCGCTCAAATTATTGGCCCAGTACTGGATGTCATTTTTCCACCGGGCAAAATGCCTAATATTTATAATGCTTTGGTAATTAAGGGTCGAGATACTGTCGGTCAACAAATTAATGTAACTTGTGAAGTACAACAATTATTAGGAAATAATCGAGTGAGAGCTGTAGCTATGAGTGCTACAGATGGTCTGATGAGAGGAATGAAAGTTATTGACACGGAAGCTCCTCTAAGTGTTCCAGTCGGGGGAGCTACTCTCGGACGAATTTTCAACGTTCTTGGAGAGCCCGTTGATAATTTAGGTTCTGTCGATACTCGCACAACATCTCCTATTCATAGATCTGCACCCGCCTTCATACAGTTAGATACGAAATTATCAATCTTTG-----AAACCGGGATTAAAGTGGTGGATCTTTTAGCCCCCTATCGCCGTGGAGGAAAAATAGGACTATTTGGGGGAGCTGGAGTGGGTAAAACAGTACTCATCATGGAATTGATCAACAACATTGCCAAAGCTCACGGAGGCGTATCCGTATTTGGTGGAGTAGGTGAACGTACTCGTGAAGGAAATGATCTCTACATGGAAATGAAAGAATCCGGGGTGATTAATGAAAAAAATCTTGCAGAATCCAAAGTGGCTCTAGTCTATGGTCAAATGAATGAACCGCCAGGAGCTCGTATGAGAGTTGGCTTGACTGCCCTAACCATGGCGGAATATTTCCGGGATGTTAATGAGCAAGACGTACTTCTATTCATCGACAATATATTTCGTTTCGTTCAAGCAGGGTCCGAAGTCTCTGCCTTATTAGGCAGAATGCCTTCTGCAGTGGGTTATCAACCTACCCTTAGTACGGAAATGGGTTCTTTGCAAGAAAGAATTACTTCTACCAAAGAAGGATCTATAACATCGATCCAAGCAGTTTATGTACCTGCGGATGATTTGACCGACCCTGCTCCTGCCACGACATTTGCACATTTAGATGCTACTACAGTATTATCAAGAGGATTAGCTGCCAAAGGTATTTATCCAGCAGTAGATCCCTTGGATTCAACATCAACTATGTTACAACCTCGGATCGTTGGCGAGGAACATTATGAAACTGCGCAAAGGGTTAAGCAAACTTCACAACGTTATAAAGAACTTCAGGACATTATAGCTATCCTTGGGTTGGACGAATTATCCGAAGAAGATCGTTTAACTGTAGCAAGAGC-----ACGAAAGATTGAGCGTTTCTTATCACAACCCTTCTTCGTGGCAGAAGTCTTTACTGGTTCTCCAGGGAAATATGTTGGTCTCGCAGAAACAATTCGGGGGTTTCAATTCATCCTTTCCGGAGAATTAGACGGTCTTCCCGAGCAGGCCTTTTATTTGGTGGGTAACATCGATGAAGCTACCGCGAAAGCTATGAACTTAGA   [1446]
Cephalanthera_falcata                    -------------GGTTTCTACACTTGAAGAA------CAAAACCTGGGGCGTATCGCTCAAATTATTGGCCCAGTACTGGATGTCATTTTTCCACCGGGCAAAATGCCTAATATTTATAATGCTTTGGTAATTAAGGGTCGAGATACTGTCGGTCAACAAATTAATGTAACTTGTGAAGTACAACAATTATTAGGAAATAATCGAGTGAGAGCTGTAGCTATGAGTGCTACAGATGGTCTGATGAGAGGAATGAAAGTGATTGACACGGAAGCTCCTCTAAGTGTTCCAGTCGGGGGAGCTACTCTCGGACGAATTTTCAACGTTCTTGGAGAGCCCGTTGATAATTTAGGTTCTGTCGATACTCGCACAACATCTCCTATTCATAGATCTGCACCCGCCTTCATACAGTTAGATACGAAATTATCAATCTTTG-----AAACCGGGATTAAAGTGGTGGATCTTTTAGCCCCCTATCGCCGTGGAGGAAAAATAGGACTATTTGGGGGAGCTGGAGTGGGTAAAACAGTACTCATCATGGAATTGATCAACAACATTGCCAAAGCTCACGGAGGCGTATCCGTATTTGGTGGAGTAGGTGAACGTACTCGTGAAGGAAATGATCTCTACATGGAAATGAAAGAATCCGGGGTGATTAATGAAAAAAATCTTGCAGAATCCAAAGTGGCTCTAGTCTATGGTCAAATGAATGAACCGCCAGGAGCTCGTATGAGAGTTGGCTTGACTGCCCTAACCATGGCGGAATATTTCCGGGATGTTAATGAGCAAGACGTACTTCTATTCATCGACAATATATTTCGTTTCGTTCAAGCAGGGTCCGAAGTCTCTGCCTTATTAGGCAGAATGCCTTCTGCAGTGGGTTATCAACCTACCCTTAGTACGGAAATGGGTTCTTTGCAAGAAAGAATTACTTCTACCAAAGAAGGATCTATAACATCGATCCAAGCAGTTTATGTACCTGCGGATGATTTGACCGACCCTGCTCCTGCCACGACATTTGCACATTTAGATGCTACTACAGTCTTATCAAGAGGATTAGCTGCCAAAGGTATTTATCCAGCAGTAGATCCCTTGGATTCAACATCAACTATGTTACAACCTCGGATCGTTGGCGAGGAACATTATGAAACTGCGCAAAGGGTTAAGCAAACTTCACAACGTTATAAAGAACTTCAGGACATTATAGCTATACTTGGGTTGGACGAATTATCCGAAGAAGATCGTTTAACTGTAGCAAGAGC-----ACGAAAGATTGAGCGTTTCTTATCACAACCCTTCTTTGTGGCAGAAGTCTTTACTGGTTCTCCAGGGAAATATGTTGGTCTCGCAGAAACAATTCGGGGGTTTCAATTCATCCTTTCCGGAGAATTAGACGGTCTTCCCGAGCAGGCCTTTTATTTGGTGGGTAACATCGATGAAGCTACCGCGAAAGCTATGAACTTAGA   [1440]
Dendrobium_acinaciforme                  ---CTGATCCTGTGGTTTCTACACTTGAAGAA------CAAAACCTAGGGCGTATCGCTCAAATTATTGGCCCAGTACTGGATGTCATTTTTCCACCGGGCAAGATGCCTAATATTTATAATGCTTTGGTAATTAAGGGTCGAGATACTTTCGGTCAGCAAATTAATGTAACTTGTGAAGTACAACAATTATTAGGAAATAATCGAGTGAGAGCTGTAGCTATGAGTGCTACAGATGGTCTGATGAGAGGAATGAAAGTTATTGACACGGGAGCTCCTCTAAGTGTTCCAGTCGGGGGGGCTACTCTCGGACGAATTTTCAACGTTCTTGGAGAGCCCGTTGATAATTTAGGTCCTGTCGATACTCGCACAACATCTCCTATTCATAGATCTGCACCCGCCTTCATACAGTTAGATACGAAATTCTCAATCTTTG-----AAACAGGGATTAAAGTGGTGGATCTTTTAGCCCCCTATCGCCGTGGAGGAAAAATCGGACTATTTGGGGGAGCTGGAGTGGGTAAAACAGTACTCATCATGGAATTGATCAACAACATTGCCAAAGCTCACGGAGGCGTATCCGTATTTGGCGGAGTAGGTGAACGTACTCGTGAAGGAAATGATCTCTACATGGAAATGAAAGAATCCGGGGTGATTAATGAAAAAAATATTGCAGAATCAAAAGTGGCTCTAGTCTATGGTCAAATGAATGAACCGCCAGGAGCTCGTATGAGAGTTGGCTTGACTGCCCTAACCATGGCGGAATATTTCCGGGATGTTAATGAGCAAGACGTACTTCTATTCATCGACAATATATTTCGTTTTGTTCAAGCAGGGTCCGAAGTCTCTGCCTTATTAGGTAGAATGCCTTCTGCAGTGGGTTATCAACCTACCCTTAGTACGGAAATGGGTTCTTTGCAAGAAAGAATTACTTCTACCAAGGAAGGATCCATAACATCGATCCAAGCAGTTTATGTACCTGCGGATGATTTGACCGACCCTGCTCCTGCCACGACATTTGCACATTTAGATGCTACTACCGTATTATCAAGAGGATTAGCTGCCAAAGGTATTTATCCAGCAGTAGATCCCTTGGATTCAACGTCAACTATGTTACAACCTCGGATCGTTGGCGAGGAACATTATGAAACTGCGCAAAGGGTTAAGCAAACTTCACAACGTTACAAAGAACTTCAGGACATTATAGCTATCCTTGGGTTGGACGAATTATCCGAAGAAGATCGTTTAACTGTAGCAAGAGC-----ACGCAAGATTGAGCGTTTCTTATCACAACCCTTCTTTGTGGCAGAAGTCTTTACTGGTTCTCCGGGGAAATATGTTGGTCTCGCAGAAACAATTCGGGGGTTTCAATTCATCCTTTCCGGAGAATTAGACGGTCTTCCCGAGCAGTCCTTTTATTTGGTGGGTAACATCGATGAAGCTACCGCGAAAGCTATGAACTTAGA   [1450]
Coelogyne_sp.                            ---CTGATCCTGTGGTTTCTACACTTGAAGAACAAAACCAAAACCTAGGGCGTATCGCTCAAATTATTGGCCCAGTACTGGATGTCATTTTTCCACCGGGCAAGATGCCTAATATTTATAATGCTTTGGTAATTCAGGGTCGAGATACTGTCGGTCAGCAAATTAATGTAACTTGTGAAGTACAACAATTATTAGGAAATAATCGAGTGAGAGCTGTAGCTATGAGTGCTACAGACGGTCTGATGAGAGGAATGAAAGTGATTGACACGGGAGCTCCTCTAAGTGTTCCAGTCGGGGGAGCTACTCTCGGACGAATTTTCAACGTTCTTGGAGAGCCCGTTGATAATTTAGGTCCTGTCAATACTCGCACAACATCTCCTATTCATAGATCTGCACCCGCCTTCATACAGTTAGATACGAAATTATCAATCTTTG-----AAACAGGGATTAAAGTGGTGGATCTTTTAGCCCCCTATCGCCGTGGAGGAAAAATCGGACTATTTGGGGGAGCTGGAGTGGGTAAAACAGTACTCATCATGGAATTGATCAACAACATTGCCAAAGCTCACGGAGGCGTATCCGTATTTGGCGGAGTAGGTGAACGTACTCGTGAAGGAAATGATCTCTACATGGAAATGAAAGAATCCGGGGTGATTAATGAAAAAGATATTGCAGAATCCAAAGTGGCTCTAGTCTATGGTCAAATGAATGAACCGCCAGGAGCTCGTATGAGAGTTGGCTTGACTGCCCTAACCATGGCGGAATATTTCCGGGATGTTAATGAGCAAGACGTACTTCTATTCATCGACAATATATTTCGTTTCGTTCAAGCAGGGTCCGAAGTCTCTGCCTTATTAGGTAGAATGCCTTCTGCAGTGGGTTATCAACCTACCCTTAGTACGGAAATGGGTTCTTTGCAAGAAAGAATTACTTCTACCAAGGAAGGATCTATAACATCGATCCAAGCAGTTTATGTACCTGCGGATGATTTGACCGACCCTGCTCCTGCCACGACATTTGCACATTTAGATGCTACTACCGTATTATCAAGAGGATTAGCTGCCAAAGGTATTTATCCAGCAGTAGATCCCTTGGATTCAACGTCAACTATGTTACAACCTCGGATCGTTGGCGAGGAACATTATGAAACTGCGCAAAGGGTTAAGCAAACTTCACAACGTTACAAAGAACTTCAGGACATTATAGCTATCCTTGGGTTGGACGAATTATCCGAAGAAGATCGTTTAACTGTAGCAAGAGC-----ACGCAAGATTGAGCGTTTCTTATCACAACCCTTCTTTGTGGCAGAAGTCTTTACTGGTTCTCCAGGGAAATATGTTGGTCTCGCAGAAACAATTCGGGGGTTTCAATTCATCCTTTCCGGAGAATTAGACGGCCTTCCCGAGCAGGCCTTTTATTTGGTGGGTAACATCGATGAAGCTACCGCGAAAGCTATGAACTTAGA   [1456]
Roscoea_cautleoides                      ---CTAGTCCTGCGGTTTCCACAC---------------AAAACCTAGGGCGTATCGCTCAAATTATTGGCCCAGTACTAGATGTTGTTTTTCCTCCGGGCAAGATGCCTAATATTTATAACGCTTTAGTAGTTAAGGGTCGAGATACTGTCGGTCAGCAAATTAATGTGACTTGTGAAGTACAACAATTATTAGGAAATAATCGAGTTAGAGCTGTAGCTATGAGTGCTACGGATGGATTGACGAGAGGAATGGAAGTAATTGATACGGGAGCTCCTCTAAGCATTCCAGTCGGCGGAGCTACACTCGGACGAATTTTCAACGTTCTTGGGGAACCTGTTGATAATTTAGGTCCTGTAGATACTAGCACAACATCTCCTATTCATAGACCCGCACCCGCCTTTATAGAGTTGGATACAAAATTCTCAATCTTTG-----AAACAGGAATTAAAGTAGTGGATCTTTTAGCTCCTTATCGCCGTGGAGGAAAAATAGGACTATTTGGGGGAGCTGGAGTAGGTAAAACAGTACTCATCATGGAATTAATCAACAACATTGCCAAAGCTCATGGAGGCGTATCCGTATTTGGCGGAGTAGGCGAACGTACTCGTGAAGGAAATGATCTTTACATAGAAATGAAAGAATCCGGAGTAATTAATGAAAAAAATATTGCAGAATCCAAAGTAGCTCTAGTCTATGGTCAAATGAATGAACCGCCGGGAGCTCGTATGAGAGTTGGTTTGACTGCACTAACCATGGCGGAATATTTCCGGGATGTTAATGAGCAAAACGTACTTCTATTCATCGATAATATCTTTCGTTTCGTCCAAGCGGGATCAGAAGTATCCGCCTTATTGGGGAGAATGCCTTCTGCAGTGGGTTATCAACCTACCCTTAGTACAGAAATGGGTTCTTTGCAAGAAAGAATTACTTCTACCAAAAAGGGATCCATAACTTCGATACAAGCCGTTTATGTCCCTGCGGACGATTTGACCGACCCTGCTCCTGCCACGACATTTGCACATTTAGATGCTACTACCGTACTATCAAGAGGGTTAGCTGCCAAAGGTATTTATCCTGCAGTGGATCCTTTAGATTCAACGTCAACTATGTTACAACCTCGAATCGTTGGTGAGGAACATTACGAAACTGCGCAAAGAGTTAAGCAAACTTCACAACGTTACAAAGAACTTCAGGACATTATAGCTATTCTTGGGTTGGACGAATTATCCGAAGAAGATCGTTTAACTGTAGCCAGAGC-----ACGAAAAATTGAGCGTTTCTTATCACAACCCTTCTTCGTGGCAGAAGTATTTACTGGTTCTCCAGGAAAATATGTCGGTCTTGCAGAAACAATTAGGGGGTTTCAACTGATCCTTTCCGGAGAATTAGACAGTCTTCCCGAGCAAGCCTTTTATTTGGTGGGTAACATCGATGAAGCTACCGCGAAAGCTATAAACTTAGA   [1441]
Zingiber_mioga                           ---CTAGTCCTGCGGTTTCCACAC---------------AAAACCTAGGGCGTATCGCTCAAATTATTGGCCCAGTACTAGATGTTGTTTTTCCTCCGGGCAAGATGCCTAATATTTATAACGCTTTAGTAGTTAAGGGTCGAGATACTGTCGGTCAGCAAATTAATGTGACTTGTGAAGTACAACAATTATTAGGAAATAATCGAGTTAGAGCTGTAGCTATGAGTGCTACGGATGGATTGACGAGAGGAATGGAAGTAATTGATACGGGAGCTCCTCTAAGCATTCCAGTCGGCGGAGCTACACTCGGACGAATTTTCAACGTTCTTGGGGAACCTGTTGATAATTTAGGTCCTGTAGATACTAGCACAACATCTCCTATTCATAGACCCGCACCCGCCTTTATAGAGTTGGATACAAAATTCTTAATCTTTG-----AAACAGGAATTAAAGTAGTGGATCTTTTAGCTCCTTATCGCCGTGGAGGAAAAATAGGACTATTTGGGGGAGCTGGAGTAGGTAAAACAGTACTCATCATGGAATTGATCAACAACATTGCCAAAGCTCATGGAGGCGTATCCGTATTTGGCGGAGTAGGCGAACGTACTCGTGAAGGAAATGATCTTTACATAGAAATGAAAGAATCCGGAGTAATTAATGAAAAAAATATTGCAGAATCCAAAGTAGCTCTAGTCTATGGTCAAATGAATGAACCGCCGGGAGCTCGTATGAGAGTCGGTTTGACTGCACTAACCATGGCGGAATATTTCCGGGATGTTAATGAGCAAAACGTACTTCTATTCATCGACAATATCTTTCGTTTCGTCCAAGCGGGATCAGAAGTATCCGCCTTATTGGGGAGAATGCCTTCTGCAGTGGGTTATCAACCTACCCTTAGTACAGAAATGGGTTCTTTGCAAGAAAGAATTACTTCTACCAAAAAGGGATCCATAACTTCGATACAAGCCGTTTATGTACCTGCGGACGATTTGACCGACCCTGCTCCTGCCACGACATTTGCACATTTAGATGCTACTACCGTACTATCAAGAGGGTTAGCTGCCAAAGGTATTTATCCTGCAGTAGATCCTTTAGATTCAACGTCAACTATGTTACAACCTCGAATCGTTGGTGAGGAACATTACGAAACTGCGCAAAGAGTTAAGCAAACTTCACAACGTTACAAAGAACTTCAGGACATTATAGCTATTCTTGGATTGGACGAATTATCCGAAGAAGATCGTTTAACTGTAGCCAGAGC-----ACGAAAAATGGAGCGTTTCTTATCACAACCCTTCTTCGTGGCAGAAGTATTTACTGGTTCTCCAGGAAAATATGTCGGTCTTGCAGAAACAATTAGGGGGTTTCAACTGATCCTTTCCGGAGAATTAGACAGTCTTCCCGAGCAAGCCTTTTATTTGGTGGGTAACATCGATGAAGCTACCGCGA-AGCTAT-AACTTAGA   [1439]
Costus_woodsonii                         ---CTAGTCCTGCGGTTTCCACACTTGAAGAACAAAACCAAAACCTAGGGCGTACCGCTCAAATTATTGGCCCAGTACTGGATGTTGTTTTTCCTCCGGGCAAGATGCCTAATATTTATAACGCTTTGGTAGTTAAGGGTCGAGATACTGTCGGTCAGCAAATTAATGTAACTTGTGAAGTACAACAATTATTAGGAAATAATCGAGTTAGAGCTGTAGCTATGAGTGCTACAGATGGACTGATGAGAGGAATGGAAGTAATTGACACGGGAGCTCCTCTAAGCGTTCCAGTCGGCGGAGCTACCCTCGGACGAATTTTCAACGTTCTTGGGGAGCCTGTTGATAATTTAGGTCCTCTGGATACTAGCACAACATCTCCTATTCATAGACCTGCACCCGCCTTTATCCAGTTGGATACGAAATTATCAATCTTTG-----AAACAGGAATTAAAGTAGTGGATCTTTTAGCTCCTTATCGCCGCGGAGGAAAAATCGGATTATTTGGGGGAGCTGGAGTGGGTAAAACAGTACTCATCATGGAATTGATCAACAACATTGCTAAAGCTCATGGAGGTGTATCCGTATTTGGCGGAGTAGGCGAACGTACTCGTGAAGGAAATGATCTTTACATGGAGATGAAAGAATCCGGAGTAATTAATGAAAAAAATATTGCAGAATCAAAAGTGGCTCTAGTCTATGGTCAAATGAATGAACCGCCGGGAGCTCGTATGAGAGTTGGTTTGACTGCCCTAACCATGGCGGAATATTTCCGGGATGTTAATGAACAAGACGTACTTCTATTCATCGACAATATCTTTCGTTTCGTCCAAGCAGGATCAGAAGTATCCGCCTTATTGGGGAGAATGCCTTCCGCAGTGGGTTATCAACCTACCCTTAGTACAGAAATGGGTTCTTTGCAAGAAAGAATTACTTCTACCAAAGAGGGATCTATAACTTCGATCCAAGCCGTTTATGTACCTGCGGACGATTTGACCGATCCTGCTCCTGCCACGACATTTGCACATTTAGATGCTACTACCGTACTATCAAGAGGATTAGCTGCCAAAGGTATTTATCCAGCAGTGGATCCTTTAGATTCAACGTCAACTATGTTACAACCTCGGATCGTTGGGGAGGAACATTATGAAACTGCGCAAAGAGTTAAGCAAACTTCACAACGTTACAAAGAACTTCAGGACATTATAGCTATTCTTGGGTTGGACGAATTATCCGAAGAAGATCGTTTAACTGTAGCAAGAGC-----ACGAAAAATTGAGCGTTTCTTATCACAACCCTTCTTCGTGGCAGAAGTATTTACTGGTTCTCCAGGAAAATATGTTGGTCTTGCAGAAACAATTAGGGGGTTTCAACTGATCCTTTCCGGAGAATTAGACAGTCTTCCCGAGCAGGCCTTTTATTTGGTGGGTAACATCGATGAAGCTACCGCGAAAGCTATGAACTTAGA   [1456]
Canna_indica                             ---CTAGTCCTGCGGTTTCCACACTTAAAGAA------CAAAACCTAGGGCGTATCGCTCAAATTATTGGCCCAGTACTGGATGTTGTTTTTCCTCCGGGCAAGATGCCTAATATTTATAACGCTTTGGTAGTTAAGGGTCGAGATACTGTCGGTCAGCAAATTAACGTGACTTGTGAAGTACAACAATTATTAGGAAATAATAGAGTTAGAGCTGTAGCTATGAGTGCTACAGATGGACTGACGAGAGGAATGGAAGTGATTGACACGGGAGCTCCTCTAAGCGTTCCGGTCGGTGGAGCTACCCTCGGACGAATTTTCAACGTTCTTGGGGAGCCTGTTGATAATTTAGGTCCTGTAGATACTAGTACAACATCTCCTATTCATAGACCTGCACCTGCCTTTATACAGTTGGATACAAAATTATCAATCTTTG-----AAACAGGAATTAAAGTAGTGGATCTTTTAGCTCCTTATCGCCGTGGAGGAAAAATCGGACTATTTGGGGGAGCTGGAGTGGGTAAAACAGTACTTATCATGGAATTGATCAACAACATTGCCAAAGCTCATGGAGGCGTATCCGTATTTGGCGGAGTAGGCGAACGTACTCGTGAAGGAAATGATCTTTACATGGAAATGAAAGAATCCGGAGTAATTAATGAAAAAAATATTGCAGAATCAAAAGTAGCTCTAGTCTATGGTCAAATGAATGAACCGCCGGGAGCTCGTATGAGAGTTGGTTTGACTGCCCTAACCATGGCGGAATATTTCCGGGATGTTAATGAACAAGACGTACTTCTATTCATCGACAATATCTTTCGCTTCGTTCAAGCAGGATCAGAAGTATCCGCCTTATTGGGTAGAATGCCTTCTGCAGTGGGTTATCAACCTACCCTTAGTACAGAAATGGGTACTTTGCAAGAAAGAATTACTTCTACCAAAGAAGGATCTATAACTTCAATCCAAGCCGTTTATGTACCTGCGGACGATTTGACCGACCCTGCTCCTGCCACGACATTTGCACATTTAGATGCTACTACCGTACTATCAAGAGGATTAGCTGCCAAAGGTATTTATCCAGCAGTGGATCCTTTAGATTCAACGTCAACTATGTTACAACCTCGGATCGTTGGCGAGGAACATTATGAAACTGCGCAAAGAGTTAAGCAAACTTCACAACGTTACAAAGAACTTCAGGACATTATAGCTATTCTTGGGTTGGACGAATTATCTGAAGAAGATCGTTTAACTGTAGCAAGAGC-----ACGAAAAATTGAGCGTTTCTTATCACAACCCTTCTTCGTAGCAGAAGTATTTACTGGTTCTCCAGGAAAATATGTTGGTCTTGCAGAAACAATTAGGGGGTTTCAACTGATCCTTTCCGGAGAATTAGACAGTCTGCCCGAGCAGGCCTTTTACTTGGTGGGTAACATCGATGAAGCTACCGCGAAAGCTATGAACTTAGA   [1450]
Lilium_tsingtauense                      ----TGGTCTTGGCGTTTCCACGCTTGAAGAA------AAAAACCTAGGGCGTATCGCTCAAATTATTGGCCCGGTATTGGATGTCGTTTTTCCCCCCGGCAAAATGCCTAATATTTATAATGCTTTAGTAGTTAAGGGTCGAGATACTGTCGGTCCACAAATTAATGTTACTTGCGAGGTACAACAATTATTAGGAAATAATCGAGTTAGAGCTGTCGCTATGAGTGCTACAGATGGGCTGATGAGAGGGATGGAAGTGATTGACACGGGAACTCCTCTAAGTGTTCCAGTCGGAGGAGCTACTCTTGGACGAATTTTCAATGTTCTTGGGGAGCCTGTTGATAATTTAGGTCCCGTAGATACTCGCACAACATCTCCTATTCATAGATCTGCGCCTGCCTTTATACAGTTAGATACAAAATTATCAATCTTTG-----AAACAGGAATTAAAGTAGTGGATCTTTTAGCTCCCTATCGCCGTGGAGGAAAAATAGGGTTATTTGGAGGAGCTGGAGTAGGTAAAACAGTACTCATCATGGAATTGATCAACAACATTGCCAAAGCTCATGGAGGCGTATCCGTATTTGGCGGAGTAGGCGAACGTACTCGTGAAGGAAATGATCTCTACATGGAAATGAAAGAATCTGGAGTGATTAATGAAAAAAATATTGCAGAATCAAAAGTGGCTCTAGTCTATGGTCAAATGAATGAACCCCCGGGAGCTCGTATGAGAGTTGGTTTGACTGCCCTAACCATGGCAGAATATTTCCGGGATGTTAATGAGCAAGACGTACTTTTATTCATCGACAATATCTTTCGTTTCGTCCAAGCAGGATCAGAAGTATCCGCCTTATTAGGGAGAATGCCTTCTGCAGTAGGTTATCAACCTACACTTAGTACAGAAATGGGTTCTTTGCAAGAAAGAATTACTTCTACCAAAGAGGGATCCATAACTTCGATCCAAGCAGTTTATGTACCTGCGGACGATTTGACCGACCCTGCTCCTGCCGCGACATTTGCACATTTAGATGCTACTACCGTACTATCAAGAGGATTAGCTGCCAAAGGTATTTATCCGGCAGTGGATCCTTTAGATTCCACGTCAACTATGTTACAACCTCGGATTGTTGGCGAGGAACATTATGAAATTGCGCAAAGAGTTAAGCAAACTTCACAACGTTACAAAGAACTTCAAGACATTATAGCTATCCTTGGGTTGGACGAATTATCCGAGGAGGACCGTTTAACTGTAGCAAGAGC-----ACGAAAAATTGAGCGTTTTTTGTCACAACCCTTCTTCGTGGCAGAAGTATTTACTGGTTCTCCAGGTAAATATGTTGCTCTCGCAGAAACAATTAAGGGGTTTCAATTGATTCTTTCCGGAGAATTAGATGGTCTTCCCGAGCAGGCCTTTTATTTGGTGGGTAACATTGATGAAGCTACCGCGAAAGCTATGAACTTA--   [1447]
Lilium_distichum                         ---CTGGTCTTGGCGTTTCCACGCTTGAAGAA------AAAAACCTAGGGCGTATCGCTCAAATTATTGGCCCGGTATTGGATGTCGTTTTTCCCCCCGGCAAAATGCCTAATATTTATAATGCTTTAGTAGTTAAGGGTCGAGATACTGTCGGTCCACAAATTAATGTTACTTGCGAGGTACAACAATTATTAGGAAATAATCGAGTTAGAGCTGTCGCTATGAGTGCTACAGATGGGCTGATGAGAGGGATGGAAGTGATTGACACGGGAACTCCTCTAAGTGTTCCAGTCGGAGGAGCTACTCTTGGACGAATTTTCAATGTTCTTGGGGAGCCTGTTGATAATTTAGGTCCCGTAGATACTCGCACAACATCTCCTATTCATAGATCTGCGCCTGCCTTTATACAGTTAGATACAAAATTATCAATCTTTG-----AAACAGGAATTAAAGTAGTGGATCTTTTAGCTCCCTATCGCCGTGGAGGAAAAATAGGGTTATTTGGAGGAGCTGGAGTAGGTAAAACAGTACTCATCATGGAATTGATCAACAACATTGCCAAAGCTCATGGAGGCGTATCCGTATTTGGCGGAGTAGGCGAACGTACTCGTGAAGGAAATGATCTCTACATGGAAATGAAAGAATCTGGAGTGATTAATGAAAAAAATATTGCAGAATCAAAAGTGGCTCTAGTCTATGGTCAAATGAATGAACCCCCGGGAGCTCGTATGAGAGTTGGTTTGACTGCCCTAACCATGGCAGAATATTTCCGGGATGTTAATGAGCAAGACGTACTTTTATTCATCGACAATATCTTTCGTTTCGTCCAAGCAGGATCAGAAGTATCCGCCTTATTAGGGAGAATGCCTTCTGCAGTAGGTTATCAACCTACACTTAGTACAGAAATGGGTTCTTTGCAAGAAAGAATTACTTCTACCAAAGAGGGATCCATAACTTCGATCCAAGCAGTTTATGTACCTGCGGACGATTTGACCGACCCTGCTCCTGCCGCGACATTTGCACATTTAGATGCTACTACCGTACTATCAAGAGGATTAGCTGCCAAAGGTATTTATCCGGCAGTGGATCCTTTAGATTCCACGTCAACTATGTTACAACCTCGGATTGTTGGCGAGGAACATTATGAAATTGCGCAAAGAGTTAAGCAAACTTCACAACGTTACAAAGAACTTCAAGACATTATAGCTATCCTTGGGTTGGACGAATTATCCGAGGAGGACCGTTTAACTGTAGCAAGAGC-----ACGAAAAATTGAGCGTTTTTTGTCACAACCCTTCTTCGTGGCAGAAGTATTTACTGGTTCTCCAGGTAAATATGTTGCTCTCGCAGAAACAATTAAGGGGTTTCAATTGATTCTTTCCGGAGAATTAGATGGTCTTCCCGAGCAGGCCTTTTATTTGGTGGGTAACATTGATGAAGCTACCGCGAAAGCTATGAAC-----   [1445]
Lilium_hansonii                          ------GTCTTGGCGTTTCCACGCTTGAAGAA------AAAAACCTAGGGCGTATCGCTCAAATTATTGGCCCGGTATTGGATGTCGTTTTTCCCCCCGGCAAAATGCCTAATATTTATAATGCTTTAGTAGTTAAGGGTCGAGATACTGTCGGTCCACAAATTAATGTTACTTGCGAGGTACAACAATTATTAGGAAATAATCGAGTTAGAGCTGTCGCTATGAGTGCTACAGATGGGCTGATGAGAGGGATGGAAGTGATTGACACGGGAACTCCTCTAAGTGTTCCAGTCGGAGGAGCTACTCTTGGACGAATTTTCAATGTTCTTGGGGAGCCTGTTGATAATTTAGGTCCCGTAGATACTCGCACAACATCTCCTATTCATAGATCTGCGCCTGCCTTTATACAGTTAGATACAAAATTATCAATCTTTG-----AAACAGGAATTAAAGTAGTGGATCTTTTAGCTCCCTATCGCCGTGGAGGAAAAATAGGGTTATTTGGAGGAGCTGGAGTAGGTAAAACAGTACTCATCATGGAATTGATCAACAACATTGCCAAAGCTCATGGAGGCGTATCCGTATTTGGCGGAGTAGGCGAACGTACTCGTGAAGGAAATGATCTCTACATGGAAATGAAAGAATCTGGAGTGATTAATGAAAAAAATATTGCAGAATCAAAAGTGGCTCTAGTCTATGGTCAAATGAATGAACCCCCGGGAGCTCGTATGAGAGTTGGTTTGACTGCCCTAACCATGGCAGAATATTTCCGGGATGTTAATGAGCAAGACGTACTTTTATTCATCGACAATATCTTTCGTTTCGTCCAAGCAGGATCAGAAGTATCCGCCTTATTAGGGAGAATGCCTTCTGCAGTAGGTTATCAACCTACACTTAGTACAGAAATGGGTTCTTTGCAAGAAAGAATTACTTCTACCAAAGAGGGATCCATAACTTCGATCCAAGCAGTTTATGTACCTGCGGACGATTTGACCGACCCTGCTCCTGCCGCGACATTTGCACATTTAGATGCTACTACCGTACTATCAAGAGGATTAGCTGCCAAAGGTATTTATCCGGCAGTGGATCCTTTAGATTCCACGTCAACTATGTTACAACCTCGGATTGTTGGCGAGGAACATTATGAAATTGCGCAAAGAGTTAAGCAAACTTCACAACGTTACAAAGAACTTCAAGACATTATAGCTATCCTTGGGTTGGACGAATTATCCGAGGAGGACCGTTTAACTGTAGCAAGAGC-----ACGAAAAATTGAGCGTTTTTTGTCACAACCCTTCTTCGTGGCAGAAGTATTTACTGGTTCTCCAGGTAAATATGTTGCTCTCGCAGAAACAATTAAGGGGTTTCAATTGATTCTTTCCGGAGAATTAGATGGTCTTCCCGAGCAGGCCTTTTATTTGGTGGGTAACATTGATGAAGCTACCGCGAAAGCTATGAACTTAGA   [1447]
Smilax_china                             ---CTGGGCCTGGGGTTTCCACACTTGAAGAA------AAAAACCTAGGGCGTGTCGCTCAAATTATTGGCCCGGTATTGGATGTCGTTTTTCCCCCGGGCAAAATGCCTAATATTTATAATGCTTTAGTAGTTAAGGGTCGAGATACCGCCGGTCAGCAAATTAATGTTACTTGTGAGGTACAGCAATTATTAGGAAATAATCGAGTTAGAACTGTCGCTATGAGTGCTACAGACGGGCTGATGAGAGGGATGGAAGTGATTGACACGGGAGCTCCTCTCAGTGTTCCGGTCGGAGGAGCCACTCTCGGACGAATTTTCAATGTTCTTGGAGAGCCAGTTGATGATTTAGGTCCTGTAGATACTCGCACAACATCTCCTATTCATAGATCTTCGCCTGCCTTTATACAGTTAGATACGAAATTATCAATCTTTG-----AAACAGGAATTAAAGTAGTGGATCTTTTAGCTCCCTATCGTCGTGGAGGAAAAATTGGACTATTTGGAGGAGCTGGAGTAGGTAAAACAGTACTCATCATGGAATTGATCAACAACATTGCTAAAGCTCATGGAGGCGTATCTGTATTTGGCGGAGTAGGCGAACGTACTCGCGAAGGAAATGATCTCTACATGGAAATGAAAGAATCTGGAGTGATTAATGAAAAAAATATTGCGGAATCAAAAGTAGCTCTAGTCTATGGTCAAATGAATGAACCGCCGGGAGCTCGTATGAGAGTTGGTTTGACTGCCCTAACCATGGCGGAATATTTCCGGGATGTTAATGAACAAGACGTACTTTTATTCATCGACAATATCTTTCGTTTCGTCCAAGCAGGATCAGAAGTATCCGCCTTATTAGGGAGAATGCCTTCTGCGGTAGGTTATCAACCTACACTTAGTACAGAAATGGGTTCTTTGCAAGAAAGAATTACTTCTACCAAAGAGGGATCCATAACTTCGATCCAAGCAGTTTATGTACCTGCGGACGATTTGACCGACCCCGCTCCTGCCACGACATTTGCACATTTAGATGCTACTACCGTACTATCAAGAGGATTAGCTGCCAAAGGCATTTATCCGGCAGTAGATCCCTTAGATTCCACGTCAACTATGTTACAACCTCGGATCGTTGGCGAGGAACATTATGAAACCGCGCAAAGAGTTAAGCAAACTTCACAACGTTACAAAGAACTTCAGGACATTATAGCTATCCTTGGGTTGGACGAATTATCCGAAGAGGATCGTTTAACTGTAGCAAGAGC-----ACGAAAAATTGAGCGCTTTTTATCACAACCCTTCTTTGTGGCAGAAGTATTTACTGGTTCTCCAGGAAAATATGTTGGTCTCACAGAAACAATTAGGGGGTTTCAATTGATTCTTTCCGGAGAATTAGACGGTCTTCCCGAGCAGGCCTTTTATTTGGTAGGTAACATTGATGAAGCTACCGCGAAAGCTATGAACTTA--   [1448]
Smilax_riparia_var._ussuriensis          ---CTGG--CTGGGGTTTCCACACTTGAAGAA------AAAAACCTAAGGCGTATCGCTCAAATTATTGGCCCGGTATTGGATGTCGTTTTTCCCCCGGGCAAAATGCCTAATATATATAATGCTTTAGTAGTTAAGGGTCGAGATATCGCCGGTCAGCAAATTAATGTTACTTGTGAGGTACAGCAATTATTAGGAAATAATCGAGTTAGAACTGTCGCTATGAGTGCTACAGACGGGCTGATGAGAGGGATGGAAGTGATTGACACGGGAGCTCCTCTCAGTGTTCCGGTCGGAGGAGCCACTCTCGGACGAATTTTCAATGTTCTTGGAGACCCAGTTGATGATTTAGGTCCTGTAGATACTCGCACAACATCTCCTATTCATAGATCTGCGCCTGCCTTTATACAGTTAGATACGAAATTATCAATCTTTG-----AAACAGGAATTAAAGTAGTGGATCTTTTAGCTCCCTATCGTCGTGGAGGAAAAATTGGACTATTTGGAGGAGCTGGAGTAGGTAAAACAGTACTCATCATGGAATTGATCAACAACATTGCTAAAGCTCATGGAGGCGTATCCGTATTTGGCGGAGTAGGCGAACGTACTCGTGAAGGAAATGATCTCTACATGGAAATGAAAGAATCTGGAGTGATTAATGAAAAAAATATTGCAGAATCAAAAGTAGCTCTAGTCTATGGTCAAATGAATGAACCGCCGGGAGCTCGTATGAGAGTTGGTTTGACTGCCCTAACCATGGCGGAATATTTCCGGGATGTTAATGAACAAGACGTACTTTTATTCATCGACAATATCTTTCGTTTCGTCCAAGCAGGATCAGAAGTATCCGCCTTATTAGGGAGAATGCCTTCCGCGGTAGGTTATCAACCTACACTTAGTACAGAAATGGGTTCTTTGCAAGAAAGAATTACTTCTACCAAAGAGGGATCCATAACTTCGATCCAAGCAGTTTATGTACCTGCGGACGATTTGACCGACCCTGCTCCTGCCACGACATTTGCACATTTAGATGCTACTACCGTACTATCAAGAGGATTAGCTGCCAAAGGCATTTATCCGGCAGTAGATCCTTTAGATTCCACGTCAACCATGTTACAA-CTCGGATCGTTGGCGAGGAACATTATGAAACCGCGCAAAGAGTTAAGCAAACTTCACAACGTTACAAAGAACTTCAGGACATTATAGCTATCCTTGGGTTGGACGAATTATCCGAAGAGGATCGTTTAACTGTAGCAAGAGC-----ACGAAAAATTGAGCGCTTTTTATCACAACCCTTCTTTGTGGCAGAAGTATTTACTGGTTCTCCAGGGAAATATGTTGGTCTCACAGAAACAATTAGGGGGTTTCAATTGATTCTTTCCGGAGAATTAGACNGTCTTCCCGAGCAGCCCTTTTATTTGGTAGGTAACATTGATGAAGCTACCGCGAAAGCTATGAA-TTAGA   [1446]
Veratrum_maackii_var._japonicum          ---TCTGTCCTGTGGTTTCCACACTTGAAGAA------AAAAACCTAGGGAGCATCGCTCAAATTATTGGCCCAGTCCTGGATGTCGTTTTTCCCCCCGGCAAGATGCCTAATATTTATAACGCTTTGGTAGTTAAGGGCCGAGATAATGTTGGTCAACAAATGAATGTTACTTGTGAGGTACAGCAATTATTAGGAAATAATCGAGTTCGAGCTGTCGCTATGAGTGCTACGGATGGTCTGACGAGAGGGATGGACGTGATTGACACGGGAGCTCCTCTAAGTGTTCCAGTCGGCGGAGCTACTCTCGGACGAATTTTCAACGTTCTTGGGGAGCCTGTTGATGATTTAGGTCCTGTAGATACTCGCACAACATCTCCTATTCATAGATCTGCGCCTGCCTTTATACAGTTAGATACGAAATTATCAATCTTTG-----AAACAGGAATTAAAGTGGTGGATCTTTTAGCTCCCTATCGCCGTGGAGGAAAAATTGGACTGTTTGGGGGAGCTGGAGTAGGTAAAACAGTACTCATCATGGAATTGATCAATAACATTGCCAAAGCTCATGGAGGCGTATCTGTATTTGGTGGAGTAGGCGAACGTACTCGTGAAGGAAATGATCTCTACATGGAAATGAAAGAATCCGGAGTGATTAATGAAAAAAATATTGCGGAATCGAAAGTAGCTCTAGTCTATGGTCAAATGAATGAACCGCCGGGAGCTCGTATGAGAGTTGGGTTGACTGCCCTAACCATGGCGGAATATTTCCGTGATGTTAATGAACAAGACGTGCTTCTATTCATCGATAATATATTTCGTTTCGTCCAAGCGGGATCAGAAGTATCCGCCTTATTAGGGAGAATGCCCTCTGCGGTGGGTTATCAACCTACCCTTAGTACAGAAATGGGTTCTTTGCAAGAAAGAATTACTTCGACCAAGGAGGGATCCATAACTTCGATCCAAGCAGTTTATGTACCTGCGGACGATTTGACCGATCCTGCTCCTGCAACGACATTTGCGCATTTAGATGCTACTACCGTACTATCAAGGGGATTGGCCGCCAAAGGTATTTATCCAGCAGTAGATCCTTTAGATTCTACGTCAACTATGTTACAACCCCGGATTGTTGGCGAGGAACATTATGAAACTGCGCAAAGAGTTAAGCAAACTTCACAACGTTATAAAGAACTTCAGGACATTATAGCTATCCTTGGATTGGACGAATTATCCGAAGAGGATCGTTTAACTGTAGCAAGAGC-----GCGAAAAATTGAGCGTTTCTTATCACAACCCTTCTTCGTGGCAGAAGTATTTACTGGTTCTCCAGGAAAATATGTTGGTCTCGCAGAAACAATTAGGGGGTTTCAACTGATTCTTTCCGGAGAATTAGATGGTCTTCCCGAGCAGGCCTTTTATTTAGTGGGTAACATCGATGAAGCTACCGCGAAAGCTATGAACTTAGA   [1450]
Drymophila_moorei                        ---TCTGTCCTGCGGTTTCTACACTTGAAGAA------AAAAACCTAGGGCGTATCGCTCAAATTATTGGCCCAGTACTGGATGTCGTTTTTCCCCCGGGCAAGATGCCTAATATTTATAACGCTTTGGTAGTTAAGGGTCGAGATACTGCGGGTCAGCAAATTAATGTGACTTGTGAGGTACAGCAATTATTAGGAAATAATCGAGTTAGAGCTGTCGCTATGAGTGCTACAGATGGTCTGACGAGAGGGATGGAAGTGGTTGACACAGGAGCTCCTCTAAGTGTTCCGGTTGGTGGAGCTACTCTCGGACGAATTTTCAACGTTCTTGGAGAGCCCGTTGATAATTTGGGTCCTGTAGATACTCGCACAACATCTCCTATTCATAGATCTGCGCCTGCCTTTATACAGTTAGATACGAAGTTATCAATCTTTG-----AAACAGGAATTAAAGTCGTGGATCTCTTAGCGCCCTATCGCCGTGGAGGAAAAATCGGATTGTTTGGGGGAGCTGGGGTAGGTAAAACAGTACTCATCATGGAATTGATCAACAACATTGCCAAAGCTCATGGGGGCGTATCCGTATTTGGCGGAGTGGGCGAGCGTACTCGCGAAGGAAATGATCTCTACATGGAAATGAAAGAATCTGGAGTGATTAATGAAAAAAATATTACAGACTCCAAAGTAGCTCTAGTCTACGGTCAAATGAATGAACCGCCGGGAGCTCGTATGAGAGTTGGGTTGACTGCCCTAACCATGGCGGAATACTTCCGGGATGTTAATGAACAAGATGTGCTTCTATTCATCGACAATATCTTTCGTTTCGTCCAAGCAGGATCAGAAGTATCTGCCTTATTAGGGAGAATGCCTTCTGCGGTGGGTTATCAACCTACCCTTAGTACAGAAATGGGTTCTTTGCAAGAAAGAATTACTTCCACAAAAGAGGGATCCATAACTTCGATCCAAGCAGTTTATGTACCTGCAGACGATTTGACCGACCCAGCTCCTGCCACGACATTTGCACATTTAGATGCTACTACCGTACTATCGAGGGGATTAGCTGCCAAAGGTATTTATCCGGCAGTGGATCCTTTGGATTCAACGTCAACTATGTTACAACCTCGGATCGTTGGCGAGGAGCATTATGAAACTGCGCAAAGAGTTAAGCAAACTTCACAACGTTACAAAGAACTTCAGGACATTATAGCTATCCTTGGGTTAGACGAATTATCCGAAGAGGATCGTTTAACTGTAGCAAGAGC-----ACGAAAAATTGAGCGTTTCTTATCACAACCCTTCTTCGTGGCAGAAGTATTTACCGGTTCCCCCGGAAAATATGTTGGTCTCGTAGAAACAATTAGGGGATTTCAACTGATCCTTTCCGGAGAATTAGACGGTCTTCCCGAGCAGGCTTTTTATTTGGTGGGTAACATCGACGAAGCTACCGCGAAAGCTATGAACTTAGA   [1450]
Disporum_sessile                         -----------------------CTGGAAGAA------AAAAACCGAGGACGTATCGCTCAAATTATTGGTCC-GTA--GGATGTCGTTTTTCCCCCGGGCAGGATGCCTAATATTTATAACGCTTTGGTAGTTAAGGGTCGAGATACTG-CGGTCAGCAAATTAATGTTACTTGTGAGGTACAGCAATTATTAGGAAATAATCGAGTTAGAACTGTCGCTATGAGTGCTACAGATGGTCTGACGAGAGGGATGGAAGTGATTGACACTGGAACTCCTCTAAGTGTTCCAGTCGG-GGAGCTACTCTCGGACGAATTTTCAA-GTTCTTGGAGAGCCTGTTGATGATTTAGGTCCTGTG---ACACCGACAACATCTCCTATTCAT-GATCTGCACCTGCCTTTATACAGTTAGATACGAAATTATCAATCTTTG-----AAACAGGAATTAAAGTGGTGGATCTTTTAGCTCCCTATCGCCGTGGAGGAAAAATCGGGCTATT-GGGGGAGCTGGGGTGGGTAAAACAGTACTCATCATGGAATTGATCAACAACATTGCCAAAGCTCATGGGGGCGTATCCGTATTTGGCGGAGTAGGCGAACGTACTCGTGAAGGAAATGATCTCTACATGGAAATGAAAGAATCTGGAGTGATTAATGAAAAAAATATTGCAGA-TCAAAAGTAGCTTTAGTTTATGGTCAAATGAATGAACCGCCGGGAGCTCGTATGAGAGTTGGATTGACTGCCCTAACCATGGCGGAATACTTCCGGGACGTTAATGAACAAGACGTGCTTCTATTCATTGACAATATATTTCGTTTCGTCCAAGCAGGATCCGAAGTATCCGCCTTATTAGGGAGAATGCCTTCCGCAGTGGGTTATCAGCCTACCCTTAGTACAGAAATGGGTTCTTTGCAAGAAAGAATTACTTCTACCAAAGAGGGATCTATAACTTCGATCCAAGCAGTTTATGTACCTGCGGACGATTTGACCGACCCAGCCCCTGCCACGACATTTGCACATTTAGATGCTACTACCGTACTATCAAGGGGATTGGCTGCCAAAGGTATTTATCCAGCAGTAGATCCTTTAGATTCAACGTCAACTATGTTACAACCTCGGATCGTTGGTGAGGAACATTATGAAACTGCGCAAAGAGTTAAGCAAACTTTACAACGTTACAAAGAACTTCAGGACATTATAGCTATCCTTGGGTTAGACGAATTATCCGAAGAGGATCGTTTAACTGTAGCAAGAGC-----GCGAAAAATTGAGCGTTTCTTATCACAACCCTTCTTCGTGGCAGAAGTATTTACCGGTTCTCCCGGAAAATATGTTGGTCTCGCAGAAACTATTAGGGGATTTCAACTGATCCTTTCCGGAGAATTAGACGGTCTTCCCGAGCAGGCTTTTTATTTGGTGGGTAACATCGATGAAGCTACCGCGAAAGCTATGAACTT---   [1415]
Disporum_smilacinum                      ---CTGGTCCTGCGGTTTCTACACTCGAAGAA------AAAAACCGAGGACGTATCGCTCAAATTATTGGTCCAGTACTGGATGTCGTTTTTCCCCCGGGCAGGATGCCTAATATTTATAACGCTTTGGTAGTTAAGGGTCGAGATATTGCGGGTCAGCAAATTAATGTTACTTGTGAGGTACAGCAATTATTAGGAAATAATCGAGTTAGAACTGTCGCTATGAGTGCTACAGAGGGTCTGACGAGAGGGATGGAAGTGATTGACACTGGAACTCCTCTAAGTGTTCCAGTCGGCGGAGCTACTCTCGGACGAATTTTCAACGTTCTTGGAGAGCCTGTTGATGATTTAGGTCCTGTTGACACCGGTACAACATCTCCTATTCATCGATCTGCACCTGCCTTTATACAGTTAGATACGAAATTATCAATCTTTG-----AAACAGGAATTAAAGTGGTGGATCTTTTAGCTCCCTATCGCCGTGGCGGAAAAATCGGGCTATTCGGGGGAGCTGGGGTGGGTAAAACAGTACTCATCATGGAATTGATCAACAACATTGCCAAAGCTCATGGGGGCGTATCCGTATTTGGCGGAGTAGGCGAACGTACTCGTGAAGGAAATGATCTCTACATGGAAATGAAAGAATCTGGAGTGATTAATGAAAAAAATATTACAGACTCAAAAGTAGCTCTAGTTTATGGTCAAATGAATGAACCGCCGGGAGCTCGTATGAGAGTTGGATTGACTGCCCTAACCATGGCGGAATACTTCCGGGACGTTAATGAACAAGACGTGCTTCTATTCATTGACAATATATTTCGTTTCGTCCAAGCAGGATCCGAAGTATCCGCCTTATTAGGGAGAATGCCTTCCGCAGTGGGTTATCAGCCTACCCTTAGTACAGAAATGGGTTCTTTGCAAGAAAGAATTACTTCTACCAAAGAGGGATCTATAACTTCGATCCAAGCAGTTTATGTACCTGCGGACGATTTGACCGACCCAGCCCCTGCCACGACATTTGCACATTTAGATGCTACTACCGTACTATCAAGGGGATTGGCTGCCAAAGGTATTTATCCAGCAGTAGATCCTTTAGATTCAACGTCAACTATGTTACAACCTCGGATCGTTGGTGAGGAACATTATGAAACTGCGCAAAGAGTTAAGCAAACTTTACAACGTTACAAAGAACTTCAGGACATTATAGCTATCCTTGGGTTAGACGAATTATCCGAAGAGGATCGTTTAACTGTAGCAAGAGC-----GCGAAAAATTGAGCGTTTCTTATCACAACCCTTCTTCGTGGCAGAAGTATTTACCGGTTCTCCCGGAAAATATGTTGGTCTCGCAGAAACTATTAGGGGATTTCAACTGATCCTTTCCGGAGAATTAGACGGTCTTCCCGAGCAGGCTTTTTATTTGGTGGGTAACATCGATGAAGCTACCGCGAAAGCTATGAACTTA--   [1448]
Disporum_uniflorum                       ---CTGGTCCTGCGGTTTCTACACTCGAAGAA------AAAAACCGAGGACGTATCGCTCAAATTATTGGTCCAGTACTGGATGTCGTTTTTCCCCCGGGCAGGATGCCTAATATTTATAACGCTTTGGTAGTTAAGGGTCGAGATACTGCGGGTCAGCAAATTAATGTTACTTGTGAGGTACAGCAATTATTAGGAAATAATCGAGTTAGAACTGTCGCTATGAGTGCTACAGATGGTCTGACGAGAGGGATGGAAGTGATTGACACTGGAACTCCTCTAAGTGTTCCAGTCGGCGGAGCTACTCTCGGACGAATTTTCAACGTTCTTGGAGAGCCTGTTGATGATTTAGGTCCTGTTGACACCGGTACAACATCTCCTATTCATCGATCTGCACCTGCCTTTATACAGTTAGATACGAAATTATCAATCTTTG-----AAACAGGAATTAAAGTGGTGGATCTTTTAGCTCCCTATCGCCGTGGCGGAAAAATCGGGCTATTCGGGGGAGCTGGGGTGGGTAAAACAGTACTCATCATGGAATTGATCAACAACATTGCCAAAGCTCATGGGGGCGTATCCGTATTTGGCGGAGTAGGCGAACGTACTCGTGAAGGAAATGATCTCTACATGGAAATGAAAGAATCTGGAGTGATTAATGAAAAAAATATTACAGACTCAAAAGTAGCTCTAGTTTATGGTCAAATGAATGAACCGCCGGGAGCTCGTATGAGAGTTGGATTGACTGCCCTAACCATGGCGGAATACTTCCGGGACGTTAATGAACAAGACGTGCTTCTATTCATTGACAATATATTTCGTTTCGTCCAAGCAGGATCCGAAGTATCCGCCTTATTAGGGAGAATGCCTTCCGCAGTGGGTTATCAGCCTACCCTTAGTACAGAAATGGGTTCTTTGCAAGAAAGAATTACTTCTACCAAAGAGGGATCTATAACTTCGATCCAAGCAGTTTATGTACCTGCGGACGATTTGACCGACCCAGCCCCTGCCACGACATTTGCACATTTAGATGCTACTACCGTACTATCAAGGGGATTGGCTGCCAAAGGTATTTATCCAGCAGTAGATCCTTTAGATTCAACGTCAACTATGTTACAACCTCGGATCGTTGGTGAGGAACATTATGAAACTGCGCAAAGAGTTAAGCAAACTTTACAACGTTACAAAGAACTTCAGGACATTATAGCTATCCTTGGGTTAGACGAATTATCCGAAGAGGATCGTTTAACTGTAGCAAGAGC-----GCGAAAAATTGAGCGTTTCTTATCACAACCCTTCTTCGTGGCAGAAGTATTTACCGGTTCTCCCGGAAAATATGTTGGTCTCGCAGAAACTATTAGGGGATTTCAACTGATCCTTTCCGGAGAATTAGACGGTCTTCCCGAGCAGGCTTTTTATTTGGTGGGTAACATCGATGAAGCTACCGCGAAAGCTATGAACTTAGA   [1450]
Chionographis_japonica                   ------GTCCTGCGGTTTCTACGCTTGAAGAA------AAAAACCTAGGGCGTATCGCTCAAATTATTGGCCCGGTACTCGATGTCGTTTTTACCCCGGGGAAGATGCCTAATATTTATAACGCTTTGGTAGTTAAGGGTCGAGATACTGTCGGTCAGCAAATGAATGTTACTTGTGAGGTACAGCAATTATTAGGAAATAATCGAGTTAGAGCTGTCGCTATGAGTGCTACAGACGGTCTGACGAGAGGGATGGAAGTGATTGACACGGGAGCTCCTCTAAGCGTTCCAGTCGGCGGAGCTACTCTCGGACGAATTTTCAACGTTCTTGGAGAGCCTGTTGATGATTTAGGCCCTGTAGATACTCGCACAACATCTCCTATTCATAGATCTGCGCCTGCCTTTATACAGTTAGATACGAAATTATCAATCTTTG-----AAACAGGAATTAAAGTAGTGGATCTTTTAGCTCCCTATCGTCGTGGAGGAAAAATCGGGTTATTTGGGGGAGCTGGAGTAGGTAAAACAGTACTCATCATGGAATTGATCAATAACATTGCCAAAGCTCATGGAGGCGTATCCGTATTTGGCGGAGTAGGTGAACGTACTCGTGAAGGAAATGATCTCTACATGGAAATGAAAGAATCCGGAGTGATTAATGAAAAAAATATTGCAGAATCAAAAGTAGCTCTAGTCTATGGTCAAATGAATGAACCGCCGGGAGCTCGTATGAGAGTTGGTTTGACTGCCCTAACCATGGCAGAATATTTCCGGGATGTTAATGAGCAAGACGTGCTTCTATTCATCGACAATATCTTTCGTTTCGTCCAAGCAGGATCAGAAGTATCCGCCTTATTGGGGAGAATGCCTTCCGCAGTGGGTTATCAACCTACCCTTAGTACAGAAATGGGTTCTTTGCAAGAAAGAATTACTTCTACCAAAGAGGGATCTATAACTTCGATCCAAGCAGTTTATGTACCTGCGGATGATTTAACCGACCCTGCCCCTGCCACGACATTTGCACATTTAGATGCTACTACCGTATTATCAAGGGGATTGGCCGCCAAAGGTATTTATCCAGCGGTAGATCCTTTAGATTCTACGTCAACTATGCTACAACCCCGGATCGTTGGCGAGGAACATTATGAAACTGCGCAAAGAGTTAAGCAAACTTCACAACGTTACAAAGAGCTTCAGGACATTATAGCTATTCTTGGGTTGGACGAATTATCCGAGGAGGATCGTTTAACTGTAGCAAGAGC-----ACGAAAAATTGAGCGTTTCTTATCACAACCCTTCTTCGTGGCAGAAGTATTTACTGGTTCTCCAGGAAAATATGTTGGTCTCGCAGAAACAATTAGGGGGTTTCGACTGATCCTTTCCGGAGAATTAGACGGTCTTCCCGAGCAGGCCTTTTATTTGGTGGGTAACATCGATGAAGCTACCGCGAAAGCTATGAACTTA--   [1445]
Heloniopsis_orientalis                   ------GTCCTGTGGTTTCCACACTTGAAGAA------AAAAACCTAGGGCGTATCGCTCAAATTATTGGCCCGGTACTGGATGTCGTTTTTCCCCCGGGGAAGATGCCTAATATTTATAACGCTTTGGTAGTTAAGAGCCGAGATACTGTCGGGCAGCAAATTAATGTTACTTGTGAGGTACAGCAATTATTAGGAAATAATCGAGTTAGAGCTGTCGCTATGAGTGCTACAGACGGTCTGATGAGAGGGATGGAAGTGATTGATACGGGAACTCCTCTAAGCGTTCCAGTCGGCGGAGCTACTCTCGGACGAATTTTCAACGTTCTTGGAGAGCCTGTTGATGATCTAGGTCCTGTAGATACTCGCACAACATCCCCTATTCATAGATCTGCGCCTGCCTTTATACAGTTAGATACGAAATTATCAATATTTG-----AAACAGGAATTAAAGTGGTGGATCTTTTAGCTCCCTATCGCCGTGGGGGAAAAATCGGGCTCTTTGGGGGAGCTGGAGTAGGGAAAACAGTACTCATCATGGAATTGATCAACAACATTGCCAAAGCTCATGGAGGCGTATCTGTATTTGGCGGAGTAGGAGAACGTACTCGTGAAGGAAATGATCTCTACATGGAAATGAAAGAATCCGGAGTGATTAATGAAAAAAATATTGCAGAATCAAAAGTAGCTCTAGTCTATGGTCAAATGAATGAACCGCCGGGAGCTCGTATGAGAGTTGGTTTGACTGCCCTAACCATGGCGGAATATTTCCGGGATGTTAATGAACAAGACGTGCTTCTATTTATCGACAATATCTTTCGTTTCGTCCAAGCAGGATCAGAAGTATCCGCCTTATTAGGGAGAATGCCTTCCGCAGTGGGTTATCAACCTACCCTTAGTACAGAAATGGGTTCTTTGCAAGAAAGAATTACTTCTACCAAAGAGGGATCTATAACTTCGATCCAAGCAGTTTATGTACCTGCGGATGATTTAACCGATCCTGCTCCTGCCACGACATTTGCACATTTAGATGCTACTACCGTACTATCAAGGGGATTATCCGCCAAAGGTATTTATCCGGCAGTAGATCCTTTAGATTCTACGTCAACTATGTTACAACCTAGGATCGTTGGCGAGGAACATTATGAAACTGCGCAAAGAGTTAAGCAAACTTCACAACGTTACAAAGAACTTCAGGACATTATAGCTATTCTTGGGTTGGACGAATTATCCGAAGAGGATCGTTTAACTGTAGCAAGAGC-----ACGAAAAATTGAGCGTTTCTTATCACAACCCTTCTTCGTGGCAGAAGTATTTACTGGTTCTCCAGGAAAATATGTTGGTCTCGCAGAAACAATTAGGGGGTTTCAACTGATCCTTTCCGGGGAATTAGACGGCCTTCCCGAGCAGGCCTTTTATTTGGTGGGTAACATCGACGAAGCTACCGCGAAAGCTATGAACTTAGA   [1447]
Tricoryne_elatior                        ----------------------ACTTGAGGGA------AAAAACCTAGGGCGTATCGCTCAAATTATTGGTCCAGTACTGGATGTTGTTTTTCCGCCGGGCAAGATGCCTAATATTTATAACGCTTTGATAGTTAAAGGCCGAGATACCGACGGTCAGCAAATTAATGTGACTTGTGAGGTACAACAATTATTAGGAAATAATCGAGTTAGAGCTGTGGCTATGAGTGCTACAGATGGTCTGACAAGAGGAATGGAAGTGATTGACACAGGAGCTCCTCTAAGTGTTCCAGTTGGCGGAGCCACTCTCGGACGAATTTTTAATGTTCTTGGAGAGCCTGTTGATAATTTGGGTTCCGTAGATACTCGTACAACATCTCCTATTCATAGATCTGCACCTGCTTTTATACAATTAGATACAAAATTATCAATCTTTG-----AAACAGGAATTAAAGTGGTGGATCTTTTAGCTCCGTATCGCAGAGGAGGAAAAATCGGACTATTTGGGGGAGCCGGTGTGGGTAAAACAGTACTTATCATGGAATTGATCAACAACATTGCCAAAGCTCATGGAGGGGTATCCGTGTTTGGCGGAGTAGGTGAACGTACTCGTGAAGGAAATGATCTCTACATGGAAATGAAGGAATCCGGGGTGATAAATGAAAAAAATATTGCAGAGTCAAAAGTAGCTCTAGTCTATGGTCAAATGAATGAACCGCCGGGAGCTCGTATGAGAGTTGGTTTGACTGCACTAACCATGGCGGAATATTTTCGCGATGTTAATGAGCAAGACGTGCTTCTATTCATCGACAATATCTTTCGTTTCGTCCAAGCGGGGTCAGAAGTATCCGCCTTATTAGGGAGAATGCCTTCTGCAGTGGGCTATCAACCTACCCTTAGTACAGAAATGGGTTCTTTGCAAGAAAGAATTACTTCCACCAAAGAGGGATCTATAACTTCGATCCAAGCAGTTTATGTACCCGCGGATGATTTGACAGATCCCGCCCCTGCCACAACATTTGCCCATTTAGATGCTACTACCGTACTATCAAGAGGATTAGCTGCCAAAGGTATTTATCCAGCAGTGGATCCTTTAGATTCAACGTCAACTATGTTGCAACCTCGGATCGTTGGCGAGGAACATTATGAAACTGCACAAAAAGTGAAACAAACTTTACAACGTTACAAAGAACTTCAGGACATTATAGCTATCCTAGGGTTGGACGAATTATCCGAAGAAGATCGTTTAACTGTAGCAAGAGC-----ACGAAAAATTGAACGTTTCTTATCACAACCTTTCTTCGTAGCAGAAGTCTTTACCGGCTCTCCGGGGAAATATGTCAGTCTCGCAGAAACAATTAGGGGGTTTCCACTGATCCTTTCCGGAGAATTAGATAGTCTTCCCGAGCAGGCCTTTTATTTGGTGGGTAACATAGATGAAGCTACCGCGAAAGCTATGAACTTAGA   [1431]
Typha_orienthalis                        ---CTAGTCCTGGGGGTTCCACACTTGAAGAA------AAAAACCTAGGGCGTATCGCTCAAATTATTGGCCCAGTACTGGATGCCGTTTTTCCCCCGGGCAAGATGCCTAATATTTATAACGCTTTGGTAGTTAAGGGTCGAGATACTCTCGGTCAGCAAATTAATGTGACTTGTGAGGTACAACAATTATTAGGAAATAATCGAGTTAGAGCTGTAGCTATGAGTGCTACAGATGGTCTAATGAGAGGAATGGAAGTGATTGACACGGGAGCTCCTCTAAGTGTGCCAGTCGGCGGAACTACTCTCGGACGAATTTTCAATGTTCTTGGGGAGCCTGTTGATAATTTAGGTCCTGTAGATACTCGCACAACATCTCCTATTCATAGATCTGCGCCCGCTTTTATACAGTTAGATACGAAATTATCAATCTTTG-----AAACAGGTATTAAAGTGGTAGATCTTTTAGCTCCTTATCGCCGTGGAGGAAAAATCGGACTATTTGGGGGAGCTGGAGTAGGTAAAACAGTACTCATCATGGAATTGATCAATAACATTGCCAAAGCTCATGGAGGCGTATCCGTATTTGGCGGAGTAGGGGAACGTACTCGTGAAGGAAATGATCTTTACATGGAAATGAAAGAATCCGGAGTAATTAATGAAAAAAATCTTGCCGAATCAAAAGTAGCTCTAGTCTACGGTCAAATGAATGAACCGCCGGGAGCTCGTATGAGAGTTGGTTTGACTGCGCTAACTATGGCGGAATATTTCCGGGATGTTAATGAACAAGATGTGCTTCTATTCATCGACAATATCTTTCGTTTCGTACAAGCCGGATCAGAAGTATCTGCCTTATTAGGGAGAATGCCCTCTGCAGTGGGTTATCAACCCACCCTTAGTACAGAAATGGGTTCTTTGCAAGAAAGAATTACTTCTACCAAAGAGGGATCTATAACTTCGATCCAAGCAGTTTATGTACCTGCGGACGATTTGACTGACCCTGCTCCTGCCACGACATTTGCCCATTTGGATGCTACTACCGTACTATCAAGAGGATTAGCTGCCAAAGGTATTTATCCAGCAGTGGATCCTTTAGATTCAACGTCAACTATGTTACAACCTCGGATCGTTGGTGAGGAACACTATGAAACTGCGCAAAGAGTTAAGGAAACTTTACAACGTTACAAAGAACTTCAGGACATTATAGCTATTCTTGGGTTGGATGAATTATCCGAGGAGGATCGTTTAACTGTAGCAAGAGC-----ACGAAAAATTGAGCGTTTCTTATCACAACCCTTCTTCGTGGCAGAAGTATTTACTGGTTCTCCAGGAAAATATGTTGGTCTTGCGGAAACAATTAGGGGGTTTCAACTGATACTTTCCGGAGAATTAGACAGTCTGCCCGAGCAGGCCTTTTATTTGGTGGGTAACATCGATGAAGCTACCGCGAAAGCTATGAACTTAGA   [1450]
Aphyllanthes_monspeliensis               ------GTCCTGCGGTTTCCACACTTGAAGAA------AAAAACCTAGGGCGTATTGCTCAAATTATTGGCCCAGTACTGGATGTTGTTTTTTCCCCAGGCAAGATGCCCAATATTTATAACGCTTTGGTCGTTAAAGGTCGTGATACTGTTGGTCAGCAAATTAATGTAACTTGTGAGGTACAACAATTATTAGGAAATAATCGAGTTAGAGCTGTAGCTATGAGCGCTACAGACGGTTTGACGAGAGGAATGGAAGTGATTGACACGGGAGCTCCTCTAAGTGTTCCAGTCGGCGGAGCTACTCTCGGTCGAATTTTCAATGTTCTTGGGGAGCCTGTTGATAATTTAGGTCCGGTAGATACTCGTACAACATCTCCTATTCATAGATCTGCGCCTGCCTTTATACAGTTAGATACGAAATTATCAATCTTTG-----AAACAGGGATTAAAGTGGTAGATCTTTTAGCTCCATACCGCCGTGGAGGAAAAATCGGATTATTTGGGGGAGCTGGCGTGGGTAAAACAGTACTTATCATGGAATTGATCAACAATATTGCCAAAGCTCACGGGGGCGTATCCGTATTTGGCGGAGTAGGTGAACGTACTCGTGAAGGAAATGATCTCTACATGGAAATGAAAGAATCCGGGGTAATTAATGAAAAAAATATTGCAGAATCAAAAGTAGCTCTAGTCTATGGTCAAATGAATGAACCGCCAGGAGCTCGTATGAGAGTTGGTTTGACTGCACTAACCATGGCGGAATATTTCCGGGATGTTAATGAACAAGACGTGCTTCTCTTCATCGATAATATCTTTCGTTTCGTTCAAGCAGGATCAGAAGTATCCGCCTTATTAGGAAGAATGCCTTCCGCAGTGGGTTATCAACCCACTCTTAGTACGGAAATGGGTTCTTTGCAAGAAAGAATTACTTCTACCAAAGAGGGGTCTATAACTTCGATCCAAGCAGTTTATGTACCTGCGGATGATTTGACCGATCCCGCCCCTGCTACGACATTTGCACATTTAGATGCGACTACCGTACTATCAAGAGGATTAGCTGCCAAAGGTATTTATCCAGCAGTGGATCCTTTAGATTCAACATCCACTATGTTACAACCTCGGATCGTTGGCGAGGAACATTATGAGACTGCGCAAAGAGTTAAGCAAACTTTACAACGTTACAAAGAACTTCAGGACATTATAGCCATCCTGGGGTTGGACGAATTATCGGAAGACGATCGTCTAACTGTAGCAAGAGC-----GCGAAAAATTGAGCGTTTCTTATCACAACCCTTCTTCGTGGCAGAAGTCTTTACCGGTTCCCCGGGGAAATATGTTGGTCTCGCAGAAACTATTAGGGGGTTTCAACTGATCCTTTCGGGGGAATTAGACGGTCTTCCCGAGCAGGCCTTTTATTTGGTGGGTAACATCGACGAAGCTACTGCGAAAGCTATGAA------   [1441]
Pandanus_vandermeeschii                  -----TGTCCTGCGGTTTCCACACTTGAAGAA------AAAAACCTAGGGCGTATCGCTCAAATTATTGGCCCAGTGCTGGATGTCGTTTTTCCGCCGGGCAAGATGCCTAATATTTATAACGCTTTGGTAGTTAAGGGTCGAGATACTGCTGGTCAGCAGATTAATGTGACTTGTGAGGTACAGCAATTATTAGGAAATAATCGAGTTAGAGCTGTAGCTATGAGTGCTACAGATGGTTTGATGAGAGGAATGGAAGTGATTGACACGGGAGCTCCTCTAAGTGTTCCAGTCGGCGGAGCTACTCTCGGACGAATTTTCAACGTTCTTGGGGAACCTATTGATAATTTGGGTCCTGTAGATACTCGCACAACATCTCCTATTCATAGATCCGCGCCTGCCTTTATACAGTTAGATACGAAATTATCTATCTTTG-----AAACAGGAATTAAAGTTGTGGATCTTTTAGCTCCTTATCGCCGTGGAGGAAAAATCGGACTATTTGGGGGAGCTGGAGTGGGTAAAACAGTACTCATCATGGAATTGATCAACAACATTGCCAAAGCTCATGGAGGCGTATCCGTATTTGGCGGAGTAGGCGAACGTACTCGTGAAGGAAATGATCTCTACATGGAAATGAAAGAATCCGGAGTGATTAATGAAAAAAATATTGCAGAATCAAAAGTAGCTCTAGTCTATGGTCAAATGAATGAACCGCCGGGAGCTCGTATGAGAGTAGGTTTGACTGCCCTAACCATGGCGGAATATTTCCGGGATGTTAATGAACAAGACGTGCTTCTCTTCATCGACAATATCTTTCGTTTCGTCCAAGCGGGATCAGAAGTATCCGCCTTATTAGGAAGAATGCCTTCCGCAGTAGGTTATCAACCTACACTTAGTACAGAAATGGGTTCCCTGCAAGAAAGAATTACTTCTACCAAAGAGGGATCTATAACTTCGATCCAAGCAGTTTATGTACCTGCGGACGATTTGACTGACCCTGCTCCTGCCACGACATTTGCACATTTAGATGCTACTACCGTGTTATCAAGAGGATTAGCCGCCAAAGGTATTTATCCAGCAGTAGATCCTTTAGATTCAACGTCAACTATGTTACAACCCCGGATCGTTGGCGAGGAACATTATGAAACTGCGCAAAGAGTTAAGCAAACTTCACAACGTTACAAAGAACTTCAGGACATTATAGCTATTCTTGGGTTGGACGAATTATCCGAGGAGGATCGTTTAACTGTAGCAAGAGC-----ACGAAAAATTGAGCGTTTCTTATCACAACCCTTCTTCGTGGCAGAAGTATTTACTGGTTCCCCAGGGAAATATGTTGGTCTCGCAGAAACAATTAAGGGGTTTCAATTGATTCTTTCCGGGGAATTAGACGGTCTTCCAGAGCAGGCCTTTTATTTGGTGGGTAACATCGATGAAGCTACCGCGAAAGCTATGAACTTAGA   [1448]
Pandanus_veitchii                        ---CTGGTCCTGCGGTTTCCACACTTGAAGAA------AAAAACCTAGGGCGTATCGCTCAAATTATTGGCCCAGTGCTGGATGTCGTTTTTCCGCCGGGCAAGATGCCTAATATTTATAACGCTTTGGTAGTTAAGGGTCGAGATACTGCTGGTCAGCAGATTAATGTGACTTGTGAGGTACAGCAATTATTAGGAAATAATCGAGTTAGAGCTGTAGCTATGAGTGCTACAGATGGTTTGATGAGAGGAATGGAAGTGATTGACACGGGAGCTCCTCTAAGTGTTCCAGTCGGCGGAGCTACTCTCGGACGAATTTTCAACGTTCTTGGGGAACCTATTGATAATTTGGGTCCTGTAGATACTCGCACAACATCTCCTATTCATAGATCCGCGCCTGCCTTTATACAGTTAGATACGAAATTATCTATCTTTG-----AAACAGGAATTAAAGTTGTGGATCTTTTAGCTCCTTATCGCCGTGGAGGAAAAATCGGACTATTTGGGGGAGCTGGAGTGGGTAAAACAGTACTCATCATGGAATTGATCAACAACATTGCCAAAGCTCATGGAGGCGTATCCGTATTTGGCGGAGTAGGCGAACGTACTCGTGAAGGAAATGATCTCTACATGGAAATGAAAGAATCCGGAGTGATTAATGAAAAAAATATTGCAGAATCAAAAGTAGCTCTAGTCTATGGTCAAATGAATGAACCGCCGGGAGCTCGTATGAGAGTAGGTTTGACTGCCCTAACCATGGCGGAATATTTCCGGGATGTTAATGAACAAGACGTGCTTCTCTTCATCGACAATATCTTTCGTTTCGTCCAAGCGGGATCAGAAGTATCCGCCTTATTAGGAAGAATGCCTTCCGCAGTAGGTTATCAACCTACACTTAGTACAGAAATGGGTTCCCTGCAAGAAAGAATTACTTCTACCAAAGAGGGATCTATAACTTCGATCCAAGCAGTTTATGTACCTGCGGACGATTTGACTGACCCTGCTCCTGCCACGACATTTGCACATTTAGATGCTACTACCGTGTTATCAAGAGGATTAGCCGCCAAAGGTATTTATCCAGCAGTAGATCCTTTAGATTCAACGTCAACTATGTTACAACCCCGGATCGTTGGCGAGGAACATTATGAAACTGCGCAAAGAGTTAAGCAAACTTCACAACGTTACAAAGAACTTCAGGACATTATAGCTATTCTTGGGTTGGACGAATTATCCGAGGAGGATCGTTTAACTGTAGCAAGAGC-----ACGAAAAATTGAGCGTTTCTTATCACAACCCTTCTTCGTGGCAGAAGTATTTACTGGTTCCCCAGGGAAATATGTTGGTCTCGCAGAAACAATTAAGGGGTTTCAATTGATTCTTTCCGGGGAATTAGACGGTCTTCCAGAGCAGGCCTTTTATTTGGTGGGTAACATCGATGAAGCTACCGCGAAAGCTATGAACTTAGA   [1450]
Allium_ochotense                         ---CTGGTTCTACGGTTTCTACACTTGAAGAA------AAAAACCTAGGGCGTATTGCTCAAATTATTGGCCCAGTACTGGATGTTGTTTTCCCCCGGGGCAAGATGCCTAATATTTATAACGCTTTGGTAGTTATAGGCCGAGATACTGCTGGTCAGCAAATTAATGTGACTTGTGAAGTACAACAATTATTAGGAAATAATCGAGTTAGAGCTGTAGCTATGAGTGCTACAGATGGTCTGACGAGAGGAATGGAAGTGATTGATACAGGAGCTGCTCTAAGTGTTCCAGTCGGCGGAGCGACTCTCGGGCGAATTTTCAATGTTCTTGGAGAGCCTGTTGATAATTTAGGTCCTGTAGATACTCGTACAACATCGCCTATTCATAGATCTGCGCCTGCTTTTATACAGTTAGATACGAAATTATCAATTTTTG-----AAACAGGGATTAAAGTGGTGGATCTTTTAGCTCCGTATCGCCGTGGAGGAAAAATTGGACTATTTGGGGGAGCCGGCGTGGGTAAAACAGTACTTATCATGGAATTGATCAACAACATTGCCAAAGCTCATGGAGGCGTATCCGTATTTGGTGGAGTAGGCGAACGTACTCGTGAAGGAAATGATCTCTACATGGAAATGAAAGAATCTGGGGTAATTAATGAAAAAAATATTGCGGAATCAAAAGTAGCTCTAGTCTACGGTCAAATGAATGAACCGCCAGGAGCTCGTATGAGAGTAGGTTTGACTGCACTAACCATGGCGGAATATTTCCGGGATATTAATGAACAAGACGTGCTTTTATTCATCGACAATATCTTTCGTTTCGTCCAAGCGGGATCAGAAGTATCCGCCTTATTAGGGAGAATGCCTTCTGCAGTGGGTTATCAACCCACCCTTAGTACCGAAATGGGTTCTTTACAAGAAAGAATTACTTCCACCAAAGAGGGGTCTATAACTTCGATCCAAGCAGTTTATGTACCTGCAGATGATTTGACCGACCCTGCTCCTGCCACGACATTTGCACATTTAGATGCTACTACCGTACTATCAAGAGGATTAGCTGCCAAAGGTATTTATCCAGCAGTCGATCCTTTAGATTCAACGTCCACTATGTTACAACCTCGGATCGTTGGTGAGGAACATTATGAAATTGCGCAAAGAGTTAAGGAAACTTTACAACGTTACAAAGAACTTCAGGACATTATAGCTATCCTGGGGTTGGACGAATTATCCGAAGAAGATCGTTTAACTGTAGCAAGAGC-----ACGAAAAATTGAACGCTTCTTATCACAACCCTTCTTCGTGGCAGAAGTCTTTACCGGTTCTCCAGGGAAATATGTTGGTCTCGTCGAAACAATTAGGGGGTTTCAATTGATCCTTTCTGGAGAATTAGACAGTCTTCCCGAGCAGGCCTTTTATTTGGTAGGTAACATCGACGAAGCTACCGCGAAAGCTATGAACTTAGA   [1450]
Allium_thumbergii                        ---CTGGTTCTACGGTTTCTACACTTGAAGAA------AAAAACCTAGGGCGTATTGCTCAAATTATTGGCCCAGTACTGGATGTTGTTTTCCCCCGGGGCAAGATGCCTAATATTTATAACGCTTTGGTAGTTATAGGCCGAGATACTGCTGGTCAGCAAATTAATGTGACTTGTGAAGTACAACAATTATTAGGAAATAATCGAGTTAGAGCTGTAGCTATGAGTGCTACAGATGGTCTGACGAGAGGAATGGAAGTGATTGATACAGGAGCTGCTCTAAGTGTTCCAGTCGGCGGAGCGACTCTCGGGCGAATTTTCAATGTTCTTGGAGAGCCTGTTGATAATTTAGGTCCTGTAGATACTCGTACAACATCGCCTATTCATAGATCTGCGCCTGCTTTTATACAGTTAGATACGAAATTATCAATTTTTG-----AAACAGGGATTAAAGTGGTGGATCTTTTAGCTCCGTATCGCCGTGGAGGAAAAATTGGACTATTTGGGGGAGCCGGCGTGGGTAAAACAGTACTTATCATGGAATTGATCAACAACATTGCCAAAGCTCATGGAGGCGTATCCGTATTTGGTGGAGTAGGCGAACGTACTCGTGAAGGAAATGATCTCTACATGGAAATGAAAGAATCTGGGGTAATTAATGAAAAAAATATTGCGGAATCAAAAGTAGCTCTAGTCTACGGTCAAATGAATGAACCGCCAGGAGCTCGTATGAGAGTAGGTTTGACTGCACTAACCATGGCGGAATATTTCCGGGATATTAATGAACAAGACGTGCTTTTATTCATCGACAATATCTTTCGTTTCGTCCAAGCGGGATCAGAAGTATCCGCCTTATTAGGGAGAATGCCTTCTGCAGTGGGTTATCAACCCACCCTTAGTACCGAAATGGGTTCTTTACAAGAAAGAATTACTTCCACCAAAGAGGGGTCTATAACTTCGATCCAAGCAGTTTATGTACCTGCAGATGATTTGACCGACCCTGCTCCTGCCACGACATTTGCACATTTAGATGCTACTACCGTACTATCAAGAGGATTAGCTGCCAAAGGTATTTATCCAGCAGTCGATCCTTTAGATTCAACGTCCACTATGTTACAACCTCGGATCGTTGGTGAGGAACATTATGAAATTGCGCAAAGAGTTAAGGAAACTTTACAACGTTACAAAGAACTTCAGGACATTATAGCTATCCTGGGGTTGGACGAATTATCCGAAGAAGATCGTTTAACTGTAGCAAGAGC-----ACGAAAAATTGAACGCTTCTTATCACAACCCTTCTTCGTGGCAGAAGTCTTTACCGGTTCTCCAGGGAAATATGTTGGTCTCGTCGAAACAATTAGGGGGTTTCAATTGATCCTTTCTGGAGAATTAGACAGTCTTCCCGAGCAGGCCTTTTATTTGGTAGGTAACATCGACGAAGCTACCGCGAAAGCTATGAACTTAGA   [1450]
Allium_microdictyon                      ----------------------------------------------------------------------------------------------------------------------------------------------------------------------------------------------------------------------------------------------------------------------------------------------------------------------------------------------------------------------------------------------------------------------------------------------------------------------------------------------------------------------------------------------------------------------------------------------------------------------------------------------------------GAAATGAAAGAATCTGGGGTAATTAATGAAAAAAATATTGCAGAATCAAAAGTAGCTCTAGTCTATGGTCAAATGAATGAACCACCAGGAGCTCGTATGAGAGTAGGTTTGACTGCACTAACCATGGCAGAATATTTCCGGGATATTAATGAACAAGATGTGCTTTTATTCATCGACAATATCTTTCGTTTCGTTCAAGCGGGATCAGAAGTATCTGCCTTATTAGGGAGAATGCCTTCTGCAGTGGGTTATCAACCTACCCTTAGTACCGAAATGGGTTCTTTACAAGAAAGAATTACTTCCACCAAAGAAGGGTCTATAACTTCGATCCAAGCAGTTTATGTACCTGCAGATGATTTGACCGACCCTGCTCCTGCCACGACATTTGCACATTTAGATGCTACTACCGTACTATCAAGAGGATTAGCTGCCAAAGGTATTTATCCAGCAGTCGATCCTTTAGATTCAACGTCAACTATGTTACAACCTCGGATCGTTGGCGAGGAACATTATGAAACTGCTCAAAGAGTTAAGGAAACTTTACAACGTTACAAAGAACTTCAGGACATTATAGCTATCTTGGGGTTGGACGAATTATCCGAAGAAGATCGTTTAACTGTAGCAAGAGC-----ACGAAAAATTGAACGCTTCTTATCACAACCCTTCTTCGTGGCAGAAGTCTTTACTGGTTCTCCAGGGAAATATGTTGGTCTCGCCGAAACAATTAGGGGGTTTCGATTGATCCTTTCTGGGGAATTAGACAGTCTTCCCGAGCAGGCCTTTTATTTGGTAGGTAACATCGACGAAGCTACCGCGAAAGCTATGAACTTAGA   [830]
Allium_sacculiferum                      ---------CTGGGGTTTCCACACTTGAAGAA------AAAAACCTAGGACGTATCACTCAAATTATTGGCCCAGTACTGGATGTTGTTTTCCCCCGGGGCAAGATGCCTAATATTTATAACGCTTTGGTAGTTAAAGGTCGAGATACTGCCGGTCAGCAAATTAATGTGACTTGTGAGGTACAACAATTATTAGGAAATAATCGAGTTAGAGCTGTAGCTATGAGTGCTACAGATGGTCTGACGAGAGGAATGGAAGTGATTGATACAGGAGCTGCTCTAAGTGTTCCAGTCGGCGGAGCTACTCTCGGACGAATTTTCAATGTTCTTGGGGAGCCTGTTGATAATTTAGGTCCTGTAGATACTCGTACAACATCGCCTATTCATAGATCTGCGCCTGCTTTTATACAGTTAGATACGAAATTATCAATCTTTG-----AAACAGGGATTAAAGTGGTGGATCTTTTAGCTCCGTATCGCCGTGGAGGAAAAATTGGACTCTTTGGGGGAGCCGGCGTGGGTAAAACAGTACTTATCATGGAATTGATCAACAACATTGCCAAAGCTCATGGAGGCGTATCCGTATTTGGTGGAGTAGGTGAACGTACTCGTGAAGGAAATGATCTCTACATGGAAATGAAAGAATCTGGGGTAATTAATGAAAAAAATATTGCAGAATCAAAAGTAGCTCTAGTCTATGGTCAAATGAATGAACCACCAGGAGCTCGTATGAGAGTAGGTTTGACTGCACTAACCATGGCAGAATATTTCCGGGATATTAATGAACAAGATGTACTTTTATTCATCGACAATATCTTTCGTTTCGTTCAAGCGGGATCAGAAGTATCTGCCTTATTAGGGAGAATGCCTTCTGCAGTGGGTTATCAACCTACCCTTAGTACCGAAATGGGTTCTTTACAAGAAAGAATTACTTCCACCAAAGAAGGGTCTATAACTTCGATCCAAGCAGTTTATGTACCTGCAGATGATTTGACCGACCCTGCTCCTGCCACGACATTTGCACATTTAGATGCTACTACCGTACTATCAAGAGGATTAGCTGCCAAAGGTATTTATCCAGCAGTAGATCCTTTAGATTCAACGTCAACTATGTTACAACCTCGGATCGTTGGCGAGGAACATTATGAAACTGCTCAAAGAGTTAAGGAAACTTTACAACGTTACAAAGAACTTCAGGACATTATAGCTATCCTGGGGTTGGACGAATTATCCGAAGAAGATCGTTTAACTGTAGCAAGAGC-----ACGAAAAATTGAACGCTTCTTATCACAACCCTTCTTCGTGGCAGAAGTCTTTACTGGTTCTCCAGGGAAATATGTTGGTCTCGCCGAAACAATTAGGGGGTTTCGATTGATTCTTTCTGGGGAATTAGACAGTCTTCCCGAGCAGGCCTTTTATTTGGTAGGTAACATCGACGAAGCTACCGCGAAAGCTATGAACTTAGA   [1444]
Laxmannia_squarrosa                      -----TGTCCTGCGGTTTCCACACTTGAAGAA------AAAAACCTAGGGCGTATCACTCAAATTATTGGTCCAGTACTGGATGTTGTTTTTCCCCCCGGGAAGATGCCTAATATTTATAACGCTTTGGTAGTTAAGGGTCGAGATACTGTTGGTCAGCAAATTAATGTGACTTGCGAGGTACAACAATTATTAGGGAATAATCGAGTTAGAACTGTAGCTATGAGTGCTACAGATGGTCTGACGAGAGGAATGGAAGTGATTGACACAGGAGCCCCTCTAAGTGTTCCGGTCGGCGGAGCTACTCTCGGGCGAATTTTCAATGTTCTCGGAGAGCCTGTTGATAATTTAGGTCCTGTAGATACTCGTACAACATCTCCTATTCATAGGTCTGCGCCCGCTTTTATACAGTTAGATACAAAATTATCAATCTTCG-----AAACAGGGATTAAAGTAGTGGATCTTTTAGCTCCGTATCGTCGTGGAGGAAAAATTGGACTATTTGGGGGAGCTGGCGTGGGTAAAACAGTACTTATCATGGAATTGATCAACAACATTGCAAAAGCTCATGGAGGCGTATCTGTATTTGGCGGAGTAGGCGAACGTACTCGTGAAGGAAATGATCTATACATGGAAATGAAAGAATCTGGGGTGATTAATGAAAAAAATATTGCAGAATCAAAAGTAGCTCTAGTTTATGGTCAAATGAATGAACCGCCAGGAGCTCGTATGAGAGTTGGTTTGACTGCACTAACCATGGCGGAATATTTCCGGGATGTTAATGAGCAAGACGTACTTCTATTCATCGACAATATCTTTCGTTTCGTCCAAGCGGGGTCAGAAGTATCTGCCTTATTAGGGCGAATGCCTTCCGCAGTCGGTTATCAACCTACCCTTAGTACAGAAATGGGTACTTTGCAAGAAAGAATTACTTCCACAAAAGAGGGATCTATAACTTCGATCCAAGCAGTTTATGTACCTGCAGATGATTTGACTGACCCCGCTCCTGCCACGACGTTTGCACATTTAGATGCTACTACCGTACTATCAAGAGGATTAGCTGCCAAAGGTATTTATCCAGCAGTGGATCCTTTAGATTCAACGTCAACTATGTTACAACCTCGAATCGTTGGCGAGGAACATTATGAAACTGCGCAAAGAGTTAAGCAAACTTTACAACGTTACAAAGAACTTCAGGACATTATAGCTATCCTGGGGTTGGACGAATTATCCGAAGAAGATCGTTTAACTGTAGCAAGAGC-----ACGAAAAATTGAGCGTTTCTTATCACAACCCTTTTTTGTGGCAGAAGTTTTTACAGGTTCTCCAGGAAAATATGTTGGTCTCCCGGAAACAATTAGGGGGTTTCAAATGATCCTTTCCGGAGAATTAGACGGTCTTCCTGAACAGGCCTTTTATTTGGTGGGTAACATCGATGAAGCTACTGCGAAAGCTATGAACTT---   [1445]
Sowerbaea_juncea                         ---TCTGTCCTGCGGTTTCCACACTTGAAGAA------AAAAACTTAGGGCGTATCGCTCAAATTATTGGTCCAGTACTGGATGTTGTTTTTCCCCCGGGGAAGATGCCTAATATTTATAACGCTTTGGTAGTTAAGGGTCGAGATACTGTTGGTCAGCAAATTAATGTGACTTGCGAGGTACAACAATTATTAGGGAATAATCGAGTTAGAGCTGTAGCTATGAGTGCTACAGATGGTCTGACGAGAGGAATGGAAGTGATTGACACAAGAGCCCCTCTAAGTGTTCCGGTCGGCGGGGCTACTCTCGGGCGAATTTTCAATGTTCTTGGAGAGCCTGTTGATAATTTAGGTCCTGTAGATACTCGTACAACATCTCCTATTCATAGATCTGCGCCCGCTTTTATACAGTTAGATACAAAATTATCAATCTTCG-----AAACAGGGATTAAAGTAGTGGATCTTTTAGCTCCGTATCGTCGTGGAGGAAAAATCGGATTATTTGGGGGAGCTGGCGTAGGTAAAACAGTACTTATAATGGAATTGATCAACAACATTGCCAAAGCTCATGGAGGCGTATCCGTATTTGGCGGAGTAGGCGAACGTACTCGTGAAGGAAACGATCTCTACATGGAAATGAAAGAATCTGGGGTGATTAATGAAAACAATATTGCAGAATCAAAAGTAGCTCTAGTTTATGGTCAAATGAATGAACCGCCGGGAGCTCGTATGAGAGTAGGTTTGACTGCACTAACCATGGCGGAATATTTCCGGGATGTTAATGAGCAAGACGTGCTTCTATTCATCGACAATATCTTTCGTTTCGTCCAAGCGGGATCAGAAGTATCTGCCTTATTAGGGCGAATGCCTTCCGCAGTCGGTTATCAACCTACCCTTAGTACAGAAATGGGTTCTTTGCAAGAAAGAATTACTTCCACAAAAGAGGGATCTATAACTTCGATCCAAGCAGTTTATGTACCTGCAGATGATTTGACTGACCCCGCTCCTGCCACGACATTTGCACATTTAGATGCTACTACCGTACTATCAAGAGGATTAGCTGCCAAAGGTATTTATCCAGCAGTAGATCCTTTAGATTCAACGTCAACTATGTTACAACCTCGGATCGTTGGCGAGGAACATTATGAAACTGCGCAAAGAGTTAAGCAAACTTTACAACGTTACAAAGAACTTCAGGACATTATAGCTATCCTGGGATTGGACGAATTATCCGAAGAAGATCGTTTAACTGTAGCAAGAGC-----ACGAAAAATTGAGCGTTTCTTATCACAACCTTTTTTCGTGGCAGAAGTCTTTACAGGTTCTCCAGGAAAATATGTTGGTCTCCCGGAAACAATTAGGGGTTTTCAACTGATCCTTTCCGGAGAATTAGATGGTCTTCCCGAGCAGGCCTTTTATTTGGTGGGTAACATCGACGAAGCTACCGCGAAAGCTATGAACTTTGA   [1450]
Sisyrinchium_palmifolium                 ---CTGATCCTGCGGTTTCCACACTTGAAGAA------AAAAACCTAGGGCATATTGCTCAAATTATTGGCCCAGTACTGGATGTCGTTTTTACTCCGGGCAAGATGCCTAATATTTATAACGCTTTGGTAGTTAAGGGTCGAGATACAGCCGGGCAGCAAATTAATGTGACTTGTGAGGTACAACAATTATTAGGAAATAATAGAGTTAGAGCTGTAGCTATGAGTGCTACAGATGGTCTGACTAGAGGAATGAAAGTGATTGACACAGGAGCTCCTCTAAGTGTTCCAGTAGGCGGAGCTACTCTCGGACGAATTTTCAATGTTCTTGGAGAGCCTGTTGATAATTTAGGTCCTGTAGATACTCGTACAACATCTCCTATTCATAGATCTGCACCTCTCTTTATACAGTTAGAGACAAAATTATCTATCTTTG-----AAACAGGGATTAAGGTAGTGGATCTTTTAGCCCCTTATCGCCGTGGAGGAAAAATCGGACTATTTGGGGGAGCTGGCGTGGGTAAAACAGTACTTATCATGGAATTGATCAACAACATAGCCAAAGCTCATGGGGGTGTATCTGTATTTGGCGGAGTAGGCGAACGTACTCGTGAAGGGAATGATCTCTACATGGAAATGAAAGAATCCGGAGTGATTAATGAAAAAAATATTGCAGAATCAAAAGTAGCTCTAGTCTATGGTCAAATGAATGAACCACCGGGAGCTCGTATGAGAGTTGGTCTGACTGCCCTAACCATGGCGGAGTATTTCCGGGATGTTAATGAACAAGATGTACTTCTATTTATCGACAATATCTTTCGTTTCGTCCAAGCAGGGTCAGAAGTATCCGCCTTATTAGGAAGAATGCCTTCGGCAGTGGGTTATCAACCTACCCTTAGTACAGAAATGGGTTCTTTGCAAGAAAGAATTACTTCCACGAAGGAGGGATCTATAACTTCGATCCAAGCAGTTTATGTACCTGCGGACGATTTGACCGACCCCGCCCCTGCCACTACATTTGCACATTTAGATGCTACTACCGTACTATCAAGAGGATTAGCTGCCAAAGGTATTTATCCAGCAGTGGATCCTTTAGATTCAACGTCAACTATGTTACAACCTCGAATCGTTGGCGAGGAACATTATGAAACTGCGCAAAGAGTTAAGCAAACTTCACAACGTTACAAAGAACTTCAGGACATTATAGCTATCCTCGGGTTGGACGAATTATCCGAAGAAGATCGTTTAACTGTAGCAAGAGC-----ACGAAAAATTGAGCGTTTCTTATCACAACCCTTTTTCGTGGCAGAAGTATTTACTGGTTCTCCAGGGAAATATGTTGGTCTCACAGAAACGATTAGGGGGTTTCAACTGATCCTCTCCGGAGAATTAGACAGTCTTCCTGAACAGGCCTTTTATTTGGTGGGTAACATCGATGAAGCTACCGCGAAAGCTATGAACTTAGA   [1450]
Solenomelus_segethii                     ---CTGATCCTGTGGTTTCCACACTTGAAGAA------AAAAACCTCGGGCGTATTGCTCAAATTATTGGCCCAGTACTGGATGTCGTTTTTCCTCCGGGCAAGATGCCTAATATTTATAACGCTTTGGTAGTTAAGGGTCGAGATACAGCCGGGCAGCAAATTAATGTGACTTGTGAGGTACAACAATTATTAGGAAATAATCGAGTTAGAGCTGTAGCTATGAGTGCTACAGATGGTCTGACTAGGGGAATGAAAGTGATTGACACAGGAGCTCCTCTAAGTGTTCCAGTAGGCGGAGCTACTCTCGGACGAATTTTCAACGTTCTTGGAGAGCCTGTTGATAATTTAGGTCCTGTAGATACTCGTACAACATCTCCTATTCATAGATCTGCGCCTGCCTTTATACAGTTAGATACAAAATTATCCATCTTTG-----AAACAGGGATTAAGGTAGTGGATCTTTTAGCCCCTTATCGCCGCGGAGGAAAAATCGGACTATTTGGGGGAGCTGGCGTGGGTAAAACAGTACTTATCATGGAATTGATCAACAACATAGCCAAAGCTCACGGGGGTGTATCTGTATTTGGCGGAGTAGGTGAACGTACTCGTGAAGGGAATGATCTCTACATGGAAATGAAAGAATCCGGGGTGATTAATGAAAAAAATATTGCAGAATCAAAAGTAGCTCTAGTCTATGGTCAAATGAATGAACCGCCTGGAGCTCGTATGAGAGTTGGTCTGACTGCCCTAACCATGGCGGAATATTTCCGAGATGTTAATGAACAAGACGTACTTCTATTCATCGACAATATCTTTCGTTTCGTTCAAGCGGGGTCAGAAGTATCCGCCTTATTAGGAAGAATGCCTTCGGCAGTGGGTTATCAACCTACCCTTAGTACAGAAATGGGTACTTTGCAAGAAAGAATTACTTCCACGAAAGAGGGATCCATAACTTCGATTCAAGCAGTTTATGTACCTGCGGACGATTTGACCGACCCCGCCCCTGCCACTACATTTGCACATTTAGATGCTACTACCGTACTATCAAGAGGATTAGCTGCCAAAGGTATTTATCCAGCAGTGGATCCTTTAGATTCAACGTCAACTATGTTACAACCTCGAATCGTTGGCGAGGAACATTATGAAATTGCGCAAAGAGTTAAGCAAACTTCACAGCGTTACAAAGAACTTCAGGACATTATAGCTATCCTGGGGTTGGACGAATTATCCGAAGACGATCGTTTAACTGTAGCAAGAGC-----ACGAAAAATTGAGCGTTTCTTATCACAACCCTTTTTCGTGGCAGAAGTATTTACCGGCTCTCCAGGGAAATATGTTGGTCTCATAGAAACGATTAGGGGGTTTCAACTGATCCTTTCCGGAGAATTAGACAGTCTTCCTGAGCAGGCCTTTTATTTGGTGGGTAACATCGATGAAGCTACCGCGAAAGCTATGAACTTAGA   [1450]
Tigridia_immaculata                      -----------GTGGTTTCCACACTTGAAAAA------AAAAACCTAGGGCGTATCGCTCAAATTATTGGCCCAGTACTGGATGTCGTTTTTCCTCCGGGCAAGATGCCTAATATTTATAACGCTTTGGTAGTTCAGGGTCGAGATACTGCCGGTCAGCAAATTAATGTGACTTGTGAGGTACAACAATTATTAGGAAATAATCGAGTTAGAGCCGTAGCCATGAGTGCTACAGATGGTCTGACTAGAGGAATGGAAGTGATTGACACAGGAGCTCCTCTAAGTGTTCCAGTAGGTGGAGCTACTCTCGGACGAATTTTCAACGTTCTTGGAGAGCCTGTTGATAATTTAGGTCCTGTAGATACTCGTACAACATCTCCTATTCATAGATCTGCGCCTGCCTTTATACAGTTAGATACGAAATTGGCCATCTTTG-----AAACAGGGATTAAGGTAGTGGATCTTTTAGCTCCTTATCGACGTGGAGGAAAAATCGGACTATTTGGGGGAGCTGGCGTGGGTAAAACAGTACTTATAATGGAATTGATCAACAACATAGCCAAAGCTCATGGGGGTGTATCTGTATTTGGCGGAGTAGGCGAACGTACTCGTGAAGGAAATGATCTCTACATGGAAATGAAAGAATCCGGGGTGATTAATGAAAAAAATATTGCAGAATCAAAAGTAGCTTTAGTCTATGGTCAAATGAATGAACCACCGGGAGCTCGTATGAGAGTTGGTTTGACTGCCCTAACCATGGCGGAATATTTTCGGGATGTTAATGAACAAGACGTGCTTCTATTCATCGACAATATCTTTCGTTTCGTCCAAGCCGGGTCAGAAGTATCCGCCTTATTAGGGAGAATGCCTTCGGCAGTGGGTTATCAACCCACCCTTAGTACAGAAATGGGTTCTTTGCAAGAAAGAATTACTTCCACGAAAAAGGGATCTATAACTTCGATCCAAGCAGTTTATGTACCTGCGGACGATTTGACCGACCCCGCCCCTGCCACTACATTTGCACATTTAGATGCTACTACCGTACTATCAAGAGGATTAGCTGCCAAAGGTATTTATCCAGCAGTGGATCCTTTAGATTCAACGTCAACTATGTTACAACCTCGGATCGTTGGCGAGGAACATTATGAAACTGCGCAAAGAGTTAAGCAAACTTCACAACGTTACAAAGAACTTCAGGACATTATAGCTATCCTTGGGTTGGATGAATTATCCGAAGAAGATCGTTTAACTGTAGCAAGAGC-----ACGAAAAATGGAGCGTTTCTTATCACAACCCTTCTTCGTGGCAGAAGTATTTACCGGTTCTCCAGGGAAATATGTTGGTCTCACAGAAACAATTAGGGGGTTTCAGCTGATCCTTTCTGGAGAATTAGACAGTCTTCCCGAGCAGGCCTTTTATTTGGTGGGTAACATCGACGAAGCTACCGCGAAAGCTATGACCTTAGA   [1442]
Neomarica_northiana                      ---CTGATCCTGTGGTTTCCACACTTGAAAAA------AAAAACCTAGGGCGTATCGCTCAAATTATTGGCCCAGTACTGGATGTCGTTTTTCCTCCGGGCAAGATGCCTAATATTTATAACGCTTTGGTAGTTAAGGGTCGAGATACTGTCGGTCAGCAAATTAATGTGACTTGTGAGGTACAACAATTATTAGGAAATAATCGAGTTAGAGCCGTAGCCATGAGTGCTACAGATGGTCTGACTAGAGGAATGGAAGTGATTGACACGGGAGCTCCTCTAAGTGTTCCAGTAGGCGGAGCTACTCTCGGACGAATTTTCAACGTTCTTGGAGAGCCTGTTGATAATTTAGGTCCCGTCGATACTCGTACAACATCTCCTATTCATAGATCTGCGCCTGCCTTTATACAGTTAGATACGAAATTGTCCATCTTTG-----AAACAGGGATTAAGGTAGTGGATCTTTTAGCTCCTTATCGCCGTGGAGGAAAAATCGGACTATTTGGGGGAGCTGGCGTGGGTAAAACAGTACTTATCATGGAATTGATCAACAACATAGCCAAAGCTCATGGGGGCGTATCCGTATTTGGCGGAGTAGGCGAACGTACTCGTGAAGGAAACGATCTCTACATGGAAATGAAAGAATCCGGGGTGATTAATGAAAAAAATATTGCAGAATCAAAAGTAGCTCTAGTCTATGGTCAAATGAATGAACCACCGGGAGCTCGTATGAGAGTTGGTTTGACTGCCCTAACCATGGCGGAATATTTCCGAGATGTTAATGAACAAGACGTGCTTCTATTCATCGACAATATCTTTCGTTTCGTCCAAGCCGGGTCAGAAGTATCTGCCTTATTAGGGAGAATGCCTTCGGCAGTGGGTTATCAACCCACTCTTAGTACAGAAATGGGTTCTTTGCAAGAAAGAATTACTTCCACGAAAGAGGGATCTATAACTTCGATCCAAGCAGTTTATGTACCTGCGGACGATTTGACCGACCCCGCCCCTGCCACTACATTTGCACATTTAGATGCTACTACCGTACTATCAAGAGGATTAGCTGCCAAAGGTATTTATCCAGCAGTGGATCCTTTAGATTCAACGTCAACTATGTTACAACCTCGGATCGTTGGCGAGGAGCATTATGAAACTGCGCAAAGAGTTAAGCAAACTTCACAACGTTACAAAGAACTTCAGGACATTATAGCTATCCTTGGGTTGGACGAATTATCCGAAGAAGATCGTTTAACTGTAGCAAGAGC-----ACGAAAAATGGAGCGTTTCTTATCACAACCCTTCTTCGTAGCAGAAGTATTTACCGGTTCTCCAGGGAAATATGTTGGTCTCACAGAAACAATTAGGGGGTTTCAGCTGATCCTTTCCGGAGAATTAGACAGTCTTCCCGAGCAGGCCTTTTATTTGGTGGGTAACATCGATGAAGCTACCGCGAAAGCTATGACCTTAGA   [1450]
Trimezia_martinicensis                   ---CTGATCCTGTGGTTTCCACACTTGAAAAA------AAAAACCTAGGGCGTATCGCTCAAATTATTGGCCCAGTACTGGATGTCGTTTTTCCTCCGGGCAAGATGCCTAATATTTATAATGCTTTGGTAGTTAAGGGTCGAGATACTGTCGGTCAGCAAATTAATGTGACTTGTGAAGTACAACAATTATTAGGAAATAATCGAGTTAGAGCCGTAGCCATGAGTGCTACAGATGGTCTGACTAGAGGAATGGAAGTGATTGACACGGGAGCTCCTCTAAGTGTTCCAGTAGGCGGAGCTACTCTCGGACGAATTTTCAACGTTCTTGGAGAGCCTGTTGATAATTTAGGTCCCGTCGATACTCGTACAACATCTCCTATTCATAGATCTGCACCTGCCTTTATACAGTTAGATACGAAATTGTCCATCTTTG-----AAACAGGGATTAAGGTAGTGGATCTTTTAGCTCCTTATCGCCGTGGAGGAAAAATCGGACTATTTGGGGGAGCTGGCGTGGGTAAAACAGTACTTATCATGGAATTGATCAACAACATAGCCAAAGCTCATGGGGGTGTATCTGTATTTGGCGGAGTAGGCGAACGTACTCGTGAAGGAAACGATCTCTACATGGAAATGAAAGAATCCGGGGTGATTAATGAAAAAAATATTGCAGAATCAAAAGTAGCTCTAGTCTATGGTCAAATGAATGAACCACCGGGAGCTCGTATGAGAGTTGGTTTGACTGCCCTAACCATGGCGGAATATTTCCGGGATGTTAACGAGCAAGACGTGCTTCTATTCATCGACAATATCTTTCGTTTCGTCCAAGCCGGGTCAGAAGTATCCGCCTTATTAGGGAGAATGCCTTCGGCAGTGGGTTATCAACCCACTCTTAGTACAGAAATGGGTTCTTTGCAAGAAAGAATTACTTCCACGAAAGAGGGATCTATAACTTCGATCCAAGCAGTTTATGTACCTGCCGACGATTTGACCGACCCCGCCCCTGCCACTACATTTGCACATTTAGATGCTACTACCGTACTATCAAGAGGATTAGCTGCCAAAGGTATTTATCCAGCAGTGGATCCTTTAGATTCAACGTCAACTATGTTACAACCTCGGATCGTTGGCGAGGAGCATTATGAAACTGCGCAAAGAGTTAAGCAAACTTCACAACGTTACAAAGAACTTCAGGACATTATAGCTATCCTTGGGTTGGACGAATTATCCGAAGAAGATCGTTTAACTGTAGCAAGAGC-----ACGAAAAATGGAGCGTTTCTTATCACAACCCTTCTTCGTGGCAGAAGTATTTACCGGTTCTCCGGGGAAATATGTTGGTCTCACAGAAACAATTAGGGGGTTTCAGCTGATCCTTTCCGGAGAATTAGACAGTCTTCCCGAGCAGGCCTTTTATTTGGTGGGTAACATCGATGAAGCTACCGCGAAAGCTATGACCTTAGA   [1450]
Hermodactylus_tuberosus                  ---CTGATCCTGTGGTTTCCACACTTGAAGAA------AAAAACCTAGGGCGTATCGCTCAAATTATTGGCCCAGTACTGGATGTTGTTTTTCCTCCGGGCAAGATGCCCAATATTTATAACGCTTTGGTAGTTAAAGGTCGAGATACTGTTGGTCAGCAAATGAATTTGACTTGTGAGGTACAACAATTATTAGGAAATAATCGAGTTAGAGCTGTAGCTATGAGTGCTACAGATGGTCTGACTAGAGGAATGGAAGTGATTGACACGAGAGCTCCTCTAAGTGTTCCAGTAGGTGGAGCTACTCTCGGACGAATTTTCAACGTTCTTGGGGAGCCTGTTGATAATTTAGGTCCTGTAGATACTCGTACAACATCTCCTATTCATAGATCTGCACCTGCCTTTATACAGTTAGATACGAAATTATCTATCTTTG-----AAACAGGGATTAAGGTAGTGGATCTTTTAGCTCCTTATCGCCGTGGAGGAAAAATCGGGCTGTTTGGGGGAGCTGGCGTGGGTAAAACAGTACTTATCATGGAATTAATCAACAACATAGCCAAAGCTCATGGAGGTGTATCTGTATTTGGCGGAGTAGGCGAACGTACTCGTGAAGGAAATGATCTCTACACGGAAATGAAAGAATCCGGGGTCATTAATGAAAAAAATATTGCAGAATCGAAAGTAGCTCTAGTCTATGGTCAAATGAATGAACCCCCGGGAGCTCGTATGAGAGTTGGTCTGACTGCCCTAACCATGGCGGAATATTTTCGGGATGTTAATGAACAAAACGTACTTCTATTCATCGACAATATCTTTCGTTTCGTCCAAGCGGGGTCAGAAGTATCCGCCTTATTAGGGAGAATGCCTTCGGCAGTAGGTTATCAACCTACCCTTAGTACAGAAATGGGTTCTTTGCAAGAAAGAATTACTTCCACGAAAAAGGGATCCATAACTTCGATCCAAGCAGTTTATGTACCTGCGGACGATTTGACCGACCCCGCCCCCGCCACTACATTTGCACATTTAGATGCTACTACCGTACTATCAAGAGGATTAGCTGCCAAAGGCATTTATCCAGCAGTGGATCCTTTAGATTCAACGTCGACTATGTTACAACCTTGGATCGTTGGCGAGGAACATTATGAAACTGCACAAAGAGTTAAGCAAACTTCACAACGTTACAAAGAACTTCAGGACATTATAGCTATCCTTGGGTTGGACGAATTATCCGAAGAAGATCGTTTAACTGTAGCAAGAGC-----ACGAAAAATTGAGCGTTTCTTATCACAACCCTTCTTCGTGGCAGAAGTATTTACTGGTTCTCCAGGAAAATATGTTGGTCTCACAGAAACAATTAGGGGGTTTCAGCTGATACTTTCCGGAGAATTAGACAGTCTTCCCGAGCAGGCCTTTTATTTGGTGGGTAACATCGATGAAGCTACCGCGAAAGCTATGAACTTAGA   [1450]
Iris_sanguinea                           ---CTGATCCTGCGGTTTCCACACTTGAAGAA------AAAAACCTAGGGCGTATCGCTCAAATTATTGGCCCAGTACTAGATGTTGTTTTTCCTCCGGGCAAGATGCCTAATATTTATAACGCTTTGGTAGTTAAAAGTCGAGATACTGTCGGTCAGCAAATTAATTTGACTTGTGAGGTACAACAATTATTAGGAAATAATCGAGTTAGAGCTGTAGCTATGAGTGCTACGGATGGTCTGACTAGAGGAATGGAAGTGATTGACACGGGGGCCCCTCTAAGTGTTCCAGTAGGCGGAGCTACTCTCGGGCGAATTTTCAACGTTCTTGGAGAGCCCGTTGATAATTTAGGTCCTGTAGATACTCGTACAACATCTCCTATTCATAGATCTGCGCCTGCCTTTATACAGTTAGATACGAAATTATCTATCTTTG-----AAACAGGGATTAAGGTAGTGGATCTTTTAGCTCCTTATCGCCGTGGAGGAAAAATCGGGCTCTTTGGGGGAGCTGGCGTGGGTAAAACAGTACTTATCATGGAATTGATCAACAACATAGCCAAAGCTCATGGAGGTGTATCTGTATTTGGCGGAGTAGGCGAACGTACTCGTGAAGGAAATGATCTCTACATGGAAATGAAAGAATCCGGGGTAATTAATGAAAAAAATATTGCAGAATCAAAAGTAGCTCTAGTCTATGGTCAAATGAATGAACCCCCGGGAGCTCGTATGAGAGTTGGTCTGACTGCCCTAACCATGGCGGAATATTTCCGGGATGTTAATGAACAAGACGTACTTCTATTCATCGACAATATCTTTCGTTTCGTCCAAGCGGGGTCAGAAGTATCCGCCTTATTAGGGAGAATGCCTTCGGCAGTGGGTTATCAACCTACCCTTAGTACAGAAATGGGTTCTTTGCAAGAAAGAATTACTTCCACGAAAGAGGGATCTATAACTTCGATCCAAGCAGTTTATGTACCTGCGGACGATTTGACCGACCCCGCCCCTGCCACTACATTTGCACATTTAGATGCTACTACCGTACTATCAAGAGGATTAGCTGCCAAGGGTATTTATCCAGCAGTGGATCCTTTAGATTCAACGTCAACTATGTTACAACCTTGGATCGTTGGCGAGGAACATTACGAAACTGCGCAAAGAGTTAAGCAAACTTCACAACGTTACAAAGAACTTCAGGACATTATAGCTATTCTTGGGTTGGACGAATTATCCGAAGAAGATCGTTTAACTGTAGCAAGAGC-----ACGAAAAATTGAGCGTTTCTTATCACAACCCTTCTTCGTGGCAGAAGTATTTACTGGTTCTCCAGGAAAATATGTTGGTCTCACAGAAACAATTAGGGGGTTTCAGCTGATACTTTCCGGAGAATTAGACAGTCTTCCCGAGCAGGCCTTTTATTTGGTGGGTAACATCGATGAAGCTACCGCGAAAGCTATGAACTTAGA   [1450]
Iris_odaesanensis                        ---CTGGTCCTGCGGTTTCCACACTTGAAGAA------AAAAACCTAGGGCGCATCGCTCAAATTATTGGCCCAGTACTGGATGTTGTTTTTCCCCCAGGCAAGATGCCTAATATTTATAACGCTTTGGTAGTTAAAGGTCGAGATACTGTCGGTCAGCAAATTAACGTGACTTGTGAGGTACAACAATTATTAGGAAATAATCGAGTTAGAGCTGTAGCTATGAGTGCTACAGATGGTCTGACGAGAGGAATGGAAGTGATTGACACGGGAGCTCCTCTAAGTGTTCCAGTCGGCGGAGCTACTCTCGGGCGAATTTTCAATGTTCTTGGAGAGCCTGTTGATAATTTAGGTCCTGTAGATACTCGTACAACATCTCCTATTCATAGATCTGCGCCCGCCTTTATACAGTTAGATACGAAATTATCAATCTTTG-----AAACAGGGATTAAAGTAGTGGATCTTTTAGCTCCGTATCGCCGTGGAGGAAAAATCGGACTATTTGGGGGAGCTGGCGTGGGTAAAACAGTACTTATCATGGAATTGATCAACAACATTGCCAAAGCTCATGGAGGCGTATCCGTATTTGGCGGAGTAGGCGAACGTACTCGTGAAGGAAATGATCTCTACGTGGAAATGAAAGAATCCGGGGTGATTAATGAAAAAAATATTGCAGAATCAAAAGTAGCTCTAGTCTATGGTCAAATGAATGAACCGCCGGGAGCTCGTATGAGAGTTGGTTTGACTGCACTAACCATGGCGGAATATTTCCGGGATGTTAATGAACAAGACGTGCTTCTATTCATCGACAATATCTTTCGTTTCGTCCAGGCGGGGTCGGAAGTATCCGCCTTATTGGGGAGAATGCCTTCCGCAGTGGGTTATCAACCCACCCTTAGTACCGAAATGGGTTCTTTGCAAGAAAGAATTACTTCCACAAAAGAGGGATCCATAACTTCGATCCAAGCAGTTTATGTACCTGCGGATGATTTGACCGACCCTGCTCCTGCCACGACATTTGCACATTTAGATGCTACTACCGTACTATCAAGAGGATTAGCTGCCAAAGGTATTTATCCAGCAGTAGATCCTTTAGATTCAACGTCAACTATGTTACAGCCTCGGATCGTTGGCGAGGAACATTATGAAACTGCGCAAAGAGTTAAGCAAACTTTACAACGTTACAAAGAACTTCAGGACATTATAGCTATCCTGGGGTTGGACGAATTATCCGAAGAAGATCGTTTAACTGTAGCAAGAGC-----ACGAAAAATTGAGCGTTTCTTATCACAACCCTTCTTCGTGGCAGAAGTCTTTACCGGTTCTCCAGGGAAATATGTTGGTCTCGCCGAAACAATTAGGGGATTTCAACTGATCCTTTCCGGAGAATTAGACGGTCTTCCCGAGCAGGCTTTTTATTTGGTGGGTAACATCGACGAAGCTACCGCGAAAGCTATGAACTTAGA   [1450]
Iris_pseudoacorus                        ---CTGATCCTGTGGTTTCCGCACTTGAAGAA------AAAAACCTAGGGCGTATCACTCAAATTATTGGCCCAGTACTGGATGTTGTTTTTCCTCCGGGCAAGATGCCTAATATTTATAACGCTTTGGTAGTTAAAAGTCGAGATACTGCCGGTCAGCAAATGAATTTGACTTGTGAGGTACAACAATTATTAGGAAATAATCGAGTTAGAGCTGTAGCTATGAGTGCTACAGATGGTCTGACTAGAGGAATGGAAGTGATTGACACGGGGGCTCCCCTAAGTGTTCCAGTAGGCGGAGCTACTCTCGGACGAATTTTCAACGTTCTTGGAGAGCCTGTTGATAATTTGGGTCCTGTAGATACTCGTACAACATCTCCTATTCATAGATCTGCGCCTGCCTTTATACAGTTAGATACGAAATTATCTATCTTTG-----AAACAGGGATTAAGGTAGTGGATCTTTTAGCTCCTTATCGCCGTGGAGGAAAAATCGGGCTATTTGGGGGAGCTGGCGTGGGTAAAACAGTACTTATCATGGAATTGATCAACAACATAGCCAAAGCTCATGGAGGTGTATCTGTATTTGGCGGAGTAGGCGAACGTACTCGTGAAGGAAATGATCTCTACATGGAAATGAAAGAATCCGGGGTAATTAATGAAAAAAATATTGCAGAATCAAAAGTAGCTCTAGTCTATGGTCAAATGAATGAACCCCCGGGAGCTCGTATGAGAGTTGGTCTGACTGCCCTAACCATGGCAGAATATTTCCGGGATGTTAATGAACAAGACGTACTTCTATTCATCGACAATATTTTTCGTTTCGTCCAAGCGGGGTCAGAAGTATCCGCCTTATTAGGGAGAATGCCTTCGGCAGTGGGTTATCAACCTACCCTTAGTACAGAAATGGGTTCTTTGCAAGAAAGAATTACTTCCACGAAAGAGGGATCTATAACTTCGATCCAAGCAGTTTATGTACCTGCGGACGATTTGACCGACCCTGCCCCTGCCACTACATTTGCACATTTAGATGCTACTACCGTACTATCAAGAGGATTAGCTGCCAAAGGTATTTATCCAGCAGTGGATCCTTTAGATTCAACGTCGACTATGTTACAACCTTGGATCGTTGGCGAGGAACATTATGAAACTGCGCAAAGAGTTAAGCAAACTTCACAACGTTACAAAGAACTTCAGGACATTATAGCTATTCTTGGGTTGGACGAATTATCCGAAGAAGATCGTTTAACTGTAGCAAGAGC-----ACGAAAAATTGAGCGTTTCTTATCACAACCCTTCTTCGTGGCAGAAGTATTTACCGGTTCTCCAGGAAAATATGTGGGTCTCGCAGAAACAATTAGGGGGTTTCAGCTGATACTTTCCGGAGAATTAGACAGTCTTCCCGAGCAGGCCTTTTATTTGGTGGGTAACATCGATGAAGCTACCGCGAAAGCTATGAACTTAGA   [1450]
Belamcanda_chinensis                     -------TCCTG-GGTTTCCACACTTGAAGAA------AAAAACCTAGGGCGTATCGCTCAAATTATTGGCCCAGTACTGGATGTCGTTTTTCCTCCGGGCAAGATGCCTAATATTTATAACGCTTTGGTAGTTAAAGGTCGAGATACTGTCGGTCAGCAAATTAATTTGACTTGTGAGGTACAACAATTATTAGGAAATAATCGAGTTAGAGCTGTAGCTATGAGTGCTACAGATGGTCTGACTAGAGGAATGGAAGTGATTGACACGGGAGCTCCTCTAAGTGTTCCAGTAGGCGGAGCTACTCTCGGACGAATTTTCAACGTTCTTGGAGAGCCTGTTGATAATTTAGGTCCTGTAGATACTCGTACAACATCTCCTATTCATAGATCCGCGCCTGCCTTTATACAGTTAGATACGAAATTATCTATCTTTG-----AAACAGGGATTAAGGTAGTGGATCTTTTAGCTCCTTATCGCCGTGGAGGAAAAATAGGACTATTTGGGGGAGCTGGCGTGGGTAAAACAGTACTTATCATGGAATTGATCAACAACATAGCCAAAGCTCATGGAGGTGTATCTGTATTTGGCGGAGTAGGCGAACGTACTCGTGAAGGAAATGATCTCTACATGGAAATGAAAGAATCCGGGGTAATTAATGAAAAAAATATTGCAGAATCAAAAGTAGCTCTAGTCTATGGTCAAATGAATGAACCCCCGGGAGCTCGTATGAGAGTTGGTCTGACTGCCCTAACCATGGCGGAATATTTCCGGGATGTTAATGAACAAGATGTACTTCTATTCATCGACAATATCTTTCGTTTCGTCCAAGCGGGGTCAGAAGTATCCGCCTTATTGGGGAGAATGCCTTCGGCAGTGGGTTATCAACCTACCCTTAGTACAGAAATGGGTTCTTTGCAAGAAAGAATTACTTCCACGAAAGAGGGATCTATAACTTCAATCCAAGCAGTTTATGTACCTGCGGACGATTTGACCGACCCCGCCCCTGCCACTACATTTGCACATTTAGATGCTACTACCGTACTATCAAGAGGATTAGCTGCCAAAGGTATTTATCCAGCAGTGGATCCTTTAGATTCAACGTCGACTATGTTACAACCTTGGATCGTTGGCGAGGAACATTATGAAACTGCGCAAAGGGTTAAGCAAACTTCACAACGTTACAAAGAACTTCAGGACATTATAGCTATCCTTGGGTTGGACGAATTATCCGAAGAAGATCGTTTAACTGTAGCAAGAGC-----ACGAAAAATTGAGCGTTTCTTATCACAACCCTTCTTCGTGGCAGAAGTATTTACTGGTTCTCCAGGAAAATATGTTGGTCTCACAGAAACAATTAGGGGGTTTCAACTGATACTTTCCGGAGAATTAGACAGTCTTCCCGAACAGGCCTTTTATTTGGTGGGTAACATCGATGAAGCTACCGCGAAAGCTATGAACTTAGA   [1445]
Iris_confusa                             ---------------GTTCCACACTTGAAGAA------AAAAACCTAGGGCGTATCGCTCAAATTATTGGCCCAGTACTGGATGTCGTTTTTCCTCCGGGCAAGATGCCTAATATTTATAACGCTTTGGTAGTTAAAGGTCGAGATACCGTCGGTCAGCAAATTAATTTGACTTGTGAGGTACAACAATTATTAGGAAATAATCGAGTTAGAGCTGTAGCTATGAGTGCTACAGATGGTCTGACTAGAGGAATGGAAGTGATTGACACGGGAGCTCCTCTAAGTGTTCCAGTAGGCGGAGCTACTCTCGGACGAATTTTCAACGTTCTTGGAGAGCCTGTTGATAATTTAGGTCCTGTAGATACTCGTACAACATCTCCTATTCATAGATCTGCGCCTGCTTTTATACAGTTAGATACGAAATTATCTATCTTTG-----AAACAGGGATTAAGGTAGTGGATCTTTTAGCTCCTTATCGCCGTGGAGGAAAAATCGGACTATTTGGGGGAGCTGGCGTGGGTAAAACAGTACTTATCATGGAATTGATCAACAACATAGCCAAAGCTCATGGAGGTGTATCTGTATTTGGCGGAGTAGGCGAACGTACTCGTGAAGGAAATGATCTCTACATGGAAATGAAAGAATCCGGGGTAATTAATGAAAAAAATATTGCAGAATCAAAAGTAGCTCTAGTCTATGGTCAAATGAATGAACCCCCGGGAGCTCGTATGAGAGTTGGTCTGACTGCCCTAACCATGGCGGAATATTTCCGGGATGTTAATGAACAAGACGTACTTCTATTCATCGACAATATCTTTCGTTTCGTCCAAGCGGGGTCAGAAGTATCCGCCTTATTGGGGAGAATGCCTTCGGCAGTGGGTTATCAACCTACCCTTAGTACAGAAATGGGTTCTTTGCAAGAAAGAATTACTTCCACGAAAGAGGGATCTATAACTTCGATCCAAGCAGTTTATGTACCTGCGGACGATTTGACCGACCCCGCCCCCGCCACTACATTTGCACATTTAGATGCTACTACCGTACTATCAAGAGGATTAGCTGCCAAAGGTATTTATCCAGCAGTGGATCCTTTAGATTCAACGTCGACTATGTTACAACCTTGGATCGTTGGCGAGGAACATTATGAAACTGCGCAAAGAGTTAAGCAAACTTCACAACGTTACAAAGAACTTCAGGACATTATAGCTATCCTTGGGTTGGACGAATTATCCGAAGAAGATCGTTTAACTGTAGCAAGAGC-----ACGAAAAATTGAGCGTTTCTTATCACAACCCTTCTTCGTGGCAGAAGTATTTACTGGTTCTCCAGGAAAATATGTTGGTCTCACAGAAACAATTAGGGGGTTTCAACTGATACTTTCCGGAGAATTAGACAGTCTTCCCGAGCAGGCCTTTTATTTGGTGGGTAACATCGATGAAGCTACCGCGAAAGCTATGAACTTAGA   [1438]
Iris_minutiaurea                         --------------GTTTCCACACTTGAAGAA------AAAAACCTGGGGCGTATCGCTCAAATTATTGGCCCAGTACTGGATGTTGTTTTTCCTCCGGGCAAGATGCCTAATATTTATAACGCTTTGGTAGTTAAAGGTCGAGATACTGTAGGTCAGCAAATTAATTTGACTTGTGAGGTACAACAATTATTAGGAAATAATCGAGTTAGAGCTGTAGCTATGAGTGCTACAGATGGTCTGACTAGAGGAATGGAAGTGATTGACACGGGAGCTCCTCTAAGTGTTCCAGTAGGTGGAGCTACTCTCGGACGAATTTTCAACGTTCTTGGAGAGCCTGTTGATAATTTGGGTCCTGTAGATACTCGTACAACATCTCCTATTCATAGATCTGCGCCTGCCTTTATACAGTTAGATACGAAATTATCTATCTTTG-----AAACAGGGATTAAGGTAGTGGATCTTTTAGCTCCTTATCGCCGTGGAGGAAAAATCGGACTATTTGGGGGAGCTGGCGTGGGTAAAACAGTACTTATCATGGAATTGATCAACAACATAGCCAAAGCTCATGGAGGTGTATCTGTATTTGGCGGAGTAGGCGAACGTACTCGTGAAGGAAATGATCTCTACATGGAAATGAAAGAATCCGGGGTAATTAATGAAAAAAATATTGCAGAATCAAAAGTAGCTCTAGTCTATGGTCAAATGAATGAACCCCCGGGAGCTCGTATGAGAGTTGGTCTGACTGCCCTAACCATGGCGGAATATTTCCGGGATGTTAATGAACAAGACGTACTTCTATTCATCGACAATATCTTTCGTTTCGTCCAAGCGGGGTCAGAAGTATCCGCCTTATTAGGGAGAATGCCTTCGGCAGTGGGTTATCAACCTACCCTTAGTACAGAAATGGGTTCTTTGCAAGAAAGAATTACTTCCACGAAAGAGGGGTCTATAACTTCGATCCAAGCAGTTTATGTACCTGCGGACGATTTGACCGACCCTGCCCCTGCCACTACATTTGCACATTTAGATGCTACTACCGTACTATCAAGAGGATTAGCTGCCAAAGGTATTTATCCAGCAGTGGATCCTTTAGATTCAACGTCGACTATGTTACAACCTTGGATCGTTGGCGAGGAACATTATGAAACTGCGCAAAGAGTTAAGCAAACTTCACAACGTTACAAAGAACTTCAGGACATTATAGCTATCCTTGGGTTGGACGAATTATCCGAAGAAGATCGTTTAACTGTAGCAAGAGC-----ACGAAAAATTGAGCGTTTCTTATCACAACCCTTCTTCGTGGCAGAAGTATTTACAGGTTCTCCAGGAAAATATGTTGGTCTCACAGAAACAATTAGGGGGTTTCAGCTGATACTTTCCGGAGAATTAGACAGTCTTCCCGAGCAGGCCTTTTATTTGGTGGGTAACATCGATGAAGCTACCGCGAAAGCTATGAACTTA--   [1437]
Iris_rossii                              ----TGATCCTGTGGTTTCCACACTTGAAGAA------AAAAACCTAGGGCGTATCGCTCAAATTATTGGCCCAGTACTGGATGTTGTTTTTCCTCCGGGCAAGATGCCCAATATTTATAACGCTTTGGTAGTTAAAGGTCGATATACTGTCGGTCAGCAAATTAATTTGACTTGTGAGGTACAACAATTATTAGGAAATAATCGAGTTAGAGCTGTAGCTATGAGTGCTACAGATGGTCTGACTAGAGGAATGGAAGTGATTGACACGGGAGCTCCTCTAAGCGTTCCAGTAGGCGGAGCTACTCTCGGACGAATTTTCAACGTTCTTGGAGAGCCTGTTGATAATTTAGGTCCTGTAGATACTCGTACAACATCTCCTATTCATAGATCTGCGCCTGCCTTTATACAGTTAGATACGAAATTATCTATCTTTG-----AAACAGGGATTAAGGTAGTGGATCTTTTAGCTCCTTATCGCCGTGGAGGAAAAATCGGACTATTTGGGGGGGCTGGCGTGGGTAAAACAGTACTTATCATGGAATTGATCAACAACATAGCCAAAGCTCATGGAGGTGTATCTGTATTTGGCGGAGTAGGCGAACGTACTCGTGAAGGAAATGATCTCTACATGGAAATGAAAGAATCCGGGGTAATTAATGAAAGAAATATTGCAGAATCAAAAGTAGCTCTAGTCTACGGTCAAATGAATGAACCCCCCGGAGCTCGTATGAGAGTTGGTCTGACTGCCCTAACCATGGCGGAATATTTCCGGGATGTTAATGAACAAGACGTACTTCTATTCATCGACAATATCTTTCGTTTCGTCCAAGCGGGGTCAGAAGTATCCGCCTTATTAGGAAGAATGCCTTCGGCAGTGGGTTATCAACCTACCCTTAGTACAGAAATGGGTTCTTTGCAAGAAAGAATTACTTCCACGAAAGAGGGATCTATAACTTCGATCCAAGCAGTTTATGTACCTGCGGACGATTTGACCGACCCTGCCCCTGCCACTACATTTGCACATTTAGATGCTACTACCGTACTATCAAGAGGATTAGCTGCCAAAGGTATTTATCCAGCAGTGGATCCTTTAGATTCAACGTCGACTATGTTACAACCTTGGATCGTTGGCGAGGAACATTATGAAACTGCGCAAAGAGTTAAGCAAACTTCACAACGTTACAAAGAACTTCAGGACATTATAGCTATCCTTGGGTTGGACGAATTATCCGAAGAAGATCGTTTAACTGTAGCAAGAGC-----ACGAAAAATTGAGCGTTTCTTATCACAACCCTTCTTCGTGGCAGAAGTATTTACTGGTTCTCCAGGAAAATATGTTGGTCTCACAGAAACAATTAGGGGGTTTCAGCTGATACTTTCCGGAGAATTAGACAGTCTTCCCGAGCAGGCCTTTTATTTGGTGGGTAACGTCGATGAAGCTACCGCGAAAGCTATGAACTTAGA   [1449]
Moraea_riparia                           ----TGATCCTGTGGTTTCCACACTTGAAGAA------AAAAACCTAGGGCGTATCGCTCAAATTATCGGCCCAGTACTGGATGTTGTTTTTCCTCCGGGCAAGATGCCTAATATTTATAACGCCTTGGTAGTTAAGGGTCGAGATACTGCCGGTCAGCAAATTAATGTGACTTGTGAGGTACAACAATTATTAGGAAATAATCGAGTTAGAGCTGTAGCTATGAGTGCTACGGATGGTCTGACTAGAGGAATGGAAGTTATTGACACGGGAGCCCCTCTAAGTGTTCCAGTAGGTGGAGCTACTCTCGGACGAATTTTCAACGTTCTTGGGGAGCCTGTTGATAATTTAGGTCCTGTAGATACTCGTACAACATCTCCTATTCATAGATCCGCGCCTGCCTTTATCCAGTTAGATACGAAATTATCCATCTTTG-----AAACAGGGATTAAGGTAGTGGATCTTTTAGCTCCTTATCGCCGTGGAGGAAAAATCGGACTATTTGGGGGAGCTGGCGTGGGTAAAACAGTACTTATCATGGAATTGATCAACAACATAGCCAAAGCTCACGGGGGTGTATCCGTATTTGGTGGAGTAGGCGAACGCACTCGTGAAGGAAACGATCTCTACATGGAAATGAAAGAATCCGGGGTGATTAATGAAAAAAATATTGCAGAATCAAAAGTAGCTCTAGTCTATGGTCAAATGAATGAACCGCCGGGGGCTCGTATGAGAGTTGGTCTGACTGCCCTAACCATGGCGGAATATTTCCGAGATGTTAATGAACAAGACGTGCTTCTATTCATCGACAATATCTTTCGTTTCGTCCAAGCGGGGTCAGAAGTATCCGCTTTATTAGGGAGAATGCCTTCGGCGGTGGGTTATCAACCTACCCTTAGTACAGAAATGGGTTCTTTGCAAGAAAGAATTACTTCCACGAAAGAGGGATCCATAACTTCGATCCAAGCAGTTTATGTACCTGCGGACGATTTGACCGACCCCGCCCCTGCCACTACATTTGCACATTTAGATGCTACTACCGTACTATCAAGAGGATTAGCCGCCAAGGGTATTTATCCAGCAGTAGATCCCTTAGACTCAACGTCGACTATGTTACAACCTCGGATCGTTGGCGAGGAACATTATGAAACTGCGCAAAGAGTTAAGCAAACTTCACAACGTTACAAAGAACTTCAGGACATTATAGCTATCCTTGGGTTGGACGAATTATCCGAAGAGGATCGTTTAACTGTAGCAAGAGC-----ACGAAAAATTGAGCGTTTCTTATCACAACCCTTCTTCGTGGCAGAAGTATTTACCGGTTCTCCAGGGAAATATGTCGGTCTCACAGAAACAATTAGGGGGTTTCAACTGATACTTTCCGGAGAATTAGACAGTCTTCCCGAGCAGGCCTTTTATTTGGTGGGTAACATCGATGAAGCTACCGCGAAAGCTATGAACTTAGA   [1449]
Dietes_grandiflora                       ---CTGATCCTGTGGTTTCCACACTTGAAGAA------AAAAACTTAGGGCGTATTGCTCAAATTATCGGCCCAGTACTGGATGTCGTTTTTCCTCCGGGCAAGATGCCTAATATTTATAATTCTTTGGTAGTTAAGGGTCGAGATACTGTCGGTCAGCAAATTAATGTGACTTGTGAGGTACAACAATTATTAGGAAATAATCGAGTTAGAGCTGTAGCTATGAGTGCTACAGATGGTCTGACTAGAGGAATGGAAGTGATTGACACGGGAGCTCCTCTAAGTGTTCCAGTAGGCGGAGCTACTCTCGGACGAATTTTCAACGTTCTTGGAGAGCCTGTTGATAATTTGGGTCCTGTAGATACTCGTACAACATCTCCTATTCATAGATCCGCGCCTGCCTTTATACAGTTAGATACGAAATTAGCTATCTTTG-----AAACAGGGATTAAGGTAGTGGATCTTTTAGCTCCTTATCGCCGTGGAGGAAAAATCGGACTATTTGGGGGAGCTGGCGTGGGTAAAACAGTACTTATCATGGAATTGATCAACAACATAGCCAAAGCTCATGGGGGTGTATCTGTATTTGGCGGAGTAGGCGAACGTACTCGTGAAGGAAATGATCTTTACATGGAAATGAAAGAATCCGGGGTGATTAATGAAAAAAATATTGCAGAATCAAAAGTAGCTCTAGTCTATGGTCAAATGAATGAACCGCCGGGAGCTCGTATGAGAGTTGGTCTGACTGCCCTAACCATGGCGGAATATTTCCGAGATGTTAATGAACAAGACGTTCTTCTATTCATCGACAATATCTTTCGTTTTGTCCAAGCGGGGTCGGAAGTATCCGCCTTATTAGGGAGAATGCCTTCGGCGGTGGGTTATCAACCTACCCTTAGTACAGAAATGGGTTCTTTGCAAGAAAGAATTACTTCCACGAAAGAGGGATCTATAACTTCGATCCAAGCAGTTTATGTACCCGCGGACGATTTGACCGACCCCGCCCCTGCCACTACATTTGCACATTTAGATGCTACTACCGTACTATCAAGAGGATTAGCCGCCAAAGGTATTTATCCAGCAGTAGATCCCTTAGATTCAACGTCGACTATGTTACAACCTCGGATCGTTGGCGAGGAACATTATGAAACTGCGCAAAGAGTTAAGCAAACTTCACAACGTTACAAAGAACTTCAGGACATTATAGCTATCCTTGGGTTGGACGAATTATCCGAAGAAGATCGTTTAACTGTAGCAAGAGC-----ACGAAAAATTGAGCGTTTCTTATCACAACCCTTCTTCGTGGCAGAAGTATTTACCGGTTCTCCAGGGAAATATGTTAGTCTCACAGAAACAATTAGGGGGTTTCAACTGATACTTTCCGGAGAATTAGACAGTCTTCCCGAGCAGGCCTTTTATTTGGTGGGTAACATCGATGAAGCTACCGCGAAAGCTATGAACTTAGA   [1450]
Calamus_castaneus                        ---CTAGTTCTGTGGTTTCCACACTTGAAGAA------AAAAACCTAGGGCGTATCGCTCAAATTATTGGCCCAGTACTGGATGTCGTTTTTCCCCCAGGCAAGATGCCTAATATTTATAACGCTTTGGTAGTTGAGGGTCGAGATACTGTCGGTCAGCAAATTAATGTGACTTGTGAGGTACAACAATTATTAGGAAATAATCGAGTTAGAGCTGTAGCTATGAGTGCTACAGATGGGCTGATGAGAGGAATGGAAGTGATTGACACGGGAGCTCCTCTAAGTGTTCCAGTCGGCGGAGCTACTCTCGGACGAATTTTCAACGTTCTTGGGGAACCTGTTGATAATTTAGGTCCTGTAGATACTCGCACAACATCTCCTATTCATAGATCTGCGCCTGCCTTTATACAGTTAGATACGAAATTCTCAATCTTTG-----AAACAGGGATTAAAGTGGTGGATCTTTTAGCTCCTTATCGCCGTGGAGGAAAAATCGGACTATTTGGGGGAGCTGGAGTGGGTAAAACAGTACTCATCATGGAATTGATCAATAACATTGCCAAAGCTCATGGAGGCGTATCCGTATTTGGCGGAGTAGGCGAACGTACTCGTGAAGGAAATGATCTTTACATGGAAATGAAAGAATCCGGAGTGATTAATGAAAAAAATATTGCGGAATCAAAAGTAGCTCTAGTCTACGGTCAAATGAATGAACCGCCGGGAGCTCGTATGAGAGTTGGTTTAACTGCCCTAACCATGGCGGAATATTTCCGGGATGTTAATGAACAAGACGTGCTTCTATTCATCGACAATATTTTTCGTTTCGTCCAAGCAGGATCAGAAGTATCCGCCTTATTAGGGAGAATGCCTTCCGCAGTGGGTTATCAACCTACCCTTAGTACAGAAATGGGTTCTTTGCAAGAAAGAATTACCTCTACCAAAGAGGGATCCATAACTTCGATCCAAGCGGTTTATGTACCTGCAGACGATTTGACCGACCCTGCTCCTGCCACGACATTTGCACATTTAGATGCTACTACCGTACTATCAAGAGTATTAGCTGCTAAAGGTATTTATCCAGCAGTGGATCCGTTAGATTCAACGTCAACTATGTTACAACCTCGAATCGTTGGTGAGGAACATTATGAAACTGCGCAAAGAGTTAAGCAAACTTCACAACGTTACAAAGAACTTCAGGACATTATAGCTATCCTTGGGTTGGACGAATTATCCGAAGAAGATCGTTTAACTGTAGCAAGAGC-----ACGAAAAATTGAGCGTTTCTTATCACAACCCTTCTTCGTGGCAGAAGTATTTACTGGTTCTCCAGGGAAATATGTTGGTCTTGCAGAAACAATTAGGGGGTTTCAATTGATCCTTTCCGGAGAATTAGACGGTCTTCCCGAGCAGGCCTTTTATTTGGTGGGTAACATCGATGAAGCTACCGCGAAAGCTATGAACTTAGA   [1450]
Nypa_fruticans                           ---CTAGTCCTGTGGTTTCCACACTTGAAGAA------AAAAACCTAGGGCGTATCGCTCAAATTATTGGCCCAGTACTGGATGTCGTTTTTCCCCCGGGCAAGATGCCTAATATTTATAACGCTTTGGCAGTTAAGGGTCGAGATACTGTCGGTCAGCAAATTAATGTGACTTGTGAGGTACAACAATTATTAGGAAATAATCGAGTTAGAGCTGTAGCTATGAGTGCTACAGATGGACTGATGAGAGGAATGGAAGTGATTGACACAGGAGCTCCTCTAAGTGTTCCAGTCGGCGGAGCTACTCTCGGACGAATTTTCAACGTTCTTGGGGAACCTGTTGATAATTTAGGTCCTGTAGATACTCGCACAACATCTCCTATTCATAGATCTGCGCCTGCCTTTATACAGTTAGATACGAAATTCTCAATCTTTG-----AAACAGGGATTAAAGTGGTGGATCTTTTAGCTCCTTACCGCCGTGGAGGAAAAATCGGACTATTTGGGGGAGCTGGAGTGGGTAAAACAGTACTCATCATGGAATTGATCAATAACATTGCCAAAGCTCATGGAGGCGTATCCGTATTTGGCGGAGTAGGCGAACGTACTCGTGAAGGAAATGATCTTTACATGGAAATGAAAGAATCCGGAGTGATTAATGAAAAAAATATTGCGGAATCAAAAGTAGCTCTAGTCTATGGTCAAATGAATGAACCGCCGGGAGCTCGTATGAGAGTTGGTTTAACTGCCCTAACCATGGCGGAATATTTCCGGGATGTTAATGAACAAGACGTGCTTCTATTCATCGACAATATTTTTCGTTTCGTCCAAGCAGGATCAGAAGTATCCGCCTTATTAGGGAGAATGCCTTCCGCGGTGGGTTATCAACCTACCCTTAGTACAGAAATGGGTTCTTTGCAAGAAAGAATTACCTCTACCAAAGAGGGATCTATAACTTCGATCCAAGCGGTTTATGTACCTGCGGACGATTTGACCGACCCTGCTCCTGCCACGACATTTGCACATTTAGATGCTACTACCGTACTATCAAGAGTATTAGCTGCTAAAGGTATTTATCCAGCAGTGGATCCGTTAGATTCAACGTCAACTATGTTACAACCTCGAATCGTTGGTGAGGAACATTATGAAACTGCGCAAAGAGTTAAGCAAACTTCACAACGTTACAAAGAACTTCAGGACATTATAGCTATCCTTGGGTTGGACGAATTATCCGAAGAAGATCGTTTAACTGTAGCAAGAGC-----ACGAAAAATTGAGCGTTTCTTATCACAACCCTTCTTCGTGGCAGAAGTATTTACTGGTTCTCCAGGGAAATATGTTGGTCTTGCAGAAACAATTAGGGGGTTTCAATTGATCCTTTCCGGAGAATTAGACGGTCTTCCCGAGCAGGCCTTTTATTTGGTGGGTAACATCGATGAAGCTACTGCGAAAGCTATGAACTTAGA   [1450]
Arenga_hastata                           ---CTAGTCCTGCGGTTTCCACACTTGAAGAA------AAAAACCTAGGGCGTATCGCTCAAATTATTGGCCCAGTACTGGATGTCGTTTTTCCCCCGGGCAAGATGCCTAATATTTATAACGCTTTGGTAGTTAAGGGTCGAGATACTGTCGGTCAGCAAATTAATGTGACTTGTGAAGTACAACAATTATTAGGAAATAATCGAGTTAGAGCTGTAGCTATGAGTGCTACAGATGGGCTGATGAGAGGAATGGAAGTGATTGACACGGGAGCTCCTCTAAGTGTTCCAGTCGGCGGAGCTACTCTCGGACGAATTTTCAACGTTCTTGGGGAACCTGTTGATAATTTGGGTCCTGTAGATACTCGTACAACATCTCCTATTCATAGATCTGCGCCTGCCTTTATACAGTTAGATACGAAATTATCAATCTTTG-----AAACAGGGATTAAAGTGGTGGATCTTTTAGCTCCTTATCGCCGTGGAGGAAAAATCGGACTATTTGGGGGAGCTGGAGTGGGTAAAACAGTACTCATCATGGAATTGATCAATAACATTGCCAAAGCTCATGGAGGCGTATCCGTATTTGGCGGAGTAGGCGAACGTACTCGTGAAGGAAATGATCTTTACATGGAAATGAAAGAATCCGGAGTGATTAATGAAAAAAATATTGCGGAATCAAAAGTAGCTCTAGTCTATGGTCAAATGAATGAACCGCCGGGAGCTCGTATGAGAGTTGGTTTAACTGCCCTAACCATGGCGGAATATTTCCGGGATGTTAATGAACAAGACGTGCTTCTATTCATCGACAATATTTTTCGTTTCGTCCAAGCAGGATCAGAAGTATCCGCCTTATTAGGGAGAATGCCTTCCGCAGTGGGTTATCAACCTACCCTTAGTACAGAAATGGGTTCTTTGCAAGAAAGAATTACCTCTACCAAAGAGGGATCTATAACTTCGATCCAAGCGGTTTATGTACCTGCGGACGATTTGACCGACCCTGCTCCTGCCACGACATTTGCACATTTAGATGCTACTACCGTACTATCAAGAGTATTAGCTGCTAAAGGTATTTATCCAGCAGTGGATCCCTTAGATTCAACGTCAACTATGTTACAACCTCGAATCGTTGGTGAGGAACATTATGAAACTGCGCAAAGAGTTAAGCAAACTTCACAACGTTACAAAGAACTTCAGGACATTATAGCTATCCTTGGGTTGGACGAATTATCCGAAGAAGATCGTTTAACTGTAGCAAGAGC-----ACGAAAAATTGAGCGTTTCTTATCACAACCCTTCTTCGTGGCAGAAGTATTTACTGGTTCTCCAGGGAAATATGTTGGTCTTGCAGAAACAATTAGGGGGTTTCAATTGATCCTTTCCGGAGAATTAGACGGTCTTCCCGAGCAGGCCTTTTATTTGGTGGGTAACATCGATGAAGCTACCGCGAAAGCTATGAACTTAGA   [1450]
Areca_triandra                           ---CTAGTCCTGTGGTTTCCACACTTGAAGAA------AAAAACCTAGGGCGTATCGCTCAAATTATTGGCCCAGTACTGGATGTCGTTTTTCCCCCGGGCAAGATGCCTAATATTTATAACGCTTTGGTAGTTAAGGGTCGAGATACTGTCGGTCAGCAAATTAATGTGACTTGTGAGGTACAACAATTATTAGGAAATAATCGAGTTAGAGCTGTAGCTATGAGTGCTACAGATGGGCTGATGAGAGGAATGGAAGTGATTGACACGGGAGCTCCTCTAAGTGTTCCAGTCGGCGGAGCTACTCTCGGACGAATTTTCAACGTTCTTGGGGAACCTGTTGATAATTTAGGTCCTGTAGATACTCGCACAACATCTCCTATTCATAGATCTGCGCCTGCCTTTATACAGTTAGATACGAAATTATCAATCTTTG-----AAACAGGGATTAAAGTGGTGGATCTTTTAGCTCCTTATCGCCGTGGAGGAAAAATCGGACTATTTGGGGGAGCTGGAGTGGGTAAAACAGTACTCATCATGGAATTGATCAATAACATTGCCAAAGCTCATGGGGGCGTATCCGTATTTGGCGGAGTAGGCGAACGTACTCGTGAAGGAAATGATCTTTACATGGAAATGAAAGAATCCGGAGTGATTAATGAAAAAAATATTGCGGAATCAAAAGTAGCTCTAGTCTATGGTCAAATGAATGAACCGCCGGGAGCTCGTATGAGAGTTGGTTTAACTGCCCTAACCATGGCGGAATATTTCCGAGATGTTAATGAACAAGACGTGCTTCTATTCATCGACAATATTTTTCGTTTCGTCCAAGCAGGATCAGAAGTATCCGCCTTATTAGGGAGAATGCCTTCCGCAGTGGGTTATCAACCTACCCTTAGTACAGAAATGGGTTCTTTGCAAGAAAGAATTACCTCTACCAAAGAGGGATCTATAACTTCGATCCAAGCGGTTTATGTACCTGCGGACGATTTGACCGACCCTGCTCCTGCCACGACATTTGCACATTTAGATGCTACTACCGTACTATCAAGAGTATTAGCTTCTAAAGGTATTTATCCAGCAGTGGATCCGTTAGATTCAACGTCAACTATGTTACAACCTCGAATCGTTGGTGAGGAACATTATGAAACTGCGCAAAGAGTTAAGCAAACTTCACAACGTTACAAAGAACTTCAGGACATTATAGCTATCCTTGGGTTGGACGAATTATCCGAAGAAGATCGTTTAACTGTAGCAAGAGC-----ACGAAAAATTGAGCGTTTCTTATCACAACCCTTCTTCGTGGCAGAAGTATTTACTGGTTCTCCAGGGAAATATGTTGGTCTTGCAGAAACAATTAGGGGGTTTCAATCGATCCTTTCCGGAGAATTAGACGGTCTTCCCGAGCAGGCCTTTTATTTGGTGGGTAACATCGATGAAGCTACCGCGAAAGCTATGAACTTAGA   [1450]
Ravenea_sambiranensis                    ---CTAGTCCTGTGGTTTCCACACTTGAAGAA------AAAAACCTAGGGCGTATCGCTCAAATTATTGGCCCAGTACTGGATGTCGTTTTTCCCCCGGGCAAGATGCCTAATATTTATAACGCTTTGGTAGTTAAGGGTCGAGATACTGTCGGTCAGCAAATTAATGTGACTTGTGAGGTACAACAATTATTAGGAAATAATCGAGTTAGAGCTGTAGCTATGAGTGCTACAGATGGGCTGATGAGAGGAATGGAAGTGATTGACACGGGAGCTCCTCTAAGTGTTCCAGTCGGCGGAGCTACTCTCGGACGAATTTTTAACGTTCTTGGGGAACCTGTTGATAATTTAGGTCCTGTAGATACTCGCACAACATCTCCTATTCATAGATCTGCGCCTGCCTTTATACAGTTAGATACGAAATTATCAATCTTTG-----AAACAGGGATTAAAGTGGTGGATCTTTTAGCTCCTTATCGCCGTGGAGGAAAAATCGGACTATTTGGGGGAGCTGGAGTGGGTAAAACAGTACTCATCATGGAATTGATCAATAACATTGCCAAAGCTCATGGAGGCGTATCCGTATTTGGCGGAGTAGGCGAACGTACTCGTGAAGGAAATGATCTTTACATGGAAATGAAAGAATCCGGAGTGATTAATGAAAAAAATATTGCGGAATCAAAAGTAGCTCTAGTCTATGGCCAAATGAATGAACCGCCGGGGGCTCGTATGAGAGTTGGTTTAACTGCCCTAACCATGGCGGAATATTTCCGGGATGTTAATGAACAAGACGTGCTTCTATTCATCGACAATATTTTTCGTTTCGTCCAAGCAGGATCAGAAGTATCCGCCTTATTAGGGAGAATGCCTTCCGCAGTGGGTTATCAACCTACCCTTAGTACAGAAATGGGTTCTTTGCAAGAAAGAATTACCTCTACCAAAGAGGGATCTATAACTTCGATCCAAGCGGTTTATGTACCTGCGGACGATTTGACCGACCCTGCTCCTGCCACGACATTTGCACATTTAGATGCTACTACCGTACTATCAAGAGTATTAGCTGCTAAAGGTATTTATCCAGCAGTGGATCCGTTAGATTCAACGTCAACTATGTTACAACCTCGAATCGTTGGTGAGGAACATTATGAAACTGCGCAAAGAGTTAAGCAAACTTCACAACGTTACAAAGAACTTCAGGACATTATAGCTATCCTTGGGTTGGACGAATTATCCGAAGAAGATCGTTTAACTGTAGCAAGAGC-----ACGAAAAATTGAGCGTTTCTTATCACAACCCTTCTTCGTGGCAGAAGTATTTACTGGTTCTCCAGGGAAATATGTTGGTCTTGCAGAAACAATTAGGGGGTTTCAATTGATCCTTTCCGGAGAATTAGACGGTCTTCCCGAGCAGGCCTTTTATTTGGTGGGTAACATCGATGAAGCTACCGCGAAAGCTATGAACTTAGA   [1450]
Astrocaryum_mexicanum                    ---CTAGTCCTGTGGTTTCCACACTTGAAGAA------AAAAACCTAGGGCGTATCGCTCAAATTATTGGCCCAGTACTGGATGTCGTTTTTCCCCCGGGCAAGATGCCTAATATTTATAACGCTTTGGTAGTTAAGGGTCGAGATACTGTCGGTCAGCAAATTAATGTGACTTGTGAGGTACAACAATTATTAGGAAATAATCGAGTTAGAGCTGTAGCTATGAGTGCTACAGATGGTCTGATGAGAGGAATGGAAGTGATTGACACGGGAGCTCCTCTAAGTGTTCCAGTCGGCGGAGCTACTCTCGGACGAATTTTCAACGTTCTTGGGGAACCTGTTGATAATTTAGGTCCTGTAGATACTCGCACAACATCTCCTATTCATAGATCTGCGCCTGCCTTTATACAGTTAGATACGAAATTATCAATCTTTG-----AAACAGGGATTAAAGTGGTGGATCTTTTAGCTCCTTATCGCCGTGGAGGAAAAATCGGACTATTTGGGGGAGCTGGAGTGGGTAAAACAGTACTCATCATGGAATTGATCAATAACATTGCCAAAGCTCATGGAGGCGTATCCGTATTTGGCGGAGTAGGCGAACGTACTCGTGAAGGAAATGATCTTTACATGGAAATGAAAGAATCCGGAGTGATTAATGAAAAAAATATTGCGGAATCAAAAGTAGCTCTAGTCTATGGTCAAATGAATGAACCGCCGGGAGCTCGTATGAGAGTTGGTTTAACTGCCCTAACCATGGCGGAATATTTCCGGGATGTTAATGAACAAGACGTGCTTCTATTCATCGACAATATTTTTCGTTTCGTCCAAGCAGGATCAGAAGTATCCGCCTTATTAGGGAGAATGCCTTCCGCAGTGGGTTATCAACCTACCCTTAGTACAGAAATGGGTTCTTTGCAAGAAAGAATTACCTCTACCAAAGAGGGATCTATAACTTCGATCCAAGCGGTTTATGTACCTGCGGACGATTTGACCGACCCTGCTCCTGCCACGACATTTGCACATTTAGATGCTACTACCGTACTATCAAGAGTATTAGCTGCTAAAGGTATTTATCCAGCAGTGGATCCGTTAGATTCAACGTCAACTATGTTACAACCTCGAATCGTTGGTGAGGAACATTATGAAACTGCGCAAAGAGTTAAGCAAACTTCACAACGTTACAAAGAACTTCAGGACATTATAGCTATCCTTGGGTTGGACGAATTATCCGAAGAAGATCGTTTAACTGTAGCAAGAGC-----ACGAAAAATTGAGCGTTTCTTATCACAACCCTTCTTCGTGGCAGAAGTATTTACTGGTTCTCCAGGGAAATATGTTGGTCTTGCAGAAACAATTAGGGGGTTTCAATTGATCCTTTCCGGAGAATTAGACGGTCTTCCCGAGCAGGCCTTTTATTTGGTGGGTAACATCGATGAAGCTACCGCGAAAGCTATGAACTTAGA   [1450]
Butia_capitata                           ---CTAGTCCTGTGGTTTCCACACTTGAAGAA------AAAAACCTAGGGCGTATCGCTCAAATTATTGGCCCAGTACTGGATGTCGTTTTTCCCCCGGGCAAGATGCCTAATATTTATAACGCTTTGGTAGTTAAGGGTCGAGATACTGTCGGTCAGCAAATTAATGTGACTTGTGAGGTACAACAATTATTAGGAAATAATCGAGTTAGAGCTGTAGCTATGAGTGCTACAGATGGTCTGATGAGAGGAATGGAAGTGATTAACACGGGAGCTCCTCTAAGTGTTCCAGTCGGCGGAGCTACTCTCGGACGAATTTTCAACGTTCTTGGGGAACCTGTTGATAATTTAGGTCCTGTAGATACTCGCACAACATCTCCTATTCATAGATCTGCGCCTGCCTTTATACAGTTAGATACGAAATTATCAATCTTTG-----AAACAGGGATTAAAGTGGTGGATCTTTTAGCTCCTTATCGCCGTGGAGGAAAAATCGGACTATTTGGGGGAGCTGGAGTGGGTAAAACAGTACTCATCATGGAATTGATCAATAACATTGCCAAAGCTCATGGAGGCGTATCCGTATTTGGCGGAGTAGGCGAACGTACTCGTGAAGGAAATGATCTTTACATGGAAATGAAAGAATCCGGAGTGATTAATGAAAAAAATATTGCGGAATCAAAAGTAGCTCTAGTCTATGGTCAAATGAATGAACCGCCGGGAGCTCGTATGAGAGTTGGTTTAACTGCCCTAACCATGGCGGAATATTTCCGGGATGTTAATGAACAAGACGTGCTTCTATTCATCGACAATATTTTTCGTTTCGTCCAAGCAGGATCAGAAGTATCCGCCTTATTAGGGAGAATGCCTTCCGCAGTGGGTTATCAACCTACCCTTAGTACAGAAATGGGTTCTTTGCAAGAAAGAATTACCTCTACCAAAGAGGGATCTATAACTTCGATCCAAGCGGTTTATGTACCTGCGGACGATTTGACCGACCCTGCTCCTGCCACGACATTTGCACATTTAGATGCTACTACCGTACTATCAAGAGTATTAGCTGCTAAAGGTATTTATCCAGCAGTGGATCCGTTAGATTCAACGTCAACTATGTTACAACCTCGAATCGTTGGTGAGGAACATTATGAAACTGCGCAAAGAGTTAAGCAAACTTCACAACGTTACAAAGAACTTCAGGACATTATAGCTATCCTTGGGTTGGACGAATTATCCGAAGAAGATCGTTTAACTGTAGCAAGAGC-----ACGAAAAATTGAGCGTTTCTTATCACAACCCTTCTTCGTGGCAGAAGTATTTACTGGTTCTCCAGGGAAATATGTTGGTCTTGCAGAAACAATTAGGGGGTTTCAATTGATCCTTTCCGGAGAATTAGACGGTCTTCCAGAGCAGGCCTTTTATTTGGTGGGTAACATCGATGAAGCTACCGCGAAAGCTATGAACTTAGA   [1450]
Phoenix_dactylifera                      ---CTAGTCCTGTGGTTTCCACACTTGAAGAA------AAAAACCTAGGGCGTATCGCTCAAATTATTGGCCCAGTACTGGATGTCGTTTTTCCCCCGGGCAAGATGCCTAATATTTATAACGCTTTGGTAGTTAAGAGTCGAGATACTGTCGGTCAGCAAATTAATGTGACTTGTGAGGTACAACAATTATTAGGAAATAATCGAGTTAGAGCCGTAGCTATGAGTGCTACAGATGGGCTGATGAGAGGAATGGAAGTGATTGACACGGGAGCTCCTCTAAGTGTTCCAGTCGGCGGAGCTACTCTCGGACGAATTTTCAACGTTCTTGGGGAACCTGTTGATAATTTAGGTCCTGTAGATACTCGTACAACATCTCCTATTCATAGATCTGCGCCTGCCTTTATACAGTTAGATACGAAATTATCAATCTTTG-----AAACAGGGATTAAAGTGGTGGATCTTTTAGCTCCTTATCGCCGTGGAGGAAAAATCGGACTATTTGGGGGAGCTGGAGTGGGTAAAACAGTACTCATCATGGAATTGATCAATAACATTGCCAAAGCTCATGGAGGCGTATCCGTATTTGGCGGAGTAGGCGAACGTACTCGTGAAGGAAATGATCTTTACATGGAAATGAAAGAATCCGGAGTGATTAATGAAAAAAATATTGCGGAATCAAAAGTAGCTCTAGTCTATGGTCAAATGAATGAACCGCCGGGAGCTCGTATGAGAGTTGGTTTAACTGCCCTAACCATGGCGGAATATTTCCGGGATGTTAATGAACAAGACGTGCTTCTATTCATCGACAATATTTTTCGTTTCGTCCAAGCAGGATCAGAAGTATCCGCCTTATTAGGGAGAATGCCTTCCGCAGTGGGTTATCAACCTACCCTTAGTACAGAAATGGGTTCTTTGCAAGAAAGAATTACCTCTACCAAAGAGGGATCTATAACTTCGATCCAAGCGGTTTATGTACCTGCGGACGATTTGACCGACCCTGCTCCTGCCACGACATTTGCACATTTAGATGCTACTACCGTACTATCAAGAGTATTAGCTGCTAAAGGTATTTATCCAGCAGTGGATCCGTTAGATTCAACGTCAACTATGTTACAACCTCGAATCGTTGGTGAGGAACATTATGAAACTGCGCAAAGAGTTAAGCAAACTTCACAACGTTACAAAGAACTTCAGGACATTATAGCTATCCTTGGGTTGGACGAATTATCCGAAGAAGATCGTTTAACTGTAGCAAGAGC-----ACGAAAAATTGAGCGTTTCTTATCACAACCCTTCTTCGTGGCAGAAGTATTTACTGGTTCCCCAGGGAAATATGTTGGTCTTGCAGAAACAATTAGGGGATTTCAATTGATCCTTTCCGGAGAATTAGACGGTCTTCCCGAGCAGGCCTTTTATTTGGTGGGTAACATCGATGAAGCTAC---------------------   [1429]
Trachycarpus_martianus                   ---CTAGTCCTGTGGTTTCCACACTTGAAGAA------AAAAACCTAGGGCGTATCGCTCAAATTATTGGCCCAGTACTGGATGTCGTTTTTCCCCCGGGCAAGATGCCTAATATTTATAACGCTTTGGTAGTTAAGGGTCGAGATACTGTC------CAAATTAATGTGACTTGTGAGGTACAACAATTATTAGGAAATAATCGAGTTAGAGCTGTAGCTATGAGTGCTACAGATGGGCTGATGAGAGGAATGGAAGTGATTGACACGGGAGCTCCTCTAAGTGTTCCAGTCGGCGGAGCTACTCTCGGACGAATTTTCAACGTTCTTGGGGAACCTGTTGATAATTTAGGTCCTGTAGATACTCGTACAACATCTCCTATTCATAGATCTGCGCCTGCCTTTATACAGTTAGATACGAAATTTTCAATCTTTG-----AAACAGGGATTAAAGTGGTGGATCTTTTAGCTCCTTATCGCCGTGGAGGAAAAATCGGACTATTTGGGGGAGCTGGAGTGGGTAAAACAGTACTCATCATGGAATTGATCAATAACATTGCCAAAGCTCATGGAGGCGTATCCGTATTTGGCGGAGTAGGCGAACGTACTCGTGAAGGAAATGATCTTTACATGGAAATGAAAGAATCCGGAGTGATTAATGAAAAAAATATTGCGGAATCAAAAGTAGCTCTAGTCTATGGTCAAATGAATGAACCGCCGGGAGCTCGTATGAGAGTTGGTTTAACTGCCCTAACCATGGCGGAATATTTCCGGGATGTTAATGAACAAGACGTGCTTCTATTCATCGACAATATTTTTCGTTTCGTCCAAGCAGGATCAGAAGTATCCGCCTTATTAGGGAGAATGCCTTCCGCAGTGGGTTATCAACCTACCCTTAGTACAGAAATGGGTTCTTTGCAAGAAAGAATTACCTCTACCAAAGAGGGATCTATAACTTCGATCCAAGCGGTTTATGTACCTGCGGACGATTTGACCGACCCTGCTCCTGCCACGACATTTGCACATTTAGATGCTACTACCGTACTATCAAGAGTATTAGCTGCTAAAGGTATTTATCCAGCAGTGGATCCGTTAGATTCAACGTCAACTATGTTACAACCTCGAATCGTTGGTGAGGAACATTATGAAACTGCGCAAAGAGTTAAGCAAACTTCACAACGTTACAAAGAACTTCAGGACATTATAGCTATCCTTGGGTTGGACGAATTATCCGAAGAAGATCGTTTAACTGTAGCAAGAGC-----ACGAAAAATTGAGCGTTTCTTATCACAACCCTTCTTCGTGGCAGAAGTATTTACTGGTTCTCCAGGGAAATATGTTGGTCTTGGAGAAACAATTAGGGGGTTTCAATTGATCCTTTCCGGAGAATTAGACGGTCTTCCCGAGCAGGCCTTTTATTTGGTGGGTAACATCGATGAAGCTACCGCGAAAGCTATGAACTTAGA   [1444]
Pauridia_longituba                       CTTCTGA---------TTCCACACTTGAAGAA------AAAACCCTAGGGCGTATCGATCAAATTATTGGCCCAGTACTGGATGTCGTTTTTCCCCCGGGCAAAATGCCTAATATTTATAATGCCTTGGTAGTTAAGGGTCGAGATACTGTCGGTCAGCAAATTAATGTGACTTGTGAGGTACAGCAATTATTAGGAAATAATCGAGTTAGAGCTGTAGCTATGAGTGCTACAGATGGTCTGACGAGAGGAATGGAAGTGATTAACACGGGAGCTCCTCTAAGTGTTCCAGTCGGCGGAGCTACTCTCGGACGAATTTTCAACGTTCTTGGAGAGCCCGTTGATAATTTAGGTCCCGTAGATACTAGCACAACATCTCCTATTCATAGATCTGCGCCTGCCTTTATACAGTTAGATACAAAATTATCAATTTTTG-----AAACGGGGATTAAGGTGGTGGATCTTTTAGCCCCTTATCGCCGTGGGGGAAAAATCGGACTATTTGGGGGAGCTGGCGTGGGTAAAACAGTACTTATCATGGAATTGATCAACAACATTGCCAAAGCTCATGGAGGCGTATCCGTATTTGGCGGAGTAGGCGAACGTACTCGTGAAGGAAATGATCTCTACATGGAAATGAAAGAATCCGGGGTTATTAATGAAGAAAATATTGCAGAATCCAAAGTGGCTCTAGTCTATGGTCAAATGAATGAACCACCAGGAGCTCGTATGAGAGTTGGTTTGACTGCCCTAACCATGGCGGAATATTTCCGGGATGTTAATGAACAAGACGTGCTTCTATTCATCGACAATATCTTTCGTTTCGTTCAAGCGGGGTCAGAAGTATCCGCCTTATTAGGGAGAATGCCTTCCGCGGTGGGTTATCAACCTACCCTTAGTACAGAAATGGGGTCTTTGCAAGAAAGAATTACTTCTACCAAAGAGGGATCCATAACTTCGATCCAAGCAGTTTATGTACCCGCGGATGATTTAACCGACCCTGCTCCTGCCACGACATTTGCACATTTAGATGCTACTACCGTACTATCAAGAGGATTAGCTGCCAAAGGTATTTATCCAGCAGTGGATCCTTTAGATTCAACGTCAACTATGTTACAACCTCGGATCGTTGGCGAGGAACATTATGAAACTGCGCAAAGAGTTAAGCAAACTTCACAACGTTACAAAGAACTTCAGGACATTATAGCTATCCTTGGGTTGGACGAATTATCCGAAGAAGATCGTTTAACTGTAGCAAGAGC-----ACGAAAAATTGAACGTTTCTTATCACAACCCTTCTTCGTGGCAGAAGTATTTACTGGTTCTCCAGGAAAATATGTTGGTCTCGCAGAAACAATTAGGGGGTTTCAACTGATCCTTTCCGGAGAATTAGATGGTCTTCCCGAACAGGCCTTTTATTTGGTGGGTAACATCGATGAAGCTACCGCGAAAGCTATGAACTTAGA   [1444]
Spiloxene_serrata                        ---TCTGACCTGTGACTTCCCCACTTGAAGAA------AAAACCCTAGGGCGTATCGATCAAATTATTGGCCCAGTACTGGATGTCGTTTTCCCCCCGGGCAAAATGCCTAATATTTATAATGCCTTGGTAGTTAAGGGTCGAGATACCGCCGGTCAGCAAATTAATGTGACTTGTGAGGTACAGCAATTATTAGGAAATAATCGAGTTAGAGCTGTAGCTATGAGTGCTACAGACGGTCTGACGAGAGGAATGGAAGTGATTAACACGGGGGCTCCTCTAAGTGTTCCAGTCGGCGGAGCTACTCTCGGACGAATTTTCAACGTTCTTGGAGAGCCCGTTGATAATTTAGGTCCCGTAGATACTCGCACAACATCTCCTATTCATAGATCTGCGCCTGCCTTTATACAGTTAGATACAAAATTATCAATCTTTG-----AAACGGGAATTAAGGTGGTGGATCTTTTAGCCCCTTATCGCCGTGGGGGAAAAATCGGACTATTTGGGGGAGCTGGAGTGGGTAAAACAGTACTTATCATGGAATTGATCAACAACATTGCCAAAGCTCATGGAGGCGTATCCGTATTTGGCGGAGTAGGCGAACGTACTCGTGAAGGAAATGATCTCTACATGGAAATGAAAGAATCCGGGGTTATTAATGAAGAAAATATTGCAGAATCCAAAGTGGCTCTAGTCTATGGTCAAATGAATGAACCACCGGGAGCTCGTATGAGAGTTGGTTTGACTGCCCTAACCATGGCGGAATATTTCCGGGATGTTAATGAACAAGACGTACTTCTATTCATCGACAATATCTTTCGTTTCGTTCAAGCGGGGTCAGAAGTATCCGCCTTATTAGGGAGAATGCCTTCCGCGGTGGGTTATCAACCTACCCTTAGTACAGAAATGGGGTCTTTGCAAGAAAGAATTACTTCTACCAAAGAGGGATCCATAACTTCGATCCAAGCAGTTTATGTACCTGCGGATGATTTAACCGACCCTGCTCCTGCCACGACATTTGCACATTTAGATGCTACTACCGTACTATCAAGAGGATTGGCTGCCAAAGGTATTTATCCAGCAGTGGATCCTTTAGATTCAACGTCAACTATGTTACAACCTCGGATCGTTGGCGAGGAACATTATGAAACTGCGCAAAGAGTTAAGCAAACTTCACAACGTTACAAAGAACTTCAGGACATTATAGCTATCCTTGGGTTGGACGAATTATCCGAAGAAGATCGTTTAACTGTAGCACGAGC-----ACGAAAAATTGAACGTTTCTTATCACAACCCTTCTTCGTGGCAGAAGTATTTACTGGTTCTCCAGGAAAATATGTTGGTCTCGCAGAAACAATTAGGGGGTTTCAACTGATCCTTTCCGGAGAATTAGATGGTCTTCCCGAACAGGCCTTTTATTTGGTGGGTAACATCGATGAAGCTACCGCGAAAGCTATGAACTTA--   [1448]
Hypoxis_villosa                          ---CTGACCCTGCGGTTTCCACACTTGAAGAA------AAAAACCTAGGGCGTATCGCTCAAATTATTGGCCCAGTACTGGATGTCGTTTTTCCCCCGGGCAAAATGCCTAATATTTATAATGCCTTGGTAGTTAAGGGTCGAGATACCGTTGGCCAGCAAATTAATGTGACTTGTGAGGTACAGCAATTATTAGGAAATAATCGAGTTAGAGCTGTAGCTATGAGTGCTACAGATGGTCTGACGAGAGGAATGGAAGTGATTGACATGGGGGCTCCTCTAAGTGTTCCAGTCGGCGGAGCTACTCTCGGACGAATTTTTAACGTTCTTGGAGAGCCCGTTGATAATTTAGGTCCCGTAGATACTCGCACAACATCTCCTATTCATAGATCCGCGCCTGCCTTTATACAGTTAGATACAAAATTATCAATCTTTG-----AAACGGGGATTAAGGTAGTGGATCTTTTAGCCCCTTATCGCCGTGGGGGAAAAATCGGACTATTTGGGGGAGCTGGAGTGGGTAAAACAGTACTTATCATGGAATTGATCAACAACATTGCCAAAGCTCATGGAGGCGTATCAGTATTTGGCGGAGTAGGCGAACGTACTCGTGAAGGAAATGATCTCTACATGGAAATGAAAGAGTCCGGGGTGATTAATGAAGAAAATATTGCAGAATCAAAAGTGGCTCTAGTCTATGGTCAAATGAATGAACCGCCGGGAGCTCGTATGAGAGTTGGTTTGACTGCCCTAACCATGGCGGAATATTTCCGGGATGTTAATGAACAAGACGTGCTTCTATTCATCGACAATATCTTTCGTTTCGTTCAAGCGGGGTCAGAAGTATCCGCCTTATTAGGGAGAATGCCTTCCGCGGTGGGTTATCAACCTACCCTTAGTACAGAAATGGGGTCTTTGCAAGAAAGAATTACTTCTACCAAAGAGGGATCCATAACTTCGATCCAAGCAGTTTATGTACCTGCGGACGATTTAACCGACCCTGCCCCTGCCACGACATTTGCACATTTAGATGCTACTACTGTACTATCAAGAGGATTAGCTGCCAAAGGTATTTATCCAGCGGTGGATCCTTTAGATTCAACGTCAACTATGTTACAACCTCGGATCGTTGGCGAGGAACATTATGAAACTGCGCAAAGAGTTAAGCAAACTTCACAACGTTACAAAGAACTTCAGGACATTATAGCTATCCTTGGGTTGGACGAATTATCCGAAGAAGATCGTTTAACTGTAGCAAGAGC-----ACGAAAAATTGAACGTTTCTTATCACAACCCTTCTTCGTGGCAGAAGTATTTACCGGTTCTCCAGGAAAATATGTTGGTCTTGCAGAAACAATTAGGGGGTTTCAACTGATCCTTTCCGGAGAATTAGATGGTCTTCCCGAGCAGGCCTTTTATTTGGTGGGTAACATCGATGAAGCTACCGCGAAAGCTATAAACTTAGA   [1450]
Rhodohypoxis_milloides                   ---TCGGACCTGCGGTTTCCACACTTGAAGAA------AAAAACCTAGGGCGTATCGCTCAAATTATTGGCCCAGTACTGGATGTCGTTTTTCCCCCGGGCAAAATGCCTAATATTTATAATGCCTTGGTAGTTAAGGGTCGAGATACCGTCGGCCAGCAAATTAATGTGACTTGTGAGGTACAGCAATTATTAGGAAATAATCGAGTTAGAGCTCTAGCTATGAGTGCTACAGATGGTCTGACGAGAGGAATGGAAGTGATTGACACGGGAGCTCCTCTAAGTGTTCCAGTCGGCGGAGCTACTCTCGGACGAATTTTTAACGTTCTTGGAGAGCCCGTTGATAATTTAGGTCCCGTAGATACTCGCACAACATCTCCTATTCATAGATCCGCGCCTGCCTTTATACAGTTAGATACAAAATTATCAATCTTTG-----AAACGGGGATTAAGGTGGTGGATCTTTTAGCCCCTTATCGCCGTGGGGGAAAAATCGGACTATTTGGGGGAGCTGGAGTGGGTAAAACAGTACTTATCATGGAATTGATCAACAACATTGCCAAAGCTCATGGAGGCGTATCCGTATTTGGCGGAGTAGGCGAACGTACTCGTGAAGGAAATGATCTCTACATGGAAATGAAAGAGTCCGGGGTGATTAATGAAGAAAATATTGCAGAATCCAAAGTGGCTCTAGTCTATGGTCAAATGAATGAACCGCCGGGAGCTCGTATGAGAGTTGGTTTGACTGCCCTAACCATGGCGGAATATTTCCGGGATGTTAATGAACAAGACGTGCTTCTATTCATCGACAATATCTTTCGTTTCGTTCACGCGGGGTCTGAAGTATCCGCCTTATTAGGGAGAATGCCTTCCGCGGTGGGTTATCAACCTACCCTTAGTACAGAAATGGGCTCTTTGCAAGAAAGAATTACTTCTACCAAAGAAGGATCCATAACTTCGATCCAAGCAGTTTATGTACCTGCGGACGATTTAACCGACCCTGCTCCTGCCACGACATTTGCACATTTAGATGCTACTACTGTACTATCAAGAGGATTAGCTGCCAAAGGCATTTATCCAGCGGTCGATCCTTTAGATTCAACGTCAACTATGTTACAACCTCGGATCGTTGGCGAGGAACATTATGAAACTGCGCAAAGAGTTAAGCAAACTTCACAACGTTACAAAGAACTTCAGGACATTATAGCTATCCTTGGGTTGGACGAATTATCCGAAGAAGATCGTTTAACTGTAGCAAGAGC-----ACGAAAAATTGAACGTTTCTTATCACAACCCTTCTTCGTAGCAGAAGTATTTACCGGTTCTCCAGGAAAATATGTTGGTCTTGCAGAAACAATTAGGGGGTTTCAACTGATCCTTTCCGGAGAATTAGATGGTCTTCCCGAGCAGGCCTTTTATTTGGTGGGTAACATCGATAAAGCTACCGCGAAAGCTATTAACTTAGA   [1450]
Rhodohypoxis_baurii                      ------GACCTGCGGTTTCCACACTTGAAGAA------AAAAACCTAGGGCGTATCGCTCAAATTATTGGCCCAGTACTGGATGTCGTTTTTCCCCCGGGCAAAATGCCTAATATTTATAATGCCTTGGTAGTTAAGGGTCGAGATACCGTCGGCCAGCAAATTAATGTGACTTGTGAGGTACAGCAATTATTAGGAAATAATCGAGTTAGAGCTGTAGCTATGAGTGCTACAGATGGTCTGACGAGAGGAATGGAAGTGATTGACACGGGAGCTCCTCTAAGTGTTCCAGTCGGCGGAGCTACTCTCGGACGAATTTTTAACGTTCTTGGAGAGCCCGTTGATAATTTAGGTCCCGTAGATACTCGCACAACATCTCCTATTCATAGATCCGCGCCTGCCTTTATACAGTTAGATACAAAATTATCAATCTTTG-----AAACGGGGATTAAGGTGGTGGATCTTTTAGCCCCTTATCGCCGTGGGGGAAAAATCGGACTATTTGGGGGAGCTGGAGTGGGTAAAACAGTACTTATCATGGAATTGATCAACAACATTGCCAAAGCTCATGGAGGCGTATCCGTATTTGGCGGAGTAGGCGAACGTACTCGTGAAGGAAATGATCTCTACATGGAAATGAAAGAGTCCGGGGTGATTAATGAAGAAAATATTGCAGAATCCAAAGTGGCTCTAGTCTATGGTCAAATGAATGAACCGCCGGGAGCTCGTATGAGAGTTGGTTTGACTGCCCTAACCATGGCGGAATATTTCCGGGATGTTAATGAACAAGACGTGCTTCTATTCATCGACAATATCTTTCGTTTCGTTCAAGCGGGGTCAGAAGTATCCGCCTTATTAGGGAGAATGCCTTCCGCGGTGGGTTATCAACCTACCCTTAGTACAGAAATGGGGTCTTTGCAAGAAAGAATTACTTCTACCAAAGAGGGATCCATAACTTCGATCCAAGCAGTTTATGTACCTGCGGACGATTTAACCGACCCTGCTCCTGCCACGACATTTGCACATTTAGATGCTACTACTGTACTATCAAGAGGATTGGCTGCCAAAGGTATTTATCCAGCGGTGGATCCTTTAGATTCAACGTCAACTATGTTACAACCTCGGATCGTTGGCGAGGAACATTATGAAACTGCGCAAAGAGTTAAGCAAACTTCACAACGTTACAAAGAACTTCAGGACATTATAGCTATCCTTGGGTTGGACGAATTATCCGAAGAAGATCGTTTAACTGTAGCAAGAGC-----ACGAAAAATTGAACGTTTCTTATCACAACCCTTCTTCGTAGCAGAAGTATTTACCGGTTCTCCAGGAAAATATGTTGGTCTTGCAGAAACAATTAGGGGGTTTCAACTGATCCTTTCCGGAGAATTAGATGGTCTTCCCGAGCAGGCCTTTTATTTGGTGGGTAACATCGATGAAGCTACCGCGAAAGCTATAAACTTAGA   [1447]
Hypoxis_hemerocallidea                   ---CTGACCTTGCGGTTTCCACACTTGAAGAA------AAAAACCTAGGGCGTATCGCTCAAATTATTGGCCCAGTACTGGATGTCGTTTTTCCCCCGGGCAAAATGCCTAATATTTATAATGCCTTGGTAGTTAAGGGTCGAGATACCGTCGGCCAGCAAATTAATGTGACTTGCGAGGTACAGCAATTATTAGGAAATAATCGAGTTAGAGCTGTAGCTATGAGTGCTACAGATGGTCTGACGAGAGGAATGGAAGTGATTGACACGGGAGCTCCTCTAAGTGTTCCAGTCGGCGGAGCTACTCTCGGACGAATTTTTAACGTTCTTGGAGAGCCCGTTGATAATTTAGGTCCCGTAGATACTCGCACAACATCTCCTATTCATAGATCCGCGCCTGCCTTTATACAGTTAGATACAAAATTATCAATCTTTG-----AAACGGGGATTAAGGTGGTGGATCTTTTAGCCCCTTATCGCCGTGGGGGAAAAATTGGACTATTTGGGGGAGCTGGAGTGGGTAAAACAGTACTTATCATGGAATTGATCAACAACATTGCCAAAGCTCATGGAGGCGTATCCGTATTTGGCGGAGTAGGCGAACGTACTCGTGAAGGAAATGATCTCTACATGGAAATGAAAGAGTCCGGGGTGATTAATGAAGAAAATATTGCAGAATCCAAAGTGGCTCTAGTCTATGGTCAAATGAATGAACCGCCGGGAGCTCGTATGAGAGTTGGTTTGACTGCCCTAACCATGGCGGAATATTTCCGGGATGTTAATGAACAAGACGTGCTTTTATTCATCGACAATATCTTTCGTTTCGTTCAAGCGGGGTCAGAAGTATCCGCCTTATTAGGGAGAATGCCTTCCGCGGTGGGTTATCAACCTACCCTTAGTACAGAAATGGGGTCTTTGCAAGAAAGAATTACTTCTACCAAAGAGGGATCCATAACTTCGATCCAAGCAGTTTATGTACCTGCGGACGATTTAACCGACCCTGCTCCTGCCACGACATTTGCACATTTAGATGCTACTACTGTACTATCAAGAGGATTAGCTGCCAAAGGTATTTATCCAGCGGTGGATCCTTTAGATTCAACGTCAACTATGTTACAACCTCGGATCGTTGGCGAGGAACATTATGAAACTGCGCAAAGAGTTAAGCAAACTTCACAACGTTACAAAGAACTTCAGGACATTATAGCTATCCTTGGGTTGGACGAATTATCCGAAGAAGATCGTTTAACTGTAGCAAGAGC-----ACGAAAAATTGAACGTTTCTTATCACAACCCTTCTTCGTGGCAGAAGTATTTACCGGTTCTCCAGGAAAATATGTTGGTCTTGCAGAAACAATTAGGGGGTTTCAACTGATCCTTTCCGGAGAATTAGATGGTCTTCCCGAGCAGGCCTTTTATTTGGTGGGTAACATCGATGAAGCTACCGCGAAGGCTATAAACTTAGA   [1450]
Curculigo_capitulata                     -------TGCTGCGG-TTCCACACTTGAAGAA------AAAAACCTAGGGCGTATCGCTCAAATTATTGGCCCAGTACTGGATGTCGTTTTTCCCCCGGGCAAAATGCCTAATATTTATAATGCCTTGGTAGTTAAGGGTCGAGATACCGTCGGTCAGCAAATTAATGTGACTTGTGAGGTACAGCAATTATTAGGAAATAATCGAGTTAGAGCTGTAGCTATGAGTGCTACAGATGGTCTGACGAGAGGAATGGAAGTGATTGACACGGGAGCTCCTCTAAGTGTTCCAGTCGGCGGAGCTACTCTCGGACGAATTTTCAACGTTCTTGGAGAGCCCGTTGATAATTTAGGTCCCGTGGATACTCGTACAACATCTCCTATTCATAGATCTGCGCCTGCCTTTATACAGTTAGATACAAAATTATCAATCTTTG-----AAACGGGGATTAAGGTGGTGGATCTTTTAGCCCCTTATCGCCGTGGGGGAAAAATCGGACTATTTGGGGGAGCTGGAGTGGGTAAAACAGTACTTATCATGGAATTGATCAACAACATTGCCAAAGCCCATGGAGGTGTATCCGTATTTGGCGGAGTAGGCGAACGCACTCGTGAAGGAAATGATCTCTACATGGAAATGAAAGAATCCGGGGTGATTAATGAAGAAAATATTGCAGAATCCAAAGTGGCTCTAGTCTATGGTCAAATGAATGAACCGCCGGGAGCTCGTATGAGAGTTGGTTTGACTGCCCTAACCATGGCGGAATATTTCCGGGATGTTAATGAACAAGACGTGCTTCTATTCATCGACAATATCTTTCGTTTTGTTCAAGCGGGGTCAGAAGTATCCGCCTTATTAGGGAGAATGCCTTCTGCGGTGGGTTATCAACCTACCCTTAGTACAGAAATGGGGTCTTTGCAAGAAAGAATTACTTCTACCAAAGAGGGATCCATAACTTCGATCCAAGCAGTTTATGTACCTGCGGACGATTTAACCGACCCTGCTCCTGCCACGACATTTGCACATTTAGATGCTACTACCGTATTATCAAGAGGATTAGCTGCCAAAGGTATTTATCCAGCAGTGGATCCTTTAGATTCAACGTCAACTATGTTACAACCTCGGATCGTTGGCGAGGAACATTATGAAACTGCGCAAAGAGTTAAGCAAACTTCACAACGTTACAAAGAACTTCAGGACATTATAGCTATCCTTGGCTTGGACGAATTATCCGAAGAAGATCGTTTAACTGTAGCAAGAGC-----ACGAAAAATTGAACGTTTCTTATCACAACCCTTCTTCGTGGCAGAAGTATTTACTGGTTCTCCAGGAAAATATGTTGGTCTCGCAGAAACAATTAGGGGGTTTCAACTGATCCTTTCCGGAGAATTAGATGGTCTTCCCGAGCAGGCCTTTTATTTGGTGGGTAACATCGATGAAGCTACCGCGAAAGCTATGAACTTAGA   [1445]
Molineria_capitulata                     ---CTGGCCCTGCGGTTTCCACACTTGAAGAA------AAAAACCTAGGGCGTATCGCTCAAATTATTGGCCCAGTACTAGATGTCGTTTTTCCCCCGGGCAAAATGCCTAATATTTATAATGCCTTGGTAGTTAAGGGTCGAGATACCGTCGGTCAGCAAATTAATGTGACTTGTGAGGTACAGCAATTATTAGGAAATAATCGAGTTAGAGCTGTAGCTATGAGTGCTACAGATGGTCTGACGAGAGGAATGGAAGTGATTGACACGGGAGCTCCTCTAAGTGTTCCAGTCGGCGGAGCTACTCTCGGACGAATTTTCAACGTTCTTGGAGAGCCCGTTGATAATTTAGGTCCCGTGGATACTCGTACAACATCTCCTATTCATAGATCTGCGCCTGCCTTTATACAGTTAGATACAAAATTATCAATCTTTG-----AAACGGGGATTAAGGTGGTGGATCTTTTAGCCCCTTATCGCCGTGGGGGAAAAATCGGACTATTTGGGGGAGCTGGAGTGGGTAAAACAGTACTTATCATGGAATTGATCAACAACATTGCCAAAGCCCATGGAGGTGTATCCGTATTTGGCGGAGTAGGCGAACGCACTCGTGAAGGAAATGATCTCTACATGGAAATGAAAGAATCCGGGGTGATTAATGAAGAAAATATTGCAGAATCCAAAGTGGCTCTAGTCTATGGTCAAATGAATGAACCTCCGGGAGCTCGTATGAGAGTTGGTTTGACTGCCCTAACCATGGCGGAATATTTCCGGGATGTTAATGAACAAGACGTGCTTCTATTCATCGACAATATCTTTCGTTTTGTTCAAGCGGGGTCAGAAGTATCCGCCTTATTAGGGAGAATGCCTTCTGCGGTGGGTTATCAACCTACCCTTAGTACAGAAATGGGGTCTTTGCAAGAAAGAATTACTTCTACCAAAGAGGGATCCATAACTTCGATCCAAGCAGTTTATGTACCTGCGGACGATTTAACCGACCCTGCTCCTGCCACGACATTTGCACATTTAGATGCTACTACCGTATTATCAAGAGGATTAGCTGCCAAAGGTATTTATCCAGCAGTGGATCCTTTAGATTCAACGTCAACTATGTTACAACCTCGGATCGTTGGCGAGGAACATTATGAAACTGCGCAAAGAGTTAAGCAAACTTCACAACGTTACAAAGAACTTCAGGACATTATAGCTATCCTTGGCTTGGACGAATTATCCGAAGAAGATCGTTTAACTGTAGCAAGAGC-----ACGAAAAATTGAACGTTTCTTATCACAACCCTTCTTCGTGGCAGAAGTATTTACTGGTTCTCCAGGAAAATATGTTGGTCTCGCAGAAACAATTAGGGGGTTTCAACTGATCCTTTCCGGAGAATTAGATGGTCTTCCCGAGCAGGCCTTTTATTTGGTGGGTAACATCGATGAAGCTACCGCGAAAGCTATGAACTTAGA   [1450]
Ixiolirion_tataricum                     ----TGATCCTGCGGTCTCCACACTTGAAGAA------AAAAACCTAGGACGTATCGTTCAAATTATTGGCCCAGTACTGGATGTCGTTTTTCCCCCGGGCAAGATGCCTAATATTTATAACGCTTTGGTAGTTAAGGGTCAAGATATTGTCGGTCAGCAAATTAATGTAACTTGTGAGGTACAACAATTATTAGGAAATAATAGAGTTAGAGCGGTAGCTATGAGTGCTACAGATGGTCTGATGAGAGGAATGGAAGTGATTGACACGGGAGCTCCTCTAAGTGTTCCAGTCGGCGGAGCGACTCTCGGACGCATTTTCAACGTTCTTGGAGAGCCTGTTGATAATTTAGGTCCTGTAGATACTCGTACAACATCTCCTATTCATAGATCTGCGCCTGCCTTTATACAGTTAGATACGAAGTTATCAATCTTTG-----AAACGGGAATTAAAGTGGTGGATCTTTTAGCTCCCTATCGCCGTGGGGGAAAAATCGGACTATTTGGGGGAGCCGGAGTGGGTAAAACAGTACTTATTATGGAATTGATCAACAACATTGCCAAAGCTCATGGAGGCGTATCCGTATTTGGCGGAGTAGGCGAACGTACTCGTGAAGGAAATGATCTCTACATGGAAATGAAAGAATCCGGGGTGATTAATGAAAAAAATATTGCAGAATCAAAAGTCGCTCTAGTCTATGGTCAAATGAATGAACCGCCGGGAGCTCGTATGAGAGTTGGTTTGACTGCCCTAACCATGGCGGAATATTTCCGAGATGTTAATAAACAAGACGTCCTTCTATTCATCGACAATATCTTTCGTTTTGTCCAAGCAGGGTCAGAAGTATCCGCTTTATTAGGGAGAATGCCTTCTGCAGTAGGTTATCAACCTACCCTTAGTACAGAAATGGGTTCTTTGCAAGAAAGAATTACTTCTACCAAAGAGGGATCTATAACTTCGATCCAAGCAGTTTATGTACCTGCGGACGATTTGACTGATCCCGCCCCTGCCACGACATTTGCCCATTTAGATGCGACTACCGTACTATCAAGAGGATTAGCTGCCAAAGGTATTTACCCGGCAGTCGATCCTTTAGATTCAACGTCAACTATGTTACAACCTCGGATCGTTGGCGAGGAACATTATGAAACTGCGCAAAGAGTTAAGCAAACTTCACAACGTTACAAAGAACTTCAGGACATGATAGCTATCCTTGGGTTGGACGAATTATCCGAAGAAGATCGTTTAACTGTAGCAAGAGC-----ACGAAAAATAGAGCGTTTCTTATCACAACCCTTCTTCGTGGCAGAAGTATTTACCGGTTCCCCAGGGAAATATGTTGGTCTCGCAGAAACAATTAGGGGGTTTCGACTAATTCTTTCCGGCGAATTAGACGGTCTTCCCGAGCAGGCCTTTTATTTGGTGGGTAACATCGATGAAGCTACCGCGAAAGCTATGAACTTAGA   [1449]
Acanthocarpus_preisii                    ---TCTGTCCTGCAGTTTCCACACTTGAAGAA------AAAAACCTAGGGCGTATCGCTCAAATTATTGGTCCAGTACTAGATGTTGTTTTTCCCCCGGGCAAGATGCCTAATATTTATAACGCTTTGGTAGTTAAAGGTCGAGATACTGTTGGTCAGCAAATTAATGTGACTTGCGAGGTACAACAATTATTAGGAAATAACCGAGTCAGAGCTGTAGCTATGAGTGCTACAGATGGTCTGACGAGAGGAATGGAAGTGATTGACACGGGAGCCCCTCTAAGTGTTCCGGTCGGCGGGGCTACTCTCGGGCGAATTTTCAATGTTCTTGGAGAACCTGTTGATAATTTAGGTCCTGTAGATACTCGTACAACATCTCCTATTCATAGATCTGCGCCCGCCTTTATACAGTTAGATACAAAATTATCAATCTTCG-----AAACAGGGATTAAAGTGGTGGATCTTTTAGCTCCGTATCGTCGTGGAGGAAAAATCGGACTATTTGGGGGAGCTGGCGTGGGTAAAACAGTACTTATCATGGAATTGATCAACAACATTGCAAAAGCTCATGGAGGCGTATCCGTATTTGGCGGCGTAGGCGAACGTACTCGTGAAGGAAATGATCTCTACATGGAAATGAAAGAATCCGGGGTGATTAATGAAAAAAATATTGCAGAATCAAAAGTAGCTCTAGTCTATGGTCAAATGAATGAACCGCCAGGAGCTCGTATGAGAGTTGGTTTGACTGCACTAACCATGGCGGAGTATTTCCGGGATGTTAATGAACAAGACGTGCTTCTATTCATCGACAATATCTTTCGTTTCGTCCAAGCGGGGTCAGAAGTTTCTGCCTTATTAGGGAGAATGCCTTCCGCAGTGGGTTATCAACCTACCCTTAGTACAGAAATGGGTTCTTTGCAAGAAAGAATTACTTCCACAAAAGAGGGATCTATAACTTCGATTCAAGCGGTTTATGTACCTGCAGATGATTTGACCGACCCCGCTCCTGCCACGACATTTGCACATTTAGATGCTACTACGGTACTATCAAGAGGATTAGCTGCCAAAGGTATTTATCCAGCAGTAGATCCTTTAGATTCAACGTCAACTATGTTACAACCTCGGATCGTTGGCGAGGAACATTATGAAACTGCGCAAAGAGTTAAGCAAACTTTACAACGTTACAAAGAACTTCAAGACATTATAGCTATCCTGGGGTTGGACGAATTATCCGAAGAAGATCGTTTAACTGTAGCAAGAGC-----ACGAAAAATTGAACGTTTCTTATCACAACCCTTTTTCGTAGCAGAAGTCTTTACCGGTTCTCCAGGAAAATATGTTGGTCTCGCGGAAACAATTAGGGGGTTTCAACTGATCCTTTCCGGAGAATTAGACGGTCTTCCCGAACAGGCCTTTTATTTGGTGGGTAACATCGACGAAGCTACCGCGAAAGCTATGAACTTAGA   [1450]
Chamaexeros_serra                        ---TCTGTCCTGCAGTTTCCACACTTGAAGAA------AAAAACCTAGGGCGTATCGCTCAAATTATTGGTCCAGTACTGGATGTTGTTTTTCCCCCGGGCAAGATGCCTAATATTTATAACGCTTTGGTAGTTAAAGGTCGAGATACTGTTGGTCAGCAAATTAATGTGACTTGCGAGGTACAACAATTATTAGGAAATAACCGAGTCAGAGCTGTAGCTATGAGTGCTACAGATGGTCTGACGAGAGGAATGGAAGTGATTGACACGGGAGCCCCTCTAAGTGTTCCAGTTGGCGGGGCTACTCTCGGGCGAATTTTCAATGTTCTTGGAGAGCCTGTTGATAATTTAGGTCCTGTAGATACTCGTACAACATCTCCTATTCATAGATCTGCGCCCGCCTTTATACAGTTAGATACAAAATTATCAATCTTCG-----AAACAGGGATTAAAGTGGTGGATCTTTTAGCTCCGTATCGTCGTGGAGGAAAAATCGGACTATTTGGGGGAGCTGGCGTGGGTAAAACAGTACTTATCATGGAATTGATCAACAACATTGCAAAAGCTCATGGAGGCGTATCTGTATTTGGCGGCGTAGGCGAACGTACTCGTGAAGGAAATGATCTCTACATGGAAATGAAAGAATCCGGGGTGATTAATGAAAAAAATATTGCAGAATCAAAAGTAGCTCTAGTCTATGGTCAAATGAATGAACCGCCAGGAGCTCGTATGAGAGTTGGTTTGACTGCACTAACCATGGCGGAGTATTTCCGGGATGTTAATGAACAAGACGTGCTTCTATTCATCGACAATATCTTTCGTTTCGTCCAAGCGGGGTCAGAAGTTTCTGCCTTATTAGGGAGAATGCCTTCCGCAGTGGGTTATCAACCTACCCTTAGTACAGAAATGGGTTCTTTGCAAGAAAGAATTACTTCCACAAAAGAGGGATCTATAACTTCGATCCAAGCGGTTTATGTACCTGCAGATGATTTGACCGACCCCGCTCCTGCCACGACATTTGCACATTTAGATGCTACTACGGTACTATCAAGAGGATTAGCTGCCAAAGGTATTTATCCAGCAGTAGATCCTTTAGATTCAACGTCAACTATGTTACAACCTAGGATCGTTGGCGAGGAACATTATGAAACTGCGCAAAGAGTTAAGCAAACTTTACAACGTTACAAAGAACTTCAAGACATTATAGCTATCCTGGGGTTGGACGAATTATCCGAAGAAGATCGTTTAACTGTAGCAAGAGC-----ACGAAAAATTGAGCGTTTCTTATCACAACCTTTTTTCGTAGCAGAAGTCTTTACCGGTTCTCCAGGAAAATATGTTGGTCTCGCGGAAACAATTAAGGGGTTTCAACTGATCCTTTCCGGAGAATTAGACGGTCTTCCCGAACAGGCCTTTTATTTGGTGGGTAACATCGACGAAGCTACCGCGAAAGCTATGAACTT---   [1447]
Lomandra_longifolia                      ---CTGGTCCTGCAGTTTCCACACTTGAAGAA------AAAAACCTAGGGCGTATCGCTCAAATTATTGGTCCAGTACTGGATGTTGTTTTTCCCCCGGGCAAGATGCCTAGTATTTATAACGCTTTGGTAGTTAAAGGTCGAGATACTGTTGGTCAGCAAATTAATGTGACTTGCGAGGTACAACAATTATTAGGAAATAATCGAGTCAGAGCTGTAGCTATGAGTGCTACAGATGGTCTGACGAGAGGAATGGAAGTGATTGACACGGGAGCCCCTCTAAGTGTTCCGGTCGGCGGGACTACTCTCGGGCGAATTTTCAATGTTCTTGGAGAGCCTGTTGATAATTTAGGTCCTGTAGATACTCGTACAACATCTCCTATTCATAGATCTGCGCCCGCCTTTATACAGTTAGATACAAAGTTATCAATCTTCG-----AAACAGGGATTAAAGTGGTGGATCTTTTAGCTCCGTATCGTCGTGGAGGAAAAATCGGACTATTTGGGGGAGCTGGCGTGGGTAAAACAGTACTTATCATGGAATTGATCAACAACATTGCAAAAGCTCATGGAGGCGTATCTGTATTTGGCGGCGTAGGCGAACGTACTCGTGAAGGAAATGATCTCTACATGGAAATGAAAGAATCCGGGGTGATTAATGAAAAAAATATTGCAGAATCAAAAGTAGCTCTAGTCTATGGTCAAATGAATGAACCGCCAGGAGCTCGTATGAGAGTTGGTTTGACTGCACTAACCATGGCGGAATATTTCCGGGATGTTAATGAACAAGACGTGCTTCTATTCATTGACAATATCTTTCGTTTCGTCCAAGCGGGGTCAGAAGTTTCTGCCTTATTAGGGAGAATGCCTTCCGCAGTGGGTTATCAACCTACCCTTAGTACAGAAATGGGTTCTTTGCAAGAAAGAATTACTTCCACAAAAGAGGGAAGTATAACTTCGATCCAAGCGGTTTATGTACCTGCAGATGATTTGACCGACCCCGCTCCTGCCACGACATTTGCACATTTAGATGCTACTACGGTACTATCAAGAGGATTAGCTGCCAAAGGTATTTATCCAGCAGTAGATCCTTTAGATTCAACGTCAACTATGTTACAACCTCGGATCGTTGGCGAAGAACATTATGAAACTGCGCAAAGAGTTAAGCAAACTTTACAACGTTACAAAGAACTTCAAGACATTATAGCTATCCTGGGGTTGGACGAATTATCCGAAGAAGATCGTTTAACTGTAGCAAGAGC-----ACGAAAAATTGAGCGTTTCTTATCACAACCCTTTTTCGTAGCAGAAGTCTTTACCGGTTCCCCAGGAAAATATGTTGGTCTTGCGGAAACAATTAGGGGGTTTCAACTGATCCTTTCCGGAGAATTAGACGGTCTTCCCGAGCAGGCCTTTTATTTGGTGGGTAACATCGACGAAGCTACCGCGAAAGCTATGAACTTAGA   [1450]
Lomandra_hastilis                        -----TGTCCTGCAGTTTCCACACTTGAAGAA------AAAAACCTAGGGCGTATCGCTCAAATTATTGGTCCAGTACTGGATGTTGTTTTTCCCCCGGGCAAGATGCCTAATATTTATAACGCTTTGGTAGTTAAAGGTCGAGATACTGTTGGTCAGCAAATTAATGTGACTTGCGAGGTACAACAATTATTAGGAAATAATCGAGTCAGAGCTGTAGCTATGAGTGCTACAGACGGTCTGACGAGAGGAATGGAAGTGATTGACACGGGAGCCCCTCTAAGCGTTCCGGTCGGCGGGACTACTCTCGGGCGAATTTTCAATGTTCTTGGAGAGCCTGTTGATAATTTAGGTCCTGTAGATACTCGTACAACATCTCCTATTCATAGATCTGCGCCTGCCTTTATACAGTTAGATACAAAATTATCAATCTTCG-----AAACAGGGATTAAAGTGGTGGATCTTTTAGCTCCGTATCGTCGTGGAGGAAAAATCGGACTATTTGGGGGAGCTGGCGTGGGTAAAACAGTACTTATCATGGAATTGATCAACAACATTGCAAAAGCTCATGGAGGCGTATCCGTATTTGGCGGCGTAGGCGAACGTACTCGTGAAGGAAATGATCTCTACATGGAAATGAAAGAATCCGGAGTGATTAATGAAAAAAATATTGCAGAATCAAAAGTAGCTCTAGTCTATGGTCAAATGAATGAACCGCCAGGAGCTCGTATGAGAGTTGGTTTGACTGCACTAACCATGGCGGAGTATTTCCGGGATGTTAATGAACAAGACGTGCTTCTATTCATCGACAATATCTTTCGTTTCGTCCAAGCGGGGTCAGAAGTTTCTGCCTTATTAGGGAGAATGCCTTCCGCAGTGGGTTATCAACCTACCCTTAGTACAGAAATGGGTTCTTTGCAAGAAAGAATTACTTCCACAAAAGAGGGATCTATAACTTCGATCCAAGCGGTTTATGTACCTGCAGATGATTTGACCGACCCCGCTCCTGCCACGACATTTGCACATTTAGATGCTACTACGGTACTATCAAGAGGATTAGCTGCCAAAGGTATTTATCCAGCAGTAGATCCTTTAGATTCAACATCAACTATGTTACAACCTCGGATCGTTGGCGAGGAACATTATGAAACTGCGCAAAGAGTTAAGCAAACTTTACAACGTTACAAAGAACTTCAAGACATTATAGCTATCCTGGGGTTAGACGAATTATCCGAAGAAGATCGTTTAACTGTAGCAAGAGC-----ACGAAAAATTGAGCGTTTCTTATCACAACCCTTTTTCGTAGCAGAAGTCTTTACCGGTTCTCCAGGAAAATATGTTGGTCTCGCGGAAACAATTAGGGGGTTTCAACTGATCCTTTCCGGAGAATTAGACGGTCTTCCCGAGCAGGCCTTTTATTTGGTGGGTAACATCGACGAAGCTACCGCGAAAGCTATGA-CTTAGA   [1447]
Lomandra_ordii                           -----TGTCCTGCAGTTTCCACACTTGAAGAA------AAAAACCTAGGGCGTATCGCTCAAATTATTGGTCCAGTACTGGATGTTGTTTTTCCCCCGGGCAAGATGCCTAATATTTATAACGCTTTGGTAGTTAAAGGTCGAGATACTGTTGGTCAGCAAATTAATATGACTTGCGAGGTACAACAATTATTAGGAAATAATCGAGTCAGAGCTGTAGCTATGAGTGCTACAGATGGTCTGACGAGAGGAATGGAAGTGATTGACACGGGAGCCCCTCTAAGTGTTCCGGTCGGCGGGACTACTCTCGGGCGAATTTTCAATGTTCTTGGAGAGCCTGTTGATAATTTAGGTCCTGTAGATACTCGTACAACATCTCCTATTCATAGATCTGCGCCCGCCTTTATACAGTTAGATACAAAATTATCAATCTTCG-----AAACAGGGATTAAAGTGGTGGATCTTTTAGCTCCGTATCGTCGTGGAGGAAAAATCGGACTATTTGGGGGAGCTGGCGTGGGTAAAACAGTACTTATCATGGAATTGATCAACAACATTGCAAAAGCTCATGGAGGCGTATCCGTATTTGGCGGCGTAGGCGAACGTACTCGTGAAGGAAATGATCTCTACATGGAAATGAAAGAATCCGGGGTGATTAATGAAAAAAATATTGCAGAATCAAAAGTAGCTCTAGTCTATGGTCAAATGAATGAACCGCCAGGAGCTCGTATGAGAGTTGGTTTGACTGCACTAACCATGGCGGAGTATTTCCGGGATGTTAATGAACAAGACGTGCTTCTATTCATCGACAATATCTTTCGTTTCGTCCAAGCGGGGTCAGAAGTTTCTGCCTTATTAGGAAGAATGCCTTCCGCAGTGGGTTATCAACCTACCCTTAGTACAGAAATGGGTTCTTTGCAAGAAAGAATTACTTCCACAAAAGAGGGATCTATAACTTCGATCCAAGCGGTTTATGTACCTGCAGATGATTTGACCGACCCCGCTCCTGCCACGACATTTGCACATTTAGATGCTACTACGGTACTATCAAGAGGATTAGCTGCCAAAGGTATTTATCCAGCAGTAGATCCTTTAGATTCAACGTCAACTATGTTACAACCTCGGATCGTTGGCGAGGAACATTATGAAACTGCGCAAAGAGTTAAGCAAACTTTACAACGTTACAAAGAACTTCAAGACATTATAGCTATCCTGGGGTTGGACGAATTATCCGAAGAAGATCGTTTAACTGTAGCAAGAGC-----ACGAAAAATTGAGCGTTTCTTATCACAACCCTTTTTCGTAGCAGAAGTCTTTACCGGTTCTCCAGGAAAATATGTTGGTCTCGCGGAAACAATTAGGGGGTTTCAACTGATCCTTTCCGGAGAATTAGACGGTCTTCCCGAGCAGGCCTTTTATTTGGTGGGTAACATCGACGAAGCTACCGCGAAAGCTATGA-------   [1441]
Arthropodium_cirrhatum                   -------------------------------------------------------------------------------------------------------------------------------------------------------CGGCCAGCAAATTAATGTGACTTGCGAGGTACAACAATTATTAGGAAATAATCGAGTTAGAGCTGTAGCTATGAGTGCTACAGATGGTCTGACGAGAGGAATGGAAGTGATTGATACGGGAGCTCCTCTAAGTGTTCCGGTCGGCGGAGCGACTCTCGGGCGAATTTTCAATGTTCTTGGAGAACCTGTTGATAATTTAGGTCCTGTAGATACTCGTACAACATCTCCGATTCATAGATCGGCACCCGCCTTTAT-CAGTTAGATA-GAAATTATCAATCTTTG-----AAACAGGGATTAAAGTGGTGGATCTTTTAGCTCCGTATCGCCGTGG-GGAAAAATAGGACTATTTGGAGGAGCTGGC-TGGGTAAAACAGTACTTATCATGGAATTGATCAACAACATTGCCAAAGCTCATGGAGGCGTATC-GTATTTGGCGGAGTAGGTGAACGGACTCGTGAAGGAAATGATCTTTACAAGGAAATGAAAGAATCCGGGGTGATTAATGAAAAAAATATTGCAGAATCAAAAGTAGCTCTAGTCTATGGTCAAATGAATGAACCGCCGGGAGCTCGTATGAGAGTTGGTTTGACTGCACTAACCATGGCGGAATATTTCCGGGATGTTAATGAACAAGACGTGCTTCTATTCATCGACAATATCTTTCGTTTCGTCCAAGCAGGGTCAGAAGTATCCGCCTTATTAGGGAGAATGCCTTCCGCCGTAGGTTATCAACCCACCCTTAGTACAGAAATGGGTTCTTTGCAAGAAAGAATTACTTCCACCAAAGAGGGATCTATAACTTCGATCCAAGCAGTTTATGTACCTGCAGATGATTTGACCGACCCCGCTCCTGCTACAACATTTGCACATTTAGATGCTACTACCGTACTATCAAGAGGATTAGCTGCCAAAGGTATTTATCCAGCAGTAGATCCTTTAGATTCAACGTCAACTATGTTACAACCTCGGATCGTTGGTGAGGAACATTATGAAACTGCGCAAAGAGTTAAGCAAACTTTACAACGTTACAAAGAACTTCAGGACATTATAGCTATCCTGGGGTTGGACGAATTATCGGAAGAAGATCGTTTAACTGTAGCAAGAGC-----ACGAAAAATTGAGCGTTTCTTATCACAACCTTTTTTCGTGGCAGAAGTCTTTACCGGTTCTCCAGGAAAATATGTTGGTCTCGCGGAAACAATTAGAGGCTTTCAACTGATCCTTTCCGGAGAATTAGACAGTCTTCCCGAGCAGGCCTTTTATTTGGTGGGTAACATCGATGAAGCTACCGCGAAAGCTATGA-CTTAGA   [1302]
Thysanotus_sp.                           ---------------GTTCCATACTTGAAGAA------AAAAACCTAGGGCGTATCGCTCAAATTATTGGCCCAGTACTGGATCTTGTTTTTCCCCCGGGCAAGATGCCTAATATTTATAACGCTTTGGTAGTTAAAGGTCGAGATACTGTCGGTCAGCAAATTAATGTGACTTGCGAGGTACAACAATTATTAGGAAATAATCGAGTTAGAGCTGTAGCTATGAGTGCTACAGATGGTCTGACGAGAGGAATGGAAGTGATTGACACAGGAGCTCCTCTAAGTGTTCCGGTCGGCGGAGCGACTCTCGGGCGAATTTTCAATGTTCTTGGAGAACCTGTTGATAATTTAGGTCCTGTAGATACTCGTACAACATCCCCGATTCATAGATCGGCGCCCGCCTTTATACAGTTAGATACGAAATTATCAATCTTTG-----AAACAGGGATTAAAGTGGTGGATCTTTTAGCTCCGTATCGCCGTGGAGGAAAAATAGGACTATTTGGGGGAGCTGGCGTGGGTAAAACAGTACTTATCATGGAATTGATCAACAACATTGCCAAAGCTCATGGGGGTGTATCCGTATTTGGCGGAGTAGGTGAACGTACTCGTGAAGGAAATGATCTTTACAAGGAAATGAAAGAATCCGGGGTGATTAATGAAAAGAATATTGCAGAATCAAAAGTAGCTCTAGTCTATGGTCAAATGAATGAACCGCCGGGAGCTCGTATGAGAGTTGGTTTGACTGCACTAACCATGGCGGAATATTTCCGGGATGTTAATAAGCAAAACGTGCTTCTATTCATCGACAATATCTTTCGTTTCGTCCAAGCAGGGTCAGAAGTATCCGCCTTATTAGGGAGAATGCCTTCCGCAGTGGGTTATCAACCCACCCTTAGTACAGAAATGGGTTCTTTGCAAGAAAGAATTACTTCCACCAAAGAGGGATCCATAACTTCGATCCAAGCAGTTTATGTACCCGCAGATGATTTGACCGACCCCGCTCCTGCCACAACATTTGCACATTTAGATGCTACTACCGTACTATCAAGAGGATTAGCTGCCAAAGGTATTTATCCAGCAGTAGATCCTTTAGATTCAACGTCAACTATGTTACAACCTCGAATCGTTGGCGAGGAACATTATGAAACTGCGCAAAGAGTTAAGCAAACTTTACAACGTTACAAAGAACTTCAGGACATTATAGCTATCATGGGATTGGACGAATTATCGGAAGAAGATCGTTTAACTGTAGCAAGAGC-----ACGAAAAATTGAGCGTTTCTTATCACAACCCTTTTTCGTGGCAGAAGTCTTTACTGGTTCCCCAGGAAAATATGTTGGTCTCGCGGAAACAATTAGGGGCTTTCAACTGATCCTTTCCGGAGAATTAGACAGTCTTCCCGAGCAGGCCTTTTATTTGGTGGGTAACATCGATGAAGCTACCGCGAAAGCTATGAACTTAGA   [1438]
Aristea_monticala                        ---CTGATCCTTCGGTTTCTACACTTGAAGAA------AAAAACCTAGGGCGTATCGCTCAAATTATTGGCCCAGTACTGGATGTCGTTTTTCCTCCGGGCAAGATGCCTAAGATTTATAACGCTTTGGTAGTTAAGGGTCGAGATACTGCCGGTCAGCAAATTAATGTGACTTGCGAGGTACAACAATTATTAGGAAATAATCGAGTTAGAGCTGTAGCTATGAGTGCTACAGATGGTCTGACGAGAGGAATGGAAGTAATTGACACGGGAGCTCCTCTAAGTGTTCCAGTGGGTGGAGCTACTCTCGGACGAATTTTCAATGTTCTTGGCGAGCCTGTTGATAATTTGGGTCCTGTAGATACTCGTACAACATCTCCTATTCATAGATCTGCGCCTGCCTTTATACAGTTAGATACGAAATTATCCATCTTTG-----AAACAGGGATTAAGGTAGTGGATCTTTTAGCTCCTTATCGCCGTGGAGGAAAAATCGGACTATTCGGGGGAGCTGGTGTGGGTAAAACAGTACTTATCATGGAATTGATCAACAACATAGCTAAAGCTCATGGAGGGGTATCCGTATTTGGTGGAGTAGGAGAACGTACTCGTGAAGGAAATGATCTCTACATGGAAATGAAAGAATCCGGGGTTATTAATGAAAAAAATATTGCAGAATCAAAAGTAGCTCTAGTCTATGGTCAAATGAATGAACCACCGGGAGCTCGTATGAGAGTTGGTTTGACTGCCCTAACCATGGCGGAATATTTCCGAGATGTTAATGAGCAAGACGTGCTTCTCTTCATCGACAATATCTTTCGTTTCGTCCAAGCGGGTTCAGAAGTATCCGCCCTATTAGGGAGAATGCCTTCGGCAGTGGGATATCAACCTACCCTTAGTACAGAAATGGGTTCTTTGCAAGAAAGAATTACTTCCACAAAAGAAGGATCTATAACTTCGATCCAAGCAGTTTATGTACCTGCGGACGATTTGACCGACCCCGCTCCTGCCACAACATTTGCACATTTAGATGCTACTACCGTACTATCCAGAGGATTAGCTGCCAAAGGTATTTATCCAGCAGTAGATCCTTTAGATTCAACGTCAACTATGTTACAACCTCGTATCGTTGGCGAGGAACATTATGAAACTGCACAAAGAGTTAAGCAAACTTCACAACGTTACAAAGAACTTCAGGACATTATAGCTATACTTGGTTTGGACGAATTATCCGAAGAAGATCGTTTAACTGTAGCAAGAGC-----ACGAAAAATTGAGCGTTTCTTATCACAACCCTTCTTTGTGGCAGAAGTATTTACCGGTTCTCCAGGGAAATACGTCGGTCTCACAGAAACAATTAGGGGGTTTCAACTGATCCTTTCCGGAGAATTAGACAGTCTTCCCGAGCAGGCCTTTTATTTGGTGGGTAACATCGATGAAGCTACCGCGAAAGCTATGAACTTAGA   [1450]
Geissorhiza_heterostyla                  --------TCTGCGGTTTCTACACTTGAAGAA------AAAAACCTAGGGCGTATCGTTCAAATTATTGGCCCAGTACTGGATGTCGTTTTTACTCCGGGCAAGATGCCTAATATTTATAACGCTTTGGTAGTTAAAGGTCGAGATACCGCCGGTCAGCAAATTAATGTGACTTGTGAGGTACAACAATTATTAGGAAATAATCGAGTTAGAGCTGTAGCTATGAGTGCTACAGATGGTCTGACGAGAGGAATGGAAGTGATTGACACGGGATCTCCTCTAAGTGTTCCAGTAGGTGGAGCCACTCTCGGACGAATTTTCAATGTTCTTGGCGAGCCTGTTGATAATTTGGGTCCTGTAGATACTCGTACAACATCTCCTATTCATAGATCTGCGCCTGCCTTTATACAGTTAGATACTAAATTATCCATCTTTG-----AAACAGGGATTAAGGTAGTGGATCTTTTAGCTCCTTATCGCCGTGGAGGAAAAATAGGACTATTCGGGGGAGCCGGCGTGGGTAAAACAGTACTTATTATGGAATTGATCAACAACATAGCTAAAGCTCATGGAGGGGTATCCGTATTTGGCGGAGTAGGAGAACGTACTCGTGAAGGAAATGATCTCTACATGGAAATGAAAGAATCCGGGGTTATTAATGAAAATAATATTGCAGAATCAAAAGTAGCTCTAGTCTATGGTCAAATGAATGAACCACCAGGAGCTCGTATGAGAGTTGGTTTGACTGCCCTAACCATGGCGGAATATTTCCGGGATGTTAATGAACAAGATGTGCTTCTATTCATCGACAATATCTTTCGTTTCGTCCAAGCGGGTTCAGAAGTATCCGCCCTATTAGGGAGAATGCCTTCGGCAGTGGGATATCAACCTACCCTTAGTACAGAAATGGGTTCTTTGCAAGAAAGAATTACTTCCACAAAAGAAGGATCTATAACTTCGATCCAAGCAGTTTATGTACCTGCGGACGATTTGACCGACCCCGCCCCTGCCACGACATTTGCACATTTAGATGCTACTACCGTACTATCAAGAGGATTAGCTGCCAAAGGTATTTATCCAGCAGTAGATCCGTTAGATTCAACGTCAACTATGTTACAACCTCGTATCGTTGGCGAGGAACATTATGAAACTGCGCAAAAAGTTAAGCAAACTTCACAACGTTACAAAGAACTTCAGGACATTATAGCTATACTTGGTTTGGACGAATTATCCGAAGAAGATCGTTTAACTGTAGCAAGAGC-----GCGAAAAATTGAGCGTTTCTTATCACAACCCTTCTTTGTGGCAGAAGTATTTACCGGTTCTCCAGGAAAATATGTCGGTCTCACAGAAACAATTAGGGGGTTTCAACTGATCCTTTCCGGAGAATTAGACAGTCTTCCTGAGCAGGCCTTTTATTTGGTAGGTAACATCGATGAAGCTACCGCGAAAGCTATGAACTTAGA   [1445]
Nivenia_stokoei                          ----------------------------------------------------------------------------------------TTTTCCTCCGGGCAAGATGCCTAATATTTATAACGCTTTGGTAGTTAAGAGTCGAGATACTGCCGGTCAGCAAATTAATGTGACTTGCGAGGTACAACAATTATTAGGAAATAATCGAGTTAGAGCTGTAGCTATGAGTGCTACAGATGGTCTGACTAGAGGAATGGAAGTGATTGACACGGGAGCTCCTCTAAGTGTTCCAGTAGGTGGAGCTACTCTCGGACGAATTTTCAATGTTCTTGGCGAGCCTGTTGATAATTTAGGTCCTGTAGATACTCGTACAACATCTCCTATTCATAGATCTGCGCCTGCCTTTATACAGTTAGATACGAAATTATCCATCTTTG-----AAACAGGGATTAAGGTAGTGGATCTTTTAGCTCCTTATCGCCGTGGAGGAAAAATCGGACTATTCGGGGGAGCCGGCGTGGGTAAAACAGTACTTATCATGGAATTGATCAACAACATAGCTAAAGCTCATGGAGGGGTATCCGTATTTGGCGGAGTAGGAGAACGTACTCGTGAAGGAAATGATCTCTACATGGAAATGAAAGAATCCGGGGTTATTAATGAAAAAAATATTGCAGAATCAAAAGTAGCTCTAGTCTATGGTCAAATGAATGAACCACCGGGAGCTCGTATGAGAGTTGGTTTGACTGCCCTAACCATGGCGGAATATTTCCGGGATGTTAATGAACAAGATGTGCTTCTATTCATCGACAATATCTTTCGTTTCGTCCAAGCGGGTTCAGAAGTATCCGCCCTATTAGGGAGAATGCCTTCGGCAGTGGGATATCAACCTACCCTTAGTACAGAAATGGGTTCTTTGCAAGAAAGAATTACTTCCACAAAAGAAGGATCTATAACTTCGATCCAAGCAGTTTATGTACCTGCGGACGATTTGACCGACCCCGCCCCTGCCACGACATTTGCACATTTAGATGCTACTACCGTACTATCAAGAGGATTAGCTGCCAAAGGTATTTATCCAGCAGTAGATCCGTTAGATTCAACGTCAACTATGTTACAACCTCGTATCGTTGGCGAGGAACATTATGAAACTGCGCAAAGTGTTAAGCAAACTTCACAACGTTACAAAGAACTTCAGGACATTATAGCTATACTTGGCTTGGACGAATTATCCGAAGAAGATCGTTTAACTGTAGCAAGAGC-----GCGAAAAATTGAGCGTTTCTTATCACAACCCTTCTTTGTGGCAGAAGTATTTACCGGTTCTCCAGGGAAATATGTTGGTCTCACAGAAACAATTAGGGGGTTTCAACTGATCCTTTCCGGAGAATTAGACAGTCTTCCTGAGCAGGCCTTTTATTTGGTAGGTAACATCGATGAAGCTAC---------------------   [1350]
Romulea_bulbocodium                      ----TGATCCTGTGGTTTCTACACTTGAAGAA------AAAAACCTAGGGCGTATCGTTCAAATTATTGGCCCAGTACTGGATGTCGTTTTTACTCCGGGCAAGATGCCTAATATTTATAACGCTTTGGTAGTTAAGGGTCGAGATACTGCTGGTCAGCAAGTTAATGTGACTTGCGAGGTACAACAATTATTAGGAAATAATCGAGTTAGAGCTGTAGCTATGAGTGCTACAGACGGTCTGACGAGAGGAATGGAAGTGATTGACACGGGATCTCCTCTAAGTGTTCCAGTAGGTGGAGCTACTCTCGGACGAATTTTCAATGTTCTTGGCGAGCCTGTTGATAATTTAGGTCCTGTAGATACTCGTACAACATCTCCTATTCATAGATCCGCGCCTGCCTTTATACAGTTAGATACGAAATTATCCATCTTTG-----AAACAGGGATTAAGGTAGTGGATCTTTTAGCTCCTTATCGCCGTGGAGGAAAAATAGGACTATTCGGGGGAGCCGGCGTGGGTAAAACAGTACTTATCATGGAATTGATCAACAACATAGCTAAAGCTCATGGAGGGGTATCCGTATTTGGCGGAGTAGGAGAACGTACTCGTGAAGGAAATGATCTCTACATGGAAATGAAAGAATCCGGGGTTATTAATGAAAAAAATATTGCAGAATCAAAAGTAGCTCTAGTCTATGGTCAAATGAATGAACCGCCGGGAGCTCGTATGAGAGTGGGTTTGACTGCCCTAACCATGGCGGAATATTTCCGGGATGTTAATGAACAAGATGTGCTTCTATTCATCGACAATATCTTTCGTTTCGTCCAAGCGGGTTCAGAAGTATCCGCCCTATTAGGGAGAATGCCTTCGGCAGTGGGATATCAACCTACCCTTAGTACAGAAATGGGTTCTTTGCAAGAAAGAATTACTTCCACAAAAGAAGGATCCATAACTTCGATCCAAGCAGTTTATGTACCTGCGGACGATTTGACCGACCCCGCCCCTGCCACGACATTTGCACATTTAGATGCTACTACCGTACTATCAAGAGGATTAGCTGCCAAAGGTATTTATCCAGCAGTAGATCCGTTAGATTCAACGTCAACTATGTTACAACCTCGTATCGTTGGCGAGGAACATTATGAAACTGCGCAAAGAGTTAAGCAAACTTCACAACGTTACAAAGAACTTCAGGACATTATAGCTATACTTGGTTTGGACGAATTATCCGAAGAAGATCGTTTAACTGTAGCAAGAGC-----ACGAAAAATTGAGCGTTTCTTATCACAACCCTTCTTTGTGGCAGAAGTATTTACCGGTTCTCCAGGGAAATATGTTGGTCTCACAGAAACAATTAGAGGGTTTCAACTGATCCTTTCCGGAGAATTAGACAGTCTTCCCGAGCAGGCCTTTTATTTGGTAGGTAACATCGATGAAGCTACCGCGAAAGCTATGAACTTAGA   [1449]
Crocus_banaticus                         ---CTGATCCTGTGGTTTCTACACTTGAAGAA------AAAAACTTAGGGCATATCGTTCAAATTATTGGCCCAGTACTGGATGTCGTTTTTACTCCGGGCAAGATGCCTAATATTTATAACGCTTTGGTAGTTAAGGGTCGAGATACTGCTGGTCAGCAAGTTAATGTGACTTGCGAGGTACAACAATTATTAGGAAATAATCGAGTTAGAGCTGTAGCTATGAGTGCTACAGATGGTCTGACGAGAGGAATGGAAGTGATTGACACGGGATCTCCTCTAAGTGTTCCAGTAGGTGGAGCTACTCTCGGACGAATTTTCAATGTTCTTGGCGAGCCTGTTGATAATTTAGGTCCTGTAGATACTCGTACAACATCTCCTATTCATAGATCTGCGCCTGCCTTTATACAGTTAGATACTAAATTATCCATCTTTG-----AAACAGGGATTAAGGTAGTGGATCTTTTAGCTCCTTATCGCCGTGGAGGAAAAATAGGACTATTCGGGGGAGCCGGCGTGGGTAAAACAGTACTTATCATGGAATTGATCAACAACATAGCTAAAGCTCATGGAGGGGTATCCGTATTTGGCGGAGTAGGAGAACGTACTCGTGAAGGAAATGATCTCTACATGGAAATGAAAGAATCCGGGGTTATTAATGAAAAAAATATTGCAGAATCAAAAGTAGCTCTAGTCTATGGTCAAATGAATGAACCACCGGGAGCTCGTATGAGAGTGGGTTTGACTGCCCTAACCATGGCGGAATATTTCCGAGATGTTAATGAACAAGATGTGCTTCTATTCATCGACAATATCTTTCGTTTCGTCCAAGCGGGTTCAGAAGTATCCGCCCTATTAGGGAGAATGCCTTCGGCAGTGGGATATCAACCTACCCTTAGTACAGAAATGGGTTCTTTGCAAGAAAGAATTACTTCCACAAAAGAAGGATCCATAACTTCGATCCAAGCAGTTTATGTACCTGCGGACGATTTGACCGACCCCGCCCCTGCCACGACATTTGCACATTTAGATGCTACTACCGTACTATCAAGAGGATTAGCTGCCAAAGGTATTTATCCAGCAGTAGATCCGTTAGATTCAACGTCAACTATGTTACAACCTCGTATCGTTGGCGAGGAACATTATGAAACTGCGCAAAGAGTTAAGCAAACTTCACAACGTTACAAAGAACTTCAGGACATTATAGCTATACTTGGTTTGGACGAATTATCCGAAGAAGATCGTTTAATTGTAGCAAGAGC-----GCGAAAAATTGAGCGTTTCTTATCACAACCCTTCTTTGTGGCAGAAGTATTTACCGGTTCTCCAGGGAAATATGTTGGTCTCACAGAAACAATTAGGGGGTTTCAACTGATCCTTTCCGGAGAATTAGACAGTCTTCCTGAGCAGGCCTTTTATTTGGTAGGTAACATCGATGAAGCTACCGCGAAAGCTATGAACTTAGA   [1450]
Crocus_cartwrighti                       -----------------------------GAA------AAAAACTTAGGGCGTATCGTTCAAATTATTGGCCCAGTACTGGATGTCGTTTTTACTCCGGGCAAGATGCCTAATATTTATAACGCTTTGGTAGTTAAGGGTCGAGATACTGCTGGTCAGCAAGTTAATGTGACTTGCGAGGTACAACAATTATTAGGAAATAATCGAGTTAGAGCTGTAGCCATGAGTGCTACAGATGGTCTGACGAGAGGAATGGAAGTGATTGACACGGGATCTCCTCTAAGTGTTCCA-TAGGTGGAGCTACTCTCGGACGAATTTTCAATGTTCTTGGCGA-CCTGTTGATAATTTGGGTCCTGTAGATACTCGTACAACATCTCCTATTCATAGATCTGCGCC-GCCTTTATACAGTTAGATACTAAATTATCCATCTTTG---ACACACAGGGATT-AGGTAGTGGATCTTTTAGCTCCTTATC-CCGTGGAGGAAAAATAGGACTATTCGGGGGAGCCGGCGTGGGTAAAACAGTACTTATCATGGAATTGATCAACAACATAGCTAAAGCTCATGGAGGGGTATCCGTATTTGGCGGAGTAGGAGAACGTACTC-TGAAGGAAATGATCTCTACATGGAAATGAAAGAATCCGGGGTTATTAATGAAAAAAATATTGCAGAATCAAAAGTAGCTCTAGTCTATGGTCAAATGAATGAACCACCGGGAGCTCGTATGAGAGTGGGTTTGACTGCCCTAACCATGGCGG-ATATTTCCGGGATGTTAATGAACAAGATGTGCTTCTATTCATCGACAATATCTTTCGTTTCGTCCAAGCGGGTTCAGAAGTATCCGCCCTATTAGGGAGAATGCCTTCGGCAGTGGGATATCAA-CTACCCTTAGTACAGAAATGGGTTCTTTGCAAGAAAG-ATTACTTCCACAAAAGAAGGATCTATAACTTCGATCCAAGCAGTTTATGTACCTGCGGACGATTTGACCGACCCCGCCCCTGCCACGACATTTGCACATTTAGATGCTACTACCGTACTATCAAGAGGATTAGCTGCCAAAGGTATTTATCCAGCAGTAGATCCGTTAGATTCAACGTCAACTATGTTACAACCTCGTATCGTTGGCGAGGAACATTATGAAACTGCGCAAAGAGTTAAGC-AACTTCACAACGTTACAAAGAACTTCAGGACATTATA-CTATACTTGGTTTGGACGAATTATCCGAAGAAGATCGTTTAATTGTAGCAAGAGC-----GCGAAAAATTGAGCGTTTCTTATCACAACCCTTCTTTGTGGCAGAAGTATTTACTGGTTCTCCAGGGAAATATGTTGGTCTCACAGAAACAATTAGGGGGTTTCAACTGATCCTTTCCGGAGAATTAGACAGTCTTCCCGAGCAGGCCTTTTATTTGGTAGGTAACATCGATGAAGCTACCGCGAAAGCTATG--------   [1407]
Gladiolus_illyricus                      ---CTGATCCTGTGGTTTCTACACTTGAAGAA------AAAAACCTAGGGCGTATCGTTCAAATTATTGGCCCAGTACTGGATGTCGTTTTTCCTCCGGGCAAGATGCCTAATATTTATAACGCTTTGGTAGTTAAGGGTCGAGATACTGCCGGTCAGCAAATTAATGTGACTTGCGAGGTACAACAATTATTAGGAAATAATCGAGTTAGAGCTGTAGCTATGAGTGCTACAGATGGTCTGACGAGAGGAATGGAAGTGATTGACACGGGATCTCCTCTAAGTGTTCCAGTAGGTGGAGCTACTCTCGGACGAATTTTCAACGTTCTTGGCGAGCCCGTTGATAATTTAGGTCCTGTAGATACTCGTACAACATCTCCTATTCATAGATCTGCGCCTGCCTTTATACAGTTAGATACGAAATTATCCATCTTTG-----AAACAGGGATTAAGGTAGTGGATCTTTTAGCTCCTTATCGCCGTGGAGGAAAAATAGGGCTATTCGGGGGAGCCGGCGTGGGTAAAACAGTACTTATCATGGAATTGATCAACAACATAGCTAAAGCTCATGGAGGGGTATCCGTATTTGGCGGAGTAGGAGAACGTACTCGTGAAGGAAATGATCTCTACATGGAAATGAAAGAATCCGGGGTTATTAATGAAAAAAATATTGCAGAATCAAAAGTAGCTCTAGTCTATGGTCAAATGAATGAACCACCAGGAGCTCGTATGCGAGTTGGTTTGACTGCCCTAACCATGGCGGAATATTTCCGGGATGTTAATGAACAAGATGTGCTTTTATTCATCGACAATATCTTTCGTTTCGTCCAAGCGGGTTCAGAAGTATCCGCCCTATTAGGGAGAATGCCTTCGGCAGTGGGATATCAACCTACCCTTAGTACAGAAATGGGTTCTTTGCAAGAAAGAATTACTTCCACAAAAGAAGGATCTATAACTTCGATCCAAGCAGTTTATGTACCTGCGGACGATTTGACCGACCCCGCCCCTGCCACGACATTTGCACATTTAGATGCTACTACCGTACTATCAAGAGGATTAGCTGCCAAAGGTATTTATCCAGCAGTGGATCCGTTAGATTCAACGTCAACTATGTTACAACCTCGTATCGTTGGTGAGGAACATTATGAAATTGCGCAAAGAGTTAAGCAAACTTCACAACGTTACAAAGAACTTCAGGACATTATAGCTATACTTGGTTTGGACGAATTATCCGAAGAAGATCGTTTAACTGTAGCAAGAGC-----GCGAAAAATTGAGCGTTTCTTATCACAACCCTTCTTTGTGGCAGAAGTATTTACCGGTTCTCCAGGGAAATATGTTGGTCTCACAGAAACAATTAGGGGGTTTCAACTGATCCTTTCCGGAGAATTAGACAGTCTTCCTGAGCAGGCCTTTTATTTGGTAGGTAACATCGATGAAGCTACCGCGAAAGCTATGAACTTAGA   [1450]
Thereianthus_racemosus                   ---CTGATTCTGTGGTTTCTACACTTGAAGAA------AAAAACCTAGGGCGTATCGTTCAAATTATTGGCCCAGTACTGGATGTTGTTTTTCCTCCGGGCAAGATGCCTAATATTTATAACGCTTTGGTAGTTAAGGGTCGAGATACTGCCGGTCAGCAAATTAATGTGACTTGCGAGGTACAACAATTATTAGGAAATAATCGAGTTAGAGCTGTAGCTATGAGTGCTACAGATGGTCTGACGAGAGGAATGGAAGTGATTGACACGAAATCTCCTCTAAGTGTTCCAGTAGGTGGAGCTACTCTCGGACGAATTTTCAATGTTCTTGGCGAGCCTGTTGATAATTTAGGTCCTGTAGATACTCGTACAACATCTCCTATTCATAGATCTGCGCCTGCCTTTATACAGTTAGATACAAAATTATCCATCTTTG-----AAACAGGGATTAAGGTAGTGGATCTTTTAGCTCCTTATCGCCGTGGAGGAAAAATAGGACTATTTGGGGGGGCCGGCGTAGGTAAAACAGTACTTATCATGGAATTGATCAACAACATAGCTAAAGCTCATGGAGGGGTATCCGTATTTGGCGGAGTAGGAGAACGTACTCGTGAAGGAAATGATCTCTACATGGAAATGAAAGAATCGGGGGTTATTAATGAAAAAAATATTGCAGAATCAAAAGTAGCTCTAGTCTATGGTCAAATGAATGAACCACCGGGAGCTCGTATGAGAGTTGGTTTGACTGCCCTAACCATGGCGGAATATTTCCGGGATGTTAATGAACAAGATGTGCTTCTATTCATCGACAATATCTTTCGTTTCGTCCAAGCGGGTTCAGAAGTATCCGCCCTATTAGGGAGAATGCCTTCGGCAGTAGGATATCAACCTACCCTTAGTACAGAAATGGGTTCTTTGCAAGAAAGAATTACTTCCACAAAAGAAGGATCTATAACTTCGATCCAAGCAGTTTATGTACCTGCGGACGATTTGACCGACCCTGCCCCTGCCACGACATTTGCACATTTAGATGCTACTACCGTACTATCAAGAGGATTAGCTGCCAAAGGTATTTATCCAGCAGTAGATCCGTTAGATTCAACGTCAACTATGTTACAACCTCGTATCGTTGGCGAGGAACATTATGAAACTGCGCAAAGAGTTAAGCAAACTTCACAACGTTACAAAGAACTTCAGGACATTATAGCTATACTTGGTTTGGACGAATTATCCGAAGAAGATCGTTTAACTGTAGCAAGGGC-----GCGAAAAATTGAGCGTTTCTTATCACAACCCTTCTTTGTGGCAGAAGTATTTACCGGTTCTCCGGGGAAATATGTTGGTCTCACAGAAACAATTAGGGGGTTTCAACTGATCCTTTCCGGAGAATTAGACAGTCTTCCTGAGCAGGCCTTTTATTTGGTAGGTAACATCGATGAAGCTACCGCGAAAGCTATGAACTTAGA   [1450]
Pillansia_templemanii                    ----TGATCCTGTGGTTTCTACACTTGAAGAA------AAAAACCTAGGGCGTATCGTTCAAATTATTGGCCCAGTACTGGATGTTGTTTTTCCTCCGGGCAAGATGCCTAATATTTATAACGCTTTGGTAGTTAAGGGTCGAGATACTGCCGGTCAGCAAATTAATGTGACTTGCGAGGTACAACAATTATTAGGAAATAATCGAGTTAGAGCTGTAGCTATGAGTGCTACAGATGGTCTGACGAGAGGAATGGAAGTGATTGACACGGGATCTCCTCTAAGTGTTCCAGTAGGTGGAGCTACTCTCGGACGAATTTTCAATGTTCTTGGCGAGCCTGTTGATAATTTAGGTCCTGTAGATACTCGTACAACATCTCCTATTCATAGATCTGCGCCTGCCTTTATACAATTAGATACGAAATTATCCATCTTTG-----AAACAGGGATTAAGGTAGTGGATCTTTTAGCTCCTTATCGCCGTGGAGGAAAAATAGGACTATTCGGGGGAGCTGGCGTGGGTAAAACAGTACTTATCATGGAATTGATCAACAACATAGCTAAAGCTCATGGAGGGGTATCCGTATTTGGCGGAGTAGGAGAACGTACTCGTGAAGGAAATGATCTCTACATGGAAATGAAAGAATCCGGGGTTATTAATGAAAAAAATATTGCAGAATCAAAAGTAGCTCTAGTCTATGGTCAAATGAATGAACCACCGGGAGCTCGTATGAGAGTTGGTTTGACTGCCCTAACCATGGCGGAATATTTCCGGGATGTTAATGAACAAGATGTGCTTCTATTCATCGACAATATCTTTCGTTTCGTCCAAGCGGGTTCAGAAGTATCCGCCCTATTAGGGAGAATGCCTTCGGCAGTAGGATATCAACCTACCCTTAGTACAGAAATGGGTTCTTTGCAAGAAAGAATTACTTCCACAAAAGAAGGATCTATAACTTCGATCCAAGCAGTTTATGTACCTGCGGACGATTTGACCGACCCCGCCCCTGCCACGACATTTGCACATTTAGATGCTACTACCGTACTATCAAGAGGATTAGCTGCCAAAGGTATTTATCCAGCAGTAGATCCGTTAGATTCAACGTCAACTATGTTACAACCTCGTATCGTTGGCGAGGAACATTATGAAACTGCGCAAAGAGTTAAGCAAACTTCACAACGTTACAAAGAACTTCAGGATATTATAGCTATACTTGGTTTGGACGAATTATCCGAAGAAGATCGTTTAACTGTAGCAAGGGC-----GCGAAAAATTGAGCGTTTCTTATCACAACCCTTCTTTGTGGCAGAAGTATTTACCGGTTCTCCAGGGAAATATGTTGGTCTCACAGAAACAATTAGGGGGTTTCAACTGATCCTTTCCGGAGAATTAGACAGTCTTCCTGAGCAGGCCTTTTATTTGGTAGGTAACATCGATGAAGCTACCGCGAAAGCTATGAACTTAGA   [1449]
Watsonia_anguta                          ----TGATCCTGTGGTTTCTACACTTGAAGAA------AAAAACCTAGGACGTATCGTTCAAATTATTGGCCCAGTACTGGATGTTGTTTTTCCTCCGAGCAAGATGCCTAATATTTATAACGCTTTGGTAGTTAAGGGTCGAGATACTGCCGGTCAGCAAATTAATGTGACTTGCGAGGTACAACAATTATTAGGAAATAATCGAGTTAGAGCTGTAGCTATGAGTGCTACAGATGGTCTGACGAGAGGAATGGAAGTGATTGACACGGGATCTCCTCTAAGTGTTCCAGTAGGCGGAGCTACTCTCGGACGAATTTTCAATGTTCTTGGCGAGCCCGTTGATAATTTAGGTCCTGTAGATACTCGTACAACATCTCCTATTCATAGATCTGCGCCTGCCTTTATACAGTTAGATACGAAATTATCCATCTTTG-----AAACAGGGATTAAGGTAGTGGATCTTTTAGCTCCTTATCGCCGTGGAGGAAAAATAGGACTATTCGGGGGAGCTGGCGTGGGTAAAACAGTACTTATCATGGAATTGATCAACAACATAGCTAAAGCTCATGGAGGGGTATCCGTATTTGGCGGAGTAGGAGAACGTACTCGTGAAGGAAATGATCTCTACATGGAAATGAAAGAATCCGGGGTTATTAATGAAAAAAATATTGCAGAATCAAAAGTAGCTCTAGTCTATGGTCAAATGAATGAACCACCGGGAGCTCGTATGAGAGTTGGTTTGACTGCCCTAACCATGGCGGAATATTTCCGGGATGTTAATGAACAAGATGTGCTTCTATTCATCGACAATATCTTTCGTTTCGTCCAAGCGGGTTCAGAAGTATCCGCCCTATTAGGGAGAATGCCTTCGGCAGTAGGATATCAACCTACCCTTAGTACGGAAATGGGTTCTTTGCAAGAAAGAATTACTTCCACAAAAGAAGGATCTATAACTTCGATCCAAGCAGTTTATGTACCTGCGGACGATTTGACCGACCCCGCCCCTGCCACGACATTTGCACATTTAGATGCTACTACCGTACTATCAAGAGGATTAGCTGCCAAAGGTATTTATCCAGCAGTAGATCCGTTAGATTCAACGTCAACTATGTTACAACCTCGTATCGTTGGCGAGGAACATTATGAAACTGCGCAAAGAGTTAAACAAACTTTACAACGTTACAAAGAACTTCAGGACATTATAGCTATACTTGGTTTGGACGAATTATCCGAAGAAGATCGTTTAACTGTAGCAAGGGC-----GCGAAAAATTGAGCGTTTCTTATCACAACCCTTCTTTGTGGCAGAAGTGTTTACCGGTTCTCCAGGGAAATATGTTGGTCTCACAGAAACAATTAGGGGGTTTCAACTGATCCTTTCCGGAGAATTAGACAGTCTTCCTGAGCAGGCCTTTTATTTGGTAGGTAACATCGATGAAGCTACCGCGAAAGCTATGAACTTAGA   [1449]
Tulbaghia_Simmleri                       ---TCTGTCCTGCGGTTTCCACACTTGAAGAA------AAAAACCTAGGGCGTATCGCTCAAATTATTGGCCCAGTACTGGATGTTGTTTTTCCCCCGGGCAAGATGCCTAATATTTATAACGCTTTGGTAGTTAAAGGTCGAGATACTGTCGGTCAGCAAATTAATGTGACTTGTGAGGTACAACAATTATTAGGAAATAATCGAGTTAGAGCTGTAGCTATGAGTGCTACAGATGGTCTGACGAGAGGAATGGAAGTGATTGACACAGGAGCTCCTCTAAGTGTTCCAGTCGGCGGAGCTACTCTCGGGCGAATTTTCAATGTTCTTGGAGAGCCTGTTGATAATTTAGGTCCTGTAGATACTCGTACAACATCTCCTATTCATAGATCCGCGCCTGCCTTTATACAGTTAGATACGAAATTATCAATCTTTG-----AAACAGGGATTAAAGTGGTGGATCTTTTAGCTCCGTATCGCCGTGGAGGAAAAATCGGACTATTTGGGGGAGCCGGCGTGGGTAAAACAGTACTTATCATGGAATTGATCAACAACATTGCCAAAGCTCATGGAGGCGTATCCGTATTTGGCGGAGTAGGTGAACGTACTCGTGAAGGAAATGATCTCTACATGGAAATGAAAGAATCCGGGGTAATTAATGAAAAAAATATTGCAGAATCAAAAGTCGCTCTAGTCTATGGTCAAATGAATGAACCGCCGGGAGCTCGTATGAGAGTAGGTTTGACTGCACTAACCATGGCGGAATATTTCCGGGATGTTAATGAACAAGACGTACTTCTATTCATCGACAATATCTTTCGTTTCGTCCAAGCAGGGTCAGAAGTATCCGCCTTATTAGGGAGAATGCCTTCTGCAGTGGGTTATCAACCTACCCTTAGTACCGAAATGGGTTCTTTGCAAGAAAGAATTACTTC-ACAAAGAAGGGATC-ATAACTTCGATCCAAGCAGTTTATGTACCTGC-GATGATTTGAC-GACCCTGCTCCTGCCACGACATTTGCACATTTAGATGCTACTACCGTACTATCAAGAGGATTAGCTGCCAAAGGTATTTATCCAGC-GTAGATCCTTTAGATTCAACGTCAACTATGTTACAACCTCGGATCGTTGG-GAGGAACATTATGAAACTGCGCAAAGAGTTAAG-AAACTTTACAACGTTACAAAGAACTTCAGGACATTATAGCTATCCT-GGGTTGGACGAATTATCCGAAGAAGATCGTTTAACTGTAGCAAGAGC-----ACGAAAAATTGAGCGTTTCTTATCACAACCCTTCTTCGT-GCAGAAGTCTTTACCGGTTCTCCAGGGAAATATGTTGGTCTC-CCGAAACAATTAGGGG-TTTCAACTGATCCTTTC-GGAGAATTAGAC-GTCTTCC-GAGCAGGC-TTTTATTTGGTGGGTAACATCGACGAAGCTACCGCGAAAGCT-----------   [1424]
Leucocoryne_pauciflora                   ---CTGGTCCTGCGGTTTCCACACTTGAAGAA------AAAAACCTAGGGCGTATCGCTCAAATTATTGGCCCAGTACTAGATGTTGTTTTTCCCCCCGGCAAGATGCCTAATATTTATAACGCTTTGGTAGTTAAAGGTCGAGATACTGTCGGTCAGCAAATTAATGTTACTTGTGAGGTACAACAATTATTAGGAAATAATCGAGTTAGAGCTGTAGCTATGAGTGCTACAGATGGTCTGACGAGAGGAATGGAAGTGATTGATACAGGAGCTCCTCTAAGTGTTCCAGTCGGCGGAGCTACTCTCGGGCGAATTTTCAATGTTCTTGGAGAGCCTGTTGATAATTTAGGTCCTGTAGATACTCGTACAACATCTCCTATTCATAGATCTGCGCCTGCCTTTATACAGTTAGATACGAAATTCTCAATCTTTG-----AAACAGGGATTAAAGTGGTGGATCTTTTAGCTCCGTACCGCCGTGGAGGAAAAATCGGACTATTTGGGGGAGCCGGCGTGGGTAAAACAGTACTTATCATGGAATTGATCAACAACATTGCCAAAGCTCATGGAGGCGTATCCGTATTTGGCGGAGTAGGTGAACGTACTCGTGAAGGAAATGATCTCTACATGGAAATGAAAGAATCCGGGGTAATTAATGAACAAAATATTGCAGAATCAAAAGTAGCTCTAGTCTATGGTCAAATGAATGAACCGCCAGGAGCTCGTATGAGAGTAGGTTTGACTGCACTAACCATGGCAGAATATTTCCGGGATGTTAATGAACAAGACGTGCTTCTATTCATCGACAATATCTTTCGTTTCGTCCAAGCGGGGTCAGAAGTATCCGCCTTATTAGGGAGAATGCCTTCTGCAGTGGGTTATCAACCTACCCTTAGTACCGAAATGGGTTCTTTGCAAGAAAGAATTACTTCCACCAAAGAAGGGTCTATAACTTCGATCCAAGCAGTTTATGTACCTGCGGATGATTTGACTGACCCTGCCCCTGCCACGACATTTGCACATTTAGATGCTACTACCGTACTATCAAGAGGATTAGCTGCTAAAGGTATTTATCCAGCAGTAGATCCTTTAGATTCAACATCAACTATGTTACAACCTCGGATCGTTGGCGAGGAACATTATGAAACTGCGCAAAGAGTTAAGGAAACTTTACAACGTTACAAAGAACTGCAGGACATTATAGCTATCCTGGGGTTGGACGAATTATCCGAAGAAGATCGTTTAACTGTAGCAAGAGC-----ACGAAAAATTGAGCGTTTCTTATCACAACCCTTCTTCGTGGCAGAAGTCTTTACCGGTTCTCCAGGGAAATATGTTGGTCTCGCCGAAACAATTAGGGGGTTTCAACTGATCCTTTCCGGAGAATTAGACAGTCTTCCGGAGCAGGCCTTTTATTTGGTGGGTAACATCGACGAAGCTACCGCGAAAGCTATGAACTTAGA   [1450]
Tristagma_nivale                         ---CTGGTACTGTGGTTTCCACACTTGAAGAA------AAAAACCTAGGGCGTATCGCTCAAATTATTGGCCCAGTACTGGATGTTGTTTTTCCCCGGGGCAAGATGCCTAATATTTATAACGCTTTGGTAGTTAAAGGTCGAGATACTGTCGGTCAGCAAATTAATGTTACTTGTGAGGTACAACAATTATTAGGAAATAATCGAGTTAGAGCTGTAGCTATGAGTGCTACAGATGGTCTGACGAGAGGAATGGAAGTGATTGATACAGGAGCTCCTCTAAGTGTTCCAGTCGGCGGAGCTACTCTCGGGCGAATTTTCAATGTTCTTGGAGAGCCTGTTGATAATTTAGGTCCTGTAGATACCCGTACAACATCTCCTATTCATAGATCTGCGCCTGCCTTTATACAGTTAGATACGAAATTATCAATCTTTG-----AAACAGGGATTAAAGTGGTGGATCTTTTAGCTCCGTATCGCCGTGGAGGAAAAATCGGACTATTTGGGGGAGCCGGCGTGGGTAAAACAGTACTTATCATGGAATTGATCAACAACATTGCCAAAGCTCATGGAGGCGTATCCGTATTTGGCGGAGTAGGTGAACGTACTCGTGAAGGAAATGATCTCTACATGGAAATGAAAGAATCCGGGGTAATTAATGAAAAAAATATTGCAGAATCAAAAGTAGCTCTAGTCTATGGTCAAATGAATGAACCGCCGGGAGCTCGTATGAGAGTAGGTTTGACTGCACTAACCATGGCAGAATATTTCCGGGATGTTAATGAACAAGACGTGCTTCTATTCATCGACAATATCTTTCGTTTTGTCCAAGCGGGGTCAGAAGTATCCGCCTTATTAGGGAGAATGCCTTCTGCAGTGGGTTATCAACCTACCCTTAGTACCGAAATGGGTACTTTGCAAGAAAGAATTACTTCCACCAAAGAAGGGTCTATAACTTCGATCCAAGCAGTTTATGTACCTGCGGATGATTTGACTGACCCTGCTCCTGCCACGACATTTGCACATTTAGATGCTACTACCGTACTATCAAGAGGATTAGCTGCTAAAGGTATTTATCCAGCAGTGGATCCTTTAGATTCAACGTCAACTATGTTACAACCTCGGATCGTTGGCGAGGAACATTATGAAACTGCGCAAAGAGTTAAGGAAACTTTACAACGTTACAAAGAACTTCAGGACATTATAGCTATCCTGGGGTTGGACGAATTATCCGAAGAAGATCGTTTAACTGTAGCAAGAGC-----GCGAAAAATTGAGCGTTTCTTATCACAACCCTTCTTCGTGGCAGAAGTCTTTACCGGTTCTCCAGGGAAATATGTTGGTCTCGCCGAAACAATTAGGGGGTTCCAATTGATCCTTTCCGGAGAATTAGACAGTCTTCCGGAGCAAGCCTTTTATTTGGTGGGTAACATCGACGAAGCTACCGCGAAAGCTATGAACTTAGA   [1450]
Ipheion_uniflorum                        ---CTGGTACTGTGGTTTCCACACTTGAAGAA------AAAAACCTAGGGCGTATCGCTCAAATTATTGGCCCAGTACTGGATGTTGTTTTTCCCCCGGGCAAGATGCCTAATATTTATAACGCTTTGGTAGTTAAAGGTCGAGATACTGTCGGTCAGCAAATTAATGTTACTTGTGAGGTACAACAATTATTAGGAAATAATCGAGTTAGAGCTGTAGCTATGAGTGCTACGGATGGTCTGACGAGAGGAATGGAAGTGATTGATACAGGAGCTCCTCTAAGTGTTCCAGTCGGCGGAGCTACTCTCGGGCGAATTTTCAATGTTCTTGGAGAGCCTGTTGATAATTTAGGTCCTGTAGATACCCGTACAACATCTCCTATTCATAGATCTGCGCCTGCCTTTATACAGTTAGATACGAAATTATCAATCTTTG-----AAACAGGGATTAAAGTGGTGGATCTTTTAGCTCCGTATCGCCGTGGAGGAAAAATCGGACTATTTGGGGGAGCCGGCGTGGGTAAAACAGTACTTATCATGGAATTGATCAACAACATTGCCAAAGCTCATGGAGGCGTATCCGTATTTGGCGGAGTAGGTGAACGTACTCGTGAAGGAAATGATCTCTACATGGAAATGAAAGAATCCGGGGTAATTAATGAAAAAAATATTGCAGAATCAAAAGTAGCTCTAGTCTATGGTCAAATGAATGAACCGCCGGGAGCTCGTATGAGAGTAGGTTTGACTGCACTAACCATGGCAGAATATTTCCGGGATGTTAATGAACAAGACGTGCTTCTATTCATCGACAATATCTTTCGTTTTGTCCAAGCGGGGTCAGAAGTATCCGCCTTATTAGGGAGAATGCCTTCTGCGGTGGGTTATCAACCTACCCTTAGTACCGAAATGGGTTCTTTGCAAGAAAGAATTACTTCCACCAAAGAAGGGTCTATAACTTCGATCCAAGCAGTTTATGTACCTGCGGATGATTTGACTGACCCTGCTCCTGCCACGACATTTGCACATTTAGATGCTACTACCGTACTATCAAGAGGATTAGCTGCTAAAGGTATTTATCCAGCAGTGGATCCTTTAGATTCAACGTCAACTATGTTACAACCTCGGATCGTTGGCGAGGAACATTATGAAACTGCGCAAAGAGTTAAAGAAACTTTACAACGTTACAAAGAACTTCAGGACATTATAGCTATCCTGGGGTTGGACGAATTATCCGAAGAAGATCGTTTAACTGTAGCAAGAGC-----ACGAAAAATTGAGCGTTTCTTATCACAACCCTTCTTCGTGGCAGAAGTCTTTACCGGTTCTCCAGGGAAATATGTTGGTCTCGCTGAAACAATCAGGGGGTTTCAATTAATCCTTTCCGGAGAATTAGACAGTCTTCCGGAGCAGGCCTTTTATTTGGTGGGTAACATCGACGAAGCTACCGCGAAAGCTATGAACTTAGA   [1450]
Tristagma_uniflorum                      ---TCTGTACTGTGGTTTCCACACTTGAAGAA------AAAAACCTAGGGCGTATCGCTCAAATTATTGGCCCAGTACTGGATGTTGTTTTTCCCCCGGGCAAGATGCCTAATATTTATAACGCTTTGGTAGTTAAAGGTCGAGATACTGTCGGTCAGCAAATTAATGTTACTTGTGAGGTACAACAATTATTAGGAAATAATCGAGTTAGAGCTGTAGCTATGAGTGCTACGGATGGTCTGACGAGAGGAATGGAAGTGATTGATACAGGAGCTCCTCTAAGTGTTCCAGTCGGCGGAGCTACTCTCGGGCGAATTTTCAATGTTCTTGGAGAGCCTGTTGATAATTTAGGTCCTGTAGATACCCGTACAACATCTCCTATTCATAGATCTGCGCCTGCCTTTATACAGTTAGATACGAAATTATCAATCTTTG-----AAACAGGGATTAAAGTGGTGGATCTTTTAGCTCCGTATCGCCGTGGAGGAAAAATCGGACTATTTGGGGGAGCCGGCGTGGGTAAAACAGTACTTATCATGGAATTGATCAACAACATTGCCAAAGCTCATGGAGGCGTATCCGTATTTGGCGGAGTAGGTGAACGTACTCGTGAAGGAAATGATCTCTACATGGAAATGAAAGAATCCGGGGTAATTAATGAAAAAAATATTGCAGAATCAAAAGTAGCTCTAGTCTATGGTCAAATGAATGAACCGCCGGGAGCTCGTATGAGAGTAGGTTTGACTGCACTAACCATGGCAGAATATTTCCGGGATGTTAATGAACAAGACGTGCTTCTATTCATCGACAATATCTTTCGTTTTGTCCAAGCGGGGTCAGAAGTATCCGCCTTATTAGGGAGAATGCCTTCTGCGGTGGGTTATCAACCTACCCTTAGTACCGAAATGGGTACTTTGCAAGAAAGAATTACTTCCACCAAAGAAGGGTCTATAACTTCGATCCAAGCAGTTTATGTACCTGCAGATGATTTGACTGACCCTGCTCCTGCCACGACATTTGCACATTTAGATGCTACTACCGTACTATCAAGAGGATTAGCTGCTAAAGGTATTTATCCAGCAGTGGATCCTTTAGATTCAACGTCAACTATGTTACAACCTCGGATCGTTGGCGAGGAACATTATGAAACTGCGCAAAGAGTTAAAGAAACTTTACAACGTTACAAAGAACTTCAGGACATTATAGCTATCCTGGGGTTGGACGAATTATCCGAAGAAGATCGTTTAACTGTAGCAAGAGC-----ACGAAAAATTGAGCGTTTCTTATCACAACCCTTCTTCGTGGCAGAAGTCTTTACCGGTTCTCCAGGGAAATATGTTGGTCTCGCTGAAACAATCAGGGGGTTTCAATTAATCCTTTCCGGAGAATTAGACAGTCTTCCGGAGCAGGCCTTTTATTTGGTGGGTAACATCGACGAAGCTACCGCGAAAGCTATGAACTTAGA   [1450]
Nothoscordum_borbonicum                  ---CTGGTCCTACGGTTTCCACACTTGAAGAA------AAAAACCTAGGGCGTATCGCTCAAATTATTGGCCCAGTACTGGATGTTGTTTTTCCCCCGGGCAAGATGCCTAATATTTATAACGCTTTGGTAGTTAAAGGTCGAGATACTGTCGGTCAGCAAATTAATGTTACTTGTGAGGTACAACAATTATTAGGAAATAATCGAGTTAGAGCTGTAGCTATGAGTGCTACAGATGGTCTGACGAGAGGAATGGAAGTGATTGATACAGGAGCTCCTCTAAGTGTTCCAGTCGGCGGAGCTACTCTCGGGCGAATTTTCAATGTTCTTGGAGAGCCTGTTGATAATTTAGGTCCTGTAGATACTCGTACAACATCTCCTATTCATAGATCTGCGCCTGCCTTTATACAGTTAGACACGAAATTATCAATCTTTG-----AAACAGGGATTAAAGTGGTGGATCTTTTAGCTCCGTATCGCCGTGGAGGAAAAATCGGACTATTTGGGGGAGCCGGCGTGGGTAAAACAGTACTTATCATGGAATTGATCAACAACATTGCCAAAGCTCATGGAGGCGTATCCGTATTTGGCGGAGTAGGTGAACGTACTCGTGAAGGAAATGATCTCTACATGGAAATGAAAGAATCCGGGGTAATTAATGAAAAAAATATTGCAGAATCAAAAGTAGCTCTAGTCTATGGTCAAATGAATGAACCGCCGGGAGCTCGTATGAGAGTAGGTTTGACTGCACTAACCATGGCAGAATATTTCCGGGATGTTAATGAACAAGACGTGCTTCTATTCATCGACAATATCTTTCGTTTCGTCCAAGCGGGGTCAGAAGTATCCGCCTTATTAGGGAGAATGCCTTCTGCAGTGGGTTATCAACCTACCCTTAGTACCGAAATGGGTTCTTTGCAAGAAAGAATTACTTCCACCAAAGAAGGGTCTATAACTTCGATCCAAGCAGTTTATGTACCTGCGGATGATTTGACTGACCCTGCTCCTGCCACGACATTTGCACATTTAGATGCTACTACCGTACTATCAAGAGGATTAGCTGCTAAAGGTATTTATCCAGCAGTAGATCCTTTAGATTCAACGTCAACTATGTTACAACCTCGGATCGTTGGCGAGGAACATTATGAAACTGCGCAAAGAGTTAAGGAAACTTTACAACGTTACAAAGAACTTCAGGACATTATAGCTATCCTGGGGTTGGACGAATTATCCGAAGAAGATCGTTTAACTGTAGCAAGAGC-----ACGAAAAATTGAGCGTTTCTTATCACAACCCTTCTTCGTGGCAGAAGTCTTTACCGGTTCTCCAGGGAAATATGTTGGTCTCGCCGAAACAATTAGGGGGTTTCAACTGATCCTTTCCGGAGAATTAGACAGTCTTCCGGAGCAGGCCTTTTATTTGGTGGGTAACATTGACGAAGCTACCGCGAAAGCTATGAACTTAGA   [1450]
Nothoscordum_bivalve                     ---CTGGTCCTACGGTTTCCACACTTGAAGAA------AAAAACCTAGGGCGTATCGCTCAAATTATTGGCCCCGTACTGGATGTTGTTTTTCCCCCGGGCAAGATGCCTAATATTTATAACGCTTTGGTAGTTAAAGGTCGAGATACTGTCGGTCAGCAAATTAATGTTACTTGTGAGGTACAACAATTATTAGGAAATAATCGAGTTAGAGCTGTAGCTATGAGTGCTACAGATGGTCTGACGAGAGGAATGGAAGTGATTGATACAGGAGCTCCTCTAAGTGTTCCAGTCGGCGGAGCTACTCTCGGGCGAATTTTCAATGTTCTTGGAGAGCCTGTTGATAATTTAGGTCCTGTAGATACTCGTACAACATCTCCTATTCATAGATCTGCGCCTGCCTTTATACAGTTAGATACGAAATTATCAATCTTTG-----AAACAGGGATTAAAGTGGTGGATCTTTTAGCTCCGTATCGCCGTGGAGGAAAAATCGGACTATTTGGGGGAGCCGGCGTGGGTAAAACAGTACTTATCATGGAATTGATCAACAACATTGCCAAAGCTCATGGAGGCGTATCCGTATTTGGCGGAGTAGGTGAACGTACTCGTGAAGGAAATGATCTCTACATGGAAATGAAAGAATCCGGGGTAATTAATGAAAAAAATATTGCAGAATCAAAAGTAGCTCTAGTCTATGGTCAAATGAATGAACCGCCGGGAGCTCGTATGAGAGTAGGTTTGACTGCACTAACCATGGCAGAATATTTCCGAGATGTTAATGAACAAGACGTGCTTCTATTCATCGACAATATCTTTCGTTTCGTCCAAGCGGGGTCAGAAGTATCCGCCTTATTAGGGAGAATGCCTTCTGCAGTGGGTTATCAACCTACCCTTAGTACCGAAATGGGTTCTTTGCAAGAAAGAATTACTTCCACCAAAGAAGGGTCTATAACTTCGATCCAAGCAGTTTATGTACCTGCGGATGATTTGACTGACCCTGCTCCTGCCACGACATTTGCACATTTAGATGCTACTACCGTACTATCAAGAGGATTAGCTGCGAAAGGTATTTATCCAGCAGTAGATCCTTTAGATTCAACGTCAACTATGTTACAACCTCGGATCGTTGGCGAGGAACATTATGAAACTGCGCAAAGAGTTAAGGAAACTTTACAACGTTACAAAGAACTTCAGGACATTATAGCTATCCTGGGGTTGGACGAATTGTCCGAAGAAGATCGTTTAACTGTAGCAAGAGC-----ACGAAAAATTGAGCGTTTCTTATCACAACCCTTCTTCGTGGCAGAAGTCTTTACCGGTTCTCCAGGGAAATATGTTGGTCTCGCCGAAACAATTAGGGGGTTTCAACTGATCCTTTCTGGAGAATTAGACAGTCTTCCGGAGCAGGCCTTTTATTTGGTGGGTAACATCGACGAAGCTACCGCGAAAGCTATGAACTTAGA   [1450]
Nothoscordum_texanum                     ---CTGGTCCTACGGTTTCCACACTTGAAGAA------AAAAACCTAGGGCGTATCGCTCAAATTATTGGCCCCGTACTGGATGTTGTTTTTCCCCCGGGCAAGATGCCTAATATTTATAACGCTTTGGTAGTTAAAGGTCGAGATACTGTCGGTCAGCAAATTAATGTTACTTGTGAGGTACAACAATTATTAGGAAATAATCGAGTTAGAGCTGTAGCTATGAGTGCTACAGATGGTCTGACGAGAGGAATGGAAGTGATTGATACAGGAGCTCCTCTAAGTGTTCCAGTCGGCGGAGCTACTCTCGGGCGAATTTTCAATGTTCTTGGAGAGCCTGTTGATAATTTAGGTCCTGTAGATACTCGTACAACATCTCCTATTCATAGATCTGCGCCTGCCTTTATACAGTTAGATACGAAATTATCAATCTTTG-----AAACAGGGATTAAAGTGGTGGATCTTTTAGCTCCGTATCGCCGTGGAGGAAAAATCGGACTATTTGGGGGAGCCGGCGTGGGTAAAACAGTACTTATCATGGAATTGATCAACAACATTGCCAAAGCTCATGGAGGCGTATCCGTATTTGGCGGAGTAGGTGAACGTACTCGTGAAGGAAATGATCTCTACATGGAAATGAAAGAATCCGGGGTAATTAATGAAAAAAATATTGCAGAATCAAAAGTAGCTCTAGTCTATGGTCAAATGAATGAACCGCCGGGAGCTCGTATGAGAGTAGGTTTGACTGCACTAACCATGGCAGAATATTTCCGAGATGTTAATGAACAAGACGTGCTTCTATTCATCGACAATATCTTTCGTTTCGTCCAAGCGGGGTCAGAAGTATCCGCCTTATTAGGGAGAATGCCTTCTGCAGTGGGTTATCAACCTACCCTTAGTACCGAAATGGGTTCTTTGCAAGAAAGAATTACTTCCACCAAAGAAGGGTCTATAACTTCGATCCAAGCAGTTTATGTACCTGCGGATGATTTGACTGACCCTGCTCCTGCCACGACATTTGCACATTTAGATGCTACTACCGTACTATCAAGAGGATTAGCTGCGAAAGGTATTTATCCAGCAGTAGATCCTTTAGATTCAACGTCAACTATGTTACAACCTCGGATCGTTGGCGAGGAACATTATGAAACTGCGCAAAGAGTTAAGGAAACTTTACAACGTTACAAAGAACTTCAGGACATTATAGCTATCCTGGGGTTGGACGAATTGTCCGAAGAAGATCGTTTAACTGTAGCAAGAGC-----ACGAAAAATTGAGCGTTTCTTATCACAACCCTTCTTCGTGGCAGAAGTCTTTACCGGTTCTCCAGGGAAATATGTTGGTCTCGCCGAAACAATTAGGGGGTTTCAACTGATCCTTTCTGGAGAATTAGACAGTCTTCCGGAGCAGGCCTTTTATTTGGTGGGTAACATCGACGAAGCTACCGCGAAAGCTATGAACTTAGA   [1450]
Xeronema_callistemon                     ------GTCCTGCGGTTTCCACACTTGACGAA------AAAAACCTAGGTCGTATCGCTCAAATTATTGGCCCAGTACTTGATGTCGTTTTTCCCCCAGGCAAGATGCCTAATATTTATAACGCTTTGGTAGTTAAAGGTCGAGATACCGTCGGTCAGCAAATTAATGTGACTTGTGAAGTACAACAATTATTAGGAAATAATCGAGTTAGAGCTGTAGCTATGAGTGCTACAGATGGTCTGACGAGAGGAATGGAAGTAATTAACACGGGAGCTCCTCTAAGTGTTCCAGTCGGCGGAGCTACTCTCGGACGAATTTTTAATGTTCTTGGGGAGCCTGTTGATAATTTAGGTCCTGTAGATACTCGTACAACATCTCCTATTCATAGATCTGCGCCTGCCTTTATACAGTTGGATACAAAATTATCAATCTTTG-----AAACGGGGATTAAAGTGGTAGATCTTTTAGCTCCTTATCGCCGTGGAGGAAAAATCGGACTATTTGGGGGAGCTGGCGTGGGTAAAACAGTACTTATCATGGAATTGATCAACAACATTGCCAAAGCTCATGGAGGCGTATCCGTATTTGGCGGAGTAGGCGAACGTACTCGTGAAGGAAATGATCTCTACATGGAAATGAAAGAATCGGGGGTGATTAATGAAAAAAATATTGCAGAATCAAAAGTAGCTCTAGTCTATGGTCAAATGAATGAACCGCCGGGAGCTCGTATGAGAGTTGGTTTGACTGCCCTAACCATGGCGGAATATTTCCGGGATGTTAATGAACAAGACGTACTTCTATTCATCGACAATATCTTTCGTTTCGTCCAAGCAGGGTCAGAAGTATCCGCCTTATTAGGGAGAATGCCTTCCGCAGTGGGTTATCAACCTACCCTTAGTACAGAAATGGGTTCTTTGCAAGAAAGAATTACTTCCACCAAAGAGGGATCTATAACTTCGATCCAAGCAGTTTATGTACCTGCGGATGATTTGACCGACCCCGCTCCTGCCACGACATTTGCACATTTAGATGCTACTACCGTACTATCAAGAGGATTAGCTGCCAAAGGTATTTATCCAGCAGTAGATCCTTTAGATTCAACGTCAACTATGTTACAACCTCGGATCGTTGGCGAGGAACATTATGAAACTGCGCAAAGAGTTAAGCAAACTTCACAACGTTACAAAGAACTTCAGGACATTATAGCTATCCTTGGATTGGACGAATTATCCGAAGAAGATCGTTTAACTGTAGCAAGAGC-----ACGAAAAATTGAGCGTTTCTTATCACAACCTTTCTTCGTGGCAGAAGTCTTTACCGGTTCTCCAGGGAAATATGTTGGTCTCGCAGAAACAATTAGGGGGTTTCAACTGATCCTTTCCGGAGAATTAGACGGTCTTCCCGAGCAGGCCTTTTATTTGGTGGGTAACATCGACGAAGCTACCGCGAAAGCTATGAACTTAGA   [1447]
Blandfordia_cunninghamii                 ---CTGATCCTGTGGTTTCTACACTTGAAGAA------AAAAACCTAGGGCGTATCGCTCAAATTATTGGACCAGTACTGGATGTCGTTTTTCCCCCAGGGAAAATGCCTAATATTTATAACGCTTTGGTAGTTAAGGGTCGAGATACTGTCGGTCAGCAAATTAATGTGACTTGTGAGGTACAGCAATTATTAGGAAATAATCGAGTTAGAGCTGTAGCTATGAGTGCTACAGATGGTCTGACGAGAGGAATGGAAGTGATTGACACGGGAGCTCCTCTAAGTGTTCCAGTCGGCAGAGCTACTCTCGGACGAATTTTCAACGTTCTTGGAGAGCCTGTTGATAATTTAGGTCCTGTAGATACTCGCACAACATCTCCTATTCATAGATCTGCGCCTGCCTTTATACAGTTAGATACGAAATTATCAATCTTTG-----AAACAGGGATTAAAGTGGTGGATCTTTTAGCCCCTTATCGCCGTGGAGGAAAAATCGGACTATTTGGGGGAGCTGGAGTGGGTAAAACAGTACTTATCATGGAATTGATCAACAACATTGCCAAAGCTCATGGAGGCGTATCCGTATTTGGCGGAGTAGGCGAACGTACTCGTGAAGGAAATGATCTCTACATGGAAATGAAAGAATCCGGAGTGATTAATGAAAAAAATATTGCAGAATCAAAAGTAGCTCTAGTCTATGGTCAAATGAATGAACCGCCGGGAGCTCGTATGAGAGTTGGTTTGACTGCCCTAACCATGGCGGAATATTTCCGGGATGTTAATGAACAAGACGTGCTTCTATTCATAGACAATATCTTTCGTTTCGTCCAAGCAGGGTCAGAAGTATCCGCCTTATTAGGGAGAATGCCTTCTGCAGTGGGTTATCAACCTACCCTTAGTACAGAAATGGGTTCTTTGCAAGAAAGAATTACTTCCACCAAAGAGGGATCCATAACTTCGATCCAAGCAGTTTATGTACCTGCGGACGATTTGACCGACCCTGCTCCTGCCACGACATTTGCACATTTAGATGCTACTACCGTACTATCAAGAGGATTAGCTGCCAAAGGTATTTATCCAGCAGTGGATCCTTTAGATTCAACGTCAACTATGTTACAACCTCGGATCGTTGGCGAGGAACATTATGAAACTGCACAAAGAGTTAAGCAAACTTTACAACGTTACAAAGAACTTCAGGACATTATAGCTATCCTTGGGTTGGACGAATTATCCGAAGAAGATCGTTTAACTGTAGCAAGAGC-----ACGAAAAATTGAGCGTTTCTTATCACAACCCTTCTTCGTGGCAGAAGTATTTACTGGTTCTCCAGGGAAATATGTTGGTCTCGCAGAAACAATTAGGGGGTTTCAACTGATCCTTTCCGGAGAATTAGACGGTCTTCCCGAGCAGGCCTTTTATTTGGTGGGTAACATCGATGAAGCTACCGCGAAAGCTATGAACTTAGA   [1450]
Blandfordia_grandiflora                  ---CTGATCCTGTGGTTTCTACACTTGAAGAA------AAAAACCTAGGGCGTATCGCTCAAATTATTGGACCAGTACTGGATGTCGTTTTTCCCCCAGGGAAAATGCCTAATATTTATAACGCTTTGGTAGTTAAGGGTCGAGATACTGTCGGTCAGCAAATTAATGTGACTTGTGAGGTACAGCAATTATTAGGAAATAATCGAGTTAGAGCTGTAGCTATGAGTGCTACAGATGGTCTGACGAGAGGAATGGAAGTGATTGACACGGGAGCTCCTCTAAGTGTTCCAGTCGGCAGAGCTACTCTCGGACGAATTTTCAACGTTCTTGGAGAGCCTGTTGATAATTTAGGTCCTGTAGATACTCGCACAACATCTCCTATTCATAGATCTGCGCCTGCCTTTATACAGTTAGATACGAAATTATCAATCTTTG-----AAACAGGGATTAAAGTGGTGGATCTTTTAGCCCCTTATCGCCGTGGAGGAAAAATCGGACTATTTGGGGGAGCTGGAGTGGGTAAAACAGTACTTATCATGGAATTGATCAACAACATTGCCAAAGCTCATGGAGGCGTATCCGTATTTGGCGGAGTAGGCGAACGTACTCGTGAAGGAAATGATCTCTACATGGAAATGAAAGAATCCGGAGTGATTAATGAAAAAAATATTGCAGAATCAAAAGTAGCTCTAGTCTATGGTCAAATGAATGAACCGCCGGGAGCTCGTATGAGAGTTGGTTTGACTGCCCTAACCATGGCGGAATATTTCCGGGATGTTAATGAACAAGACGTGCTTCTATTCATAGACAATATCTTTCGTTTCGTCCAAGCAGGGTCAGAAGTATCCGCCTTATTAGGGAGAATGCCTTCTGCAGTGGGTTATCAACCTACCCTTAGTACAGAAATGGGTTCTTTGCAAGAAAGAATTACTTCCACCAAAGAGGGATCCATAACTTCGATCCAAGCAGTTTATGTACCTGCGGACGATTTGACCGACCCTGCTCCTGCCACGACATTTGCACATTTAGATGCTACTACCGTACTATCAAGAGGATTAGCTGCCAAAGGTATTTATCCAGCAGTAGATCCTTTAGATTCAACGTCAACTATGTTACAACCTCGGATCGTTGGCGAGGAACATTATGAAACTGCACAAAGAGTTAAGCAAACTTTACAACGTTACAAAGAACTTCAGGACATTATAGCTATCCTTGGGTTGGACGAATTATCCGAAGAAGATCGTTTAACTGTAGCAAGAGC-----ACGAAAAATTGAGCGTTTCTTATCACAACCCTTCTTCGTGGCAGAAGTATTTACTGGTTCTCCAGGGAAATATGTTGGTCTCGCAGAAACAATTAGGGGGTTTCAACTGATCCTTTCCGGAGAATTAGACGGTCTTCCCGAGCAGGCCTTTTATTTGGTGGGTAACATCGATGAAGCTACCGCGAAAGCTATGAACTTAGA   [1450]
Blandfordia_punicea                      ----TGATCCTGTGGTTTCTACACTTGAAGAA------AAAAACCTAGGGCGTATCGCTCAAATTATTGGACCAGTACTGGATGTCGTTTTTCCCCCAGGGAAAATGCCTAATATTTATAACGCTTTGGTAGTTAAGGGTCGAGATACTGTCGGTCAGCAAATTAATGTGACTTGTGAGGTACAGCAATTATTAGGAAATAATCGAGTTAGAGCTGTAGCTATGAGTGCTACAGATGGTCTGACGAGAGGAATGGAAGTGATTGACACGGGAGCTCCTCTAAGTGTTCCAGTCGGCAGAGCTACTCTCGGACGAATTTTCAACGTTCTTGGAGAGCCTGTTGATAATTTAGGTCCTGTAGATACTCGCACAACATCTCCTATTCATAGATCTGCGCCTGCCTTTATACAGTTAGATACGAAATTATCAATCTTTG-----AAACAGGGATTAAAGTGGTGGATCTTTTAGCCCCTTATCGCCGTGGAGGAAAAATCGGACTATTTGGGGGAGCTGGAGTGGGTAAAACAGTACTTATCATGGAATTGATCAACAACATTGCCAAAGCTCATGGAGGCGTATCCGTATTTGGCGGAGTAGGCGAACGTACTCGTGAAGGAAATGATCTCTACATGGAAATGAAAGAATCCGGAGTGATTAATGAAAAAAATATTGCAGAATCAAAAGTAGCTCTAGTCTATGGTCAAATGAATGAACCGCCGGGAGCTCGTATGAGAGTTGGTTTGACTGCCCTAACCATGGCGGAATATTTCCGGGATGTTAATGAACAAGACGTGCTTCTATTCATAGACAATATCTTTCGTTTCGTCCAAGCAGGGTCAGAAGTATCCGCCTTATTAGGGAGAATGCCTTCTGCAGTGGGTTATCAACCTACCCTTAGTACAGAAATGGGTTCTTTGCAAGAAAGAATTACTTCCACCAAAGAGGGATCCATAACTTCGATCCAAGCAGTTTATGTACCTGCGGACGATTTGACCGACCCTGCTCCTGCCACGACATTTGCACATTTAGATGCTACTACCGTACTATCAAGAGGATTAGCTGCCAAAGGTATTTATCCAGCAGTAGATCCTTTAGATTCAACGTCAACTATGTTACAACCTCGGATCGTTGGCGAGGAACATTATGAAACTGCACAAAGAGTTAAGCAAACTTTACAACGTTACAAAGAACTTCAGGACATTATAGCTATCCTTGGGTTGGACGAATTATCCGAAGAAGATCGTTTAACTGTAGCAAGAGC-----ACGAAAAATTGAGCGTTTCTTATCACAACCCTTCTTCGTGGCAGAAGTATTTACTGGTTCTCCAGGGAAATATGTTGGTCTCGCAGAAACAATTAGGGGGTTTCAACTGATCCTTTCCGGAGAATTAGACGGTCTTCCCGAGCAGGCCTTTTATTTGGTGGGTAACATCGATGAAGCTACCGCGAAAGCTATGAACTTAGA   [1449]
Lanaria_lanata                           ---TCTGACCTGCGGTTTCCACACTTGAAGAA------AAAAACCTAGGGCGTATCGCTCAAATTATTGGCCCAGTACTGGATGTCGTTTTTCCCCCGGGCAAAATGCCTAATATTTATAACGCTTTGGTAGTTAAGGGTCGAGATATTGTCGGTCAGCAAATTAATGTGACTTGTGAGGTACAGCAATTATTAGGAAATAATCGAGTTAGAGCTGTAGCTATGAGTGCTACAGATGGTCTGACGAGAGGAATGGAAGTGCTTGACACGGGAGCTCCTCTAAGTGTTCCAGTCGGCGGAGCTACTCTCGGACGAATTTTCAACGTTCTTGGAGAGCCCGTTGATAATTTAGGTCCTGTAGATACTCGCACAACATCTCCTATTCATAGATCCGCGCCTGCCTTTATACAGTTAGATACGAAATTATCAATCTTTG-----AAACAGGGATTAAAGTGGTGGATCTTTTAGCTCCTTATCGCCGTGGAGGAAAAATCGGACTATTTGGGGGAGCTGGAGTGGGTAAAACAGTACTTATCATGGAATTGATCAACAACATTGCCAAAGCTCATGGAGGCGTATCCGTATTTGGCGGAGTAGGCGAACGTACTCGTGAAGGAAATGATCTCTACATGGAAATGAAAGAATCCGGGGTAATTAATGAAAAAAATATTGCAGAATCAAAAGTGGCTCTAGTCTATGGTCAAATGAATGAACCGCCGGGAGCTCGTATGAGAGTTGGTTTGACTGCCCTAACCATGGCGGAATACTTCCGGGATGTTAATGAACAAGACGTGCTTCTATTCATCGACAATATCTTTCGTTTTGTCCAAGCAGGGTCAGAAGTATCCGCCTTATTAGGGAGAATGCCTTCTGCAGTGGGTTATCAACCTACCCTTAGTACAGAAATGGGTACTTTGCAAGAAAGAATTACTTCTACCAAAGAGGGATCTATAACTTCGATCCAAGCAGTTTATGTACCTGCGGACGATTTGACCGACCCTGCTCCTGCCACGACATTTGCGCATTTAGATGCTACTACCGTACTATCAAGAGGATTAGCTGCCAAAGGTATTTATCCGGCAGTGGATCCTTTAGATTCAACGTCAACTATGTTACAACCTCGGATCGTTGGCGAGGAACATTATGAAACTGCGCAAAGAGTTAAGCAAACTTCACAACGTTACAAAGAACTTCAGGACATTATAGCTATCCTTGGGTTGGACGAATTATCCGAAGAGGATCGTTTAACTGTAGCAAGAGC-----ACGAAAAATTGAGCGTTTCTTATCACAACCCTTCTTCGTGGCAGAAGTATTTACCGGTTCTCCAGGGAAATATGTTGGTCTCGCAGAAACAATTAGGGGGTTTCAACTGATCCTTTCCGGAGAATTAGACGGTCTTCCCGAGCAGGCCTTTTATTTGGTGGGTAACATCGATGAAGCTACCGCGAAAGCTATGAACTTAGA   [1450]
Astelia_alpina                           -----TGACCTGTGGTTTCCACACTTGAAGAA------AAAAACCTAGGGCGTATCGTTCAAATTATTGGCCCAGTACTGGATGTCCTTTTTCCTCCGGGCAAAATGCCTAATATTTATAACGCTTTGGTAGTTAAGGGTCGAGATACTGTCGGTCAGCAAATTAATGTGACTTGTGAGGTACAGCAATTATTAGGAAATAATCGAGTTAGAGCTGTAGCTATGAGTGCTACAGATGGTCTGATGAGAGGAATGGAAGTGATTGACACGGGAGCTCCTCTAAGTGTTCCAGTCGGCGGAGCTACTCTCGGACGAATTTTCAACGTTCTTGGAGAGCCTGTTGATAATTTAGGTCCTGTAGATACTCGCACAACATCTCCTATTCATAGATCTGCGCCTGCCTTTATACAGTTAGATACGAAATTATCAATCTTTG-----AAACAGGGATTAAAGTGGTGGATCTTTTAGCTCCTTATCGCCGTGGAGGAAAAATCGGACTATTTGGGGGAGCTGGAGTGGGTAAAACAGTACTTATCATGGAATTGATCAACAACATTGCCAAAGCTCATGGAGGCGTATCCGTATTTGGCGGAGTAGGCGAACGTACTCGTGAAGGAAATGATCTCTACATGGAAATGAAAGAATCCGGGGTGATTAATGAAAAAAATATTGCAGAATCAAAAGTGGCTCTAGTCTATGGTCAAATGAATGAACCGCCGGGAGCTCGTATGAGAGTTGGTTTGACTGCCCTAACCATGGCGGAATATTTCCGGGATGTTAATGAACAAGACGTGCTTTTATTCATCGACAATATCTTTCGTTTCGTCCAAGCAGGGTCAGAAGTATCCGCCTTATTAGGGAGAATGCCTTCTGCAGTGGGTTATCAACCTACCCTTAGTACAGAAATGGGTTCTTTGCAAGAAAGAATTACTTCTACCAAAGAGGGATCTATAACTTCGATCCAAGCAGTTTATGTACCTGCGGACGATTTGACCGACCCTGCTCCTGCCACGACATTTGCACATTTAGATGCTACTACCGTACTATCAAGAGGATTAGCTGCCAAAGGTATTTATCCAGCAGTGGATCCTTTAGATTCAACGTCAACTATGTTACAACCTCGTATCGTTGGCGAGGAACATTATGAAACTGCGCAAAGAGTTAAGCAAACTTCACAACGTTACAAAGAACTTCAGGACATTATAGCTATCCTTGGGTTGGACGAATTATCCGAAGAAGATCGTTTAACTGTAGCAAGAGC-----ACGAAAAATTGAGCGTTTCTTATCACAACCCTTCTTCGTGGCAGAAGTATTTACTGGTTCTCCAGGGAAATATGTTGGTCTCGCAGAAACAATTAGGGGGTTTCAACTGATCCTTTCCGGAGAATTAGACGGTCTTCCGGAGCAGGCCTTTTATTTGGTGGGTAACATCGATGAAGCTACCGCGAAAGCTATGAACTTAGA   [1448]
Milligania_stylosa                       -------------GGTTTCCACACTTGAAGAA------AAAAACCTAGGGCGTATCGCTCAAATTATTGGCCCAGTACTTGATGTCGTTTTTCCCCCGGGCAAAATGCCTAATATTTATAACGCTTTGGTAGTTAAGGGTCGAGATACTGTCGGTCAGCAAATTAATGTGACTTGTGAGGTACAGCAATTATTAGGAAATAATCGAGTTAGAGCTGTAGCTATGAGTGCTACAGATGGTCTGATGAGAGGAATGGAAGTGATTGACACGGGAGCTCCTCTAAGTGTTCCAGTCGGCGGAGCCACTCTCGGACGAATTTTCAACGTTCTTGGAGAGCCTGTTGATAATTTAGGTCCTGTAGATACTCGCACAACATCTCCTATTCATAGATCTGCGCCTGCCTTTATACAGTTAGATACGAAATTATCAATCTTTG-----AAACAGGGATTAAAGTGGTGGATCTTTTAGCTCCTTATCGCCGTGGAGGAAAAATCGGACTATTTGGGGGAGCTGGAGTGGGTAAAACAGTACTTATCATGGAATTGATCAACAACATTGCCAAAGCTCATGGAGGCGTATCCGTATTTGGCGGAGTAGGCGAACGTACTCGTGAAGGAAATGATCTCTACATGGAAATGAAAGAATCTGGGGTGATTAATGAAAAAAATATTGCAGAATCAAAAGTGGCTCTAGTCTATGGTCAAATGAATGAACCGCCGGGAGCTCGTATGAGAGTTGGTTTGACTGCCCTAACCATGGCGGAATATTTCCGGGATGTTAATGAACAAGACGTGCTTCTATTCATCGACAATATCTTTCGTTTCGTCCAAGCAGGGTCAGAAGTATCCGCCTTATTGGGGAGAATGCCTTCTGCAGTGGGTTATCAACCTACCCTTAGTACAGAAATGGGTTCTTTGCAAGAAAGAATTACTTCTACAAAAGAGGGATCTATAACTTCGATCCAAGCAGTTTATGTACCTGCGGACGATTTGACCGACCCTGCTCCTGCCACGACATTTGCACATTTAGATGCTACTACCGTACTCTCAAGAGGATTAGCTGCCAAAGGTATTTATCCAGCAGTGGATCCTTTAGATTCAACGTCAACTATGTTACAACCTCGTATCGTTGGCGAGGAACATTATGAAACTGCGCAAAGAGTTAAGCAAACTTCACAACGTTACAAAGAACTTCAGGACATTATAGCTATCCTTGGGTTGGACGAATTATCCGAAGAAGATCGTTTAACTGTAGCAAGAGC-----ACGAAAAATTGAGCGTTTCTTATCACAACCCTTCTTCGTGGCAGAAGTATTTACTGGTTCTCCAGGGAAATATGTTGGTCTCGCAGAAACAATTAGGGGGTTTCAACTGATCCTTTCCGGAGAATTAGACGGTCTTCCCGAGCAGGCCTTTTATTTGGTGGGTAACATCGATGAAGCTACCGCGAAAGCTATGAACTTAGA   [1440]
Borya_septentrionalis                    ---CTGATCCTGCAGTTTCCACACTTAAAGAA------AAAAACCTAGGGCGTATCGCTCAAATTATTGGCCCAGTACTGGATGTCGTTTTTCCCCCGGGCCAGATGCCTAATATTTATAATGCTTTGGTAGTTAAGGGTCGAGATATTGTCGGTCAGCAAATTAATGTGACTTGTGAGGTACAGCAATTATTAGGAAATAATCGAGTTAGAACTGTAGCTATGAGTGCTACAGATGGTCTGATGAGAGGAATGGAAGTGATTGACACGGGAGCTCCTCTAAGTGTTCCAGTCGGCGGAGCTACTCTCGGACGAATTTTCAACGTTCTTGGAGAGCCTGTTGATAATTTAGGTCCTGTAGATACTCGCACAACATCTCCTATTCATAGATCTGCGCCTGCCTTTATACAGTTAGATACGAAATTATCAATCTTTG-----AAACAGGGATTAAAGTGGTGGATCTTTTAGCTCCTTATCGCCGTGGAGGAAAAATCGGACTATTTGGGGGAGCTGGAGTGGGTAAAACAGTACTCATCATGGAATTGATCAACAACATTGCCAAAGCTCATGGAGGCGTATCCGTATTTGGCGGAGTAGGCGAACGTACTCGTGAAGGAAATGATCTCTACATGGAAATGAAAGAATCCGGGGTGATTAATGAAAAAAATATTGCAGAATCAAAAGTAGCTCTAGTCTATGGTCAAATGAATGAACCGCCAGGAGCTCGTATGAGAGTTGGTTTGACTGCCCTAACCATGGCAGAATATTTCCGGGATGTTAATGAACAAGACGTGCTTCTATTCATCGACAATATCTTTCGTTTCGTCCAAGCAGGTTCAGAAGTATCCGCCTTATTAGGGAGAATGCCTTCTGCAGTGGGTTATCAACCTACCCTTAGTACAGAAATGGGTTCTTTGCAAGAAAGAATTACTTCCACCAAAGAGGGATCTATAACTTCGATCCAAGCAGTTTATGTACCTGCGGACGATTTGACCGACCCTGCTCCTGCCACTACATTTGCACATTTAGATGCTACTACCGTACTATCAAGAGGGTTAGCTGCCAAAGGTATTTATCCAGCAGTAGATCCTTTAGATTCAACGTCAACTATGTTACAACCTCGGATCGTTGGTGAGGAACATTATGAAACTGCACAAAGAGTTAAGCAAACTTCACAACGTTACAAAGAACTTCAGGACATTATAGCTATCCTTGGGTTGGACGAATTATCCGAAGAAGATCGTTTAACTGTAGCAAGAGC-----ACGAAAAATTGAGCGTTTCTTATCACAACCCTTCTTCGTGGCAGAAGTATTTACTGGTTCTCCCGGGAAATATGTTGGTCTCGCAGAAACAATTAGGGGGTTTCAACTGATCCTTTCCGGAGAATTAGACGGTCTTCCCGAGCAGGCCTTTTATTTGGTGGGTAACATCGATGAAGCTACCGAGAAAGCTATGAACTTAGA   [1450]
Conanthera_bifolia                       -------TCCTGTGGTTTCCACACTTGAAGAA------AAAAACCTAGGGCGTATCGCTCAAATTATTGGCCCAGTACTGGATGTCGTTTTTCCCCCCGGCAAGATGCCTAATATTTATAACGCTTTGGTAGTTAAGGGTCGAGATACTGTCGGTCAGCAAATTAATGTGACTTGTGAGGTACAACAATTATTAGGAAATAATCGAGTTAGAGCTATAGCTTTGAGTGCTACGGATGGTCTGATGAGAGGAATAGAAGTGATTGACACGGGAGCTCCTCTAAGTGTTCCAGTCGGCGGAGCTACTCTCGGACGAATTTTCAACGTTCTTGGAGAGCCTGTTGATAATTTAGGTCCTGTAGATACTCGTACAACATCCCCTATTCATAGATCCGCGCCCGCCTTTATACAGTTAGATACGAAGTTATCAATCTTTG-----AAACAGGGATTAAAGTGGTGGATCTTTTAGCTCCTTATCGCCGTGGAGGAAAAATCGGACTATTTGGGGGAGCCGGAGTGGGTAAAACAGTACTTATCATGGAATTGATCAACAACATTGCCAAAGCTCATAGAGGCGTATCCGTATTTGGCGGAGTAGGCGAACGTACTCGTGAAGGAAATGATCTCTACATGGAAATGAAAGAATCTGGGGTGATTAATGAAAAAAATATTACAGAATCAAAAGTAGCTCTAGTCTATGGTCAAATGAATGAACCGCCGGGAGCTCGTATGAGAGTTGGTTTGACTGCCCTAACCATGGCGGAATATTTCCGGGATGTTAATGAACAAGACGTGCTTCTATTCATCGACAATATCTTTCGTTTCGTCCAAGCAGGGTCAGAGGTATCCGCCTTATTAGGGAGAATACCTTCCGCAGTGGGTTATCAACCTACCCTTAGTACAGAAATGGGTTCTTTGCAAGAAAGAATTACTTCTACCAAAGAGGGATCCATAACTTCGATCCAAGCAGTTTATGTACCTGCGGACGATTTGACCGACCCTGCTCCTGCCACGACATTTGCACATTTAGATGCTACTACCGTACTATCAAGAGGATTAGCTGCCAAAGGTATTTATCCAGCAGTAGATCCTTTAGATTCAACGTCAACTATGTTACAACCTCGGATCGTTGGCGAGGAACATTATGAAACTGCGCAAAGAGTTAAGCAAACTTCACAACGTTACAAGGAACTTCAGGACATTATAGCTATCCTTGGGTTGGACGAATTATCCGAAGAAGATCGTTTAACTGTAGCAAGAGC-----ACGAAAAATTGAGCGTTTCTTATCACAACCCTTCTTCGTGGCAGAAGTATTTACCGGTTCTCCAGGGAAATATGTTGGTCTCGCAGAAACAATTAGGGGGTTTCAACTGATCCTTTCCGGAGAATTAGACAGTCTTCCCGAGCAGGCCTTTTATTTGGTGGGTAACATCGATGAAGCTACCGCGAAAGCTATGAACTTAGA   [1446]
Tecophilaea_cyanocrocus                  ----TGATCCTGTGGTTTCCACACTTGAAGAA------AAAAACCTAGGGCGTATCGCTCAAATTATTGGCCCAGTACTGGATGTAGTTTTTCCCCCGGGCAAGATGCCTAATATTTATAACGCTTTGGTAGTTAAGGGCCGAGATACTGTCGGTCAGCAAATTAATGTGACTTGTGAGGTACAACAATTATTAGGAAATAATCGAGTTAGAGCTATAGCTTTGAGTGCTACGGATGGTCTGATGAGAGGAATAGAAGTGATTGACACGGGAGCTCCTCTAAGTGTTCCGGTCGGCGGAGCTACTCTCGGACGAATTTTCAACGTTCTTGGAGAGCCTGTTGATAATTTAGGTCCTGTAGATACTCTTACAACATCCCCTATTCATAGATCCGCGCCCGCCTTTATACAGTTAGATACGAAGTTATCAATCTTTG-----AAACAGGGATTAAAGTGGTGGATCTTTTAGCTCCTTATCGCCGTGGCGGAAAAATAGGACTATTTGGGGGAGCCGGAGTGGGTAAAACAGTACTTATCATGGAATTGATCAACAATATTGCCAAAGCTCATGGAGGTGTATCCGTATTTGGCGGAGTAGGCGAACGTACTCGTGAAGGAAATGATCTCTACATGGAAATGAAAGAATCTGGGGTGATTAATGAAAAAAATATTACAGAATCGAAAGTGGCTCTAGTCTATGGTCAAATGAATGAACCGCCGGGAGCTCGTATGAGAGTTGGTTTGACTGCCTTAACCATGGCGGAATATTTCCGGGATGTTAATGAACAAGACGTGCTTCTATTCATCGACAATATCTTTCGTTTCGTCCAAGCAGGGTCAGAGGTATCCGCCTTATTAGGGAGAATACCTTCCGCAGTGGGTTATCAACCTACCCTTAGTACAGAAATGGGTTCTTTGCAAGAAAGAATTACTTCTACCAAAGAGGGATCCATAACTTCGATCCAAGCAGTTTATGTACCTGCGGACGATTTGACCGACCCTGCTCCTGCCACGACATTTGCACATTTAGATGCTACTACCGTACTATCAAGAGGATTAGCTGCCAAAGGTATTTATCCAGCAGTAGATCCTTTAGATTCAACGTCAACTATGTTACAACCTCGGATCGTTGGCGAGGAACATTATGAAACTGCGCAAAGAGTTAAGCAAACTTCACAACGTTACAAGGAACTTCAGGATATTATAGCTATCCTTGGGTTGGACGAATTATCCGAAGAAGATCGTTTAACTGTAGCAAGAGC-----ACGAAAAATTGAGCGTTTCTTATCACAACCCTTCTTCGTGGCAGAAGTATTTACCGGTTCTCCAGGGAAATATGTTGGTCTCGCAGAAACAATTAGGGGGTTTCAACTAATCCTTTCCGGAGAATTAGACGGTCTTCCCGAGCAGGCCTTTTATTTGGTGGGTAACATCGATGAAGCTACCGCGAAAGCTATGAACTTAGA   [1449]
Zephyra_elegans                          ----TGATCCTGTGGTTTCCACACTTGAAGAA------AAAAACCTAGGGCGTATCGCTCAAATTATTGGCCCAGTACTGGATGTCGTTTTTCCCCCGGGCAAGATGCCTAATATTTATAACGCTTTGGTAGTTAAGGGCCGAGATACTGTCGGTCAGCAAATTAATGTGACTTGTGAGGTACAACAATTATTAGGAAATAATCGAGTTAGAGCTGTAGCTTTGAGTGCTACGGATGGTCTGATGAGAGGAATAGAAGTGATTGACACGGGAGCTCCTCTAAGTGTTCCGGTCGGCGGAGCTACTCTCGGACGAATTTTCAACGTTCTTGGAGAGCCTGTTGATAATTTAGGTCCTGTAGATACTCTTACAACATCCCCTATTCATAGATCCGCGCCCGCCTTTATACAGTTAGATACGAAGTTATCAATCTTTG-----AAACAGGGATTAAAGTGGTGGATCTTTTAGCTCCTTATCGCCGTGGCGGAAAAATCGGACTATTTGGGGGAGCCGGAGTAGGTAAAACAGTACTTATCATGGAATTGATCAACAACATTGCCAAAGCTCATGGAGGCGTATCCGTATTTGGCGGAGTAGGCGAACGTACTCGTGAAGGAAATGATCTCTACATGGAAATGAAAGAATCTGGGGTGATTAATGAAAAAAATATTACAGAATCAAAAGTGGCTCTAGTCTATGGTCAAATGAATGAACCGCCGGGAGCTCGTATGAGAGTTGGTTTGACTGCCCTAACCATGGCGGAATATTTCCGGGATGTTAATGAACAAGACGTGCTTCTATTCATCGACAATATCTTTCGTTTCGTCCAAGCAGGGTCAGAGGTATCCGCCTTATTAGGGAGAATACCTTCCGCAGTGGGTTATCAACCTACCCTTAGTACAGAAATGGGTTCTTTGCAAGAAAGAATTACTTCTACCAAAGAGGGATCCATAACTTCGATCCAAGCAGTTTATGTACCTGCGGACGATTTGACCGACCCTGCTCCTGCCACGACATTTGCACATTTAGATGCTACTACCGTACTATCAAGAGGATTAGCTGCCAAAGGTATTTATCCAGCAGTAGATCCTTTAGATTCAACGTCAACTATGTTACAACCTCGGATCGTTGGCGAGGAACATTATGAAACTGCGCAAAGAGTTAAGCAAACTTCACAACGTTACAAGGAACTTCAGGACATTATAGCTATCCTTGGGTTGGACGAATTATCCGAAGAAGATCGTTTAACTGTAGCAAGAGC-----ACGAAAAATTGAGCGTTTCTTATCACAACCCTTCTTCGTGGCAGAAGTATTTACCGGTTCTCCAGGGAAATATGTTGGTCTCGCAGAAACAATTAGGGGGTTTCAACTGATCCTTTCCGGAGAATTAGACGGTCTTCCCGAGCAGGCCTTTTATTTGGTGGGTAACATCGATGAAGCTACCGCGAAAGCTATGAACTTAGA   [1449]
Odontostomum_hartwegii                   ----TGATCCTGCGGTTTCCACACTTGAAGAA------AAAAACCTAGGGCGTATCGCTCAAATTATTGGCCCAGTACTGGATGTCGTTTTTCCCCGGGGCAAGATGCCTAATATTTATAACGCTTTGGTAGTTAAGAGTCGAGATACTGTCGGTCAGCAAATTAATGTGACTTGTGAGGTACAACAATTATTAGGAAATAATCGAGTTAGAGCTGTAGCTTTGAGTGCTACGGATGGTCTGATGAGAGGAATAGAAGTGATTGACACGGGAGCTCCTCTAAGTGTTCCAGTCGGCGGAGCTACTCTCGGACGAATTTTCAACGTTCTTGGAGAGCCTGTTGATAATTTAGGTCCTGTAGATACTCGTACAACATCCCCTATTCATAGATCCGCGCCCGCCTTTATACAGTTAGATACGAAGTTATCAATCTTTG-----AAACAGGGATTAAAGTGGTGGATCTTTTAGCTCCTTATCGCCGTGGGGGAAAAATCGGACTATTTGGGGGAGCCGGAGTGGGTAAAACAGTACTTATCATGGAATTGATCAACAACATTGCCAAAGCTCATGGAGGCGTATCCGTATTTGGCGGAGTAGGCGAACGTACTCGTGAAGGAAATGATCTCTACATGGAAATGAAAGAATCCGGGGTGATTAATGAAAAAAATATTGCAGAATCAAAAGTAGCTCTAGTCTATGGTCAAATGAATGAACCGCCTGGAGCTCGTATGAGAGTTGGTTTGACTGCCCTAACCATGGCGGAATATTTCCGGGATGTTAATGAACAAGACGTGCTTCTATTCATCGACAATATTTTTCGTTTCGTCCAAGCAGGGTCAGAGGTATCCGCCTTATTAGGGAGAATACCTTCCGCAGTGGGTTATCAACCTACCCTTAGTACGGAAATGGGTTCTTTGCAAGAAAGAATTACTTCTACCAAAGAGGGATCCATAACTTCGATCCAAGCAGTTTATGTACCTGCGGACGATTTGACCGACCCCGCTCCTGCCACGACATTTGCACATTTAGATGCTACTACCGTACTATCAAGAGGATTAGCTGCTAAAGGTATTTATCCAGCAGTAGATCCTTTAGATTCAACGTCAACTATGTTACAACCTCGGATCGTTGGCGAGGAACATTATGAAACTGCGCAAAGAGTTAAGCAAACTTCACAACGTTACAAAGAACTTCAGGACATTATAGCTATCCTTGGGTTGGACGAATTATCCGAAGAAGATCGTTTAACTGTAGCAAGAGC-----ACGAAAAATTGAGCGTTTCTTATCACAACCCTTCTTCGTGGCAGAAGTATTTACCGGTTCTCCAGGGAAATATGTTGGTCTCGCAGAAACAATTAGGGGGTTTCAACTGATCCTTTCTGGAGAATTAGATGGTCTTCCCGAGCAGGCCTTTTATTTGGTGGGTAACATCGATGAAGCTACCGCGAAAGCTATGAACTTAGA   [1449]
Cyanella_orchidifolius                   ----TGATCCTGCGGCTTCCACACTTGAAGAA------AAAAACCTAGGGCGTATCGCTCAAATTATTGGCCCAGTACTGGATGTCGTTTTCCCCCCGGGCAAGATGCCTAATATTTATAACGCTTTGGTAGTTAAGGGTAGAGATACTGTCGGTCAGCAGATTAATGTGACTTGTGAGGTACAACAATTATTAGGAAATAATCGAGTTAGAGCTGTAGCTTTGAGTGCTACGGATGGTCTGATGAGAGGAATAGAAGTAATTGACACGGGAGCTCCTCTAAGTGTTCCAGTCGGCGGAGCTACTCTCGGACGAATTTTCAACGTTCTTGGAGAGCCCGTTGATAATTTAGGTCCTGTAGATACTCGTACAACATCCCCTATTCATAGATCCGCGCCCGCCTTTATACAGTTAGATACGAAGTTATCAATCTTTG-----AAACAGGGATTAAAGTGGTGGATCTTTTAGCTCCTTATCGCCGTGGAGGAAAAATAGGACTATTTGGGGGAGCCGGAGTGGGTAAAACAGTACTTATCATGGAATTGATCAACAACATTGCCAAAGCTCATGGAGGCGTATCCGTATTTGGCGGAGTAGGCGAGCGTACTCGTGAAGGAAATGATCTCTACATGGAAATGAAAGAATCCGGGGTGATTAATGAAAAAAATATTGCAGAATCAAAAGTAGCTCTAGTCTATGGTCAAATGAATGAACCGCCCGGAGCTCGTATGAGAGTTGGTTTGACTGCCCTAACCATGGCGGAATATTTCCGGGATGTTAATGAACAAGACGTGCTTCTATTCATCGACAATATCTTTCGTTTCGTCCAAGCAGGGTCAGAGGTATCCGCCTTATTAGGGAGAATACCTTCCGCAGTGGGTTATCAACCTACCCTTAGTACAGAAATGGGTTCTTTGCAAGAAAGAATTACTTCTACCAAAGAGGGATCCATAACTTCGATCCAAGCAGTTTATGTACCTGCGGACGATTTGACCGACCCCGCTCCTGCCACGACGTTTGCACATTTAGATGCTACTACCGTACTATCAAGAGGATTAGCTGCCAAGGGTATTTATCCAGCAGTAGATCCTTTAGATTCAACGTCAACTATGTTACAACCTCGGATCGTTGGCGAGGAACATTATGAAACTGCGCAAAGAGTTAAGCAAACTTCACAACGTTACAAAGAACTTCAGGACATTATAGCTATTCTTGGGTTGGACGAATTATCCGAAGAAGATCGTTTAACTGTAGCAAGAGC-----ACGAAAAATTGAGCGTTTCTTATCACAACCCTTCTTCGTGGCAGAAGTATTTACCGGCTCCCCCGGGAAATATGTTGGTCTCGCAGAAACAATTAGGGGGTTTCAACTGATCCTTTCCGGAGAATTAGATAGTCTTCCCGAGCAGGCCTTTTATTTGGTGGGTAACATCGATGAAGCTACCGCGAAAGCTATGAACTTAGA   [1449]
walleria_gracilis                        -----GATCCTGTGGTTTCCACACTTGAAGAA------AAAAACCTAGGACGTATCGCTCAAATTATTGGCCCAGTACTGGATGTCGTTTTTCCCCCGGGCAAGATGCCTAATATTTATAACGCTTTGGTAGTTAAGGGTCGAGATACTGTCGGTCAGCAAATTAATGTGACTTGTGAGGTACAACAATTATTAGGAAATAATCGAGTTAGAGCTGTAGCTTTGAGTGCTACGGATGGTCTGATGAGAGGAATAGAAGTGATTGACACGGGAGCTCCTCTAAGTGTTCCAGTCGGCGGAGCTACTCTCGGACGAATTTTCAACGTTCTTGGAGAGCCTGTTGATAATTTAGGTCCTGTAGATACTCGTACAACATCCCCTATTCATAGATCCGCGCCCGCCTTTATACAGTTAGATACGAAGTTATCAATCTTTG-----AAACAGGGATTAAAGTGGTGGATCTTTTAGCTCCTTATCGCCGTGGAGGAAAAATCGGACTATTTGGGGGAGCCGGAGTGGGTAAAACAGTACTTATCATGGAATTGATCAACAACATTGCCAAAGCTCATGGAGGCGTATCCGTATTTGGCGGAGTAGGCGAACGTACTCGTGAAGGAAATGATCTCTACATGGAAATGAAAGAATCCGGGGTGATTAATGAAAAAAATATTGCAGAATCAAAAGTAGCTCTAGTCTATGGTCAAATGAATGAACCGCCCGGAGCTCGCATGAGAGTTGGTTTGACTGCCCTAACCATGGCGGAATATTTCCGGGATGTTAATGAACAAGACGTGCTTCTATTCATCGACAATATCTTTCGTTTCGTCCAAGCGGGGTCAGAGGTATCCGCCTTATTAGGGAGAATACCTTCCGCAGTGGGTTATCAACCTACCCTTAGTACAGAAATGGGTTCTTTGCAAGAAAGAATTACTTCTACCAAAGAGGGATCCATAACTTCGATCCAAGCAGTTTATGTACCTGCGGACGATTTGACCGACCCTGCTCCTGCCACGACATTTGCGCATTTAGATGCTACTACCGTACTATCAAGAGGATTAGCTGCCAAAGGTATTTATCCAGCAGTAGATCCTTTAGATTCAACGTCAACTATGTTACAACCTCGGATCGTTGGCGAGGAACATTATGAAACTGCGCAAAGAGTTAAGCAAACTTCACAACGTTACAAAGAACTTCAGGACATTATAGCTATCCTCGGGTTGGACGAATTATCCGAAGAAGATCGTTTAACTGTAGCAAGAGC-----ACGAAAAATTGAGCGTTTCTTATCACAACCCTTCTTCGTGGCAGAAGTATTTACCGGTTCTCCTGGGAAATATGTTGGTCTCGCAGAAACAATTAGGGGGTTTCAACTGATCCTTTCCGGAGAATTAGATGGTCTTCCCGAGCAGGCCTTTTATTTGGTGGGTAACATCGATGAAGCTACCGCGAAAGCTATTAACTTAGA   [1448]
Isophysis_tasmanica                      ---CTGATCCTGCGGTTTCCACACTTGAAGAA------AAAAACCTAGGGCGTATCGCTCAAATTATTGGTCCAGTACTGGATGTCGTTTTTCCTCCGGGCAAGATGCCTAATATTTATAACGCTTTGGTAGTTAAGGGTCGAGATACTGTCGGTCAGCAAATTAATGTGACTTGTGAGGTACAACAATTATTAGGAAATAATCGAGTTAGAGCTGTAGCTATGAGTGCTACAGATGGTCTGACGAGAGGAATGGAAGTAATTGACACGAGAGCTCCTCTAAGTGTTCCAGTAGGCGGAGCTACTCTCGGACGAATTTTCAACGTTCTTGGAGAGCCTGTTGATAATTTAGGTCCTGTAGATACTCGTACAACATCTCCTATTCATAGATCTGCGCCTGCTTTTATACAGTTAGATACGAAATTATCAATCTTTG-----AAACAGGGATTAAGGTGGTGGATCTTTTAGCTCCTTATCGCCGTGGAGGAAAAATCGGACTATTTGGGGGAGCTGGCGTGGGTAAAACAGTACTTATCATGGAATTGATCAACAACATAGCCAAAGCTCATGGAGGCGTATCTGTATTTGGCGGAGTAGGCGAACGTACTCGTGAAGGAAATGATCTCTACATGGAAATGAAAGAATCCGGGGTGATTAATGAAAAAAATATTGCAGAATCAAAAGTAGCTCTAGTCTATGGTCAAATGAATGAACCACCGGGAGCTCGTATGAGAGTTGGTTTGACTGCCCTAACCATGGCGGAATATTTCCGGGATGTTAATGAACAAGACGTGCTTCTATTCATCGACAATATCTTTCGTTTCGTCCAAGCAGGGTCAGAAGTATCCGCCTTATTAGGGAGAATGCCTTCGGCAGTGGGTTATCAACCTACCCTTAGTACAGAAATGGGTTCTTTGCAAGAAAGAATTACTTCCACCAAAGAGGGATCTATAACTTCGATCCAAGCAGTTTATGTACCTGCGGACGATTTGACCGACCCCGCTCCTGCCACGACATTTGCACATTTAGATGCTACTACCGTACTATCAAGAGGATTAGCTGCCAAAGGTATTTATCCAGCAGTAGATCCTTTAGATTCAACGTCAACTATGTTACAACCTCGGATCGTTGGCGAGGAACATTATGAAACTGCGCAAAGAGTTAAGCAAACTTCACAACGTTACAAAGAACTTCAGGACATTATAGCTATCCTTGGGTTGGACGAATTATCCGAAGAAGATCGTTTAACTGTAGCAAGAGC-----ACGAAAAATTGAGCGTTTCTTATCACAACCCTTCTTCGTGGCAGAAGTATTTACCGGTTCTCCAGGGAAATATGTTGGTCTCGCAGAAACAATTAGGGGGTTTCAACTGATCCTTTCCGGAGAATTAGACAGTCTTCCCGAGCAGGCCTTTTATTTGGTGGGTAACATCGATGAAGCTACCGCGAAAGCTATGAACTTAGA   [1450]
Doryanthes_excelsa                       -------------GGTTTCCACACTTGAAGAA------AAAAACCTAGGGCGTATCGCTCAAATTATTGGCCCAGTACTGGATGTCGTTTTTCCCCCGGGCAAGATGCCTAATATTTATAACGCTTTGGTAGTTAAGGGTCGAGATACTGTCGGTCAGCAAATTAATGTGACTTGTGAGGTACAACAATTATTAGGAAATAATCGAGTTAGAGCTGTAGCTATGAGTGCTACAGATGGTCTGATGAGAGGAATGGAAGTGATTGACACAGGAGCTCCTCTAAGTGTTCCAGTCGGCGGAGCTACTCTCGGACGAATTTTCAACGTTCTTGGAGAGCCTGTTGATAATTTAGGTCCTGTAGATACTCGTACAACATCTCCTATTCATAGATCTGCGCCTGCCTTTATACAGTTAGATACGAAATTCTCAATCTTTG-----AAACAGGGATTAAAGTGGTGGATCTTTTAGCTCCTTATCGCCGGGGAGGAAAAATCGGACTATTTGGGGGAGCTGGAGTGGGTAAAACAGTACTTATCATGGAATTGATCAACAACATTGCCAAAGCTCATGGAGGCGTATCCGTATTTGGCGGAGTAGGCGAACGTACTCGTGAAGGGAATGATCTCTACATGGAAATGAAAGAATCCGGGGTGATTAATGAAAAAAATATTGCAGAATCCAAAGTAGCTCTAGTCTATGGTCAAATGAATGAACCGCCGGGAGCTCGTATGAGAGTTGGTTTGACTGCCCTAACCATGGCGGAATATTTCCGGGATGTTAATGAACAAGACGTGCTTCTATTCATCGACAATATCTTTCGTTTCGTCCAAGCAGGGTCAGAAGTATCCGCCTTATTAGGGAGAATGCCTTCCGCAGTGGGTTATCAACCTACCCTTAGTACAGAAATGGGTTCTTTGCAAGAAAGAATTACTTCTACCAAAGAGGGATCTATAACTTCGATCCAAGCAGTTTATGTACCTGCGGACGATTTGACCGACCCTGCTCCTGCCACGACATTTGCACATTTAGATGCTACTACCGTACTATCAAGAGGATTAGCTGCCAAAGGTATTTATCCAGCAGTAGATCCTTTAGATTCAACGTCAACTATGTTACAACCTCGGATCGTTGGCGAGGAACATTATGAAACTGCGCAAAGAGTTAAGCAAACTTCACAACGTTACAAAGAACTTCAGGACATTATAGCTATCCTTGGGTTGGACGAATTATCCGAAGAGGATCGTTTAACTGTAGCAAGAGC-----ACGAAAGATTGAACGTTTCTTATCACAACCCTTCTTCGTGGCAGAAGTATTTACCGGTTCTCCAGGGAAATATGTTGGTCTCGCAGAAACAATTAGGGGGTTTCAACTGATCCTTTCCGGAGAATTAGACGGTCTTCCCGAGCAGGCCTTTTATTTGGTGGGTAACATCGATGAAGCTACCGCGAAAGCTATGAACTTAGA   [1440]
Doryanthes_palmeri                       -------TCCTGTGGTTTCCACACTTGAAGAA------AAAAACCTAGGGCGTATCGCTCAAATTATTGGCCCAGTACTGGATGTCGTTTTTCCCCCGGGCAAGATGCCTAATATTTATAACGCTTTGGTAGTTAAGGGTCGAGATACTGTCGGTCAGCAAATTAATGTGACTTGTGAGGTACAACAATTATTAGGAAATAATCGAGTTAGAGCTGTAGCTATGAGTGCTACAGATGGTCTGATGAGAGGAATGGAAGTGATTGACACGGGAGCTCCTCTAAGTGTTCCAGTCGGCGGAGCTACTCTCGGACGAATTTTCAACGTTCTTGGAGAGCCTGTTGATAATTTAGGTCCTGTAGATACTCGTACAACATCTCCTATTCATAGATCTGCGCCTGCCTTTATACAGTTAGATACGAAATTATCAATCTTTG-----AAACAGGGATTAAAGTGGTGGATCTTTTAGCTCCTTATCGCCGGGGAGGAAAAATCGGACTATTTGGGGGAGCTGGAGTGGGTAAAACAGTACTTATCATGGAATTGATCAACAACATTGCCAAAGCTCATGGAGGCGTATCCGTATTTGGCGGAGTAGGCGAACGTACTCGTGAAGGGAATGATCTCTACATGGAAATGAAAGAATCCGGGGTGATTAATGAAAAAAATATTGCAGAATCCAAAGTAGCTCTAGTCTATGGTCAAATGAATGAACCGCCGGGAGCTCGTATGAGAGTTGGTTTGACTGCCCTAACCATGGCGGAATATTTCCGGGATGTTAATGAACAAGACGTGCTTCTATTCATCGACAATATCTTTCGTTTCGTCCAAGCAGGGTCAGAAGTATCCGCCTTATTAGGGAGAATGCCTTCCGCAGTGGGTTATCAACCTACCCTTAGTACAGAAATGGGTTCTTTGCAAGAAAGAATTACTTCTACCAAAGAGGGATCTATAACTTCGATCCAAGCAGTTTATGTACCTGCGGACGATTTGACCGACCCTGCTCCTGCCACGACATTTGCACATTTAGATGCTACTACCGTACTATCAAGAGGATTAGCTGCCAAAGGTATTTATCCAGCAGTAGATCCTTTAGATTCAACGTCAACTATGTTACAACCTCGGATCGTTGGCGAGGAACATTATGAAACTGCGCAAAGAGTTAAGCAAACTTCACAACGTTACAAAGAACTTCAGGACATTATAGCTATCCTTGGGTTGGACGAATTATCCGAAGAGGATCGTTTAACTGTAGCAAGAGC-----ACGAAAGATTGAACGTTTCTTATCACAACCCTTCTTCGTGGCAGAAGTATTTACCGGTTCTCCAGGGAAATATGTTGGTCTCGCAGAAACAATTAGGGGGTTTCAACTGATCCTTTCCGGAGAATTAGACGGTCTTCCCGAGCAGGCCTTTTATTTGGTGGGTAACATCGATGAAGCTACCGCGAAAGCTATGAACTTAGA   [1446]
Bowiea_volubilis                         ---------CTGCGGTTTCCACACTTGAAGAA------AAAAACCTAGGGCGTATCGCTCAAATTATTGGCCCAGTACTTGATGTTGTTTTTCCCCCGGGCAAGATGCCTAATATTTATAACGCTTTGGTAGTTAAAGGCCACGATACTGTCGGCCAGCAAATTAACGTGACTTGTGAGGTACAACAATTATTAGGAAATAATCGAGTTAGAGCTGTAGCTATGAGTGCCACAGATGGTCTGACGAGAGGAATGAAAGTGATTGACACGGGAGCTCCTCTAAGTGTTCCGGTCGGTGGAGCTACTCTCGGGCGAATTTTCAATGTTCTTGGAGAGCCCGTTGATAATTTTGGTCCTGTAGATACTCGTATAACATCTCCTATTCATAGATCCGCGCCTGCCTTTATACAGTTAGATACGAAATTATCAATCTTTG-----AAACGGGGATTAAAGTAGTGGATCTTTTAGCTCCGTATCGCCGTGGAGGAAAAATCGGACTATTTGGGGGAGCTGGCGTGGGTAAAACAGTACTTATCATGGAATTGATCAACAACATTGCCAAAGCTCATGGAGGCGTATCCGTATTTGGCGGAGTAGGCGAACGTACTCGTGAAGGAAATGATCTCTACATGGAAATGAAGGAATCCGGGGTTATTAATGAAAAAAATATTGCAGAATCAAAAGTAGCTCTAGTCTATGGTCAAATGAATGAACCGCCGGGAGCTCGTATGAGAGTCGGTTTGACTGCACTAACCATGGCAGAATATTTCCGGGATGTTAATGAACAAGACGTGCTTCTATTCATCGACAATATCTTTCGTTTCGTCCAAGCAGGGTCAGAAGTATCCGCCTTATTAGGGAGAATGCCTTCCGCAGTGGGTTATCAACCCACCCTTAGTACAGAAATGGGTTCTTTGCAAGAAAGAATTACTTCCACAAAGGAGGGGTCTATAACTTCGATCCAAGCAGTTTATGTACCTGCGGATGATTTGACCGACCCCGCTCCTGCCACGACATTTGCACATTTAGATGCTACTACCGTACTATCAAGAGGATTAGCTGCCAAAGGTATTTATCCAGCGGTAGATCCTTTAGATTCAACGTCAACTATGTTACAACCTCGGATCGTTGGCGAGGAACATTATGAAACTGCGCAAAGAGTTAAGCAAACTTTACAACGTTACAAAGAACTTCAGGACATTATAGCTATCCTGGGGTTGGACGAATTATCCGAAGAAGATCGTCTAACTGTGGCAAGAGC-----ACGAAAAATTGAGCGTTTTTTATCACAACCCTTCTTCGTGGCAGAAGTCTTTACCGGTTCCCCAGGGAAATATGTTGGTCTCCCAGAAACAATTAGGGGGTTTCAACTGATCCTTTCCGGAGAATTAGACGGTCTTCCCGAGCAGGCATTTTATTTGGTGGGTAACATCGATGAAGCTACCGCGAAAGCTATGA-------   [1437]
Rhadamanthus_convallarioides             ------------CGATTTCCACACTTGAAGAA------AAAAACCTAGGGCGTATTGCTCAAATTATTGGCCCAGTACTGGATGTTGTTTTTCCCCCGGGCAAGATGCCTAATATTTATAATGCTTTGGTAGTTAAAAGCCGCGATACTGTCGGCCAACAAATTAACGTGACTTGTGAGGTACAACAATTATTAGGAAATAATCGAGTTAGGGCTGTAGCTATGAGTGCTACAGATGGTCTGACGAGAGGAATGGAAGTGATTGACGCGGGGGCTCCTCTAAGTGTTCCGGTCGGTGGAGCTACTCTCGGGCGAATTTTTAATGTTCTTGGGGAGCCCGTTGATAATTTAGGTCCTGTAGATACTCGTACAACATCTCCTATTCATAGATCCGCGCCTGCCTTTATACAGTTAGATACGAAATTATCAATCTTTG-----AAACGGGGATTAAAGTAGTGGATCTTTTAGCTCCGTATCGCCGCGGAGGAAAAATCGGACTATTTGGGGGAGCTGGCGTGGGTAAAACAGTACTTATCATGGAATTGATCAACAACATTGCCAAAGCTCACGGAGGCGTATCCGTATTTGGCGGAGTAGGCGAACGTACTCGTGAAGGAAATGATCTCTACATGGAAATGAAAGAATCCGGGGTTATTAATGAAAAAAATATTGCAGAATCAAAAGTAGCTCTAGTCTATGGTCAAATGAATGAACCGCCGGGAGCTCGTATGAGAGTCGGTTTGACTGCACTAACCATGGCAGAATATTTCCGGGATGTTAATGAACAAGACGTGCTTCTATTCATCGACAATATCTTTCGTTTCGTCCAAGCAGGGTCAGAAGTATCCGCCTTATTAGGGAGAATGCCTTCCGCAGTGGGTTACCAACCCACCCTTAGTACAGAAATGGGTTCTTTGCAAGAAAGAATTACTTCCACCAAAGAGGGGTCTATAACTTCTATCCAAGCAGTTTATGTACCTGCGGATGATTTGACCGACCCCGCTCCTGCCACGACATTTGCACATTTAGATGCTACTACCGTACTATCAAGAGGATTAGCTGCCAAAGGTATTTATCCAGCGGTAGATCCTTTAGATTCAACGTCAACTATGTTACAACCTCGGATCGTTGGCGAGGAACATTATGAAACTGCGCAAAGAGTTAAGCAAACTTTACAACGTTACAAAGAACTTCAGGACATTATAGCTATCCTGGGGTTGGACGAATTATCCGAAGAAGATCGTCTAACTGTAGCAAGAGC-----ACGAAAAATTGAGCGTTTTTTATCACAACCCTTCTTCGTGGCAGAAGTCTTTACCGGTTCTCCAGGGAAATATGTTGGTCTCGCGGAAACTATTAGGGGGTTTCAACTGATCCTTTCCGGAGAATTCGACGGTCTTCCCGAGCAGGCCTTTTATTTGGTGGGTAACATCGATGAAGCTACCGCGAAAGCTATGAACTTAGA   [1441]
Drimia_altissima                         ---------CTGCGGTTTCCACACTTGAAGAA------AAAAACCTAGGGCGTATCGCTCAAATTATTGGCCCAGTACTGGATGTTGTTTTTCCCCCGGGCAAGATGCCTAATATTTATAACGCTTTGGTAGTTAAAGGCCGCGATACTGTCGGCCAGCAAATTAACGTGACTTGTGAGGTACAACAATTATTAGGAAATAATCGAGTTAGAGCTGTAGCTATGAGTGCTACAGATGGTCTGACGAGAGGAATGGAAGTGATTGACACGGGAGCTGCTCTAAGTGTTCCGGTCGGTGGAGCTACTCTCGGACGAATTTTCAATGTTCTTGGGGAGCCCGTTGATAATTTAGGTCCTGTAGATACTCGTACAACATCTCCTATTCATAGATCCGCGCCTGCCTTTATACAGTTAGATACGAAATTATCAATCTTTG-----AAACGGGGATTAAAGTAGTGGATCTTTTAGCTCCGTATCGCCGTGGAGGAAAAATAGGACTATTTGGGGGAGCTGGCGTGGGTAAAACAGTACTTATCATGGAATTGATCAACAACATTGCCAAAGCTCACGGAGGCGTATCCGTATTTGGCGGAGTAGGCGAACGTACTCGTGAAGGAAATGATCTCTACATGGAAATGAAAGAATCCGGGGTTATTAATGAAAAAAATATTGCAGAATCAAAAGTAGCTCTAGTCTATGGTCAAATGAATGAACCGCCGGGAGCTCGTATGAGAGTCGGTTTGACTGCACTAACCATGGCAGAATATTTCCGGGATGTTAATGAACAAGACGTGCTTCTATTCATCGACAATATCTTTCGTTTCGTCCAAGCAGGGTCAGAAGTATCCGCCTTATTAGGGAGAATGCCTTCCGCAGTGGGTTATCAACCCACCCTTAGTACAGAAATGGGTTCTTTGCAAGAAAGAATTACTTCCACCAAAGAGGGGTCTATAACTTCGATCCAAGCAGTTTATGTACCTGCGGATGATTTGACCGACCCTGCTCCTGCCACGACATTTGCACATTTAGATGCTACTACCGTACTATCAAGAGGATTAGCTGCCAAAGGTATTTATCCAGCAGTAGATCCTTTAGATTCAACGTCAACTATGTTACAACCTCGGATCGTTGGCGAGGAACATTATGAAACTGCGCAAAGAGTTAAGCAAACTTTACAACGTTACAAAGAACTTCAGGACATTATAGCTATCCTGGGGTTGGACGAATTATCCGAAGAAGATCGTCTAACTGTAGCAAGAGC-----ACGAAAAATTGAGCGTTTTTTATCACAACCCTTCTTCGTGGCGGAAGTCTTTACCGGTTCTCCAGGGAAATATGTTGGTCTCGCAGAAACAATTAGGGGGTTTCAACTGATCCTTTCCGGAGAATTAGACGGTCTTCCCGAGCAGGCATTTTATTTGGTGGGTAACATCGATGAAGCTACCGCGAAAGCTATGAACTTAGA   [1444]
Urginea_epigea                           --------------------ACACTTGAAGAA------AAAAACCTAGGGCGTATCGCTCAAATTATTGGCCCAGTACTGGATGTTGTTTTTCCTCCGGGCAAGATGCCTAATATTTATAACGCTTTGGTAGTTAAGGGTCGAGATACTGCCGGTCAGCAAATTAATGTGACTTGTGAGGTACAACAATTATTAGGAAATAATCGAGTTAGAGCTGTAGCTATGAGTGCTACAGATGGTCTGACGAGAGGAATGGAAGTGATTGACACGGGAGCTCCTCTAAGTGTTCCGGTAGGTGGAGCTACTCTCGGACGAATTTTCAATGTTCTTGGCGAGCCTGTTGATAATTTAGGTCCTGTAGATACTCGTACAACATCTCCTATTCATAGATCCGCGCCTGCCTTTATACAGTTAGATACGAAATTATCCATCTTTG-----AAACAGGGATTAAGGTAGTGGATCTTTTAGCTCCTTATCGCCGTGGAGGAAAAATAGGACTATTTGGGGGAGCTGGCGTGGGTAAAACAGTACTTATCATGGAATTGATCAACAACATAGCCAAAGCTCATGGAGGTGTATCCGTATTTGGCGGAGTAGGCGAACGTACTCGTGAAGGAAATGATCTCTACATGGAAATGAAAGAATCCGGGGTTATTAATGAAAAAAATATTGCAGAATCAAAAGTAGCTCTAGTCTATGGTCAAATGAATGAACCGCCGGGAGCTCGTATGAGAGTTGGTTTGACTGCCCTAACCATGGCGGAATATTTCCGGGATGTTAATGAACAAGACGTGCTTCTATTCATCGACAATATCTTTCGTTTCGTCCAAGCGGGTTCAGAAGTATCCGCCTTATTAGGGAGAATGCCTTCGGCAGTGGGTTATCAACCTACCCTTAGTACAGAAATGGGTTCTTTGCAAGAAAGAATTACTTCCACGAAAGAGGGATCTATAACTTCGATCCAAGCAGTTTATGTACCTGCGGACGATTTGACCGACCCCGCCCCTGCCACGACATTTGCACATTTAGATGCTACTACCGTACTATCAAGAGGATTAGCTGCCAAAGGTATTTATCCAGCAGTAGATCCGTTAGATTCAACGTCAACTATGTTACAACCTCGGATCGTTGGCGAGGAACATTATGAAACTGCGCAAAGAGTTAAGCAAACTTCACAACGTTACAAAGAACTTCAGGACATTATAGCTATCCTTGGGTTGGACGAATTATCCGAAGAAGATCGTTTAACTGTAGCAAGAGC-----GCGAAAAATTGAGCGTTTCTTATCACAACCCTTCTTCGTGGCAGAAGTATTTACCGGTTCTCCAGGGAAATATGTTGGTCTCACAGAAACAATTAGGGGGTTTCAACTGATCCTTTCCGGAGAATTAGACAGTCTTCCCGAGCAGGCCTTTTATTTGGTAGGTAACATCGATGAAGCTACCGCGAAAGCTATGAACTTA--   [1431]
Dipcadi_filifolium                       -----TGTCCTGCGGTTTCCACACTTGAAGAA------AAAAACCTAGGGCGTATCGCTCAAATTATTGGCCCAGTACTGGATGTTGTTTTTCCCCCGGGCAAGATGCCTAATATTTATAACGCTTTGGTAGTTAAAGGTCGTGATACTGTCGGTCAGCAAATTAACGTGACTTGTGAGGTACAACAATTATTAGGAAATAATCGAGTTAGAGCTGTAGCTATGAGCGCTACAGATGGTCTGACGAGAGGAATGGAAGTGATTGACACGAGAGCTCCTCTAAGTGTTCCGGTCGGCGGAGCAACTCTCGGGCGAATTTTCAATGTTCTTGGAGAGCCCGTTGATAATTTAGGTCCTGTAGATACTCGTACAACATCTCCTATTCATAGATCTGCGCCTGCCTTTATACAGTTAGATACAAAATTATCAATCTTCG-----AAACGGGGATTAAAGTGGTGGATCTTTTAGCTCCGTATCGCCGTGGAGGAAAAATCGGACTATTTGGGGGAGCTGGCGTGGGTAAAACAGTACTTATCATGGAATTGATCAACAACATTGCCAAAGCTCACGGAGGCGTATCTGTATTTGGCGGAGTAGGCGAACGTACTCGTGAAGGAAATGATCTCTACATGGAAATGAAAGAATCGGGGGTTATTAATGAAAAAAATATTGCAGAATCAAAAGTAGCTCTAGTCTATGGTCAAATGAATGAACCGCCGGGAGCTCGTATGAGAGTCGGTTTGACTGCACTAACCATGGCGGAATATTTCCGGGATGTTAATGAACAAGACGTGCTTCTATTCATCGACAATATCTTTCGTTTCGTCCAAGCAGGGTCAGAAGTATCCGCCTTATTAGGGAGAATGCCTTCCGCAGTGGGTTATCAACCCACCCTTAGTACAGAAATGGGCTCCTTGCAAGAAAGAATTACTTCCACCAAAGAGGGGTCTATAACTTCGATCCAAGCCGTTTATGTACCTGCGGATGATTTGACCGACCCCGCTCCTGCAACCACATTTGCACATTTAGATGCTACTACCGTACTTTCAAGAGGATTAGCTGCCAAAGGTATTTATCCAGCGGTAGATCCTTTAGGTTCAACGTCAACTATGTTACAACCTCGGATCGTTGGCGAGGAACATTATGAAACTGCGCAAAGAGTTAAGCAAACTTTACAACGTTACAAAGAACTTCAGGACATTATAGCTATCTTGGGGTTGGACGAATTATCCGAAGAAGATCGTCTAACTGTAGCAAGAGC-----ACGAAAAATTGAGCGTTTTTTATCACAACCCTTCTTCGTGGCAGAAGTCTTTACCGGTTCTCCAGGGAAATATGTTGGTCTCGCAGAAACAATTAGGGGATTTCAATTGATCCTTTCCGGAGAATTAGACGGCCTTCCCGAGCAGGCCTTTTATTTGGTGGGTAACATCGATGAAGCTACCGCGAAAGCTATGAACTATGA   [1448]
Ornithogalum_armeniacum                  ---------CTGCGGTTTCCGCACTTGAAGAA------AAAAACCTAGGGCGTATCGCTCAAATTATTGGCCCAGTACTGGATGTTGTTTTTCCCCCGGGCAAGATGCCTAATATTTATAACGCTTTGGTAGTTAAAGGTCGTGATACTGTCGGTCAGCAAATTAACGTGACTTGTGAGGTACAACAATTATTAGGAAATAATCGAGTTAGAGCTGTAGCTATGAGCGCTACAGATGGTCTGACGAGAGGAATGGAAGTGATTGACACGGGAGCTCCTCTAAGTGTTCCGGTCGGCGGAGCTACTCTCGGGCGAATTTTCAATGTTCTTGGAGAGCCCGTTGATAATTTAGGTCCTGTAGATACTCGTACAACATCTCCTATTCATAGATCTGCGCCTGCCTTTATACAGTTAGATACAAAATTATCAATCTTTG-----AAACGGGGATTAAAGTGGTGGATCTTTTAGCTCCGTATCGCCGTGGAGGAAAAATAGGACTATTTGGGGGAGCTGGCGTGGGTAAAACAGTACTTATCATGGAATTGATCAACAACATTGCCAAAGCTCACGGAGGCGTATCCGTATTTGGCGGAGTAGGCGAACGTACTCGTGAAGGAAATGATCTCTACATGGAAATGAAAGAATCCGGGGTTATTAATGAAAAAAATATTGCAGAATCAAAAGTAGCTTTGGTCTATGGTCAAATGAATGAACCGCCGGGAGCTCGTATGAGAGTCGGTTTGACTGCACTAACCATGGCGGAATATTTCCGGGATGTTAATGAACAAGACGTGCTTCTATTCATCGACAATATCTTTCGTTTCGTCCAAGCAGGGTCAGAAGTATCCGCCTTATTAGGGAGAATGCCTTCCGCAGTGGGTTATCAACCTACCCTTAGTACAGAAATGGGTTCCTTGCAAGAAAGAATTACTTCCACCAAAGAGGGGTCTATAACTTCGATCCAAGCCGTTTATGTACCTGCGGATGATTTGACCGACCCCGCTCCTGCAACCACATTTGCACATTTAGATGCTACTACCGTACTTTCAAGAGGATTAGCTGCCAAAGGTATTTATCCAGCGGTAGATCCTTTAGGTTCAACGTCAACTATGTTACAACCTCGGATCGTTGGCGAGGAACATTATGAAATTGCGCAAAGAGTTAAGCAAACTTTACAACGATACAAAGAACTTCAGGACATTATAGCTATCTTGGGGTTGGACGAATTATCCGAAGAAGATCGTCTAACTGTAGCAAGAGC-----ACGAAAAATTGAGCGTTTTTTATCACAACCCTTCTTCGTGGCAGAAGTCTTTACCGGTTCTCCAGGGAAATATGTTGGTCTCGCAGAAACAATTAGGGGGTTTCAATTGATCCTTTCCGGAGAATTAGACGGCCTTCCCGAGCAGGCCTTTTATTTGGTGGGTAACATCGATGAAGCTACCGCGAAAGCTATGAACTTAGA   [1444]
Ornithogalum_shawii                      ----------TGCGGTTTCCGCACTTGAAGAA------AAAAACCTAGGGCGTATCGCTCAAATTATTGGCCCAGTACTGGATGTTGTTTTTCCCCCGGGCAAGATGCCTAATATTTATAACGCTTTGGTAATTAAAGGTCGTAACACTGTCGGTCAGCAAATTAACGTGACTTGTGAGGTACAACAATTATTAGGAAATAATCGAGTTAGAGCTGTAGCTATGAGCGCTACAGATGGTCTGACGAGAGGAATGGAAGTGATTGACACGGGAGCTCCTCTAAGTGTTCCGGTCGGCGGAGCTACTCTCGGGCGAATTTTCAATGTTCTTGGAGAGCCCGTTGATAATTTAGGTCCTGTAGATACTTGTACAACATCTCCTATTCATAGATCTGCGCCTGCCTTTATACAGTTAGATACAAAATTATCAATCTTTG-----AAACGGGGATTAAAGTGGTGGATCTTTTAGCTCCGTATCGCCGTGGAGGAAAAATAGGACTATTTGGGGGAGCTGGCGTGGGTAAAACAGTACTTATCATGGAATTGATCAACAACATTGCCAAAGCTCACGGGGGCGTATCCGTATTTGGCGGAGTAGGCGAACGTACTCGTGAAGGAAATGATCTCTACATGGAAATGAAAGAATCCGGGGTTATTAATGAAAAAAATATTGCAGAATCAAAAGTAGCTTTAGTCTATGGTCAAATGAATGAACCGCCGGGAGCTCGTATGAGAGTCGGTTTGACCGCACTAACCATGGCGGAATATTTCCGGGATGTTAATGAACAAGACGTGCTTCTATTCATCGACAATATCTTTCGTTTCGTCCAAGCAGGGTCAGAAGTATCCGCCTTATTAGGGAGAATGCCTTCCGCAGTGGGTTATCAACCTACCCTTAGTACAGAAATGGGTTCCTTGCAAGAAAGAATTACTTCCACCAAAGAGGGGTCTATAACTTCGATCCAAGCCGTTTATGTACCTGCGGATGATTTGACCGACCCCGCTCCTGCAACCACATTTGCACATTTAGATGCTACTACCGTACTTTCAAGAGGATTAGCTGCCAAAGGTATTTATCCAGCGGTAGATCCTTTAGGTTCAACGTCAACTATGTTACAACCTCGGATCGTTGGCGAGGAACATTATGAAATTGCGCAAAGAGTTAAGCAAACTTTACAACGATACAAAGAACTTCAGGACATTATAGCTATCTTGGGGTTGGACGAATTATCCGAAGAAGATCGTCTAACTGTAGCAAGAGC-----ACGAAAAATTGAGCGTTTTTTATCACAACCCTTCTTCGTGGCAGAAGTCTTTACCGGTTCTCCAGGGAAATATGTTGGTCTCGCAGAAACAATTAGGGGGTTTCAATTGATCCTTTCCGGAGAATTAGACGGCCTTCCCGAGCAGGCCTTTTATTTGGTGGGTAACATCGATGAAGCTACCGCGAAAGCTATGAACTTAGA   [1443]
Ornithogalum_caudatum                    ---CTGGTTCTGCGGTTTCCGCACTTGAAGAA------AAAAACCTAGGGCGTATCGCTCAAATTATTGGCCCAGTACTGGATGTTGTTTTTCCCCCGGGCAAGATGCCTAATATTTATAACGCTTTGGTAGTTAAAGGTCGTGATACTGTCGGTCAGCAAATTAACGTGACTTGTGAGGTACAACAATTATTAGGAAATAATCGAGTTAGAGCTGTAGCTATGAGCGCTACAGATGGTCTGACGAGAGGAATGGAAGTGATTGACACGGGAGCTCCTCTAAGTGTTCCGGTCGGCGGAGCTACTCTCGGGCGAATTTTCAATGTTCTTGGAGAGCCCGTTGATAATTTAGGTCCTGTAGATACTCGTACAACATCTCCTATTCATAGATCTGCGCCTGCCTTTATACAGTTAGATACAAAATTATCAATCTTTG-----AAACGGGGATTAAAGTGGTGGATCTTTTAGCTCCGTATCGCCGTGGAGGAAAAATAGGACTATTTGGGGGAGCTGGCGTGGGTAAAACAGTACTTATCATGGAATTGATCAACAACATTGCCAAAGCTCACGGAGGCGTATCCGTATTTGGCGGAGTAGGCGAACGTACTCGTGAAGGAAATGATCTCTACATGGAAATGAAAGAATCCGGGGTTATTAATGAAAAAAATATTGCAGAATCAAAAGTAGCTTTGGTCTATGGTCAAATGAATGAACCGCCGGGAGCTCGTATGAGAGTCGGTTTGACTGCACTAACCATGGCGGAATATTTCCGGGATGTTAATGAACAAGACGTGCTTCTATTCATCGACAATATCTTTCGTTTCGTCCAAGCAGGGTCAGAAGTATCCGCCTTATTAGGGAGAATGCCTTCCGCAGTGGGTTATCAACCTACCCTTAGTACAGAAATGGGTTCCTTGCAAGAAAGAATTACTTCCACCAAAGAGGGGTCTATAACTTCGATCCAAGCCGTTTATGTACCTGCGGATGATTTGACCGACCCCGCTCCTGCAACCACATTTGCACATTTAGATGCTACTACCGTACTTTCAAGAGGATTAGCTGCCAAAGGTATTTATCCAGCGGTAGATCCTTTAGGTTCAACGTCAACTATGTTACAACCTCGGATCGTTGGCGAGGAACATTATGAAATTGCGCAAAGAGTTAAGCAAACTTTACAACGATACAAAGAACTTCAGGACATTATAGCTATCTTGGGGTTGGACGAATTATCCGAAGAAGATCGTCTAACTGTAGCAAGAGC-----ACGAAAAATTGAGCGTTTTTTATCACAACCCTTCTTCGTGGCAGAAGTCTTTACCGGTTCTCCAGGGAAATATGTTGGTCTCGCAGAAACAATTAGGGGGTTTCAATTGATCCTTTCCGGAGAATTAGACGGCCTTCCCGAGCAGGCCTTTTATTTGGTGGGTAACATCGATGAAGC-ACCGCG-AAGCTATG-ACTTAGA   [1447]
Merwilla_aurea                           ---CTGGTCCTGCGGTTTCCACACTTGAAGAA------AAAAACCTAGGGCGTATCGCTCAAATTATTGGCCCAGTACTGGATGTTGTTTTTCCCCCGGGCAAGATGCCTAATATTTATAACGCTTTGGTAGTTAAAGGTCGCAATACTGTCGGCCAGCAAATTAACGTGACTTGTGAGGTACAACAATTATTAGGAAATAATCGAGTTAGAGCTGTAGCTATGAGTGCTACAGATGGTCTGACGAGAGGAATGGAAGTGATTGACACGGGAGCTGCTCTAAGTGTTCCGGTCGGCGGAGCTACTCTCGGGCGAATTTTCAATGTTCTTGGGGAGCCCGTTGATAATTTAGGTCCTGTAGATACTCGTACAACATCTCCTATTCATAGATCTGCGCCTGCCTTTATACAGTTAGATACGAAATTATCAATCTTTG-----AAACGGGGATTAAAGTAGTGGATCTTTTAGCTCCGTATCGCCGTGGAGGAAAAATCGGACTATTTGGGGGAGCTGGCGTGGGTAAAACAGTACTTATCATGGAATTGATCAACAACATTGCCAAAGCTCACGGAGGCGTATCCGTATTTGGCGGAGTAGGCGAACGTACTCGTGAAGGAAATGATCTCTACATGGAAATGAAAGAATCTGGGGTTATTAATGAAAAAAATATTGCAGAATCAAAAGTAGCTCTAGTCTATGGTCAAATGAATGAACCGCCGGGAGCTCGTATGAGAGTCGGTTTGACTGCACTAACCATGGCGGAATATTTCCGGGATGTTAATGAACAAGACGTGCTTCTATTCATCGACAATATCTTTCGTTTCGTCCAAGCAGGGTCAGAAGTATCCGCCTTATTAGGGAGAATGCCTTCCGCAGTGGGTTATCAACCCACCCTTAGTACAGAAATGGGTTCTTTGCAAGAAAGAATTACTTCCACCAAAGAGGGGTCTATAACTTCGATCCAAGCAGTTTATGTACCTGCGGATGATTTGACCGACCCCGCTCCTGCCACGACATTTGCACATTTAGATGCTACTACCGTACTATCAAGAGGATTAGCTGCCAAAGGTATTTATCCAGCGGTAGATCCTTTAGATTCAACGTCAACTATGTTACAACCTCGGATCGTTGGCGAAGAACATTATGAAACTGCGCAAAGAGTTAAGCAAACTTTACAACGTTACAAAGAACTTCAGGACATTATAGCTATCCTGGGGTTGGACGAATTATCCGAAGAAGATCGTCTAACTGTATCAAGAGC-----ACGAAAAATTGAGCGTTTTTTATCACAACCCTTCTTCGTGGCAGAAGTCTTTACCGGTTCTCCGGGGAAATATGTTGGTCTCGCAGAAACAATTAGGGGATTTCAACTGATCCTTTCCGGAGAATTAGACGGTCTTCCCGAGCAGGCCTTTTATTTGGTGGGTAACATCGATGAAGCTACCGCGAAAGCTATGAACTTAGA   [1450]
Eucomis_humilis                          -------TCCTGCGGTTTCCACACTTGAAGAA------AAAAACCTAGGGCGTATCGCTCAAATTATTGGCCCAGTACTGGATGTTGTTTTTCCCCCGGGCAAGATGCCTAATATTTATAACGCTTTGGTAGTTAAAGGTCGCGATACTGTCGGTCAGCAAATTAACGTGACTTGTGAGGTACAACAATTATTAGGAAATAATCGAGTTAGAGCTGTAGCTATGAGTGCTACAGATGGTCTGACGAGAGGAATGGAAGTGATTGACACGGGAGCTGCTCTAAGTGTTCCGGTCGGCGGAGCTACTCTCGGGCGAATTTTCAATGTTCTTGGAGAGCCCGTTGATAATTTAGGTCCTGTAGATACTCGTACAACATCTCCTATTCATAGATCTGCGCCTGCCTTTATACAGTTAGATACGAAATTATCAATCTTTG-----AAACGGGGATTAAAGTAGTGGATCTTTTAGCTCCATATCGCCGTGGAGGAAAAATCGGATTATTTGGGGGAGCTGGCGTGGGTAAAACAGTACTTATCATGGAATTGATCAACAACATTGCCAAAGCTCACGGAGGCGTATCCGTATTTGGCGGAGTAGGCGAACGTACTCGTGAAGGAAATGATCTCTACATGGAAATGAAAGAATCCGGGGTTATTAATGAAAAAAATATTGCAGAATCCAAAGTAGCTCTAGTCTATGGTCAAATGAATGAACCGCCGGGAGCTCGTATGAGAGTCGGTTTGACTGCACTAACCATGGCGGAATATTTCCGGGATGTTAATGAACAAGACGTGCTTCTATTCATCGACAATATCTTTCGTTTCGTTCAAGCAGGGTCAGAAGTATCCGCCTTATTAGGGAGAATGCCTTCCGCAGTGGGTTATCAACCCACCCTTAGTACAGAAATGGGTTCTTTGCAAGAAAGAATTACTTCCACCAAAGAGGGGTCTATAACTTCGATCCAAGCAGTTTATGTACCTGCGGATGATTTGACCGACCCCGCTCCTGCCACGACATTTGCACATTTAGATGCTACTACCGTACTATCAAGAGGATTAGCTGCCAAAGGTATTTATCCAGCGGTAGATCCTTTAGATTCAACGTCAACTATGTTACAACCTCGGATCGTTGGCGAAGAACATTATGAAACTGCGCAAAGAGTTAAGCAAACTTTACAACGTTATAAAGAACTTCAGGACATTATAGCTATCCTGGGGTTGGACGAATTATCTGAAGAAGATCGTCTAACTGTAGCAAGAGC-----ACGAAAAATTGAGCGTTTTTTATCACAACCCTTCTTCGTGGCAGAAGTCTTTACCGGTTCTCCAGGGAAATATGTTGGTCTCACAGAAACAATTAGGGGATTTCAACTGATCCTTTCCGGAGAATTAGACGGTCTTCCCGAGCAGGCCTTTTATTTGGTGGGTAACATCGATGAAGCTACCGCGAAAGCTATGAACTTAGA   [1446]
Eucomis_punctata                         ---CTGATCCTGCGGTTTCCACACTTGAAGAA------AAAAACCTAGGGCGTATCGCTCAAATTATTGGCCCAGTACTGGATGTTGTTTTTCCCCCGGGCAAGATGCCTAATATTTATAACGCTTTGGTAGTTAAAGGTCGCGATACTGTCGGTCAGCAAATTAACGTGACTTGTGAGGTACAACAATTATTAGGAAATAATCGAGTTAGAGCTGTAGCTATGAGTGCTACAGATGGTCTGACGAGAGGAATGGAAGTGATTGACACGGGAGCTGCTCTAAGTGTTCCGGTCGGCGGAGCTACTCTCGGGCGAATTTTCAATGTTCTTGGAGAGCCCGTTGATAATTTAGGTCCTGTAGATACTCGTACAACATCTCCTATTCATAGATCTGCGCCTGCCTTTATACAGTTAGATACGAAATTATCAATCTTTG-----AAACGGGGATTAAAGTAGTGGATCTTTTAGCTCCATATCGCCGTGGAGGAAAAATCGGATTATTTGGGGGAGCTGGCGTGGGTAAAACAGTACTTATCATGGAATTGATCAACAACATTGCCAAAGCTCACGGAGGCGTATCCGTATTTGGCGGAGTAGGCGAACGTACTCGTGAAGGAAATGATCTCTACATGGAAATGAAAGAATCCGGGGTTATTAATGAAAAAAATATTGCAGAATCCAAAGTAGCTCTAGTCTATGGTCAAATGAATGAACCGCCGGGAGCTCGTATGAGAGTCGGTTTGACTGCACTAACCATGGCGGAATATTTCCGGGATGTTAATGAACAAGACGTGCTTCTATTCATCGACAATATCTTTCGTTTCGTTCAAGCAGGGTCAGAAGTATCCGCCTTATTAGGGAGAATGCCTTCCGCAGTGGGTTATCAACCCACCCTTAGTACAGAAATGGGTTCTTTGCAAGAAAGAATTACTTCCACCAAAGAGGGGTCTATAACTTCGATCCAAGCAGTTTATGTACCTGCGGATGATTTGACCGACCCCGCTCCTGCCACGACATTTGCACATTTAGATGCTACTACCGTACTATCAAGAGGATTAGCTGCCAAAGGTATTTATCCAGCGGTAGATCCTTTAGATTCAACGTCAACTATGTTACAACCTCGGATCGTTGGCGAAGAACATTATGAAACTGCGCAAAGAGTTAAGCAAACTTTACAACGTTATAAAGAACTTCAGGACATTATAGCTATCCTGGGGTTGGACGAATTATCTGAAGAAGATCGTCTAACTGTAGCAAGAGC-----ACGAAAAATTGAGCGTTTTTTATCACAACCCTTCTTCGTGGCAGAAGTCTTTACCGGTTCTCCAGGGAAATATGTTGGTCTCACAGAAACAATTAGGGGATTTCAACTGATCCTTTCCGGAGAATTAGACGGTCTTCCCGAGCAGGCCTTTTATTTGGTGGGTAACATCGATGAAGCTACCGCGAAAGCTATGAACTTAGA   [1450]
Drimiopsis_maxima                        -----TGTCCTGCGGTTTCCACACTTGAAGAA------AAAAACCTAGGGCGTATCGCTCAAATTATTGGCCCAGTACTGGATGTTGTTTTTCCCCCGGGCAAGATGCCTAATATTTATAACGCTTTGGTAGTTAAAGGTCGCGATACTGTCGGTCAGCAAATTAACGTGACTTGTGAGGTACAACAATTATTAGGAAATAATCGAGTTAGAGCTGTAGCTATGAGTGCTACAGATGGTCTGACGAGAGGAATGGAAGTGATTGACACGGGAGCTGCTCTAAGTGTTCCGGTCGGCGGAGCTACTCTCGGGCGAATTTTCAATGTTCTTGGAGAGCCCGTTGATAATTTAGGTCCTGTAGATACTCGTACAACATCTCCTATTCATAGATCTGCGCCTGCCTTTATACAGTTAGATACGAAATTATCAATCTTTG-----AAACGGGGATTAAAGTAGTGGATCTTTTAGCTCCGTATCGCCGTGGAGGAAAAATCGGACTATTTGGGGGAGCTGGCGTGGGTAAAACAGTACTTATCATGGAATTGATCAACAACATTGCCAAAGCTCACGGAGGCGTATCCGTATTTGGCGGAGTAGGCGAACGTACTCGTGAAGGAAATGATCTCTACATGGAAATGAAAGAATCTGGGGTTATTAATGAAAAAAATATTGCAGAATCAAAAGTAGCTCTAGTCTATGGTCAAATGAATGAACCGCCAGGAGCTCGTATGAGAGTCGGTTTGACTGCACTAACCATGGCGGAATATTTCCGGGATGTTAATGAACAAGACGTGCTTTTATTCATCGACAATATCTTCCGTTTTGTTCAAGCAGGGTCAGAAGTATCCGCCTTATTAGGGAGAATGCCTTCCGCAGTGGGTTATCAACCCACCCTTAGTACAGAAATGGGTTCTTTGCAAGAAAGAATTACTTCCACCAAAGAGGGGTCTATAACTTCGATCCAAGCAGTTTATGTACCTGCGGATGATTTGACCGACCCCGCTCCTGCCACGACATTTGCACATTTAGATGCTACTACCGTACTATCAAGAGGATTAGCTGCCAAAGGTATTTATCCAGCGGTGGATCCTTTAGATTCAACGTCAACTATGTTACAACCTCGGATCGTTGGCGAAGAACATTATGAAACTGCGCAAAGAGTTAAGCAAACTTTACAACGTTACAAAGAACTTCAGGACATTATAGCTATCCTGGGGTTGGACGAATTATCCGAAGAAGATCGTCTAACTGTAGCAAGAGC-----ACGAAAAATTGAGCGTTTTTTATCACAACCCTTCTTCGTGGCAGAAGTCTTTACCGGTTCTCCAGGGAAATATGTTGGTCTCGCAGAAACAATTAGGGGATTTCAACTGATCCTTTCCGGAGAATTAGACGGTCTTCCCGAGCAGGCCTTTTATTTGGTGGGTAACATCGATGAAGCTACCGCGAAAGCTATGAACTTAGA   [1448]
Ledebouria_cooperi                       ----------TGCGGTTTCCACACTTGAAGAA------AAAAACCTAGGACGTATCGCTCAAATTATTGGCCCAGTACTGGATGTTGTTTTTCCCCCGGGCAAGATGCCTAATATTTATAACGCTTTGGTAATTAAAGGTCGCGATACTGTCGGCCAGCAAATTAACGTGACTTGTGAGGTACAACAATTATTAGGAAATAATCGAGTTAGAGCTGTAGCTATGAGTGCTACAGATGGTCTGACGAGAGGAATGGAAGTGATTGACACGGGAGCTGCTCTAAGTGTTCCGGTCGGCGGAGCTACTCTCGGGCGAATTTTCAATGTTCTTGGAGAGCCCGTTGATAATTTAGGTCCTGTAGATACTCGTACAACATCTCCTATTCATAGATCTGCGCCTGCCTTTATACAGTTAGATACGAAATTATCAATCTTTG-----AAACGGGGATTAAAGTAGTGGATCTTTTAGCTCCGTATCGCCGTGGAGGAAAAATCGGACTATTTGGGGGAGCTGGCGTGGGTAAAACAGTACTTATCATGGAATTGATCAACAACATTGCCAAAGCTCACGGAGGCGTATCCGTATTTGGCGGAGTAGGCGAACGTACTCGTGAAGGAAATGATCTCTACATGGAAATGAAAGAATCGGGGGTTATTAATGAAAAAAATATTGCAGAATCAAAAGTAGCTCTAGTCTATGGTCAAATGAATGAACCGCCGGGAGCTCGTATGAGAGTCGGTTTGACTGCACTAACCATGGCGGAATATTTCCGGGATGTTAATGAACAAGACGTGCTTTTATTCATCGACAATATCTTCCGTTTCGTTCAAGCAGGGTCAGAAGTATCCGCCTTATTAGGGAGAATGCCTTCCGCAGTGGGTTATCAACCCACCCTTAGTACAGAAATGGGTTCTTTGCAAGAAAGAATTACTTCCACCAAAGAGGGGTCTATAACTTCGATCCAAGCAGTTTATGTACCTGCAGATGATTTGACCGACCCCGCTCCTGCCACGACATTTGCACATTTAGATGCTACTACCGTACTATCAAGAGGATTAGCTGCCAAAGGTATTTATCCAGCGGTAGATCCTTTAGATTCAACGTCAACTATGTTACAACCTCGGATCGTTGGCGAAGAACATTATGAAACTGCGCAAAGAGTTAAGCAAACTTTACAACGTTACAAAGAACTTCAGGACATTATAGCTATCCTGGGGTTGGACGAATTATCCGAAGAAGATCGTCTAACTGTAGCAAGAGC-----ACGAAAAATTGAGCGTTTTTTATCACAACCCTTCTTCGTGGCAGAAGTCTTTACCGGTTCTCCAGGGAAATATGTTGGTCTCGCAGAAACAATTAGGGGATTTCAACTGATCCTTTCCGGAGAATTAGATGGTCTTCCCGAGCAGGCCTTTTATTTGGTGGGTAACATCGATGAAGCTACCGCGAAAGCTATGAACTTAGA   [1443]
Lachenalia_carnosa                       ---------CTGCGGTTTCCACACTTGAAGAA------AAAAACCTAGGGCGTATCGCTCAAATTATTGGCCCAGTACTGGATGTTGTTTTTCCCCTGGGCAAGATGCCTAATATTTATAACGCTTTGGTAGTTAAAGGTCGCGATACTGTCGGTCAGCAAATTAACGTGACTTGTGAGGTACAACAATTATTAGGAAATAATCGAGTTAGAGCTGTAGCTATGAGTGCTACAGACGGTCTGACAAGAGGAATGGAAGTGATTGACACGGGAGCTGCTCTAAGTGTTCCGGTCGGCGGAGCTACTCTCGGGCGAATTTTCAATGTTCTTGGAGAGCCCGTTGATAATTTAGGTCCTGTAGATACTCGTACAACATCTCCTATTCATAGATCCGCGCCTGCCTTTATACAGTTAGATACGAAATTATCAATCTTTG-----AAACGGGGATTAAAGTAGTGGATCTTTTAGCTCCGTATCGCCGTGGAGGAAAAATCGGACTATTTGGAGGAGCTGGCGTGGGTAAAACAGTACTTATCATGGAATTGATCAACAACATTGCCAAAGCTCACGGAGGCGTATCCGTATTTGGCGGAGTAGGCGAACGTACTCGTGAAGGAAATGATCTCTACATGGAAATGAAAGAATCCGGGGTTATTAATGAAAAAAATATTGCAGAATCAAAAGTCGCTCTAGTCTATGGTCAAATGAATGAACCACCGGGAGCTCGTATGAGAGTCGGTTTGACTGCGCTAACCATGGCGGAATATTTCCGGGATGTTAATGAACAAGACGTGCTTCTATTCATCGACAATATCTTTCGTTTCGTTCAAGCAGGGTCAGAAGTATCCGCCTTATTAGGGAGAATGCCTTCCGCAGTGGGTTATCAACCCACCCTTAGTACAGAAATGGGTTCTTTGCAAGAAAGAATTACTTCCACCAAAGAGGGGTCTATAACTTCGATCCAAGCAGTTTATGTACCTGCGGATGATTTGACCGACCCCGCTCCTGCCACGACATTTGCACATTTAGATGCTACTACCGTACTATCAAGAGGATTAGCTGCTAAAGGTATTTATCCAGCGGTAGATCCTTTAGATTCAACGTCAACTATGTTACAACCTCGGATCGTTGGCGAAGAACATTATGAAACTGCGCAAAGAGTTAAGCAAACTTTACAACGTTATAAAGAACTTCAGGACATTATAGCTATCCTGGGGTTGGACGAATTATCCGAAGAAGATCGTCTAACTGTAGCAAGAGC-----ACGAAAAATTGAGCGTTTTTTATCACAACCCTTCTTCGTGGCAGAAGTCTTTACCGGTTCTCCAGGGAAATATGTTGGTCTCACAGAAACAATTAGGGGATTTCAACTGATCCTTTCCGGAGAATTAGACGGTCTTCCCGAGCAGGCCTTTTATTTGGTGGGTAACATCGATGAAGCTACCGCGAAAGCTATGAACTTAGA   [1444]
Massonia_angustifolia                    ---------CTGCGGTTTCCACACTTGAAGAA------AAAAACTTAGGGCATATCGCTCAAATTATTGGCCCAGTACTGGATGTTGTTTTTCCCCCGGGCAAGATGCCTAATATTTATAATGCTTTGGTAGTTAAAGGTCGCGATACTGTCGGTCAGCAAATTAACGTGACTTGTGAGGTACAACAATTATTAGGAAATAATCGAGTTAGAGCTGTAGCTATGAGTGCTACAGATGGTCTGACGAGAGGAATGGAAGTGATTGACACGGGAGCTGCTCTAAGTGTTCCGGTCGGCGGAGCTACTCTCGGGCGAATTTTCAATGTTCTTGGAGAGCCCGTTGATAATTTAGGTCCTGTAGATACTCGTACAACATCTCCTATTCATAGATCTGCGCCTGCCTTTATACAGTTAGATACGAAATTATCAATCTTTG-----AAACGGGGATTAAAGTAGTGGATCTTTTAGCTCCGTATCGCCGTGGAGGAAAAATCGGACTATTTGGGGGAGCTGGCGTGGGTAAAACAGTACTTATCATGGAATTGATCAACAACATTGCCAAAGCTCACGGAGGCGTATCCGTATTTGGCGGAGTAGGCGAACGTACTCGTGAAGGAAATGATCTCTACATGGAAATGAAAGAATCCGGGGTTATTAATGAAAAAAATATTGCAGAATCAAAAGTCGCTCTAGTCTATGGTCAAATGAATGAACCGCCGGGAGCTCGTATGAGAGTTGGTTTGACTGCACTAACCATGGCGGAATATTTCCGGGATGTTAATGAACAAGACGTGCTTCTATTCATCGACAATATCTTTCGTTTCGTTCAAGCAGGGTCAGAAGTATCCGCCTTATTAGGGAGAATGCCTTCCGCAGTGGGTTATCAACCCACCCTTAGTACGGAAATGGGTTCTTTGCAAGAAAGAATTACTTCCACCAAAGAGGGGTCTATAACTTCGATCCAAGCAGTTTATGTACCTGCGGATGATTTGACCGACCCCGCTCCTGCCACGACATTTGCACATTTAGATGCTACTACCGTACTATCAAGAGGATTAGCTGCCAAAGGTATTTATCCAGCGGTAGATCCTTTAGATTCAACGTCAACTATGTTACAACCTCGGATCGTTGGCGAAGAACATTATGAAACTGCGCAAAGAGTTAAGCAAACTTTACAACGTTATAAAGAACTTCAGGACATTATAGCTATCCTGGGGTTGGACGAATTATCCGAAGAAGATCGTCTAACTGTAGCAAGAGC-----ACGAAAAATTGAGCGTTTTTTATCACAACCCTTCTTCGTGGCAGAAGTCTTTACTGGTTCTCCAGGGAAATATGTTGGTCTCACAGAAACAATTAGGGGATTTCAACTGATCCTTTCCGGAGAATTAGACGGTCTTCCCGAGCAGGCCTTTTATTTGGTGGGTAACATCGATGAAGCTACCGCTAAAGCTATGAACTTAGA   [1444]
Hyacinthoides_hispanica                  ---CTGGTTCTGCGGTTTCCACACTTGAAGAA------AAAAACCTAGGGCGTATCGCTCAAATTATTGGCCCAGTACTAGATGTTGTTTTCCCCCCGGGCAAGATGCCTAATATTTATAACGCTTTGGTAGTTAAAGGTCGCGATACTGTCGGTCAACAAATTAACGTGATTTGTGAGGTACAACAATTATTAGGAAATAATCGAGTTAGAGCTGTAGCTATGAGTGCTACAGATGGTTTGACGAGAGGAATGGAAGTGATTGACACGGGAGCTGCTCTAAGTGTTCCGGTCGGCGGAGCTACTCTCGGGCGAATTTTCAATGTTCTTGGGGAGCCCGTTGATAATTTAGGTCCTGTAGATACTCGTACAACATCTCCTATTCATAGATCTGCGCCTGCCTTTATACAGTTAGATACAAAATTATCAATCTTTG-----AAACGGGGATAAAAGTGGTGGATCTTTTAGCTCCGTATCGACGTGGAGGAAAAATCGGACTATTTGGGGGAGCTGGCGTGGGTAAAACAGTACTTATCATGGAATTGATCAACAACATTGCCAAAGCTCACGGAGGCGTATCTGTATTTGGCGGAGTAGGCGAGCGTACTCGTGAAGGAAATGATCTCTACATGGAAATGAAGGAATCCGGGGTTATTAATGAAAAAAATATTGCAGAATCAAAAGTAGCTCTAGTCTATGGTCAAATGAATGAACCGCCGGGAGCTCGTATGAGAGTCGGTTTGACTGCACTAACCATGGCAGAATATTTCCGGGATGTTAATGAACAAGACGTGCTTCTATTCATTGACAATATCTTTCGTTTCGTCCAAGCAGGGTCAGAAGTATCTGCCTTATTAGGGAGAATGCCTTCCGCAGTGGGTTATCAACCCACCCTTAGTACAGAAATGGGTTCTTTGCAAGAAAGAATTACTTCCACCAAAGAGGGGTCTATAACTTCGATCCAAGCAGTTTATGTACCTGCGGATGATTTGACCGACCCCGCTCCTGCCACGACATTTGCACATTTAGATGCTACTACCGTACTATCAAGAGGATTAGCTGCCAAAGGTATTTATCCGGCGGTAGATCCTTTAGATTCAACGTCAACTATGTTACAACCTCGGATCGTTGGCGAGGAACATTATGAAACCGCGCAAAGAGTTAAGCAAACTTTACAACGTTACAAAGAACTTCAGGACATTATAGCTATCCTAGGGTTGGACGAATTATCCGAAGAAGATCGTTTAACTGTAGCAAGAGC-----ACGAAAAATTGAGCGTTTTTTATCACAACCCTTCTTCGTGGCAGAAGTCTTTACCGGCTCTCCAGGGAAATATGTTGGTCTCGCAGAAACAATTAGGGGATTTCAACTGATCCTTTCCGGAGAATTAGACAGTCTTCCCGAGCAGGCCTTTTATTTGGTGGGTAACATCGATGAAGCTACCGCGAAAGCTATGAACTTAGA   [1450]
Scilla_scilloides                        -----GGTTCTGCGGTTTCCACACTTGAAGAA------AAAAACCTAGGGCGTATCGCTCAAATTATTGGCCCAGTACTGGATGTTGTTTTTCCCCCGGGCAAGATGCCTAATATTTATAACGCTTTGGTAGTTAAAGGTCGCGATACTGTCGGTCAGCAAATTAACGTGATTTGTGAGGTACAACAATTATTAGGAAATAATCGAGTTAGAGCTGTAGCTATGAGTGCTACAGATGGTCTGACGAGAGGAATGGAAGTGATTGACACGGGAGCTGCTCTAAGTGTTCCGGTCGGCGGAGCTACTCTCGGGCGAATTTTCAATGTTCTTGGGGAACCCGTTGATAATTTAGGTCCTGTAGATACTCGTACAACATCTCCTATTCATAGATCTGCACCTGCCTTTATACAGTTAGATACGAAATTATCAATCTTTG-----AAACGGGGATTAAAGTGGTGGATCTTTTAGCTCCGTATCGCCGTGGAGGAAAAATCGGACTATTTGGGGGAGCTGGCGTGGGTAAAACAGTACTTATCATGGAATTAATCAACAACATTGCCAAAGCTCACGGAGGCGTATCCGTATTTGGCGGAGTAGGCGAACGTACTCGTGAAGGAAATGATCTCTACATGGAAATGAAGGAATCCGGGGTTATTAATGAAAAAAATATTGCAGAATCAAAAGTAGCTCTAGTCTATGGTCAAATGAATGAACCGCCGGGAGCTCGTATGAGAGTCGGTTTGACTGCACTAACCATGGCGGAATATTTCCGGGATGTTAATGAACAAGACGTGCTTCTATTCATCGACAATATCTTTCGTTTCGTCCAAGCAGGGTCAGAAGTATCTGCCTTATTAGGGAGAATGCCTTCCGCAGTGGGTTATCAACCCACCCTTAGTACAGAAATGGGTTCTTTGCAAGAAAGAATTACTTCCACCAAAGAGGGGTCTATAACTTCGATCCAAGCAGTTTATGTACCTGCGGATGATTTGACCGACCCCGCTCCTGCCACGACATTTGCACATTTAGATGCTACTACCGTACTATCAAGAGGATTAGCTGCCAAAGGTATTTATCCAGCGGTAGATCCTTTAGATTCAACGTCAACTATGTTACAACCTCGGATCGTTGGCGAGGAACATTATGAAACTGCGCAAAGAGTTAAGCAAACTTTACAACGTTACAAAGAACTTCAGGACATTATAGCTATCCTGGGGTTGGACGAATTATCCGAAGAAGATCGTCTAACTGTAGCAAGAGC-----ACGAAAAATTGAGCGTTTTTTATCACAACCCTTCTTCGTGGCAGAAGTCTTTACCGGTTCTCCAGGGAAATATGTTGGTCTCGCAGAAACAATTAGGGGATTTCAACTGATCCTTTCCGGAGAATTAGACGGTCTTCCCGAGCAGGCCTTTTATTTGGTGGGTAACATCGACGAAGCTACCGCGAAAGCTATGAACTTAGA   [1448]
Hyacinthella_nervosa                     --------TCTGCGGTTTCCACACTTGAAGAA------AAAAACTTAGGGCGTATCGCTCAAATTATTGGCCCAGTACTAGATGTTGTTTTTCCCCCGGGCAAGATGCCTAATATTTATAACGCTTTGGTAGTTAAAGGTCGCGATACTGTCGGTCAGCAAATTAACGTGACTTGTGAGGTACAACAATTATTAGGAAATAATCGAGTTAGAGCTGTAGCTATGAGTGCTACAGATGGTCTGACGAGAGGAATGGAAGTGATTGACACGGGAGCTGCTCTAAGTGTTCCGGTCGGCGGAGCTACTCTCGGGCGAATTTTCAATGTTCTTGGAGAGCCCGTTGATAATTTAGGTCCTGTAGATACTCGTACAACATCTCCTATTCATAGATCTGCGCCTGCCTTTATACAGTTAGATACGAAATTATCAATCTTTG-----AAACGGGGATTAAAGTGGTAGATCTTTTAGCTCCGTATCGCCGTGGAGGAAAAATCGGATTATTTGGGGGAGCTGGTGTGGGTAAAACAGTACTTATCATGGAATTGATCAACAACATTGCCAAAGCTCACGGAGGCGTATCTGTATTTGGCGGAGTAGGCGAACGTACTCGTGAAGGAAATGATCTCTACATGGAAATGAAGGAATCCGGGGTTATTAATGAAAAAAATATTGCAGAATCAAAAGTAGCTCTAGTCTATGGTCAAATGAATGAACCGCCGGGAGCTCGTATGAGAGTCGGTTTGACTGCACTAACCATGGCGGAATATTTCCGGGATGTTAATGAACAAGACGTGCTTCTATTCATCGACAATATCTTTCGTTTCGTCCAAGCAGGGTCAGAAGTATCTGCCTTATTAGGCAGAATGCCTTCCGCAGTGGGTTATCAACCCACCCTTAGTACAGAAATGGGTTCTTTGCAAGAAAGAATTACTTCCACCAAAGAGGGGTCTATAACTTCGATCCAAGCAGTTTATGTACCTGCGGATGATTTGACCGACCCCGCTCCTGCCACGACATTTGCACATTTAGATGCTACTACCGTACTATCAAGAGGATTAGCTGCCAAAGGTATTTATCCGGCGGTAGATCCTTTAGATTCAACGTCAACTATGTTACAACCTCGGATCGTTGGCGAGGAACATTATGAAACTGCGCAAAGAGTTAAGCAAACTTTACAACGTTACAAAGAACTTCAGGACATTATAGCTATCCTGGGGTTGGACGAATTATCCGAAGAAGATCGTCTAACTGTAGCAAGAGC-----ACGAAAAATTGAGCGTTTTTTATCACAACCCTTCTTCGTGGCAGAAGTCTTTACCGGTTCTCCAGGGAAATATGTTGGTCTCGCAGAAACAATTAGGGGATTTCAACTGATCCTTTCCGGAGAATTAGACGGTCTTCCCGAGCAGGCCTTTTATTTGGTGGGTAACATCGATGAAGCTACCGCGAAAGCTATGAACTTAGA   [1445]
Bellevalia_romana                        ---CTGGTTCTACGGTTTCCACACTTGAAGAA------AAAAATCTAGGGCGTATCGCTCAAATTATTGGCCCAGTACTGGATGTTGTTTTTCCCCCGGGCAAGATGCCTAATATTTATAACGCTTTGGTAGTTAAAGGTCGCGATACTGTCGGTCAGCAAATTAACGTGACTTGTGAGGTACAACAATTATTAGGAAATAATCGAGTTAGAGCTGTAGCTATGAGTGCTACAGATGGTCTGACGAGAGGAATGGAAGTGATTGACACGGGAGCTGCTCTAAGTGTTCCGGTCGGCGGAGCTACTCTCGGGCGAATTTTCAATGTTCTTGGAGAGCCCGTTGATAATTTAGGTCCTGTAGATACTCGTACAACATCTCCTATTCATAGATCTGCGCCTGCCTTTATACAGTTAGATACGAAATTATCAATCTTTG-----AAACGGGGATTAAAGTGGTGGATCTTTTAGCTCCGTATCGCCGTGGAGGAAAAATCGGACTATTTGGGGGAGCTGGCGTGGGTAAAACAGTACTTATTATGGAATTGATCAACAACATTGCCAAAGCTCACGGAGGCGTATCTGTATTTGGCGGAGTAGGCGAACGTACTCGTGAAGGAAATGATCTCTACATGGTGATGAAGGAATCCGGGGTTATTAATGAAAAAAATATTGCAGAATCAAAAGTAGCTCTAGTCTATGGTCAAATGAATGAACCGCCGGGAGCTCGTATGAGAGTCGGCTTGACTGCACTAACCATGGCGGAATATTTCCGGGATGTTAATGAACAAGACGTGCTTCTATTCATTGACAATATCTTTCGTTTCGTCCAAGCAGGGTCAGAAGTATCTGCCTTATTAGGGAGAATGCCTTCCGCAGTGGGTTATCAACCCACCCTTAGTACAGAAATGGGTTCTTTGCAAGAAAGAATTACTTCCACCAAAGAGGGGTCTATAACTTCGATACAAGCAGTTTATGTACCTGCGGATGATTTGACCGACCCCGCTCCTGCCACGACATTTGCACATTTAGATGCTACTACCGTACTATCAAGAGGATTAGCTGCCAAAGGTATTTATCCAGCGGTAGATCCTTTAGATTCAACGTCAACTATGTTACAACCTCGGATCGTTGGCGAGGAACATTATGAAACTGCGCAAAGAGTTAAGCAAACTTTACAACGTTACAAAGAACTTCAGGACATTATAGCTATCCTGGGGTTGGACGAATTATCCGAAGAAGATCGTCTAACTGTAGCAAGAGC-----ACGAAAAATTGAGCGTTTTTTATCACAACCCTTCTTCGTGGCAGAAGTCTTTACCGGTTCTCCAGGGAAATATGTTGGTCTCGCAGAAACAATTAGGGGATTTCAACTGATCCTTTCCGGAGAATTAGACGGTCTTCCCGAGCAGGCCTTTTATTTGGTGGGTAACATCGATGAAGCTACCGCGAAAGCTATGAACTTAGA   [1450]
Bellevalia_pycnantha                     ---CTGGTTCTACGGTTTCCGCACTTGAAGAA------AAAAATCTAGGGCGTATCGCTCAAATTATTGGCCCAGTACTAGATGTTGTTTTTCCCCCGGGCAAGATGCCTAATATTTATAACGCTTTGGTAGTTAAAGGTCGCGATACTGTAGGTCAGCAAATTAACGTGACTTGTGAGGTACAACAATTATTAGGAAATAATCGAGTTAGAGCTGTAGCTATGAGTGCTACAGATGGTCTGACGAGAGGAATGGAAGTGATTGACACGGGAGCTGCTCTAAGTGTTCCGGTCGGCGGAGCTACTCTCGGGCGAATTTTCAATGTTCTTGGGGAGCCCGTTGATAATTTAGGTCCTGTAGATACTCGTACAACATCTCCTATTCATAGATCTGCGCCTGCCTTTATACAGTTAGATACGAAATTATCAATCTTTG-----AAACGGGGATTAAAGTGGTGGATCTTTTAGCTCCGTATCGCCGTGGAGGAAAAATCGGACTATTTGGGGGAGCTGGCGTGGGTAAAACAGTACTTATCATGGAATTGATCAACAACATTGCCAAAGCTCACGGAGGCGTATCCGTATTTGGCGGAGTAGGCGAACGTACTCGTGAAGGAAATGATCTCTACATGGAAATGAAGGAATCCGGGGTTATTAATGAAAAAAATATTGCAGAATCAAAAGTAGCTCTAGTCTATGGTCAAATGAATGAACCGCCGGGAGCTCGTATGAGAGTCGGTTTGACTGCACTAACCATGGCGGAATATTTCCGGGATGTTAATGAACAAGACGTGCTTCTATTCATCGACAATATCTTTCGTTTCGTCCAAGCAGGGTCAGAAGTATCTGCCTTATTAGGGAGAATGCCTTCCGCAGTGGGTTATCAACCCACCCTTAGTACAGAAATGGGTTCTTTGCAAGAAAGAATTACTTCCACCAAAGAGGGGTCTATAACTTCGATCCAAGCAGTTTATGTACCTGCGGATGATTTGACCGACCCCGCTCCTGCCACGACATTTGCACATTTAGATGCTACTACCGTACTATCAAGAGGATTAGCTGCCAAAGGTATTTATCCAGCGGTAGATCCTTTAGATTCAACGTCAACTATGTTACAACCTCGGATCGTTGGCGAGGAACATTATGAAACTGCACAAAGAGTTAAGCAAACTTTACAACGTTACAAAGAACTTCAGGACATTATAGCTATCCTGGGGTTGGACGAATTATCCGAAGAAGATCGTCTAACGGTAGCAAGAGC-----ACGAAAAATTGAGCGTTTTTTATCACAACCCTTCTTCGTGGCAGAAGTCTTTACCGGTTCTCCAGGGAAATATGTCGGTCTCGCAGAAACAATTAGGGGATTTCAACTGATCCTTTCCGGAGAATTAGACGGTCTTCCCGAGCAGGCCTTTTATTTGGTGGGTAACATCGATGAAGCTACCGCGAAAGCTATGAACTTAGA   [1450]
Muscari_aucheri                          ---------CTACGGTTTCCACACTTGAAGAA------AAAAATCTAGGGCGTATCGCTCAAATTATTGGCCCAGTACTGGATGTTGTTTTTCCCCCGGGCAAGATGCCTAATATTTATAACGCTTTGGTAGTTAAAGGTCGCGATACTGTCGGTCAGCAAATTAACGTGACTTGTGAGGTACAACAATTATTAGGAAATAATCGAGTTAGAGCTGTAGCTATGAGTGCTACAGAGGGTCTGACGAGAGGAATGGAAGTGATTGACACGGGAGCTGCTCTAAGTGTTCCGGTCGGCGGAGCTACTCTCGGGCGAATTTTCAATGTTCTTGGGGAGCCCGTTGATAATTTAGGTCCTGTAGATACTCGTACAACATCTCCTATTCATAGATCTGCGCCTGCCTTTATACAGTTAGATACGAAATTATCAATCTTTG-----AAACGGGGATTAAAGTGGTGGATCTTTTAGCTCCGTATCGCCGTGGAGGAAAAATCGGACTATTTGGGGGAGCAGGCGTGGGTAAAACAGTACTTATCATGGAATTGATCAACAACATTGCCAAAGCTCACGGAGGCGTATCCGTATTTGGCGGAGTAGGCGAACGTACTCGTGAAGGAAATGATCTCTACATGGAAATGAAGGAATCGGGGGTTATTAATGAAAAAAATATTGCAGAATCAAAAGTAGCTCTAGTCTATGGTCAAATGAATGAACCGCCGGGAGCTCGTATGAGAGTCGGTTTGACTGCACTAACCATGGCGGAATATTTCCGGGATGTTAATGAACAAGACGTGCTTCTATTCATCGACAATATCTTTCGTTTCGTCCAAGCAGGGTCAGAAGTATCTGCCTTATTAGGGAGAATGCCTTCCGCAGTGGGTTATCAACCCACCCTTAGTACAGAAATGGGTTCTTTGCAAGAAAGAATTACTTCCACCAAAGAGGGGTCTATAACTTCGATCCAAGCAGTTTATGTACCTGCGGATGATTTGACCGACCCCGCTCCTGCCACGACATTTGCACATTTAGATGCTACTACCGTACTATCAAGAGGATTAGCTGCCAAAGGTATTTATCCAGCGGTAGATCCTTTAGATTCAACGTCAACTATGTTACAACCTCGGATCGTTGGCGAGGAACATTATGAAACTGCACAAAGAGTTAAGCAAACTTTACAACGTTACAAAGAACTTCAGGACATTATAGCTATCCTGGGGTTGGACGAATTATCCGAAGAAGATCGTCTAACTGTAGCAAGAGC-----ACGAAAAATTGAGCGTTTTTTATCACAACCCTTCTTCGTGGCAGAAGTCTTTACCGGTTCTCCAGGGAAATATGTCGGTCTCGCAGAAACAATTAGGGGATTTCAACTGATCCTTTCCGGAGAATTAGACGGTCTTCCCGAGCAGGCCTTTTATTTGGTGGGTAACATCGATGAAGCTACCGCGAAAGCTATGAACTTAGA   [1444]
Dianella_ensifolia                       ---CTGGTCCTGCGGTTTCCACACTTGAAGAA------AAAAATATAGGGCGTATCGCTCAAATTATTGGCCCAGTACTGGATGTTGTTTTTCCGCCGGGCAAGATGCCCAATATTTATAACGCTTTGGTAGTTAAAGGTCGAGATACTGCCGGTCAGCAAATTAATGTGACTTGTGAGGTACAACAATTATTAGGAAATAATCGAGTTAGAGCTGTAGCTATGAGTGCTACAGATGGTCTGACGAGAGGAATGGAAGTGATTGACACGGGAGCTCCTCTAAGTGTTCCAGTCGGCGGAGCTACTCTCGGACGAATTTTCAATGTTCTTGGAGAGCCTGTTGATAATTTAGGTCCCGTCGATACTCGTACAACATCTCCTATTCATAGATCTGCGCCCGCCTTTATACAGTTAGATACAAAATTATCAATCTTTG-----AAACAGGGATTAAAGTGGTGGATCTTTTAGCTCCGTATCGCCGTGGAGGAAAAATAGGACTATTTGGGGGAGCCGGCGTGGGAAAAACAGTACTTATCATGGAATTGATCAACAACATTGCCAAAGCTCATGGAGGCGTATCCGTATTTGGCGGAGTAGGCGAACGTACTCGTGAAGGAAATGATCTCTACATGGAAATGAAAGAATCTGGGGTTATTAATGAAAAAAATATTGCAGAATCAAAAGTAGCTCTAGTCTATGGTCAAATGAATGAACCGCCAGGAGCTCGTATGAGAGTTGGTTTGACTGCACTAACCATGGCGGAATATTTCCGCGATGTTAATGAACAAGACGTGCTTCTATTCATCGACAATATCTTTCGTTTCGTCCAAGCGGGGTCAGAAGTATCCGCCTTATTAGGAAGAATGCCTTCTGCAGTGGGTTATCAACCTACCCTTAGTACAGAAATGGGTTCTTTGCAAGAAAGGATTACTTCCACCAAAGAGGGATCTATAACTTCGATCCAAGCAGTTTATGTACCTGCGGATGATTTGACCGACCCCGCTCCTGCCACAACATTTGCACATTTGGATGCTACTACCGTACTATCAAGAGGATTAGCTGCCAAAGGTATTTATCCAGCAGTAGATCCTTTAGATTCAACGTCAACTATGTTACAACCTTGGATCGTTGGCGAGGAACATTATGAAACTGCGCAAAGAGTTAAGCAAACTTTACAACGTTACAAAGAACTTCAGGACATTATAGCTATCCTGGGGTTGGACGAATTATCCGAAGAAGATCGTTTAACTGTAGCAAGAGC-----ACGAAAAATTGAGCGTTTCTTATCACAACCCTTCTTCGTGGCAGAAGTCTTTACCGGTTCTCCGGGGAAATATGTCGGTCTCGCAGAAACAATTAGGGGGTTTCAACTGATCCTTTCCGGAGAATTAGACGGTCTTCCCGAGCAGGCCTTTTATTTGGTGGGTAACATCGATGAAGCTACCGCGAAAGCTATGAACTTAGA   [1450]
Asphodeline_lutea                        ------GTCCTGCGGTTTCCACACTTGAAGAA------AAAAACCTAGGTCGTATCGCTCAAATTATTGGCCCAGTACTGGATGTTGTTTTTCCACCGGGCAAGATGCCTAATATTTATAACGCTTTGGTAGTTAAGGGTCGAGATACCGTCGGTCAGCAAATTAATGTGACTTGTGAGGTACAACAATTATTAGGAAATAATCGAGTTAGAACTGTAGCTATGAGTGCTACAGATGGTCTGACGAGAGGAATGGAAGTGATTGACACGGGAGCCCCTCTAAGTGTTCCAGTCGGCGGAGCTACTCTCGGACGAATTTTCAATGTTCTTGGGGAGCCTATTGATAATTTAGGTCCTGTAGATACTCGTACAACATCTCCTATTCATAGATCTGCGCCTGCCTTTATACAGTTAGATACGAAATTCTCCATCTTTG-----AAACAGGGATTAAAGTAGTGGATCTTTTAGCTCCGTATCGCCGTGGAGGAAAAATCGGACTATTTGGGGGAGCCGGCGTGGGGAAAACAGTACTTATCATGGAATTGATCAACAACATTGCCAAAGCTCATGGAGGCGTATCCGTATTTGGCGGAGTAGGCGAACGTACTCGTGAAGGAAATGATCTCTACGTGGAAATGAAAGAATCCGGGGTCATTAATGAAAAAAATATTGCAGAATCCAAAGTAGCTCTAGTCTATGGTCAAATGAATGAACCGCCGGGAGCTCGTATGAGAGTTGGTTTGACTGCACTAACCATGGCGGAATATTTCCGGGATGTTAATGAACAAGACGTGCTTCTATTTATCGACAATATATTTCGTTTCGTCCAAGCGGGATCAGAAGTATCCGCCTTATTAGGGCGAATGCCTTCCGCAGTGGGTTATCAACCTACCCTTAGTACAGAAATGGGTTCTTTGCAAGAAAGAATTACTTCCACCAAAGAGGGATCCATAACTTCGATCCAAGCAGTTTATGTACCTGCGGATGATTTGACCGACCCCGCTCCTGCCACGACATTTGCACATTTAGATGCTACTACCGTACTATCAAGAGGATTAGCTGCCAAAGGTATTTATCCAGCAGTAGATCCTTTAGATTCAACGTCAACTATGTTACAACCTCGGATCGTTGGCGAAGAACATTATGAAACTGCGCAAAGAGTTAAGCAAACCTTACAACGTTACAAAGAACTTCAGGACATTATAGCTATCCTGGGGTTGGACGAATTATCCGAAGAAGATCGTTTAACTGTCGCAAGAGC-----ACGAAAAATTGAACGTTTCTTATCACAACCCTTCTTCGTGGCAGAAGTCTTTACCGGTTCTCCGGGGAAATATGTTGGTCTCGAAGAAACAATTAGGGGGTTTAAACTGATCCTTTCCGGAGAATTAGATGGTCTTCCTGAGCAGGCCTTTTATTTGGTGGGTAACATCGATGAAGCTACCGCGAAAGCTATGAACTTAGA   [1447]
Asphodelus_aestivus                      -----TGTCCTGCGGTTTCCACACTTGAAGAA------AAAAACCTAGGTCGTATCGCTCAAATTATTGGCCCAGTACTGGATGTTGTTTTTCCACCGGGCAAGATGCCTAATATTTATAACGCTTTGGTAGTTAAGGGTCGAGATACTGCCGGTCAGCAAATTAATGTGACTTGTGAGGTACAACAATTATTAGGAAATAATCGAGTTAGAACTGTAGCTATGAGTGCTACAGATGGTCTGACGAGAGGAATGGAAGTGATTGACACGGGAACCCCTCTAAGTGTTCCAGTCGGCGGAGCTACTCTCGGACGAATTTTCAATGTTCTTGGAGAGCCTGTTGATAATTTAGGTCCTGTAGATACTAGTACAACATCCCCTATTCATAGATCTGCGCCTGCCTTTATACAGTTAGATACGAAATTATCCATCTTTG-----AAACAGGGATTAAAGTAGTGGATCTTTTAGCTCCGTATCGCCGTGGAGGAAAAATCGGACTATTTGGGGGAGCCGGCGTGGGGAAAACAGTACTTATCATGGAATTGATCAACAACATTGCCAAAGCTCATGGAGGCGTATCCGTATTTGGCGGAGTAGGCGAACGTACTCGTGAAGGAAATGATCTCTACGTGGAAATGAAAGAATCCGGGGTGATTAATGAAAAAAATATTGCAGAATCAAAAGTAGCTCTAGTCTATGGTCAAATGAATGAACCGCCGGGAGCTCGTATGAGAGTTGGTTTGACTGCACTAACCATGGCGGAATATTTCCGGGATGTTAATGAACAAGACGTGCTTCTATTTATCGACAATATATTTCGTTTCGTCCAAGCGGGATCAGAAGTATCCGCCTTATTAGGGCGAATGCCTTCCGCAGTGGGTTATCAACCTACCCTTAGTACAGAAATGGGTACTTTGCAAGAAAGAATTACTTCCACCAAAGAGGGATCTATAACTTCGATCCAAGCAGTTTATGTACCTGCGGATGATTTGACCGACCCCGCTCCTGCTACGACATTTGCACATTTAGATGCTACTACCGTACTATCAAGAGGATTAGCTGCCAAAGGTATTTATCCAGCAGTAGATCCTTTAGATTCAACGTCAACTATGTTACAACCTCGGATCGTTGGCGAAGAACATTATGAAACTGCGCAAAGAGTTAAGCAAACCTTACAACGTTACAAAGAACTTCAGGACATTATAGCTATCCTGGGGTTGGACGAATTATCCGAAGAAGATCGTTTAACTGTCGCAAGAGC-----ACGAAAAATTGAGCGTTTCTTATCACAACCCTTCTTCGTGGCAGAAGTCTTTACCGGTTCTCCGGGGAAATATGTTGGTCTCGCAGAAACAATTAGGGGGTTTAAACTGATCCTTTCCGGAGAATTAGATGGTCTTCCTGAGCAGGCCTTTTATTTGGTGGGTAACATCGATGAAGCTACCGCGAAAGCTATGAACTTAGA   [1448]
Kniphofia_sp.                            ---CTGGTACAGCGTTTTCCGCGCTTGAAGAA------ACAAACGTAGGGCGTATCGCTCAAATAATCGGCCCAGAACTGGATGTTGTTTTTCCACCGGGCAAGATGCCTAATATTTATAACGCTTTGGTAGTTAAGGGTCGAGATATTGTCGGTCAGCAAATTAATGTGACTTGTGAGGTACAACAATTATTAGGAAATAATCGAGTTAGAGCTGTAGCTATGAGTGCTACAGATGGTCTGACGAGAGGAATGGAAGTGATTAACACGGGAGCCCCTCTAATTGTTCCAGTCGGCGGAGCTACTCTCGGACGAATTTTCAATGTTCTTGGAGAGCCTGTTGATAATATAGGTCCTGTAGATACTCGTACAACATCTCCTATTCATAGATCTGCGCCTGCCTTTATACAGTTAGATACGAAATTATCCATCTTTG-----AAACAGGGATTAAAGTAGTGGATCTTTTAGCTCCGTATCGCCGTGGAGGAAAAATCGGACTATTTGGGGGAGCGGGCGTGGGGAAAACAGTACTTATCATGGAATTGATCAACAACATTGCCAAAGCTCATGGAGGCGTATCCGTATTTGGCGGAGTAGGCGAACGTACTCGTGAAGGAAATGATCTCTACATGGAAATGAAAGAATCCGGGGTGATTAATGAAAAAAATATTGCAGAATCAAAAGTAGCTCTAGTCTATGGTCAAATGAATGAACCGCCGGGAGCTCGTATGAGAGTTGGTTTGACTGCACTAACCATGGCGGAATATTTCCGGGATGTTAATGAACAAGATGTGCTTCTATTTATCGACAATATATTTCGTTTCGTCCAAGCGGGATCAGAAGTATCGGCCTTATTAGGGCGAATGCCTTCCGCAGTGGGTTATCAACCTACCCTTAGTACAGAAATGGGTTCTTTGCAAGAAAGAATTACTTCCACCAAAGAGGGATCTATAACTTCGATCCAAGCCGTTTATGTACCTGCGGATGATTTGACCGACCCCGCGCCTGCCACGACATTTGCACATTTAGATGCTACTACCGTACTATCAAGAGGATTAGCTGCCAAAGGTATTTATCCAGCAGTGGATCCTTTAGATTCAACGTCAACTATGTTACAACCTCGGATCGTTGGCGAAGAACATTATGAAATTGCGCAAAGAGTTAAGCAAACCTTACAACGTTACAAAGAACTTCAGGACATTATAGCTATCCTGGGGTTGGACGAATTATCCGAAGAAGATCGTTTAACTGTCGCAAGAGC-----ACGAAAAATTGAACGTTTCTTATCACAACCCTTCTTCGTGGCAGAAGTCTTTACCGGTTCTCCGGGGAAATATGTTGCTCTCGCAGAAACAATTAGGGGGTTTCAACTGATCCTTTCCGGAGAATTAGATGGTCTTCCTGAGCAGGCCTTTTATTTGGTGGGTAATATCGATGAAGGTACCGCGAAAGCTATGAACTTAGA   [1450]
Haworthia_coarctata                      ---TCTGTCCTGCGGTTTCCACACTTGAAGAA------AAAAACCTAGGTCGTATCGCTCAAATTATTGGCCCAGTACTAGATGTTGTTTTTCCACCGGGCAAGATGCCTAATATTTATAACGCTTTGGTAGTTAAGGGTCGAGATACTGTCGGTCAGCAAATTAATGTGACTTGTGAGGTACAACAATTATTAGGAAATAATCGAGTTAGGGCTGTAGCTATGAGTGCTACAGATGGTCTGACGAGAGGAATGGAAGTGATTAACACGGGAGCCCCTCTAAGTGTTCCAGTCGGCGGAGCTACTCTTGGACGAATTTTCAATGTTCTTGGAGAGCCTGTTGATAATTTAGGTCCTGTAGATACTCGTACAACATCTCCTATTCATAGATCTGCGCCTGCCTTTATACAGTTAGATACGAAATTATCCATCTTTG-----AAACAGGGATTAAAGTAGTGGATCTTTTAGCTCCGTATCGCCGTGGAGGAAAAATAGGACTATTTGGGGGAGCCGGCGTGGGGAAAACAGTACTTATCATGGAATTGATCAACAACATTGCCAAAGCTCATGGAGGCGTATCCGTATTTGGCGGAGTAGGCGAACGTACTCGTGAAGGAAATGATCTCTACATGGAAATGAAAGAATCCGGGGTGATTAATGAAAAAAATATTACAGAATCAAAAGTAGCTCTAGTCTATGGTCAAATGAATGAACCGCCGGGAGCTCGTATGAGAGTTGGTTTGACTGCACTAACCATGGCGGAATATTTCCGGGATGTTAATGAACAAGACGTGCTTTTATTTATCGACAATATATTTCGTTTCGTTCAAGCGGGATCAGAAGTATCCGCCTTATTAGGGCGAATGCCTTCCGCAGTGGGTTATCAACCTACCCTTGGTACAGAAATGGGTTCTTTGCAAGAAAGAATTACTTCCACCAAAGAGGGATCCATAACTTCGATCCAAGCAGTTTATGTACCTGCGGATGATTTGACCGACCCCGCTCCTGCCACGACATTTGCACATTTAGATGCTACTACCGTACTATCAAGAGGATTAGCTGCCAAAGGTATTTATCCAGCAGTGGATCCTTTAGATTCAACGTCAACTATGTTACAACCTCGGATCGTTGGCGAAGAACATTATGAAACTGCGCAAAGAGTTAAGGAAACCTTACAACGTTACAAAGAACTTCAGGACATTATAGCTATCCTGGGGTTGGACGAATTATCTGAAGAAGATCGTTTAACTGTTGCAAGAGC-----ACGAAAAATTGAACGTTTCTTATCACAACCCTTCTTCGTGGCAGAAGTCTTTACCGGTTCCCCGGGGAAATACGTTGGTCTCGCAGAAACCATTAGGGGGTTTCAACTGATCCTTTCCGGAGAATTAGATGGTCTTCCTGAGCAGGCCTTTTATTTGGTGGGTAACATCGATGAAGCTACCGCGAAAGCTATGAACTTAGA   [1450]
Gasteria_rawlinsoii                      ---TCTGTCCTGCGGTTTCCACACTTGAAGAA------AAAAACCTAGGTCGTATCGCTCAAATTATTGGCCCAGTACTAGATGTTGTTTTTCCACCGGGCAAGATGCCTAATATTTATAACGCTTTGGTAGTTAAGGGTCGAGATACTGTCGGTCAGCAAATTAATGTGACTTGTGAGGTACAACAATTATTAGGAAATAATCGAGTTAGGGCTGTAGCTATGAGTGCTACAGATGGTCTGACGAGAGGAATGGAAGTGATTAACACGGGAGCCCCTCTAAGTGTTCCAGTCGGCGGAGCTACTCTTGGACGAATTTTCAATGTTCTTGGAGAGCCTGTTGATAATTTGGGTCCTGTAGATACTCGTACAACATCTCCTATTCATAGATCTGCGCCTGCCTTTATACAGTTAGATACGAAATTATCCATCTTTG-----AAACAGGGATTAAAGTAGTGGATCTTTTAGCTCCGTATCGCCGTGGAGGAAAAATAGGACTATTTGGGGGAGCCGGCGTGGGGAAAACAGTACTTATCATGGAATTGATCAACAACATTGCCAAAGCTCATGGAGGCGTATCCGTATTTGGCGGAGTAGGCGAACGTACTCGTGAAGGAAATGATCTCTACATGGAAATGAAAGAATCCGGGGTGATTAATGAAAAAAATATTGCAGAATCAAAAGTAGCTCTAGTCTATGGTCAAATGAATGAACCGCCGGGAGCTCGTATGAGAGTTGGTTTGACTGCACTAACCATGGCGGAATATTTCCGGGATGTTAATGAACAAGACGTGCTTTTATTTATCGACAATATATTTCGTTTCGTCCAAGCGGGATCAGAAGTATCCGCCTTATTAGGGCGAATGCCTTCCGCAGTGGGTTATCAACCTACCCTTGGTACAGAAATGGGTTCTTTGCAAGAAAGAATTACTTCCACCAAAGAGGGATCTATAACTTCGATCCAAGCAGTTTATGTACCTGCGGATGATTTGACTGACCCCGCTCCTGCCACGACATTTGCACATTTAGATGCTACTACCGTACTATCAAGAGGATTAGCTGCCAAAGGTATTTATCCAGCAGTGGATCCTTTAGATTCAACGTCAACTATGTTACAACCTCGGATCGTTGGCGAAGAACATTATGAAACTGCGCAAAGAGTTAAGGAAACCTTACAACGTTACAAAGAACTTCAGGACATTATAGCTATCCTGGGGTTGGACGAATTATCTGAAGAAGATCGTTTAACTGTTGCAAGAGC-----ACGAAAAATTGAACGTTTCTTATCACAACCCTTCTTCGTGGCAGAAGTCTTTACCGGTTCTCCGGGGAAATATGTTGGTCTCGCAGAAACCATTAGGGGGTTTCAACTAATCCTTTCCGGAGAATTAGATGGTCTTCCTGAGCAGGCGTTTTATTTGGTGGGTAACATCGATGAAGCTACCGCGAAAGCTATGAACTTAGA   [1450]
Aloe_pendens                             ---CTGGTCCTGCGGTTTCCACACTTGAAGAA------AAAAACCTAGGTCGTATCGCTCAAATTATTGGCCCAGTACTAGATGTTGTTTTTCCACCGGGCAAGATGCCTAATATTTATAACGCTTTGGTAGTTAAGGGTCGAGATACTGTCGGTCAGCAAATTAATGTGACTTGTGAGGTACAACAATTATTAGGAAATAATCGAGTTAGGGCTGTAGCTATGAGTGCTACAGATGGTCTGACGAGAGGAATGGAAGTGATTAACACGGGAGCCCCTCTAAGTGTTCCAGTCGGCGGAGCTACTCTTGGACGAATTTTCAATGTTCTTGGAGAGCCTGTTGATAATTTAGGTCCTGTAGATACTCGTACAACATCTCCTATTCATAGATCTGCGCCTGCCTTTATACAGTTAGATACGAAATTATCCATCTTTG-----AAACAGGGATTAAAGTAGTGGATCTTTTAGCTCCGTATCGCCGTGGAGGAAAAATAGGACTATTTGGGGGAGCCGGCGTGGGGAAAACAGTACTTATCATGGAATTGATCAACAACATTGCCAAAGCTCATGGAGGCGTATCCGTATTTGGCGGAGTAGGCGAACGTACTCGTGAAGGAAATGATCTCTACATGGAAATGAAAGAATCCGGGGTGATT-ANGAAAAAAATATTGCAGAATCAAAAGTAGCTCTAGTCTATGGTCAAATGAATGAACCGCCGGGAGCTCGTATGAGAGTTGGTTTGACTGCACTAACCATGGCGGAATATTTCCGGGATGTTAATGAACAAGACGTGCTTTTATTTATCGACAATATATTTCGTTTCGTCCAAGCGGGATCAGAAGTATCCGCCTTATTAGGGCGAATGCCTTCCGCAGTGGGTTATCAACCTACCCTTAGTACAGAAATGGGTTCTTTGCAAGAAAGAATTACTTCCACCAAAGAGGGATCTATAACTTCGATCCAAGCAGTTTATGTACCTGCGGATGATTTGACCGACCCCGCTCCTGCCACGACATTTGCACATTTAGATGCTACTACCGTACTATCAAGAGGATTAGCTGCCAAAGGTATTTATCCAGCAGTGGATCCTTTAGATTCAACGTCAACTATGTTACAACCTCGGATCGTTGGCGAAGAACATTATGAAACTGCGCAAAGAGTTAAGGAAACCTTACAACGTTACAAAGAACTTCAGGACATTATAGCTATCCTGGGGTTGGACGAATTATCTGAAGAAGATCGTTTAACTGTTGCAAGAGC-----ACGAAAAATTGAACGTTTCTTATCACAACCCTTCTTCGTGGCAGAAGTCTTTACCGGTTCTCCGGGGAAATATGTTGGTCTCGCAGAAACCATTAGGGGGTTTCAACTGATCCTTTCCGGAGAATTCGATGGTCTTCCTGAGCAGGCCTTTTATTTGGTGGGTAACATCGATGAAGCTACCGCGAAAGCTATGAACTTAGA   [1449]
Astroloba_foliosa                        ------------CGGTTTCCACACTTGAAGAA------AAAAACCTAGGTCGTATCGCTCAAATTATTGGCCCAGTACTAGATGTTGTTTTTCCACCGGGCAAGATGCCTAATATTTATAACGCTTTGGTAGTTAAGGGTCGAGATACTGTCGGTCAGCAAATTAATGTGACTTGTGAGGTACAACAATTATTAGGAAATAATCGAGTTAGGGCTGTAGCTATGAGTGCTACAGATGGTCTGACGAGAGGAATGGAAGTGATTAACACGGGAGCCCCTCTAAGTGTTCCAGTCGGCGGAGCTACTCTTGGACGAATTTTCAATGTTCTTGGAGAGCCTGTTGATAATTTAGGTCCTGTAGATACTCGTACAACATCTCCTATTCATAGATCTGCGCCTGCCTTTATACAGTTAGATACGAAATTATCCATCTTTG-----AAACAGGGATTAAAGTAGTGGATCTTTTAGCTCCGTATCGCCGTGGAGGAAAAATAGGACTATTTGGGGGAGCCGGCGTGGGGAAAACAGTACTTATCATGGAATTGATCAACAACATTGCCAAAGCTCATGGAGGCGTATCCGTATTTGGCGGAGTAGGCGAACGTACTCGTGAAGGAAATGATCTCTACATGGAAATGAAAGAATCCGGGGTGATTAATGAAAACAATATTGCAGAATCAAAAGTAGCTCTAGTCTATGGTCAAATGAATGAACCGCCGGGAGCTCGTATGAGAGTTGGTTTGACTGCACTAACCATGGCGGAATATTTCCGGGATGTTAATGAACAAGACGTGCTTTTATTTATCGACAATATATTTCGTTTCGTCCAAGCGGGATCAGAAGTATCCGCCTTATTAGGGCGAATGCCTTCCGCAGTGGGTTATCAACCTACCCTTGGTACAGAAATGGGTTCTTTGCAAGAAAGAATTACTTCCACCAAAGAGGGATCTATAACTTCGATCCAAGCAGTTTATGTACCTGCGGATGATTTGACCGACCCCGCTCCTGCCACGACATTTGCACATTTAGATGCTACTACCGTACTATCAAGAGGATTAGCTGCCAAAGGTATTTATCCAGCAGTGGATCCTTTAGATTCAACGTCAACTATGTTACAACCTCGGATCGTTGGCGAAGAACATTATGAAACTGCGCAAAGAGTTAAGGAAACCTTACAACGTTACAAAGAACTTCAGGACATTATAGCTATCCTGGGGTTGGACGAATTATCTGAAGAAGATCGTTTAACTGTTGCAAGAGC-----ACGAAAAATTGAACGTTTCTTATCACAACCCTTCTTCGTGGCAGAAGTCTTTACCGGTTCTCCGGGGAAATATGTTGGTCTCGCGGAAACCATTAGGGGGTTTCAACTGATCCTTTCCGGAGAATTAGATGGTCTTCCTGAGCAGGCCTTTTATTTGGTGGGTAACATCGATGAAGCTACCGCGAAAGCTATGAACTTAGA   [1441]
Poellnitzia_rubiflora                    ---CTTGTCCTGCGGTTTCCACACTTGAAGAA------AAAAACCTAGGTCGTATCGCTCAAATTATTGGCCCAGTACTCGATGTTGTTTTTCCACCGGGCAAGATGCCTAATATTTATAACGCTTTGGTAGTTAAGGGTCGAGATACTGTCGGTCAGCAAATTAATGTGACTTGTGAGGTACAACAATTATTAGGAAATAATCGAGTTAGGGCTGTAGCTATGAGTGCTACAGATGGTCTGACGAGAGGAATGGAAGTGATTAACACGGGAGCCCCTCTAAGTGTTCCAGTCGGCGGAGCTACTCTTGGACGAATTTTCAATGTTCTTGGAGAGCCTGTTGATAATTTAGGTCCTGTAGATACTCGTACAACATCTCCTATTCATAGATCTGCGCCTGCCTTTATACAGTTAGATACGAAATTATCCATCTTTG-----AAACAGGGATTAAAGTAGTGGATCTTTTAGCTCCGTATCGCCGTGGAGGAAAAATAGGACTATTTGGGGGAGCCGGCGTGGGGAAAACAGTACTTATCATGGAATTGATCAACAACATTGCCAAAGCTCATGGAGGCGTATCCGTATTTGGCGGAGTAGGCGAACGTACTCGTGAAGGAAATGATCTCTACATGGAAATGAAAGAATCCGGGGTGATTAATGAAAAAAATATTGCAGAATCAAAAGTAGCTCTAGTCTATGGTCAAATGAATGAACCGCCGGGAGCTCGTATGAGAGTTGGTTTGACTGCACTAACCATGGCGGAATATTTCCGGGATGTTAATGAACAAGACGTGCTTTTATTTATCGACAATATATTTCGTTTCGTCCAAGCGGGATCAGAGGTATCCGCCTTATTAGGGCGAATGCCTTCCGCAGTGGGTTATCAACCTACCCTTGGTACAGAAATGGGTTCTTTGCAAGAAAGAATTACTTCTACCAAAGAAGGATCTATAACTTCGATCCAAGCAGTTTATGTACCTGCGGATGATTTGACCGACCCCGCTCCTGCCACGACATTTGCACATTTAGATGCTACTACCGTACTATCAAGAGGATTAGCCGCCAAAGGTATTTATCCAGCAGTGGATCCTTTAGATTCAACGTCAACTATGTTACAACCTCGGATCGTTGGCGAAGAACATTATGAAACTGCGCAAAGAGTTAAGGAAACCTTACAACGTTACAAAGAACTTCAGGACATTATAGCTATCCTGGGGTTGGACGAATTATCTGAAGAAGATCGTTTAACTGTTGCAAGAGC-----ACGAAAAATTGAACGTTTCTTATCACAACCCTTCTTCGTGGCAGAAGTCTTTACAGGTTCTCCGGGGAAATATGTTGGTCTCGCAGAAACCATTAGGGGGTTTCAACTGATCCTTTCCGGAGAATTAGATGGTCTTCCTGAGCAGGCCTTTTATTTGGTGGGTAACATCGATGAAGCTACCGCGAAAGCTATGAACTTAGA   [1450]
Bulbine_semibarbata                      -----TGTACTGCGGTTTCCACACTTGAAGAA------AAAAACCTAGGTCGTATCGTTCAAATTATTGGCCCGGTACTGGATGTTGTTTTTCCACCGGGCAAGATGCCCAATATTTATAACGCTTTGGTAGTTAAGGGTCGAGATACTGTCGGTCAGCAAATTAATGTGACTTGTGAGGTACAACAATTATTAGGAAATAATCGAGTTAGAGCTGTAGCTATGAGTGCTACAGATGGTCTGACGAGAGGAATGGAAGTGATTAACACGGGAGCTCCTCTAAGTGTTCCAGTCGGCGGAGCTACTCTTGGACGAATTTTCAACGTTCTTGGAGAACCTGTTGATAATTTAGGTCCTGTAGATACTGGTACAACATCTCCTATTCATAGATCTGCGCCTGCCTTTATACAGTTAGATACGAAATTATCCATCTTTG-----AAACAGGGATTAAAGTAGTGGATCTTTTAGCTCCGTATCGCCGTGGAGGAAAAATCGGACTATTTGGGGGAGCCGGCGTGGGCAAAACAGTACTTATCATGGAATTGATCAACAACATTGCCAAAGCTCATGGAGGCGTATCCGTATTTGGCGGAGTAGGCGAACGTACTCGTGAAGGAAATGATCTCTACATGGAAATGAAAGAATCCGGAGTGATTAATGAAAAAAATATTGCAGAATCAAAAGTAGCTCTAGTCTATGGTCAAATGAATGAACCGCCGGGAGCTCGTATGAGAGTTGGTTTGACTGCACTAACCATGGCGGAATATTTCCGGGATGTTAATGAACAAGATGTGCTTCTATTTATCGACAATATATTTCGTTTCGTCCAAGCGGGATCAGAAGTATCCGCCTTATTAGGGCGAATGCCTTCCGCAGTGGGTTATCAACCTACCCTTAGTACAGAAATGGGTTCTTTACAAGAAAGAATTACTTCCACCAAAGAGGGATCTATAACTTCGATCCAAGCAGTTTATGTACCTGCGGATGATTTGACCGACCCCGCTCCTGCCACGACATTTGCACATTTAGATGCTACTACCGTATTATCAAGAGGATTAGCTGCCAAAGGTATTTATCCAGCAGTGGATCCTTTAGATTCAACGTCAACTATGTTACAACCCCGGATCGTTGGCGAAGAACATTATGAAACTGCACAAAGAGTTAAGGAAACCTTACAACGTTACAAAGAACTTCAGGACATTATAGCTATCCTGGGGTTGGACGAATTATCTGAAGAAGATCGTTTAACTGTCGCAAGAGC-----ACGAAAAATTGAACGTTTCTTATCACAACCCTTCTTCGTGGCAGAAGTTTTTACCGGTTCTCCGGGGAAATATGTTGGTCTCGTGGAAACAATTAGGGGGTTTCAACTGATCCTTTCCGGAGAATTAGATGGTCTTCCTGAACAGGCCTTTTATTTGGTGGGTAACATCGATGAAGCTACCGCGAAAGCT-----------   [1437]
Bulbinella_cauda_felis                   -----TGTCCTGCGGTTTCCACACTTGAAGAA------AAAAACCTAGGTCGTATCGCTCAAATTATTGGCCCAGTACTGGATGTTGTTTTTCCACCGGGCAAGATGCCTAATATTTATAACGCTTTGGTAGTTAAGGGTCGAGATACTGTCGGTCAGCAAATTAATGTGACTTGTGAGGTACAACAATTATTAGGAAATAATCGAGTTAGAGCTGTAGCTATGAGTGCTACAGATGGTTTAACGAGAGGAATGGAAGTGATTAACACGGGAGCCCCCCTAAGTGTTCCAGTCGGCGGAGCTACTCTTGGACGAATTTTCAATGTTCTTGGAGAGCCTGTTGATAATTTAGGTCCTGTAGATACTCGTACAACATCTCCTATTCATAGATCTGCGCCTGCCTTTATACAGTTAGATACGAAATTATCCATCTTTG-----AAACAGGGATTAAAGTAGTGGATCTTTTAGCTCCCTATCGCCGTGGAGGAAAAATCGGACTATTTGGGGGAGCCGGCGTGGGGAAAACAGTACTTATCATGGAATTGATCAACAACATTGCCAAAGCTCATGGAGGCGTATCCGTATTTGGCGGAGTAGGCGAACGTACTCGTGAAGGAAATGATCTCTACATGGAAATGAAAGAATCCGGGGTTATTAATGAAAAAAATATTGGAGAATCAAAAGTAGCTCTAGTCTATGGTCAAATGAATGAACCGCCAGGAGCTCGTATGAGAGTTGGTTTGACTGCACTAACCATGGCGGAATATTTCCGGGATGTTAATGAACAAGACGTGCTTCTATTTATCGACAATATATTTCGTTTCGTCCAAGCGGGATCAGAAGTATCCGCCTTATTAGGGCGAATGCCTTCCGCAGTGGGTTATCAACCTACCCTTAGTACAGAAATGGGTTCTTTGCAAGAAAGAATTACTTCCACCAAAGAGGGATCTATAACTTCGATCCAAGCCGTTTATGTACCTGCGGATGATTTGACCGACCCCGCTCCTGCCACGACATTTGCACATTTAGATGCTACTACCGTACTATCAAGAGGATTAGCTGCCAAAGGTATTTATCCAGCAGTGGATCCTTTAGATTCAACATCAACTATGTTACAACCTTGGATCGTTGGCGAAGAACATTATGAAACTGCGCAAAGAGTTAAGCAAACCTTACAACGTTACAAAGAACTTCAGGACATTATAGCTATTCTGGGGTTGGATGAATTATCCGAAGAAGATCGTTTAACTGTCGCAAGAGC-----ACGAAAAATTGAACGTTTCTTATCACAACCCTTCTTCGTGGCAGAAGTCTTTACTGGTTCTCCGGGAAAATATGTTGGTCTTGTAGAAACAATTAGAGGGTTTCAACTGATCCTTTCCGGAGAATTAGATGGTCTTCCTGAGCAGGCCTTTTATTTGGTGGGTAACATCGATGAAGCTACCGCGAAAGCTATGAACTTAGA   [1448]
Eremurus_chinensis                       -----TGTCCTGCGGTTTCCACACTTAAAGAA------AAAAATCTAGGTCGTATCGCTCAAATTATTGGCCCGGTACTGGATGTTGTTTTTCCACCGGGCAAGATGCCTAATATTTATAACGCTTTGGTAGTTAAGGGTCGAGATACTGTCGGTCAGCAAATTAATGTGACTTGTGAGGTACAACAATTATTAGGAAATAATCGAGTTAGAGCTGTAGCTATGAGTGCTACAGATGGTCTGACGAGAGGAATGGAAGTGATTAACACGGGAGCCCCTCTAAGTGTTCCCGTCGGCGGAGCTACTCTTGGACGAATTTTCAATGTTCTTGGAGAGCCTGTTGATAATTTAGGTCCTGTAGATACTCGTACAACATCTCCTATTCATAGATCTGCGCCTGCCTTTATACAGTTAGATACGAAATTATCCATCTTTG-----AAACAGGGATTAAAGTAGTGGATCTTTTAGCTCCATATCGCCGTGGAGGAAAAATTGGACTATTTGGGGGAGCCGGCGTGGGGAAAACAGTACTTATCATGGAATTGATCAACAACATTGCCAAAGCTCATGGAGGCGTATCCGTATTTGGCGGAGTAGGCGAACGTACTCGTGAAGGAAATGATCTCTACATGGAAATGAAAGAATCCGGGGTGATTAATGAAAAAAATATTGCGGAATCAAAAGTAGCTCTAGTCTATGGTCAAATGAATGAACCGCCGGGAGCTCGTATGAGAGTTGGTTTGACTGCACTAACCATGGCGGAATATTTCCGGGATGTTAATGAACAAGACGTGCTTCTATTTATCGACAATATATTTCGTTTCGTCCAAGCGGGATCAGAAGTATCCGCCTTATTGGGGCGAATGCCTTCCGCAGTGGGTTATCAACCTACCCTTAGTACAGAAATGGGTTCTTTGCAAGAAAGAATTACTTCCACCAAAGAGGGGTCTATAACTTCGATCCAAGCCGTTTATGTACCTGCGGATGATTTGACCGACCCCGCTCCTGCCACGACATTTGCACATTTAGATGCTACTACCGTACTATCAAGAGGATTAGCTGCCAAAGGTATTTATCCAGCAGTGGATCCTTTAGATTCAACGTCAACTATGTTACAACCTCGGATCGTTGGCGAAGAACATTATGAAACCGCGCAAAGAGTTAAGCAAACCTTACAACGTTACAAAGAACTTCAGGACATTATAGCTATCCTGGGGTTGGACGAATTATCCGAAGAAGATCGTTTAACTGTCGCAAGAGC-----ACGAAAAATTGAACGTTTCTTATCACAACCCTTCTTCGTGGCAGAAGTCTTTACCGGTTCCCCGGGGAAATATGTTGGTCTCGCGGAAACAATTAGGGGGTTTCAACTGATCCTTTCCGGAGAATTAGATGGTCTTCCTGAGCAGGCCTTTTATTTGGTGGGTAACATCGATGAAGCTACCGCGAAAGCTATGAACTTAGA   [1448]
Trachyandra_esterhuysenae                -----TGTCCTGCGGTTTCCACACTTGAAGAA------AAAAACCTAGGTCGTATCGCTCAAATTATTGGCCCAGTACTGGATGTTGTTTTTCCACCGGGCAAGATGCCTAATATTTATAACGCTTTGGTAGTTAAGGGTCGAGATACTGTCGGTCAGCAAATTAATGTGACTTGTGAGGTACAACAATTATTAGGAAATAATCGAGTTAGAGCTGTAGCTATGAGTGCTACAGATGGTCTGACGAGAGGAATGGAAGTGATTAACACGGGAGCCCCGCTAAGTGTTCCAGTCGGCGGAGCTACTCTTGGACGAATTTTCAATGTTCTTGGAGAACCTGTTGATAATTTAGGTCCTGTAGATACTCGTACAACATCTCCTATTCATAGATCTGCGCCTGCCTTTATACAGTTAGATACGAAATTATCCATCTTTG-----AAACAGGGATTAAAGTAGTGGATCTTTTAGCTCCGTATCGCCGTGGAGGAAAAATCGGACTATTTGGGGGAGCCGGCGTGGGGAAAACAGTACTTATCATGGAATTGATCAACAACATTGCCAAAGCTCATGGAGGCGTATCCGTATTTGGCGGAGTAGGCGAACGTACTCGTGAAGGAAATGATCTCTACATGGAAATGAAAGAATCCGGGGTGATTAATGAAAAAAATATTGCAGAATCAAAAGTAGCTCTAGTCTATGGTCAAATGAATGAACCGCCGGGAGCTCGTATGAGAGTTGGTTTGACTGCACTAACCATGGCGGAATATTTCCGGGATGTTAATGAACAAGACGTGCTTCTATTTATCGACAATATATTTCGTTTCGTCCAAGCGGGATCAGAAGTATCCGCCTTATTAGGGCGAATGCCTTCCGCAGTGGGTTATCAACCTACCCTTAGTACAGAAATGGGTTCTTTGCAAGAAAGAATTACTTCCACCAAAGAGGGATCCATAACTTCGATCCAAGCCGTTTATGTACCTGCGGATGATTTGACCGACCCCGCTCCTGCCACGACATTTGCGCATTTAGATGCTACTACCGTACTATCAAGAGGATTAGCTGCCAAAGGTATTTATCCAGCAGTGGATCCTTTAGATTCAACGTCAACTATGTTACAACCTTGGATCGTTGGCGAAGAACATTATGAAATTGCGCAAAGAGTTAAGCAAACCTTACAACGTTACAAAGAACTTCAGGACATTATAGCTATCCTGGGGTTGGACGAATTATCCGAAGAAGATCGTTTAACTGTCGCAAGAGC-----ACGAAAAATTGAACGTTTCTTATCACAACCCTTCTTCGTGGCAGAAGTCTTTACCGGTTCTCCGGGGAAATATGTTGGTCTCGCAGAAACAATTAGGGGGTTTCAACTGATCCTTTCCGGAGAATTAGATGGTCTTCCTGAGCAGGCCTTTTATTTGGTGGGTAATATCGATGAAGCTACCGCGAAAGCTATGAACTTAGA   [1448]
Trichopetalum_plumosum                   ---CTGATCCTGCGGTTTCCACACTTGAAGAA------AAAAACCTAGGGCGTATCGCTCAAATTATTGGCCCAGTACTGGATGTCGTTTTTCCCCGGGGCAAGATGCCTAATATTTATAACGCTTTGGTAGTTAAGAGTCGAGATACTGTCGGTCAGCAAATTAATGTGACTTGTGAGGTACAACAATTATTAGGAAATAATCGAGTTAGAGCTGTAGCTTTGAGTGCTACGGATGGTCTGATGAGAGGAATAGAAGTGATTGACACGGGAGCTCCTCTAAGTGTTCCAGTCGGCGGAGCTACTCTCGGACGAATTTTCAACGTTCTTGGAGAGCCTGTTGATAATTTAGGTCCTGTAGATACTCGTACAACATCCCCTATTCATAGATCCGCGCCCGCCTTTATACAGTTAGATACGAAGTTATCAATCTTTG-----AAACAGGGATTAAAGTGGTGGATCTTTTAGCTCCTTATCGCCGTGGGGGAAAAATCGGACTATTTGGGGGAGCCGGAGTGGGTAAAACAGTACTTATCATGGAATTGATCAACAACATTGCCAAAGCTCATGGAGGCGTATCCGTATTTGGCGGAGTAGGCGAACGTACTCGTGAAGGAAATGATCTCTACATGGAAATGAAAGAATCCGGGGTGATTAATGAAAAAAATATTGCAGAATCAAAAGTAGCTCTAGTCTATGGTCAAATGAATGAACCGCCTGGAGCTCGTATGAGAGTTGGTTTGACTGCCCTAACCATGGC-----------------------------------------------------------------------------------------------------------------------------------------------------------------------------------------------------------------------------------------------------------------------------------------------------------------------------------------------------------------------------------------------------------------------------------------------------------------------------------------------------------------------------------------------------------------------------------------------------------------------------------------------------------------------------------------------------------------------------------   [748]
Eriospermum_natalense                    ------GTCCTGCGGTTTCCACACTTGAAGAA------AAAAACCTAGGGCGTATCGCTCAAATTATTGGCCCGGTACTGGATGTTGTTTTTTCCCCGGGGAAGATGCCTAATATTTATAACGCTTTGGTAGTTAAAGGTCGAGATACTGTTGGTCAGCAAATTAATGTGACTTGCGAGGTACAACAATTATTAGGAAATAATCGAGTTAGAGCTGTAGCTATGAGTGCTACAGATGGTCTGACGAGAGGAATGGAAGTGATTGACACGGGAGCTCCTCTAAGTGTTCCGGTCGGCGGCGCTACTCTCGGGCGAATTTTCAACGTTCTTGGAGAGCCTGTTGATAATTTAGGTCCTGTAGATACTCGTACAACATCTCCTATTCATAGATCTGCGCCCGCCTTTATACAGTTAGATACGAAATTATCAATCTTTG-----AAACAGGGATTAAAGTGGTGGATCTTTTAGCTCCGTATCGCCGTGGAGGAAAAATCGGGCTATTCGGGGGAGCTGGCGTGGGTAAAACAGTACTTATCATGGAATTGATCAACAACATTGCCAAAGCTCATGGAGGCGTATCTGTATTTGGCGGAGTAGGCGAACGTACTCGTGAAGGAAATGATCTTTACATGGAAATGAAAGAATCCGGGGTGATTAATGAAAAAAATATTGCGGAATCAAAAGTAGCTCTAGTCTATGGTCAAATGAATGAACCGCCAGGAGCTCGTATGAGAGTTGGTTTGACTGCACTAACTATGGCGGAATATTTCCGGGATGTTAATGAACAAGACGTGCTTCTATTCATCGACAATATCTTTCGTTTCGTCCAAGCGGGGTCAGAAGTATCCGCCTTATTAGGGAGAATGCCTTCCGCAGTGGGTTATCAACCCACTCTTAGTACAGAAATGGGTTCTTTGCAAGAAAGAATTACTTCCACCAAAGAGGGATCTATAACTTCGATCCAAGCAGTTTATGTACCTGCAGATGATTTGACCGACCCCGCTCCTGCCACGACATTTGCACATTTAGATGCTACTACCGTACTATCAAGAGGATTAGCTGCAAAAGGTATTTATCCAGCAGTGGATCCTTTAGATTCGACGTCAACTATGTTACAACCTAACATCGTTGGTGAGGAACATTATGAAACTGCGCAAAAAGTTAAGCAAACTTTACAACGTTACAAAGAACTTCAGGACATTATAGCTATTCTGGGGTTGGACGAATTATCCGAAGAAGATCGTTTAACTGTAGCAAGAGC-----ACGAAAAATTGAGCGTTTCTTATCACAACCCTTCTTCGTGGCAGAAGTCTTTACCGGTTCTCCAGGAAAATATGTTGGTCTCGCGGAAACAGTTAGGGGGTTTCAACTGATCCTTTCCGGAGAATTAGATGGTCTTCCCGAACAGGCCTTTTATTTGGTGGGTAACATCGATGAAGCTACCGCGAAAGCTATGAACTTAGA   [1447]
Eriospermum_abyssinicum                  ------TGTCTGCGGTTTCCACACTTGAAGAA------AAAAACCTAGGGCGTATCGCTCAAATTATTGGCCCGGTACTGGATGTTGTTTTTTCCCCGGGGAAGATGCCTAATATTTATAACGCTTTGGTAGTTAAAGGTCGAGATACTGTTGGTCAGCAAATTAATGTGACTTGCGAGGTACAACAATTATTAGGAAATAATCGAGTTAGAGCTGTAGCTATGAGTGCTACAGATGGTCTGACGAGAGGAATGGAAGTGATTGACACGGGAGCTCCTCTAAGTGTTCCGGTCGGCGGCGCTACTCTCGGGCGAATTTTCAATGTTCTTGGAGAGCCTGTTGATAATTTAGGCCCTGTAGATACTCGTACAACATCTCCTATTCATAGATCTGCACCTGCCTTTATACAGTTAGATACGAAATTATCAATCTTTG-----AAACAGGGATTAAAGTAGTGGATCTTTTAGCTCCGTATCGCCGTGGAGGAAAAATCGGACTATTTGGGGGAGCTGGCGTGGGTAAAACAGTACTTATCATGGAATTGATCAACAACATTGCCAAAGCTCATGGAGGCGTATCCGTATTTGGCGGAGTAGGCGAACGTACTCGTGAAGGAAATGATCTTTACATGGAAATGAAAGAATCCGGGGTGATTAATGAAAAAAATATTGCGGAATCAAAAGTCGCTCTAGTCTATGGTCAAATGAATGAACCGCCAGGAGCTCGTATGAGAGTTGGTTTAACTGCACTAACTATGGCGGAATATTTCCGGGATGTTAATGAACAAGACGTGCTTCTATTCATCGACAATATCTTTCGTTTCGTCCAAGCGGGGTCAGAAGTATCCGCCTTATTAGGGAGAATGCCTTCCGCAGTGGGTTATCAACCCACTCTTAGTACAGAAATGGGTTCTTTGCAAGAAAGAATTACTTCCACCAAAGAGGGATCTATAACTTCGATCCAAGCAGTTTATGTACCTGCAGATGATTTGACCGACCCCGCTCCTGCCACGACATTTGCACATTTAGATGCTACTACCGTACTATCAAGAGGATTAGCTGCAAAAGGTATTTATCCAGCAGTGGATCCTTTAGATTCAACGTCAACTATGTTACAACCTAATATCGTTGGCGAGGGACATTATGAAACTGCGCAAAAAGTTAAGCAAACTTTACAACGTTACAAAGAACTTCAGGACATTATAGCTATCCTGGGGTTGGACGAATTATCCGAAGAAGATCGTTTAACTGTAGCAAGAGC-----ACGAAAAATTGAGCGTTTCTTATCACAACCCTTCTTCGTGGCAGAAGTCTTTACCGGTTCCCCAGGAAAATATGTTGGTCTCGCGGAAACAGTTAGGGGGTTTCAACTGATCCTTTCCGGAGAATTAGATGGTCTTCCCGAACAGGCCTTTTATTTGGTGGGTAACATCGATGAAGCTACCGCGAAAGCTATGAACTTAGA   [1447]
Eriospermum_parvifolium                  ------GTCCTGCGGTTTCCACACTTGAAGAA------AAAAACCTAGGGCGTATCGCTCAAATTATTGGCCCGGTACTGGATGTTGTTTTTTCCCCGGGGAAGATGCCTAATATTTATAACGCTTTGGTAGTTAAGGGTCGAGATACTGTTGGTCAGCAAATTAATGTGACTTGCGAGGTACAACAATTATTAGGAAATAATCGAGTTAGAGCTGTAGCTATGAGTGCTACAGATGGTCTGACGAGAGGAATGGAAGTGATTGACACGGGAGCTCCTCTAAGTGTTCCGGTCGGCGGCGCTACTCTCGGGCGAATTTTCAACGTTCTTGGAGAGCCTGTTGATAATTTAGGTCCTGTAGATACTCGTACAACATCTCCTATTCATAGATCTGCGCCTGCCTTTATACAGTTAGATACGAAATTATCAATCTTTG-----AAACAGGGATTAAAGTGGTGGATCTTTTAGCTCCGTATCGCCGTGGAGGAAAAATCGGACTATTCGGGGGAGCTGGCGTGGGTAAAACAGTACTTATCATGGAATTGATCAACAACATTGCCAAAGCTCATGGAGGCGTATCCGTATTTGGCGGAGTAGGCGAACGTACTCGTGAAGGAAATGATCTTTACATGGAAATGAAAGAATCTGGGGTGATTAATGAAAAAAATATTGCGGAATCAAAAGTAGCTCTAGTCTATGGTCAAATGAATGAACCGCCAGGAGCTCGTATGAGAGTTGGTTTAACTGCACTAACTATGGCGGAATATTTCCGGGATGTTAATGAACAAGACGTGCTTCTATTCATCGACAATATCTTTCGTTTCGTCCAAGCGGGGTCAGAAGTATCCGCCTTATTAGGGAGAATGCCTTCCGCAGTGGGTTATCAACCCACTCTTAGTACAGAAATGGGTTCTTTGCAAGAAAGGATTACTTCCACCAAAGAGGGATCTATAACTTCGATCCAAGCAGTTTATGTACCTGCAGATGATTTGACCGACCCCGCTCCTGCCACGACATTTGCACATTTAGATGCTACTACCGTACTATCAAGAGGATTAGCTGCAAAAGGTATTTATCCAGCAGTGGATCCTTTAGATTCAACGTCAACTATGTTACAACCTAACATCGTTGGCGAGGAACATTATGAAACTGCGCAAAAAGTTAAGCAAACTTTACAACGTTACAAAGAACTTCAGGACATTATAGCTATCCTGGGGTTGGACGAATTATCCGAAGAAGATCGTTTAACTGTAGCAAGAGC-----ACGAAAAATTGAGCGTTTCTTATCACAACCCTTCTTCGTGGCAGAAGTCTTTACCGGTTCTCCAGGAAAATATGTTGGTCTCGCGGAAACAGTTAGGGGGTTTCAACTGATTCTTTCCGGAGAATTAGATGGTCTTCCCGAACAGGCCTTTTATTTGGTGGGTAACATCGACGAAGCTACCGCGAAAGCTATGAACTTAGA   [1447]
Anemarrhena_asphodeloides                ----TGGTCCTGCGGTTTCCGCACTTGAAGAA------AAAAACCTAGGGCGTATCGCTCAAATTATTGGCCCAGTACTGGATGTTGTTTTTCCCCCGGGCAAGCTGCCTAATATTTATAACGCTTTGGTAGTTAAAGGTCGCGATATTGTCGGTCAGCAAATTAATGTGACTTGTGAGGTACAACAATTATTAGGAAATAATCGAGTTAGAGCTGTAGCTATGAGTGCTACAGATGGTCTGACGAGAGGAATGGAAGTGGTTGACACAGGAGCTCCTCTAAGTGTTCCGGTCGGCGGAGCTACTCTCGGGCGAATTTTCAATGTTCTTGGAGAACCTGTTGATAATTTAGGTCCTGTAGATACTCGTACAACATCTCCTATTCATAGATCTGCGCCTGCCTTTATACAGTTAGATACGAAATTATCAATCTTTG-----AAACAGGGATTAAAGTGGTGGATCTTTTAGCTCCGTATCGCCGTGGAGGAAAAATCGGACTATTTGGGGGAGCTGGCGTGGGTAAAACAGTACTTATCATGGAATTGATCAACAACATTGCCAAAGCTCACGGGGGCGTATCCGTATTTGGCGGAGTAGGCGAACGTACTCGTGAAGGAAATGATCTCTACATGGAAATGAAAGAATCCGGGGTGATTAATGAAAAAAATATTGCAGAATCAAAAGTAGCTTTAGTCTATGGTCAAATGAATGAACCGCCGGGAGCTCGTATGAGAGTTGGTTTGACTGCACTAACCATGGCGGAATATTTCCGGGATGTTAATGAACAAGACGTGCTTCTATTCATCGACAATATCTTTCGTTTCGTCCAAGCGGGGTCAGAAGTATCCGCCTTATTAGGGAGAATGCCTTCCGCAGTGGGTTATCAACCCACCCTTAGTACAGAAATGGGTTCTTTGCAAGAAAGAATTACTTCCACCAAAGAGGGATCTATAACTTCGATCCAAGCAGTTTATGTACCTGCAGATGATTTGACCGACCCCGCTCCTGCCACGACATTTGCACATTTAGATGCTACTACCGTACTATCAAGAGGATTAGCTGCCAAAGGTATTTATCCAGCAGTAGATCCTTTAGATTCAACGTCAACTATGTTACAACCTCGGATCGTTGGCGAGGAACATTATGAAACTGCGCAAAGAGTTAAGGAAACTTTACAACGTTACAAAGAACTTCAGGACATTATAGCTATCCTGGGGTTGGACGAATTATCCGAAGAAGATCGTCTAACTGTAGCAAGAGC-----ACGAAAAATTGAGCGTTTCTTATCACAACCCTTCTTCGTGGCAGAAGTCTTTACCGGTTCTCCAGGGAAATATGTTGGTCTCGCAGAAACAATTAGAGGGTTTCAGCTGATACTTTCCGGCGAATTAGATGGTCTTCCCGAGCAGGCCTTTTATTTGGTGGGTAACATCGATGAAGCTACCGCGAAAGCTATGAACTTAGA   [1449]
Anthericum_liliago                       ----------GCGGGTTTCCACACTTGAAGAA------AAAAACCTAGGGCGTATCGCTCAAATTATTGGTCCAGTACTGGATGTTGTTTTTCCCCCGGGCAAGATGCCTAATATTTTTAACGCTTTGGTAGTTAAAGGTCGCGATACTGTCGGTCAGCAAATTAATGTGACTTGTGAAGTACAACAATTATTAGGAAATAATCGAGTTAGAGCTGTAGCTATGAGTGCTACAGACGGTCTGACGAGAGGAATGGAAGTGATTGACACAGGAGCTGCTCTAAGTGTTCCGGTCGGTGGAGCTACTCTCGGGCGAATTTTCAATGTTCTTGGAGAACCTGTTGATAATTTAGGTCCTGTAGATACTGGTACAACATCTCCTATTCATAGATCTGCGCCTGCCTTTATACAGTTAGATACAAAATTATCAATCTTTG-----AAACAGGGATTAAAGTGGTGGATCTTTTAGCTCCGTATCGCCGTGGAGGGAAAATCGGACTATTTGGGGGAGCTGGCGTCGGTAAAACAGTACTTATCATGGAATTGATCAACAACATTGCTAAAGCTCACGGAGGCGTATCCGTATTTGGCGGAGTAGGCGAACGTACTCGTGAAGGAAATGATCTTTACATGGAAATGAAAGAATCCGGGGTAATTAATGAAAAAAATATTGCAGAATCAAAAGTAGCAATAGTCTATGGTCAAATGAACGAACCGCCGGGAGCTCGTATGAGAGTTGGTTTGACTGCACTAACCATGGCGGAATATTTCCGGGATGTTAATGAGCAAGACGTGCTTCTATTCATCGACAATATCTTTCGTTTTGTCCAAGCGGGGTCAGAAGTATCTGCTTTATTAGGGAGAATGCCTTCTGCAGTAGGTTATCAACCTACCCTTAGTACAGAAATGGGTTCTTTGCAAGAAAGAATTACTTCCACCAAAGAGGGATCTATAACTTCGATCCAAGCAGTTTATGTACCTGCAGATGATTTGACCGACCCCGCTCCTGCCACGACATTTGCACATTTAGATGCTACTACCGTACTATCAAGAGGATTAGCTGCCAAAGGTATTTATCCAGCAGTAGATCCTTTAGATTCAACGTCAACTATGTTACAACCTCGGATCGTTGGCGAGGAACATTATGAAACTGCGCAAAGAGTTAAGCAAACTTTACAACGTTACAAAGAACTTCAGGACATTATAGCTATCCTTGGGTTGGACGAATTATCCGAAGAAGATCGTCTAACTGTAGCAAGAGC-----ACGAAAAATTGAGCGTTTCTTATCACAACCCTTCTTCGTGGCAGAAGTCTTTACCGGTTCTCCAGGGAAATATGTTGGTCTCGCAGAAACAATTAGGGGGTTTCAACTGATCCTTTCCGGAGAATTAGATAGTCTTCCCGAGCAGGCCTTTTATTTAGTGGGTAATATCGATGAAGCTACCGCCGGNGCTATGAAATTAG-   [1442]
Paradisea_liliastrum                     -------------GGTTTCCACACTTGAAGAA------AAAAACCTAGGGCGTATCGCTCAAATTATTGGTCCAGTACTGGATGTTGTTTTTCCCCGGGGCAAGATGCCTAATATTTTTAACGCTTTGGTAGTTAAAGGTCGCGATACTGTCGGTCAGCAAATTAATGTGACTTGTGAAGTACAACAATTATTAGGAAATAATCGAGTTAGAGCTGTAGCTATGAGTGCTACAGACGGTCTGACGAGAGGAATGGAAGTGATTGACACAGGAGCTGCTCTAAGTGTTCCGGTCGGTGGAGCTACTCTCGGGCGAATTTTCAATGTTCTTGGAGAACCTGTTGATAATTTAGGTCCTGTAGATACTCGTACAACATCTCCTATTCATAGATCTGCGCCTGCCTTTATACAGTTAGATACAAAATTATCAATCTTTG-----AAACAGGGATTAAAGTGGTGGATCTTTTAGCTCCGTATCGCCGTGGAGGGAAAATAGGACTATTTGGGGGAGCTGGCGTCGGTAAAACAGTACTTATCATGGAATTGATCAACAACATTGCTAAAGCTCACGGAGGCGTATCCGTATTTGGCGGAGTAGGCGAACGTACTCGTGAAGGAAATGATCTTTACATGGAAATGAAAGAATCCGGGGTAATTAATGAAAAAAATATTGCAGAATCAAAAGTAGCTTTAGTCTATGGTCAAATGAACGAACCGCCGGGAGCTCGTATGAGAGTTGGTTTAACTGCACTAACCATGGCGGAATATTTCCGGGATGTTAATGAGCAAGACGTGCTTCTATTCATCGACAATATCTTTCGTTTTGTCCAAGCGGGGTCAGAAGTATCTGCTTTATTAGGGAGAATGCCTTCTGCAGTAGGTTATCAACCTACCCTTAGTACAGAAATGGGTTCTTTGCAAGAAAGAATTACTTCCACCAAAGAGGGATCTATAACTTCGATCCAAGCAGTTTATGTACCTGCAGATGATTTGACCGACCCCGCTCCTGCCACGACATTTGCACATTTAGATGCTACTACCGTACTATCAAGAGGATTAGCTGCCAAAGGTATTTATCCAGCAGTAGATCCTTTAGATTCAACGTCAACTATGTTACAACCTCGGATCGTTGGAGAGGAACATTATGAAACTGCGCAAAGAGTTAAGCAAACTTTACAACGTTACAAAGAACTTCAGGACATTATAGCTATCTTGGGTTTGGACGAATTATCCGAAGAAGATCGTCTAACTGTAGCAAGAGC-----ACGAAAAATTGAGCGTTTCTTATCACAACCCTTCTTCGTGGCAGAAGTCTTTACCGGTTCTCCAGGGAAATATGTTGGTCTCGCAGAAACAATTAGGGGGTTTCAACTGATACTTTCCGGAGAATTAGATAGTCTTCCCGAGCAGGCCTTTTATTTAGTGGGTAATATCGATGAAGCTACCGCGAAAGCTATGAATTTAGA   [1440]
Anthericum_ramosum                       ---CTGGTCCTGCGGTTTCCACACTTGAAGAA------AAAAACCTAGGGCGTATCGCTCAAATTATTGGTCCAGTACTGGATGTTGTTTTTCCCCCGGGCAAGATGCCTAATATTTTTAACGCTTTGGTAGTTAAAGGTCGCGATACTGTCGGTCAGCAAATTAATGTGACTTGTGAAGTACAACAATTATTAGGAAATAATCGAGTTAGAGCTGTAGCTATGAGTGCTACAGACGGTCTGACGAGAGGAATGGAAGTGATTGACACAGGAGCTGCTCTAAGTGTTCCGGTCGGTGGAGCTACTCTCGGGCGAATTTTCAATGTTCTTGGAGAACCTGTTGATAATTTAGGTCCTGTAGATACTCGTACAACATCTCCTATTCATAGATCTGCGCCTGCCTTTATACAGTTAGATACAAAATTATCAATCTTTG-----AAACAGGGATTAAAGTGGTGGATCTTTTAGCTCCGTATCGCCGTGGAGGGAAAATCGGACTATTTGGGGGAGCTGGCGTCGGTAAAACAGTACTTATCATGGAATTGATCAACAACATTGCTAAAGCTCACGGAGGCGTATCCGTATTTGGCGGAGTAGGCGAACGTACTCGTGAAGGAAATGATCTTTACATGGAAATGAAAGAATCCGGGGTAATTAATGAAAAAAATATTGCAGAATCAAAAGTAGCTTTAGTCTATGGTCAAATGAACGAACCGCCGGGAGCTCGTATGAGAGTTGGTTTGACTGCACTAACCATGGCGGAATATTTCCGGGATGTTAATGAGCAAGACGTGCTTCTATTCATCGACAATATCTTTCGTTTTGTCCAAGCGGGGTCAGAAGTATCTGCTTTATTAGGGAGAATGCCTTCTGCAGTAGGTTATCAACCTACCCTTAGTACAGAAATGGGTTCTTTGCAAGAAAGAATTACTTCCACCAAAGAGGGATCTATAACTTCGATCCAAGCAGTTTATGTACCTGCAGATGATTTGACCGACCCCGCTCCTGCCACGACATTTGCACATTTAGATGCTACTACCGTACTATCAAGAGGATTAGCTGCCAAAGGTATTTATCCAGCAGTAGATCCTTTAGATTCAACGTCAACTATGTTACAACCTCGGATCGTTGGCGAGGAACATTATGAAACTGCGCAAAGAGTTAAGCAAACTTTACAACGTTACAAGGAACTTCAGGACATTATAGCTATCTTGGGTTTGGACGAATTATCCGAAGAAGATCGTCTAACTGTAGCAAGAGC-----ACGAAAAATTGAGCGTTTCTTATCACAACCCTTCTTCGTGGCAGAAGTCTTTACCGGTTCTCCAGGGAAATATGTTGGTCTCGCAGAAACAATTAGGGGGTTTCAACTGATACTTTCCGGAGAATTAGATAGTCTTCCCGAGCAGGCCTTTTATTTAGTGGGTAATATCGACGAAGCTACCGCGAAAGCTATGAATTTAGA   [1450]
Chlorophytum_orchidastrum                ---TCTGTCCTGCGGTTTCCACACTTGAAGAA------AAAAACCTAGGGCGTATCGCTCAAATTATTGGTCCAGTACTGGATGTTGTTTTTCCCCCGGGTAAGATGCCTAATATTTTTAACGCTTTGGTAGTTAAAGGTCGCGATACTGTCGGTCAGCAAATTAATGTGACTTGTGAAGTACAACAATTATTAGGAAATAATCGAGTTAGAGCTGTAGCTATGAGTGCTACAGACGGTCTGACGAGGGGAATGGAAGTGATTGACACAGGAGCTGCTCTAAGTGTTCCGGTCGGTGGAGCTACTCTCGGGCGAATTTTCAATGTTCTTGGAGAACCTGTTGATAATTTAGGTCCTGTAGATACTCGTACAACATCTCCTATTCATAGATCTGCGCCTGCCTTTATACAGTTAGATACAAAATTAGCAATCTTTG-----AAACAGGGATTAAAGTGGTGGATCTTTTAGCTCCGTATCGCCGTGGAGGGAAAATCGGACTTTTTGGGGGAGCTGGCGTCGGTAAAACAGTACTTATCATGGAATTGATCAACAACATTGCTAAAGCTCACGGAGGCGTATCCGTATTTGGCGGAGTAGGCGAACGTACTCGTGAAGGAAATGATCTTTACATGGAAATGAAAGAATCCGGGGTAATTAATGAAAAAAATATTGCAGAATCAAAAGTAGCTTTAGTCTATGGTCAAATGAACGAACCGCCGGGAGCTCGTATGAGAGTTGGTTTGACTGCACTAACCATGGCGGAATATTTCCGGGATGTTAATGAGCAAGACGTGCTTCTATTCATCGACAATATCTTTCGTTTTGTCCAAGCGGGGTCAGAAGTATCTGCTTTATTAGGGAGAATGCCTTCCGCAGTAGGTTATCAACCTACCCTTAGTACAGAAATGGGTTCTTTGCAAGAAAGAATTACTTCCACCAAAGAGGGATCTATAACTTCGATCCAAGCGGTTTATGTACCTGCAGATGATTTGACCGACCCCGCTCCTGCCACGACATTTGCACATTTAGATGCTACTACCGTACTATCAAGAGGATTAGCTGCCAAAGGTATTTATCCAGCAGTAGATCCTTTAGATTCAACGTCAACCATGTTACAACCTCGGATCGTTGGCGAGGAACATTATGAAACTGCGCAAAGAGTTAAGCAAACTTTACAACGTTACAAAGAACTTCAGGACATTATAGCTATCTTGGGTTTGGACGAATTATCCGAAGACGATCGTCTAACTGTAGCAAGAGC-----ACGAAAAATTGAGCGTTTCTTATCACAACCCTTCTTCGTGGCAGAAGTCTTTACCGGTTCTCCAGGGAAATATGTTGGTCTCGCAGAAACAATTAGGGGGTTTCAACTGATACTTTCCGGAGAATTAGATAGTCTTCCCGAGCAGGCCTTTTATTTAGTGGGTAATATCGATGAAGCTACCGCGAAAGCTATGAATTTAGA   [1450]
Chlorophytum_tetraphyllum                -----TGTCCTGCGGTTTCCACACTTGAAGAA------AAAAACCTAGGGCGTATCGCTCAAATTATTGGTCCAGTACTGGATGTTGTTTTTCCCCCGGGTAAGATGCCTAATATTTTTAACGCTTTGGTAGTTAAAGGTCGCGATACTGTCGGTCAGCAAATTAATGTGACTTGTGAAGTACAACAATTATTAGGAAATAATCGAGTTAGAGCTGTAGCTATGAGTGCTACAGACGGTCTGACGAGGGGAATGGAAGTGATTGACACAGGAGCTGCTCTAAGTGTTCCGGTCGGTGGAGCTACTCTCGGGCGAATTTTCAATGTTCTTGGAGAACCTGTTGATAATTTAGGTCCTGTAGATACTCGTACAACATCTCCTATTCATAGATCTGCGCCTGCCTTTATACAGTTAGATACAAAATTATCAATCTTTG-----AAACAGGGATTAAAGTGGTGGATCTTTTAGCTCCGTATCGCCGTGGAGGGAAAATCGGACTTTTTGGGGGAGCTGGCGTCGGTAAAACAGTACTTATCATGGAATTGATCAACAACATTGCTAAAGCTCACGGAGGCGTATCCGTATTTGGCGGAGTAGGCGAACGTACTCGTGAAGGAAATGATCTTTACATGGAAATGAAAGAATCGGGGGTAATTAATGAAAAAAATATTGCAGAATCAAAAGTAGCTTTAGTCTATGGTCAAATGAACGAACCGCCGGGAGCTCGTATGAGAGTTGGTTTGACTGCACTAACCATGGCGGAATATTTCCGGGATGTTAATGAGCAAGACGTGCTTCTATTCATCGACAATATCTTTCGTTTTGTCCAAGCGGGGTCAGAAGTATCTGCTTTATTAGGGAGAATGCCTTCCGCAGTAGGTTATCAACCTACCCTTAGTACAGAAATGGGTTCTTTGCAAGAAAGAATTACTTCCACCAAAGAGGGATCTATAACTTCGATCCAAGCAGTTTATGTACCTGCAGATGATTTGACCGACCCCGCTCCTGCCACGACATTTGCACATTTAGATGCTACTACCGTACTATCAAGAGGATTAGCTGCCAAAGGTATTTATCCAGCAGTAGATCCTTTAGATTCAACGTCAACCATGTTACAACCTCGGATCGTTGGCGAGGAACATTATGAAACTGCGCAAAGAGTTAAGCAAACTTTACAACGTTACAAAGAACTTCAGGACATTATAGCTATCTTGGGTTTGGACGAATTATCCGAAGACGATCGTCTAACTGTAGCAAGAGC-----ACGAAAAATTGAGCGTTTCTTATCACAACCCTTCTTCGTGGCAGAAGTCTTTACCGGTTCTCCAGGGAAATATGTTGGTCTCGCAGAAACAATTAGGGGGTTTCAACTGATACTTTCCGGAGAATTAGATAGTCTTCCCGAGCAGGCCTTTTATTTAGTGGGTAATATCGATGAAGCTGCCGCGAAAGCTATGAATTTAGA   [1448]
Paradisea_minor                          ------GTCCTGCGGTTTCCACACTTGAAGAA------AAAAACCTAGGACGTATCGCTCAAATTATTGGTCCAGTACTGGATGTTGTTTTTCCCCCGGGTAAGATGCCTAATATTTTTAACGCTTTGGTAGTTAAAGGTCGCGATACTGTCGGTCAGCAAATTAATGTGACTTGTGAAGTACAACAATTATTAGGAAATAATCGAGTTAGAGCTGTAGCTATGAGTGCTACAGACGGTCTGACGAGGGGAATGGAAGTGATTGACACAGGAGCTGCTCTAAGTGTTCCGGTCGGTGGAGCTACTCTCGGGCGAATTTTCAATGTTCTTGGAGAACCTGTTGATAATTTAGGTCCTGTAGATACTCGTACAACATCTCCTATTCATAGATCTGCGCCTGCCTTTATACAGTTAGATACAAAATTATCAATCTTTG-----AAACAGGGATTAAAGTGGTGGATCTTTTAGCTCCGTATCGCCGTGGAGGGAAAATCGGACTATTTGGGGGAGCTGGCGTCGGTAAAACAGTACTTATCATGGAATTGATCAACAACATTGCTAAAGCTCACGGAGGCGTATCCGTATTTGGCGGAGTAGGCGAACGTACTCGTGAAGGAAACGATCTTTACATGGAAATGAAAGAATCCGGGGTAATTAATGAAAAAAATATTGCAGAATCAAAAGTAGCTTTAGTCTATGGTCAGATGAACGAACCGCCGGGAGCTCGTATGAGAGTTGGTTTGACTGCACTAACCATGGCGGAATATTTCCGGGATGTTAATGAGCAAGACGTGCTTCTATTCATCGACAATATCTTTCGTTTTGTCCAAGCGGGGTCAGAAGTATCTGCTTTATTAGGGAGAATGCCTTCCGCAGTAGGTTATCAACCTACCCTTAGTACAGAAATGGGTTCTTTGCAAGAAAGAATTACTTCCACCAAAGAGGGATCTATAACTTCGATCCAAGCAGTTTATGTACCTGCAGATGATTTGACCGACCCGGCTCCTGCCACGACATTTGCACATTTAGATGCTACTACCGTACTATCAAGAGGATTAGCTGCCAAAGGTATTTATCCAGCAGTAGATCCTTTAGATTCAACGTCAACTATGTTACAACCTCGGATCGTTGGCGAGGAACATTATGAAACTGCGCAAAGAGTTAAGCAAACTTTACAACGTTACAAAGAACTTCAGGACATTATAGCTATCTTGGGTTTGGACGAATTATCCGAAGACGATCGTCTAACTGTAGCAAGAGC-----ACGAAAAATTGAGCGTTTCTTATCACAACCCTTCTTCGTGGCAGAAGTCTTTACCGGTTCTCCAGGGAAATATGTTGGTCTCGCAGAAACAATTAGGGGGTTTCAACTGATACTTTCCGGAGAATTAGATAGTCTTCCCGAGCAGGCCTTTTATTTAGTGGGTAATATCGATGAAGCTACCGCGAAAGCTATGA-------   [1440]
Chlorophytum_suffruticosum               ---------CTGCGGTTTCCACACTTGAAGAA------AAAAACCTAGGGCGTATCGCTCAAATTATTGGTCCAGTACTGGATGTTGTTTTTCCCCCGGGCAAGATGCCTAATATTTTTAACGCTTTAGTAGTTAAAGGTCGCGATACTGTCGGTCAGCAAATTAATGTGACTTGTGAAGTACAACAATTATTAGGAAATAATCGAGTTAGAGCTGTAGCTATGAGTGCTACAGACGGTTTGACGAGAGGAATGGAAGTGATTGACACAGGAGCTGCTCTAAGTGTTCCGGTCGGTGGAGCTACTCTCGGGCGAATTTTCAATGTTCTTGGAGAACCTGTTGATAATTTAGGTCCTGTAGATACTCGTACAACATCTCCTATTCATAGATCTGCGCCTGCCTTTATACAGTTAGATACAAAATTATCAATCTTTG-----AAACAGGGATTAAAGTGGTGGATCTTTTAGCTCCGTATCGCCGTGGAGGGAAAATCGGACTATTTGGGGGAGCTGGCGTCGGTAAAACAGTACTTATCATGGAATTGATCAACAACATTGCTAAAGCTCACGGAGGCGTATCCGTATTTGGCGGAGTAGGCGAACGTACTCGTGAAGGAAATGATCTTTACATGGAAATGAAAGAATCAGGGGTAATTAATGAAAAAAATATTGCAGAATCAAAAGTAGCTTTAGTCTATGGTCAAATGAACGAGCCGCCGGGAGCTCGTATGAGAGTTGGTTTGACTGCACTAACCATGGCGGAATATTTCCGGGATGTTAATGAGCAAGACGTGCTTCTATTCATCGACAATATTTTTCGTTTTGTCCAAGCGGGGTCAGAAGTATCTGCTTTATTAGGGAGAATGCCTTCCGCAGTAGGTTATCAACCTACCCTTAGTACAGAAATGGGCTCTTTGCAAGAAAGAATTACTTCCACCAAAGAGGGATCTATAACTTCGATCCAAGCAGTTTATGTACCTGCAGATGATTTGACCGACCCCGCTCCTGCCACGACATTTGCACATTTAGATGCTACTACCGTACTATCAAGAGGATTAGCTGCCAAAGGTATTTATCCAGCAGTAGATCCTTTAGATTCAACGTCAACTATGTTACAACCTCGGATCGTTGGCGAGGAACATTATGAAACTGCGCAAAGAGTTAAGCAAACTTTACAACGTTACAAAGAACTTCAGGACATTATAGCTATCTTGGGTTTGGACGAATTATCCGAAGAAGATCGTCTAACTGTAGCAAGAGC-----ACGAAAAATTGAGCGTTTCTTATCACAACCCTTCTTCGTGGCAGAAGTCTTTACCGGTTCTCCAGGGAAATATGTTGGTCTCGCAGAAACAATTAGGGGGTTTCAACTGATACTTTCCGGAGAATTAGATAGTCTTCCCGAGCAGGCCTTTTATTTAGTGGGTAATATCGATGAAGCTACCGCGAAAGCTATGAATTTAGA   [1444]
Hagenbachia_panamensis                   -----TGTCCTGCGGTTTCCACACTTGAAGAA------AAAAACCTAGGGCGTATCGCTCAAATTATTGGTCCAGTACTGGATGTTGTTTTTCCCCCGGGCAAGATGCCTAATATTTTTAACGCTTTGGTAGTTAAAGGTCGCGATACTGTCGGTCAGCAAATTAATGTGACTTGTGAAGTACAACAATTATTAGGAAATAATCGAGTTAGAGCTGTAGCTATGAGTGCTACAGATGGTCTGACGAGGGGAATGGAAGTGATTGACACAGGAGCTGCTCTAAGTGTTCCGGTCGGTGGAGCTACTCTCGGGCGAATTTTCAATGTTCTTGGAGAACCTGTTGATAATTTAGGTCCTGTAGATACTCGTACAACATCTCCTATTCATAGATCTGCGCCTGCCTTTATACAGTTAGATACAAAATTATCAATCTTTG-----AAACAGGGATTAAAGTGGTGGATCTTTTAGCTCCGTATCGCCGTGGAGGGAAAATCGGACTATTTGGGGGAGCTGGCGTCGGTAAAACAGTACTTATCATGGAATTGATCAACAACATTGCTAAAGCTCACGGAGGCGTATCCGTATTTGGCGGAGTAGGCGAACGTACTCGTGAAGGAAATGATCTTTACATGGAAATGAAAGAATCCGGGGTAATTAATGAAAAAAATATTGCAGAATCAAAAGTAGCTTTAGTCTATGGTCAAATGAACGAACCGCCGGGAGCTCGTATGAGAGTTGGTTTGACTGCACTAACCATGGCGGAATATTTCCGGGATGTTAATGAGCAAGACGTGCTTCTATTCATCGACAATATCTTTCGTTTTGTCCAAGCGGGGTCAGAAGTATCTGCTTTATTAGGGAGAATGCCTTCCGCAGTAGGTTATCAACCTACCCTTAGTACAGAAATGGGTTCTTTGCAAGAAAGAATTACTTCCACCAAAGAGGGATCTATAACTTCGATCCAAGCAGTTTATGTACCTGCAGATGATTTGACCGACCCCGCTCCTGCCACGACATTTGCACATTTAGATGCTACTACCGTACTATCAAGAGGATTAGCTGCCAAAGGTATTTATCCAGCAGTAGATCCTTTAGATTCAACGTCAACCATGTTACAACCTCGGATCGTTGGCGAGGAACATTATGAAACTGCGCAAAGAGTTAAGCAAACTTTACAACGTTACAAAGAACTTCAGGACATTATAGCTATCTTGGGTTTGGACGAATTATCCGAAGAAGATCGTCTAACTGTAGCAAGAGC-----ACGAAAAATTGAGCGTTTCTTATCACAACCCTTCTTCGTGGCAGAAGTCTTTACCGGCTCTCCAGGGAAATATGTTGGTCTCGCAGAAACAATTAGGGGGTTTCAACTGATACTTTCCGGAGAATTAGATAGTCTTCCCGAGCAGGCCTTTTATTTAGTGGGCAATATCGATGAAGCTACCGCGAAAGCTATGAATTTAGA   [1448]
Leucocrinum_montanum                     -----GGTCCTGCGGTTTCCACACTTGAAGAA------AAAAACCTAGGGCGTATCGCTCAAATTATTGGTCCAGTACTGGATGTTGTTTTTCCCCCGGGCAAGCTGCCTAATATTTTTAACGCTTTGGTAGTTAAAGGTCGCGATACTGCCGGTCAGCAAATTAATGTGACTTGTGAAGTACAACAATTATTAGGAAATAATCGAGTTAGAGCTGTAGCTATGAGTGCTACAGACGGTCTGACGAGGGGAATGGAAGTGATTGACACAGGAGCTGCTCTAAGTGTTCCGGTCGGTGGAGCTACTCTCGGGCGAATTTTCAATGTTCTTGGAGAACCTGTTGATAATTTAGGTCCTGTAGATACTAGTACAACATCTCCTATTCATAGATCTGCGCCTGCCTTTATACAGTTAGATACAAAATTATCAATCTTTG-----AAACAGGGATTAAAGTGGTGGATCTTTTAGCTCCGTATCGCCGTGGAGGGAAAATCGGACTATTTGGGGGAGCTGGCGTCGGTAAAACAGTACTTATCATGGAATTGATCAACAACATTGCTAAAGCTCACGGAGGCGTATCCGTATTTGGCGGAGTAGGCGAACGTACTCGTGAAGGAAATGATCTTTACATGGAAATGAAAGAATCCGGGGTAATTAATGAAAAAAATATTGCAGAATCAAAAGTAGCTTTAGTCTATGGTCAAATGAACGAACCGCCGGGAGCTCGTATGAGAGTTGGTTTGACTGCACTAACCATGGCGGAATATTTCCGGGATGTTAATGAGCAAGACGTGCTTCTATTCATCGACAATATCTTTCGTTTTGTCCAAGCGGGGTCAGAAGTATCTGCTTTATTAGGGAGAATGCCTTCCGCAGTAGGTTATCAACCTACCCTTAGTACAGAAATGGGTTCTTTGCAAGAAAGAATTACTTCCACCAAAGAGGGATCTATAACTTCGATCCAAGCAGTTTATGTACCTGCAGATGATTTGACCGACCCCGCTCCTGCCACGACATTTGCACATTTAGATGCTACTACCGTACTATCAAGAGGATTAGCTTCCAAAGGTATTTATCCAGCAGTAGATCCTTTAGATTCAACGTCAACCATGTTACAACCTCGGATCGTTGGCGAGGAACATTATGAAATTGCGCAAAGAGTTAAGGAAACTTTACAACGTTACAAAGAACTTCAGGACATTATAGCTATCTTGGGTTTGGACGAATTATCCGAAGAAGATCGTCTAACTGTAGCAAGAGC-----ACGAAAAATTGAGCGTTTCTTATCACAACCCTTCTTCGTGGCAGAAGTCTTTACCGGTTCTCCAGGGAAATATGTTGGTCTCGCAGAAACAATTAGGGGGTTTCAACTGATACTTTCCGGAGAATTAGATAGTCTTCCCGAGCAGGCCTTTTATTTAGTGGGTAATATCGATGAAGCTACCGCGAAAGCTATGAATTTAGA   [1448]
Herreriopsis_elegans                     --------TCTGCGGTTTCCACACTTGAAGAA------AAAAACCTAGGGCGTATCGCTCAAATTATTGGCCCAGTACTGGATGTTGTTTTTCCCCCGGGCAAGATGCCTAATATTTATAACGCTTTGGTAGTTAAAGGTCGCGATACTGTCGGTCAGCAAATTAATGTGACTTGTGAAGTACAACAATTATTAGGAAATAATCGAGTTAGAGCTGTAGCTATGAGTGCTACAGACGGTCTGACGAGAGGAATGGAAGTGATTGACACAGGAGCTGCTCTAAGTGTTCCGGTCGGTGGAGCTACTCTCGGGCGAATTTTCAATGTTCTTGGAGAACCTGTTGATAATTTAGGTCCTGTAGATACTCGTACAACATCTCCTATTCATAGATCTGCGCCTGCCTTTATACAGTTAGATACAAAATTATCAATCTTTG-----AAACAGGGATTAAAGTGGTGGATCTTTTAGCTCCGTATCGCCGTGGAGGAAAAATCGGACTATTTGGGGGAGCTGGCGTGGGTAAAACAGTACTTATCATGGAATTGATCAACAACATTGCCAAAGCTCACGGAGGCGTATCCGTATTTGGCGGAGTAGGCGAACGTACTCGTGAAGGAAATGATCTTTACATGGAAATGAAAGAATCCGGGGTAATTAATGAAAAAAATATTGCAGAATCAAAAGTAGCTTTAGTCTATGGTCAAATGAACGAACCGCCGGGAGCTCGTATGAGAGTTGGTTTGACTGCACTAACCATGGCGGAATATTTCCGGGATGTTAATGAGCAAGACGTGCTTCTATTCATCGACAATATCTTTCGTTTTGTCCAAGCGGGGTCAGAAGTATCTGCTTTATTAGGGAGAATGCCTTCCGCAGTAGGTTATCAACCCACCCTTAGTACAGAAATGGGTTCTTTGCAAGAAAGAATTACTTCCACCAAAGAGGGATCTATAACTTCGATCCAAGCAGTTTATGTACCTGCAGATGATTTGACCGACCCCGCTCCTGCCACGACATTTGCACATTTAGATGCTACTACCGTACTATCAAGAGGATTAGCTGCCAAAGGTATTTATCCAGCAGTAGATCCTTTAGATTCAACGTCAACTATGTTACAACCTCGGATCGTTGGCGAGGAACATTATGAAACTGCGCAAAGAGTTAAGCAAACTTTACAACGTTACAAAGAACTTCAGGACATTATAGCTATCTTGGGTTTGGACGAATTATCCGAAGAAGATCGTCTAACTGTAGCAAGAGC-----ACGAAAAATTGAGCGTTTCTTATCACAACCCTTCTTCGTGGCAGAAGTCTTTACCGGTTCTCCAGGGAAATATGTTGGTCTCGCAGAAACAATTAGGGGGTTTCAACTGATACTTTCCGGAGAATTAGATAGTCTTCCCGAGCAGGCCTTTTATTTAGTGGGTAACATCGATGAAGCTACCGCGAAAGCTATGAATTTAGA   [1445]
Behnia_reticulata                        ---------CCGCGGTTTCCACACTTGAAGAA------AAAAACCTAGGGCGTATCGCTCAAATTATTGGCCCAGTACTGGATGTTGTTTTTCCCCCGGGCAAGATGCCTAATATTTATAACGCTTTGGTAGTTAAAGGTCGCGATACTGTCGGTCAACAAATTAATGTGACTTGTGAAGTACAACAATTATTAGGAAATAATCGAGTTAGAGCTGTAGCTATGAGTGCTACAGACGGTCTGACGAGAGGAATGGAAGTGATTGACACAGGAGCTGCTCTAAGTGTTCCGGTCGGTGGAGCTACTCTCGGGCGAATTTTCAATGTTCTTGGAGAACCTGTTGATAATTTAGGTCCTGTAGATACTCGTACAACATCTCCTATTCATAGATCTGCGCCTGCCTTTATACAGTTAGATACAAAATTATCAATCTTTG-----AAACAGGGATTAAAGTGGTGGATCTTTTAGCTCCGTATCGCCGTGGAGGAAAAATCGGACTATTTGGGGGAGCTGGCGTGGGTAAAACAGTACTTATCATGGAATTGATCAACAACATTGCCAAAGCTCACGGAGGCGTATCCGTATTTGGTGGAGTAGGCGAACGTACTCGTGAAGGAAATGATCTTTACATGGAAATGAAAGAATCCGGGGTAATTAATGAAAAAAATATTGCAGAATCAAAAGTAGCTTTAGTCTATGGTCAAATGAACGAACCGCCGGGAGCTCGTATGAGAGTTGGTTTGACTGCACTAACCATGGCGGAATATTTCCGGGATGTTAATGAGCAAGACGTGCTTCTATTCATCGACAATATCTTTCGTTTTGTCCAAGCGGGGTCAGAAGTATCTGCTTTATTAGGGAGAATGCCTTCCGCAGTAGGTTATCAACCCACCCTTAGTACAGAAATGGGTTCTTTGCAAGAAAGAATTACTTCCACCAAAGAGGGATCTATAACTTCGATCCAAGCAGTTTATGTACCTGCAGATGATTTGACCGACCCCGCTCCTGCCACGACATTTGCACATTTAGATGCTACTACCGTACTATCAAGAGGATTAGCTGCCAAAGGCATTTATCCAGCAGTAGATCCTTTAGATTCAACGTCAACTATGTTACAACCTCGGATTGTTGGCGAGGAACATTATGAAACTGCGCAAAGAGTTAAGCAAACTTTACAACGTTACAAAGAACTTCAGGACATTATAGCTATCCTGGGGTTGGACGAATTATCCGAAGAAGATCGTCTAACTGTAGCAAGAGC-----ACGAAAAATTGAGCGTTTCTTATCACAACCCTTCTTCGTGGCAGAAGTCTTTACCGGTTCTCCAGGGAAATATGTTGGTCTCGCAGAAACAATTAGGGGGTTTCAACTGATACTTTCCGGAGAATTAGATAGTCTTCCCGAGCAGGCCTTTTATTTAGTGGGTAACATCGATGAAGCTACCGCGAAAGCTATGAACTTAGA   [1444]
Herreria_salsaparilha                    -----TGTCCTGCGGTTTCCACACTTGAAGAA------AAAAACCTAGGGCGTATCGCTCAAATTATTGGCCCAGTACTGGATGTTGTTTTTCCCCCGGGCAAGATGCCTAATATTTATAACGCTTTGGTAGTTAAAGGTCGCGATACTGCCGGTCAACAAATTAATGTGACTTGTGAAGTACAACAATTATTAGGAAATAATCGAGTTAGAGCTGTAGCTATGAGTGCTACAGACGGTCTGACGAGAGGAATGGAAGTGATTGACACAGGAGCTGCTCTAAGTGTTCCGGTCGGTGGAGCTACTCTCGGGCGAATTTTCAATGTTCTTGGAGAACCTGTTGATAATTTAGGTCCTGTAGATACTCGTACAACATCTCCTATTCATAGATCTGCGCCTGCCTTTATACAGTTAGATACAAAATTATCAATCTTTG-----AAACAGGGATTAAAGTGGTGGATCTTTTAGCTCCGTATCGCCGTGGAGGAAAAATCGGACTATTTGGGGGAGCTGGCGTGGGTAAAACAGTACTTATCATGGAATTGATCAACAACATTGCCAAAGCTCACGGAGGCGTATCCGTATTTGGCGGAGTAGGCGAACGTACTCGTGAAGGAAATGATCTTTACATGGAAATGAAAGAATCCGGGGTAATTAATGAAAAAAATATTGCAGAATCAAAAGTAGCTTTAGTCTATGGTCAAATGAACGAACCGCCGGGAGCTCGTATGAGAGTTGGTTTGACTGCACTAACCATGGCGGAATATTTCCGTGATGTTAATGAGCAAGACGTGCTTCTATTCATCGACAATATCTTTCGTTTTGTCCAAGCGGGGTCAGAAGTATCTGCTTTATTAGGGAGAATGCCTTCCGCAGTAGGTTATCAACCCACCCTTAGTACAGAAATGGGTTCTTTGCAAGAAAGAATTACTTCCACCAAAGAGGGATCTATAACTTCGATCCAAGCAGTTTATGTACCTGCAGATGATTTGACCGACCCCGCTCCTGCCACGACATTTGCACATTTAGATGCTACTACCGTACTATCAAGAGGATTAGCTGCCAAAGGTATTTATCCAGCAGTAGATCCTTTAGATTCAACCTCAACTATGTTACAACCTCGGATCGTTGGCGAGGAACATTATGAAACTGCGCAAAGAGTTAAGCAAACTTTACAACGTTACAAAGAACTTCAGGACATTATAGCTATCCTGGGGTTGGACGAATTATCCGAAGAAGATCGTCTAACTGTAGCAAGAGC-----ACGAAAAATTGAGCGTTTCTTATCACAACCCTTCTTCGTGGCAGAAGTCTTTACCGGTTCTCCAGGGAAATATGTTGGTCTCGCAGAAACAATTAGGGGGTTTCAACTGATACTTTCCGGAGAATTAGATAGTCTTCCCGAGCAGGCCTTTTATTTAGTGGGTAACATCGATGAAGCTACCGCGAAAGCTATGAACTTAGA   [1448]
Camassia_cusickii                        ---CTGGTCCTGCGGTTTCCCCACTTGAAGAA------AAAAACCTAGGGCGTATCGCTCAAATTATTGGCCCAGTACTGGATGTTGTTTTTCCCCCGGGCAAGATGCCTAATATTTATAACGCTTTGGTAGTTAAAGGTCGCGATACTGTCGGTCAGCAAATTAATGTGACTTGTGAAGTACAACAATTATTAGGAAATAATCGAGTTAGAGCTGTAGCTATGAGTGCTACAGACGGTCTGACGAGAGGAATGGAAGTGATTGACACAGGAGCTGCTCTAAGTGTTCCGGTCGGTGGAGCTACTCTCGGGCGAATTTTCAATGTTCTTGGAGAACCTGTTGATAATTTAGGTCCTGTAGATACTCGTACAACATCCCCTATTCATAGATCTGCACCTGCCTTTATACAGTTAGATACAAAATTATCAATCTTTG-----AAACAGGGATTAAAGTGGTGGATCTTTTAGCTCCGTATCGCCGTGGAGGAAAAATCGGACTATTTGGGGGAGCTGGCGTGGGTAAAACAGTACTTATCATGGAATTGATCAACAACATTGCCAAAGCTCATGGAGGCGTATCCGTATTTGGCGGAGTAGGCGAACGTACTCGTGAAGGAAATGATCTCTACATGGAAATGAAAGAATCCGGGGTAATTAATGAAAAAAATATTGCAGAATCAAAAGTAGCTTTAGTCTATGGTCAAATGAATGAACCGCCGGGAGCTCGTATGAGAGTTGGTTTGACTGCACTAACCATGGCGGAATATTTCCGGGATGTTAATGAGCAAGACGTGCTTTTATTCATCGACAATATCTTTCGTTTTGTCCAAGCGGGGTCAGAAGTATCCGCTTTATTAGGGAGAATGCCTTCCGCAGTAGGTTATCAACCCACCCTTAGTACAGAAATGGGTTCTTTGCAAGAAAGAATTACTTCTACCAAAGAGGGATCTATAACTTCGATCCAAGCAGTTTATGTACCTGCAGATGATTTGACCGACCCCGCTCCTGCCACGACATTTGCACATTTAGATGCTACTACTGTACTATCAAGAGGATTAGCTGCCAAAGGTATTTATCCAGCAGTAGATCCTTTAGATTCGACGTCAACTATGTTACAACCTCGGATCGTTGGCGAGGAACATTATGAAACTGCGCAAAGAGTTAAGCAAACTTTACAACGTTACAAAGAACTTCAGGACATTATAGCTATCCTGGGGTTGGACGAATTATCCGAAGAAGATCGTCTAACTGTAGCAAGAGC-----ACGAAAAATTGAGCGTTTCTTATCACAACCCTTCTTCGTGGCAGAAGTCTTTACCGGTTCTCCAGGGAAATATGTTGGTCTCGCAGAACCAATTAGGCGGTTTCAACTGATACTTCCCGGAGAATTAGATAGTCTTCCCGAGCAGGCCTTTTATTTCGTGGGTAACATCGACGAAG-------------------------   [1425]
Hesperocallis_undulata                   ------GTCCTGCGGTTTCCACACTTGAAGAA------AAAAACCTAGGGCGTATCGCTCAAATTATTGGCCCAGTACTGGATGTTGTTTTTCCCCCCGGCAAGATGCCTAATATTTATAACGCTTTGGTAGTTAAAGGTCGCGATACTGTCGATCAGCAAATTAATGTGACTTGTGAAGTACAACAATTATTAGGAAATAATCGAGTTAGAGCTGTAGCTATGAGTGCTACAGACGGTCTGACGAGAGGAATGGAAGTGATTGACACAGGAGCTGCTCTAAGTGTTCCGGTCGGTGGAGCTACTCTCGGGCGAATTTTCAATGTTCTTGGAGAACCTGTTGATAATTTAGGTCCTGTAGATACTCGTACAACATCTCCTATTCATAGATCTGCACCTGCCTTTATACAGTTAGATACAAAATTATCAATCTTTG-----AAACAGGGATTAAAGTGGTGGATCTTTTAGCTCCGTATCGCCGTGGAGGAAAAATCGGACTATTTGGGGGAGCTGGCGTGGGTAAAACAGTACTTATCATGGAATTGATCAACAACATTGCCAAAGCTCATGGAGGCGTATCCGTATTTGGCGGAGTAGGCGAACGTACTCGTGAAGGAAATGATCTCTACATGGAAATGAAAGAATCCGGGGTAATTAATGAAAAAAATATTGCAGAATCAAAAGTAGCTTTAGTCTATGGTCAAATGAATGAACCGCCGGGAGCTCGTATGAGAGTTGGTTTGACTGCACTAACCATGGCGGAATATTTCCGGGATGTTAATGAGCAAGACGTGCTTTTATTCATCGACAATATCTTTCGTTTTGTCCAAGCGGGGTCAGAAGTATCCGCTTTATTAGGGAGAATGCCTTCCGCAGTAGGTTATCAACCCACCCTTAGTACAGAAATGGGTTCTTTGCAAGAAAGAATTACTTCCACCAAAGAGGGATCTATAACTTCGATCCAAGCAGTTTATGTACCTGCAGATGATTTGACCGACCCCGCTCCTGCCACGACGTTTGCACATTTAGATGCTACTACTGTACTATCAAGAGGATTAGCTGCCAAAGGTATTTATCCAGCAGTAGATCCTTTAGATTCAACGTCAACTATGTTACAACCTCGGATCGTTGGCGAGGAACATTATGAAACTGCGCAAAGAGTTAAGCAAACTTTACAACGTTACAAAGAACTTCAGGACATTATAGCTATCCTGGGGTTGGACGAATTATCCGAAGAAGATCGTCTAACTGTAGCAAGAGC-----ACGAAAAATTGAGCGTTTCTTATCACAACCCTTCTTCGTGGCAGAAGTCTTTACCGGTTCTCCAGGGAAATATGTTGGTCTCGCAGAAACAATTAGGGGGTTTCAACTGATACTTTCCGGAGAATTAGATAGTCTTCCCGAGCAGGCCTTTTATTTAGTGGGTAACATCGATGAAGCTACCGCGAAAGCTCTGAACTTAGA   [1447]
Chlorogalum_pomeridianum                 -------TCCTGCGGTTTCCACACTTGAAGAA------AAAAACCTAGGGCGTATCGCTCAAATTATTGGCCCAGTACTGGATGTTGTTTTTCCCCCGGGCAAGATGCCTAATATTTATAACGCTTTGGTAGTTAAAGGTCGCGATACTGTCGGTCAGCAAATTAATGTGACTTGTGAAGTACAACAATTATTAGGAAATAATCGAGTTAGAGCTGTAGCTATGAGTGCTACAGACGGTCTGACGAGAGGAATGGAAGTGATTGACACAGGAGCTGCTCTAAGTGTTCCGGTCGGTGGAGCTACTCTCGGGCGAATTTTCAATGTTCTTGGAGAACCTGTTGATAATTTAGGTCCTGTAGATACTCGTACAACATCCCCTATTCATAGATCTGCACCTGCCTTTATACAGTTAGATACAAAATTATCAATCTTTG-----AAACAGGGATTAAAGTGGTGGATCTTTTAGCTCCGTATCGCCGTGGAGGAAAAATCGGACTATTTGGGGGAGCTGGCGTGGGTAAAACAGTACTTATCATGGAATTGATCAACAACATTGCCAAAGCTCATGGAGGCGTATCCGTATTTGGCGGAGTAGGCGAACGTACTCGTGAAGGAAATGATCTCTACATGGAAATGAAAGAATCCGGGGTAATTAATGAAAAAAATATTGCAGAATCAAAAGTAGCTTTAGTCTATGGTCAAATGAATGAACCGCCGGGAGCTCGTATGAGAGTTGGTTTGACTGCACTAACCATGGCGGAATATTTCCGGGATGTTAATGAGCAAGACGTGCTTTTATTCATCGACAATATCTTTCGTTTTGTCCAAGCGGGGTCAGAAGTATCCGCTTTATTAGGGAGAATGCCTTCCGCAGTAGGTTATCAACCCACCCTTAGTACAGAAATGGGTTCTTTGCAAGAAAGAATTACTTCCACCAAAGAGGGATCTATAACTTCGATCCAAGCAGTTTATGTACCTGCAGATGATTTGACCGACCCCGCTCCTGCCACGACATTTGCACATTTAGATGCTACTACTGTACTATCAAGAGGATTAGCTGCCAAAGGTATTTATCCAGCAGTAGATCCTTTAGATTCGACGTCAACTATGTTACAACCTCGGATCGTTGGCGAGGAACATTATGAAACTGCGCAAAGAGTTAAGCAAACTTTACAACGTTACAAAGAACTTCAGGACATTATAGCTATCCTGGGGTTGGACGAATTATCCGAAGAAGATCGTCTAACTGTAGCAAGAGC-----ACGAAAAATTGAGCGTTTCTTATCACAACCCTTCTTCGTGGCAGAAGTCTTTACCGGTTCTCCAGGGAAATATGTTGGTCTCGCAGAAACAATTAGGGGGTTTCAACTGATACTTTCCGGAGAATTAGATAGTCTTCCCGAGCAGGCCTTTTATTTAGTGGGTAACATCGATGAAGCTACCGCGAAAGCTCTGAACTTAGA   [1446]
Hastingsia_serpentinicola                ---CTGGTCCTGCGGTTTCCACACTTGAAGAA------AAAAACCTAGGGCGTATCGCTCAAATTATTGGCCCAGTACTGGATGTTGTTTTTCCCCCGGGCAAGATGCCTAATATTTATAACGCTTTGGTAGTTAAAGGTCGCGATACTGTCGGTCAGCAAATTAATGTGACTTGTGAAGTACAACAATTATTAGGAAATAATCGAGTTAGAGCTGTAGCTATGAGTGCTACAGACGGTCTGACGAGAGGAATGGAAGTGATTGACACAGGAGCTGCTCTAAGTGTTCCGGTCGGTGGAGCTACTCTCGGGCGAATTTTCAATGTTCTTGGAGAACCTGTTGATAATTTAGGTCCTGTAGATACTCGTACAACATCCCCTATTCATAGATCTGCACCTGCCTTTATACAGTTAGATACAAAATTATCAATCTTTG-----AAACAGGGATTAAAGTGGTGGATCTTTTAGCTCCGTATCGCCGTGGAGGAAAAATCGGACTATTTGGGGGAGCTGGCGTGGGTAAAACAGTACTTATCATGGAATTGATCAACAACATTGCCAAAGCTCATGGAGGCGTATCCGTATTTGGCGGAGTAGGCGAACGTACTCGTGAAGGAAATGATCTCTACATGGAAATGAAAGAATCCGGGGTAATTAATGAAAAAAATATTGCAGAATCAAAAGTAGCTTTAGTCTATGGTCAAATGAATGAACCGCCGGGAGCTCGTATGAGAGTTGGTTTGACTGCACTAACCATGGCGGAATATTTCCGGGATGTTAATGAGCAAGACGTGCTTTTATTCATCGACAATATCTTTCGTTTTGTCCAAGCGGGGTCAGAAGTATCCGCTTTATTAGGGAGAATGCCTTCCGCAGTAGGTTATCAACCCACCCTTAGTACAGAAATGGGTTCTTTGCAAGAAAGAATTACTTCCACCAAAGAGGGATCTATAACTTCGATCCAAGCAGTTTATGTACCTGCAGATGATTTGACCGACCCCGCTCCTGCCACGACATTTGCACATTTAGATGCTACTACTGTACTATCAAGAGGATTAGCTGCCAAAGGTATTTATCCAGCAGTAGATCCTTTAGATTCGACGTCAACTATGTTACAACCTCGGATCGTTGGCGAGGAACATTATGAAACTGCGCAAAGAGTTAAGCAAACTTTACAACGTTACAAGGAACTTCAGGACATTATAGCTATCCTGGGGTTGGACGAATTATCCGAAGAAGATCGTCTAACTGTAGCAAGAGC-----ACGAAAAATTGAGCGTTTCTTATCACAACCCTTCTTCGTGGCAGAAGTCTTTACCGGTTCTCCAGGGAAATATGTTGGTCTCGCAGAAACAATTAGGGGGTTTCAACTGATACTTTCCGGAGAATTAGATAGTCTTCCCGAGCAGGCCTTTTATTTAGTGGGTAACATCGATGAAGCTACCGCGAAAGCTCTGAACTTAGA   [1450]
Hosta_yingeri                            ---CTGGTCCTGCGGTTTCCACACTTGAAGAA------AAAAACCTAGGGCGTATCGCTCAAATTATTGGCCCAGTACTGGATGTTGTTTTTCCCCCGGGCAAGATGCCTAATATTTATAACGCTTTGGTAGTTAAAGGTCGCGATACTGTCGGTCAGCAAATTAATGTGACTTGTGAAGTACAACAATTATTAGGAAATAATCGAGTTAGAGCTGTAGCTATGAGTGCTACAGACGGTCTGACGAGAGGAATGGAAGTGATTGACACAGGAGCTGCTCTAAGTGTTCCGGTCGGTGGAGCTACTCTCGGGCGAATTTTCAATGTTCTTGGAGAACCTGTTGATAATTTAGGTCCTGTAGATACTCGTACAACATCTCCTATTCATAGATCTGCGCCTGCCTTTATACAGTTAGATACAAAATTATCAATCTTTG-----AAACAGGGATTAAAGTGGTGGATCTTTTAGCTCCGTATCGCCGTGGAGGAAAAATCGGACTATTTGGGGGAGCTGGCGTGGGTAAAACAGTACTTATCATGGAATTGATCAACAACATTGCCAAAGCTCACGGAGGCGTATCCGTATTTGGCGGAGTAGGCGAACGTACTCGTGAAGGAAATGATCTCTACATGGAAATGAAAGAATCCGGGGTAATTAATGAAAAAAATATTGCAGAATCAAAAGTAGCTTTAGTCTATGGTCAAATGAATGAACCGCCGGGAGCTCGTATGAGAGTTGGTTTAACTGCACTAACCATGGCGGAATATTTCCGGGATGTTAATGAGCAAGACGTGCTTTTATTCATTGACAATATCTTTCGTTTTGTCCAAGCGGGGTCAGAAGTATCCGCTTTATTAGGGAGAATGCCTTCCGCAGTAGGCTATCAACCCACCCTTAGTACAGAAATGGGTTCTTTGCAAGAAAGAATTACTTCCACCAAAGAGGGATCTATAACTTCGATCCAAGCAGTTTATGTACCTGCAGATGATTTGACCGACCCCGCTCCTGCCACGACATTTGCACATTTAGATGCTACTACTGTACTATCAAGAGGATTAGCTGCCAAAGGTATTTATCCAGCAGTAGATCCTTTAGATTCAACGTCAACTATGTTACAACCTCGGATCGTTGGCGAGGAACATTATGAAACTGCGCAAAGAGTTAAGCAAACTTTACAACGTTACAAAGAACTTCAGGACATTATAGCTATCCTGGGGTTGGACGAATTATCCGAAGAAGATCGTCTAACTGTAGCAAGAGC-----ACGAAAAATTGAGCGTTTCTTATCACAACCCTTCTTCGTGGCAGAAGTCTTTACCGGTTCTCCAGGGAAATATGTTGGTCTCGCAGAAACAATTAGGGGGTTTCAACTGATACTTTCCGGAGAATTAGATAGTCTTCCCGAGCAGGCCTTTTATTTAGTGGGTAACATCGATGAAGCTACCGCGAAAGCTATGAACTTA--   [1448]
Hosta_minor                              ---CTGGTCCTGCGGTTTCCACACTTGAAGAA------AAAAACCTAGGGCGTATCGCTCAAATTATTGGCCCAGTACTGGATGTTGTTTTTCCCCCGGGCAAGATGCCTAATATTTATAACGCTTTGGTAGTTAAAGGTCGCGATACTGTCGGTCAGCAAATTAATGTGACTTGTGAAGTACAACAATTATTAGGAAATAATCGAGTTAGAGCTGTAGCTATGAGTGCTACAGACGGTCTGACGAGAGGAATGGAAGTGATTGACACAGGAGCTGCTCTAAGTGTTCCGGTCGGTGGAGCTACTCTCGGGCGAATTTTCAATGTTCTTGGAGAACCTGTTGATAATTTAGGTCCTGTAGATACTCGTACAACATCTCCTATTCATAGATCTGCGCCTGCCTTTATACAGTTAGATACAAAATTATCAATCTTTG-----AAACAGGGATTAAAGTGGTGGATCTTTTAGCTCCGTATCGCCGTGGAGGAAAAATCGGACTATTTGGGGGAGCTGGCGTGGGTAAAACAGTACTTATCATGGAATTGATCAACAACATTGCCAAAGCTCACGGAGGCGTATCCGTATTTGGCGGAGTAGGCGAACGTACTCGTGAAGGAAATGATCTCTACATGGAAATGAAAGAATCCGGGGTAATTAATGAAAAAAATATTGCAGAATCAAAAGTAGCTTTAGTCTATGGTCAAATGAATGAACCGCCGGGAGCTCGTATGAGAGTTGGTTTAACTGCACTAACCATGGCGGAATATTTCCGGGATGTTAATGAGCAAGACGTGCTTTTATTCATTGACAATATCTTTCGTTTTGTCCAAGCGGGGTCAGAAGTATCCGCTTTATTAGGGAGAATGCCTTCCGCAGTAGGCTATCAACCCACCCTTAGTACAGAAATGGGTTCTTTGCAAGAAAGAATTACTTCCACCAAAGAGGGATCTATAACTTCGATCCAAGCAGTTTATGTACCTGCAGATGATTTGACCGACCCCGCTCCTGCCACGACATTTGCACATTTAGATGCTACTACTGTACTATCAAGAGGATTAGCTGCCAAAGGTATTTATCCAGCAGTAGATCCTTTAGATTCAACGTCAACTATGTTACAACCTCGGATCGTTGGCGAGGAACATTATGAAACTGCGCAAAGAGTTAAGCAAACTTTACAACGTTACAAAGAACTTCAGGACATTATAGCTATCCTGGGGTTGGACGAATTATCCGAAGAAGATCGTCTAACTGTAGCAAGAGC-----ACGAAAAATTGAGCGTTTCTTATCACAACCCTTCTTCGTGGCAGAAGTCTTTACCGGTTCTCCAGGGAAATATGTTGGTCTCGCAGAAACAATTAGGGGGTTTCAACTGATACTTTCCGGAGAATTAGATAGTCTTCCCGAGCAGGCCTTTTATTTAGTGGGTAACATCGATGAAGCTACCGCGAAAGCTATGAACTTAGA   [1450]
Hosta_capitata                           ---CTGGTCCTGCGGTTTCCACACTTGAAGAA------AAAAACCTAGGGCGTATCGCTCAAATTATTGGCCCAGTACTGGATGTTGTTTTTCCCCCGGGCAAGATGCCTAATATTTATAACGCTTTGGTAGTTAAAGGTCGCGATACTGTCGGTCAGCAAATTAATGTGACTTGTGAAGTACAACAATTATTAGGAAATAATCGAGTTAGAGCTGTAGCTATGAGTGCTACAGACGGTCTGACGAGAGGAATGGAAGTGATTGACACAGGAGCTGCTCTAAGTGTTCCGGTCGGTGGAGCTACTCTCGGGCGAATTTTCAATGTTCTTGGAGAACCTGTTGATAATTTAGGTCCTGTAGATACTCGTACAACATCTCCTATTCATAGATCTGCGCCTGCCTTTATACAGTTAGATACAAAATTATCAATCTTTG-----AAACAGGGATTAAAGTGGTGGATCTTTTAGCTCCGTATCGCCGTGGAGGAAAAATCGGACTATTTGGGGGAGCTGGCGTGGGTAAAACAGTACTTATCATGGAATTGATCAACAACATTGCCAAAGCTCACGGAGGCGTATCCGTATTTGGCGGAGTAGGCGAACGTACTCGTGAAGGAAATGATCTCTACATGGAAATGAAAGAATCCGGGGTAATTAATGAAAAAAATATTGCAGAATCAAAAGTAGCTTTAGTCTATGGTCAAATGAATGAACCGCCGGGAGCTCGTATGAGAGTTGGTTTAACTGCACTAACCATGGCGGAATATTTCCGGGATGTTAATGAGCAAGACGTGCTTTTATTCATTGACAATATCTTTCGTTTTGTCCAAGCGGGGTCAGAAGTATCCGCTTTATTAGGGAGAATGCCTTCCGCAGTAGGCTATCAACCCACCCTTAGTACAGAAATGGGTTCTTTGCAAGAAAGAATTACTTCCACCAAAGAGGGATCTATAACTTCGATCCAAGCAGTTTATGTACCTGCAGATGATTTGACCGACCCCGCTCCTGCCACGACATTTGCACATTTAGATGCTACTACTGTCCTATCAAGAGGATTAGCTGCCAAAGGTATTTATCCAGCAGTAGATCCTTTAGATTCAACGTCAACTATGTTACAACCTCGGATCGTTGGCGAGGAACATTATGAAACTGCGCAAAGAGTTAAGCAAACTTTACAACGTTACAAAGAACTTCAGGACATTATAGCTATCCTGGGGTTGGACGAATTATCCGAAGAAGATCGTCTAACTGTAGCAAGAGC-----ACGAAAAATTGAGCGTTTCTTATCACAACCCTTCTTCGTGGCAGAAGTCTTTACCGGTTCTCCAGGGAAATATGTTGGTCTCGCAGAAACAATTAGGGGGTTTCAACTGATACTTTCCGGAGAATTAGATAGTCTTCCCGAGCAGGCCTTTTATTTAGTGGGTAACATCGATGAAGCTACCGCGAAAGCTATGAACTTAGA   [1450]
Hosta_plantaginea                        -----------------TCCACACTTGAAGAA------AAAAACCTAGGGCGTATCGCTCAAATTATTGGCCCAGTACTGGATGTTGTTTTTCCCCCGGGCAAGATGCCTAATATTTATAACGCTTTGGTAGTTAAAGGTCGCGATACTGTCGGTCAGCAAATTAATGTGACTTGTGAAGTACAACAATTATTAGGAAATAATCGAGTTAGAGCTGTAGCTATGAGTGCTACAGACGGTCTGACGAGAGGAATGGAAGTGATTGACACAGGAGCTGCTCTAAGTGTTCCGGTCGGTGGAGCTACTCTCGGGCGAATTTTCAATGTTCTTGGAGAACCTGTTGATAATTTAGGTCCTGTAGATACTCGTACAACATCTCCTATTCATAGATCTGCGCCTGCCTTTATACAGTTAGATACAAAATTATCAATCTTTG-----AAACAGGGATTAAAGTGGTGGATCTTTTAGCTCCGTATCGCCGTGGAGGAAAAATCGGACTATTTGGGGGAGCTGGCGTGGGTAAAACAGTACTTATCATGGAATTGATCAACAACATTGCCAAAGCTCACGGAGGCGTATCCGTATTTGGCGGAGTAGGCGAACGTACTCGTGAAGGAAATGATCTCTACATGGAAATGAAAGAATCCGGGGTAATTAATGAAAAAAATATTGCAGAATCAAAAGTAGCTTTAGTCTATGGTCAAATGAATGAACCGCCGGGAGCTCGTATGAGAGTTGGTTTAACTGCACTAACCATGGCGGAATATTTCCGGGATGTTAATGAGCAAGACGTGCTTTTATTCATTGACAATATCTTTCGTTTTGTCCAAGCGGGGTCAGAAGTATCCGCTTTATTAGGGAGAATGCCTTCCGCAGTAGGCTATCAACCCACCCTTAGTACAGAAATGGGTTCTTTGCAAGAAAGAATTACTTCCACCAAAGAGGGATCTATAACTTCGATCCAAGCAGTTTATGTACCTGCAGATGATTTGACCGACCCCGCTCCTGCCACGACATTTGCACATTTAGATGCTACTACTGTCCTATCAAGAGGATTAGCTGCCAAAGGTATTTATCCAGCAGTAGATCCTTTAGATTCAACGTCAACTATGTTACAACCTCGGATCGTTGGCGAGGAACATTATGAAACTGCGCAAAGAGTTAAGCAAACTTTACAACGTTACAAAGAACTTCAGGACATTATAGCTATCCTGGGGTTGGACGAATTATCCGAAGAAGATCGTCTAACTGTAGCAAGAGC-----ACGAAAAATTGAGCGTTTCTTATCACAACCCTTCTTCGTGGCAGAAGTCTTTACCGGTTCTCCAGGGAAATATGTTGGTCTCGCAGAAACAATTAGGGGGTTTCAACTGATACTTTCCGGAGAATTAGATAGTCTTCCCGAGCAGGCCTTTTATTTAGTGGGTAACATCGATGAAGCTACCGCGAAAGCTATGAACTTAGA   [1436]
Yucca_filamentosa                        --------TCTGCGG-TTCCACACTTGAAGAA------AAAAACCTAGGGCGTATCGCTCAAATTATTGGCCCAGTACTAGATGTTGTTTTTCCCCCGGGCAAGATGCCTAATATTTATAACGCTTTGGTAGTTAAAGGTCGCGATACTGTCGGTCAGCAAATTAATGTGACTTGTGAAGTACAACAATTATTAGGAAATAATCGAGTTAGAGCTGTAGCTATGAGTGCTACAGACGGTCTGACGAGAGGAATGGAAGTGATTGACACAAGAGCTGCTCTAAGTGTTCCGGTCGGTGGAGCTACTCTCGGGCGAATTTTCAATGTTCTTGGAGAACCTGTTGATAATTTAGGTCCTGTAGATACTCGTACAACATCTCCTATTCATAGATCTGCGCCTGCCTTTATACAGTTAGATACAAAATTATCAATCTTT------AAACAGGGATTAAAGTGGTGGATCTTTTAGCTCCGTATCGCCGTGGAGGAAAAATCGGACTATTTGGGGGAGCTGGCGTGGGTAAAACAGTACTTATCATGGAATTGATCAACAACATTGCCAAAGCTCATGGAGGCGTATCCGTATTTGGCGGAGTAGGCGAACGTACTCGTGAAGGAAATGATCTCTACATGGAAATGAAAGAATCCGGGGTAATTAATGAAAAAAATATTGCAGAATCAAAAGTAGCTTTAGTCTATGGTCAAATGAATGAACCGCCGGGAGCTCGTATGAGAGTTGGTTTGACTGCACTAACCATGGCGGAATATTTCCGGGATGTTAATGAGCAAGACGTGCTTTTATTCATCGACAATATCTTTCGTTTTGTCCAAGCGGGGTCAGAAGTATCCGC-TTATTAGGGAGAATGCCCTCCGCAGTAGGTTATCAACCCACCCTTAGTACAGAAATGGGTTCTTTGCAAGAAAGAATTACTTCCACCAAAGAGGGATCTATAACTTCGATCCAAGCAGTTTATGTACCCGCAGATGATTTGACCGACCCCGCTCCTGCCACGACATTTGCACATTTAGATGCTACTACTGTACTATCAAGAGGATTAGCTGCCAAAGGTATTTATCCAGCAGTAGATCCTTTAGATTCAACGTCAACTATGTTACAACCTCGGATCGTTGGCGAGGAACATTATGAAACTGCGCAAAGAGTTAAGGAAACTTTACAACGTTACAAAGAACTTCAGGACATTATAGCTATCCTGGGGTTGGACGAATTATCCGAAGAAGATCGTCTAACTGTAGCAAGAGC-----ACGAAAAATTGAGCGTTTCTTATCACAACCCTTCTTCGTGGCAGAAGTCTTTACCGGTTCCCCAGGGAAATATGTTGGTCTCGCAGAAACAATTAGGGGGTTTCAACTGATACTTTCCGGAGAATTAGATAGTCTTCCCGAGCAGGCCTTTTATTTAGTGGGTAACATCGATGAAGCTACCGCGAAAGCTATGAACTTAGA   [1442]
Yucca_queretaroensis                     ---CTGGTCCTGCGGTTTCCACACTTGAAGAA------AAAAACCTAGGGCGTATCGCTCAAATTATTGGCCCAGTACTAGATGTTGTTTTTCCCCCGGGCAAGATGCCTAATATTTATAACGCTTTGGTAGTTAAAGGTCGCGATACTGTCGGTCAGCAAATTAATGTGACTTGTGAAGTACAACAATTATTAGGAAATAATCGAGTTAGAGCTGTAGCTATGAGTGCTACAGACGGTCTGACGAGAGGAATGGAAGTGATTGACACAAGAGCTGCTCTAAGTGTTCCGGTCGGTGGAGCTACTCTCGGGCGAATTTTCAATGTTCTTGGAGAACCTGTTGATAATTTAGGTCCTGTAGATACTCGTACAACATCTCCTATTCATAGATCTGCGCCTGCCTTTATACAGTTAGATACAAAATTATCAATCTTTG-----AAACAGGGATTAAAGTGGTGGATCTTTTAGCTCCGTATCGCCGTGGAGGAAAAATCGGACTATTTGGGGGAGCTGGCGTGGGTAAAACAGTACTTATCATGGAATTGATCAACAACATTGCCAAAGCTCATGGAGGCGTATCCGTATTTGGCGGAGTAGGCGAACGTACTCGTGAAGGAAATGATCTCTACATGGAAATGAAAGAATCCGGGGTAATTAATGAAAAAAATATTGCAGAATCAAAAGTAGCTTTAGTCTATGGTCAAATGAATGAACCGCCGGGAGCTCGTATGAGAGTTGGTTTGACTGCACTAACCATGGCGGAATATTTCCGGGATGTTAATGAGCAAGACGTGCTTTTATTCATCGACAATATCTTTCGTTTTGTCCAAGCGGGGTCAGAAGTATCCGCTTTATTAGGGAGAATGCCCTCCGCAGTAGGTTATCAACCCACCCTTAGTACAGAAATGGGTTCTTTGCAAGAAAGAATTACTTCCACCAAAGAGGGATCTATAACTTCGATCCAAGCAGTTTATGTACCCGCAGATGATTTGACCGACCCCGCTCCTGCCACGACATTTGCACATTTAGATGCTACTACTGTACTATCAAGAGGATTAGCTGCCAAAGGTATTTATCCAGCAGTAGATCCTTTAGATTCAACGTCAACTATGTTACAACCTCGGATCGTTGGCGAGGAACATTATGAAACTGCGCAAAGAGTTAAGGAAACTTTACAACGTTACAAAGAACTTCAGGACATTATAGCTATCCTGGGGTTGGACGAATTATCCGAAGAAGATCGTCTAACTGTAGCAAGAGC-----ACGAAAAATTGAGCGTTTCTTATCACAACCCTTCTTCGTGGCAGAAGTCTTTACCGGTTCCCCAGGGAAATATGTTGGTCTCGCAGAAACAATTAGGGGGTTTCAACTGATACTTTCCGGAGAATTAGATAGTCTTCCCGAGCAGGCCTTTTATTTAGTGGGTAACATCGATGAAGCTACCGCGAAAGCTATGAACTTAGA   [1450]
Agave_ghiesbreghtii                      ---------CTGCGGTTTCCACACTTGAAGAA------AAAAACCTAGGGCGTATCGCTCAAATTATTGGCCCAGTACTGGATGTTGTTTTTCCCCCGGGCAAGATGCCTAATATTTATAACGCTTTGGTAGTTAAAGGTCGCGATACTGTCGGTCAGCAAATTAATGTGACTTGTGAAGTACAACAATTATTAGGAAATAATCGAGTTAGAGCTGTAGCTATGAGTGCTACAGACGGTCTGACGAGAGGAATGGAAGTGATTGACACAGGAGCTGCTCTAAGGGTTCCGGTCGGTGGAGCTACTCTCGGGCGAATTTTCAATGTTCTTGGAGAACCTGTTGATAATTTAGGTCCTGTAGATACTCGTACAACATCTCCTATTCATAGATCCGCGCCTGCCTTTATACAGTTAGATACAAAATTATCAATCTTTG-----AAACAGGGATTAAAGTGGTGGATCTTTTAGCTCCGTATCGCCGTGGAGGAAAAATCGGACTATTTGGGGGAGCTGGCGTGGGTAAAACAGTACTTATCATGGAATTGATCAACAACATTGCCAAAGCTCATGGAGGCGTATCCGTATTTGGCGGAGTAGGCGAACGTACTCGTGAAGGAAATGATCTCTACATGGAAATGAAAGAATCCGGGGTAATTAATGAAAAAAATATTGCAGAATCAAAAGTAGCTTTAGTCTATGGTCAAATGAATGAACCGCCGGGAGCTCGTATGAGAGTTGGTTTGACTGCACTAACCATGGCGGAATATTTCCGGGATGTTAATGAGCAAGACGTGCTTTTATTCATCGACAATATCTTTCGTTTTGTCCAAGCGGGGTCAGAAGTATCCGCTTTATTAGGGAGAATGCCCTCCGCAGTAGGTTATCAACCCACCCTTAGTACAGAAATGGGTTCTTTGCAAGAAAGAATTACTTCCACCAAAGAGGGATCTATAACTTCGATCCAAGCAGTTTATGTACCTGCAGATGATTTGACCGACCCCGCTCCTGCCACGACATTTGCACATTTAGATGCTACTACTGTACTATCAAGAGGATTAGCTGCCAAAGGTATTTATCCAGCAGTAGATCCTTTAGATTCAACGTCAACTATGTTACAACCTCGGATCGTTGGCGAGGAACATTATGAAACTGCGCAAAGAGTTAAGGAAACTTTACAACGTTACAAAGAACTTCAGGACATTATAGCTATCCTGGGGTTGGACGAATTATCCGAAGAAGATCGTCTAACTGTAGCAAGAGC-----ACGAAAAATTGAGCGTTTCTTATCACAACCCTTCTTCGTGGCAGAAGTCTTTACCGGTTCTCCAGGGAAATATGTTGGTCTCGCAGAAACAATTAGGGGGTTTCAACTGATACTTTCCGGAGAATTAGATAGTCTTCCCGAGCAGGCCTTTTATTTAGTGGGTAACATCGATGAAGCTACCGCGAAAGCTATGAACTTAGA   [1444]
Agave_americana                          -----------------------------------------------------------------------------------------------------------------------------------------------------------------------------------------------------------------------------------------------------------------------------------------------------------------------------------------------------------------------------------------------------------------------------------------------------------------------------------------------------------------------------------------------------------------------------------------------------------------------------------------------------------------------------------------------------------------------------------------------------------------------------------------------------------------------------------------------------------------------------------------------------------------------------------------------------------------------------------------------------------------------------------------------------------------------------------------------------------------------------------------------------------------------------------------------------------------------------------------------------------------------------------------------------------------------------------------------------------------------------------------------------------------------------------------------------------------------------------------------------------------------------   [0]
Echeandia_sp.                            ------GTCCTGCGGTTTCCACACTTGAAGAA------AAAAACCTAGGGCGTATCGCTCAAATTATTGGTCCAGTACTGGATGTTGTTTTTCCCCCGGGCAAGATGCCTAATATTTTTAACGCTTTGGTAGTTAAAGGTCGCGATACTGTCGGTCAGCAAATTAATGTGACTTGTGAAGTACAACAATTATTAGGAAATAATCGAGTTAGAGCTGTAGCTATGAGTGCTACAGACGGTCTGACGAGGGGAATGGAAGTGATTGACACAGGAGCTGCTCTAAGTGTTCCGGTCGGTGGAGCTACTCTCGGGCGAATTTTCAATGTTCTTGGAGAACCTGTTGATAATTTAGGTCCTGTAGATACTCGTACAACATCTCCTATTCATAGATCTGCGCCTGCCTTTATACAGTTAGATACAAAATTATCAATCTTTG-----AAACAGGGATTAAAGTGGTGGATCTTTTAGCTCCGTATCGCCGTGGAGGGAAAATCGGACTATTTGGGGGAGCTGGCGTCGGTAAAACAGTACTTATCATGGAATTGATCAACAACATTGCTAAAGCTCACGGAGGCGTATCCGTATTTGGCGGAGTAGGCGAACGTACTCGTGAAGGAAATGATCTTTACATGGAAATGAAAGAATCCGGGGTAATTAATGAAAAAAATATTGCAGAATCAAAAGTAGCTTTAGTCTATGGTCAAATGAACGAACCGCCGGGAGCTCGTATGAGAGTTGGTTTGACTGCACTAACCATGGCGGAATATTTCCGGGATGTTAATGAGCAAGACGTGCTTCTATTCATCGACAATATCTTTCGTTTTGTCCAAGCGGGGTCAGAAGTATCTGCTTTATTAGGGAGAATGCCTTCCGCAGTAGGTTATCAACCTACCCTTAGTACAGAAATGGGTTCTTTGCAAGAAAGAATTACTTCCACCAAAGAGGGATCTATAACTTCGATCCAAGCAGTTTATGTACCTGCAGATGATTTGACCGACCCCGCTCCTGCCACGACATTTGCACATTTAGATGCTACTACCGTACTATCAAGAGGATTAGCTGCCAAAGGTATTTATCCAGCAGTAGATCCTTTAGATTCAACGTCAACCATGTTACAACCTCGGATCGTTGGCGAGGAACATTATGAAACTGCGCAAAGAGTTAAGCAAACTTTACAACGTTACAAAGAACTTCAGGACATTATAGCTATCTTGGGTTTGGACGAATTATCCGAAGAAGATCGTCTAACTGTAGCAAGAGC-----ACGAAAAATTGAGCGTTTCTTATCACAACCCTTCTTCGTGGCAGAAGTCTTTACCGGTTCTCCAGGGAAATATGTTGGTCTCGCAGAAACAATTAGGGGGTTTCAACTGATACTTTCCGGAGAATTAGATAGTCTTCCCGAGCAGGCCTTTTATTTAGTGGGTAATATCGATGAAGCTACCGCGAAAGCTATGAATTTAGA   [1447]
Milla_biflora                            -------------GGTTTCCACACTTGAAGAA------CAAAACCTAGGGCGTATCGCTCAAATTATTGGCCCAGTACTGGATGTTGTTTTTCCACCGGGCAAGATGCCTAATATTTATAACGCTTTGGTAGTTCAAAGTCGCGATACTGTCGGTCAGCAAATTAATGTGACTTGTGAGGTACAACAATTATTAGGAAATAATCGAGTTAGAGCTGTAGCTATGAGTGCTACAGATGGTCTGACGAGAGGAATGGAAGTGATTGACACGAGAGCTCCTCTAAGTGTTCCGGTCGGCGGAGCTACTCTCGGGCGAATTTTCAATGTTCTTGGAGAGCCTGTTGATAATTTAGGTCCTGTAGATACTCGTACAACATCTCCTATTCATAGATCTGCGCCTGCCTTTATACAGTTAGATACGAAATTATCAATCTTTG-----AAACAGGGATTAAAGTGGTGGATCTTTTAGCTCCGTATCGCCGTGGAGGAAAAATCGGACTATTTGGGGGAGCTGGAGTAGGTAAAACAGTACTTATCATGGAATTGATCAACAACATTGCCAAAGCTCACGGAGGCGTATCCGTATTTGGTGGAGTAGGCGAACGTACTCGTGAAGGAAATGATCTCTACATGGAAATGAAAGAATCCGGGGTGATTAATGAGAAAAATATTGCAGAATCAAAAGTAGCTCTAGTCTATGGTCAAATGAATGAACCGCCGGGAGCTCGTATGAGAGTCGGTTTGACTGCACTAACCATGGCGGAATATTTCCGGGATGTTAATGAACAAGACGTGCTTCTATTCATCGACAATATCTTTCGTTTCGTCCAAGCGGGGTCAGAAGTATCCGCCTTATTAGGGAGAATGCCTTCCGCGGTGGGTTATCAACCTACCCTTAGTACAGAAATGGGTTCTTTGCAAGAAAGAATTACTTCCACCAAAGAAGGATCTATAACTTCGATCCAAGCAGTTTATGTACCTGCGGATGATTTGACCGACCCCGCTCCTGCCACGACATTTGCACATTTAGATGCTACTACCGTACTATCAAGAGGATTAGCTGCCAAAGGTATTTATCCAGCAGTAGATCCTTTAGATTCAACGTCAACTATGTTACAACCTCGGATCGTTGGCGAGGAACATTATGAAACTGCGCAAATGGTTAAGCAAACTTCACAACGTTACAAAGAACTTCAGGACATTATAGCTATCCTGGGGTTAGACGAATTATCCGAAGAGGACCGTCTAACTGTAGCAAGAGC-----ACGAAAGATTGAGCGTTTCTTATCACAACCCTTCTTCGTGGCAGAAGTCTTTACCGGTTCTCCGGGAAAATATGTTGGTCTCGCAGAAACAATTAGGGGGTTTCAACTGATCCTTTCCGGAGAATTAGATGGTCTTCCCGAGCAAGCCTTTTATTTGGTGGGTAACATCGATGAAGCTACCGCGAAAGCTATGAACTTAGA   [1440]
Dichelostemma_multiflorum                -----TGTCCTGTGGTTTCCGCACTTGAAGAA------AAAAACCTAGGGCGTATCGCTCAAATTATTGGCCCAGTACTGGATGTTGTTTTTCCCCCTGGCAAGATGCCTAATATTTATAACGCTTTGGTAGTTAAAGGTCGCGATACTGTCGGCCAGCAAATTAATGTGACTTGTGAGGTACAACAATTATTAGGAAATAATCGAGTTAGAGCTGTAGCTATGAGTGCTACAGATGGTCTGACGAGAGGAATGGAAGTGATTGACACTAGAGCTCCTCTAAGTGTTCCGGTCGGCGAAGCTACTCTCGGACGAATTTTCAATGTTCTTGGAGAACCTGTTGATAATTTAGGTCCTGTAGATACTCTTACAACATCTCCTATTCATAGATCTGCGCCTGCCTTTATACAGTTAGATACGAAATTATTAATCTTTG-----AAACAGGGATTAAAGTGGTGGATCTTTTAGCTCCGTATCGCCGTGGAGGAAAAATCGGACTATTTGGGGGAGCTGGCGTGGGTAAAACAGTCCTTATCATGGAATTGATCAACAACATTGCCAAAGCTCACGGAGGCGTATCCGTATTTGGTGGAGTAGGCGAACGTACTCGTGAAGGAAATGATCTCTACATGGAAATGAAAGAATCCGGGGTTATTAATGAAAAAAATATTGCAGAATCGAAAGTAGCTCTAGTCTATGGTCAAATGAATGAACCACCGGGAGCTCGTATGAGAGTCGGTTTGACTGCACTAACCATGGCGGAGTATTTCCGGGATGTTAATGAACAAGACGTGCTTCTATTCATCGACAATATCTTTCGTTTCGTCCAGGCGGGGTCAGAAGTATCCGCCTTATTAGGGAGAATGCCTTCCGCAGTGGGTTATCAACCCACCCTTAGTACAGAAATGGGTTCTTTGCAAGAAAGAATTACTTCCACAAAAAAAGGATCTATAACTTCGATCCAAGCTGTTTATGTACCTGCGGATGATTTGACTGACCCCGCTCCTGCCACGACATTTGCCCATTTAGATGCTACTACCGTACTATCAAGAGGATTAGCTGCTAAAGGTATTTATCCAGCAGTAGATCCTTTAGATTCAACGTCAACTATGTTACAACCTCGGATCGTTGGCGAGGAACATTATGAAACTGCACAAAAAGTTAAGCAAACTTTACAACGTTACAAAGAACTTCAGGACATTATAGCTATCCTGGGGTTGGACGAATTATCCGAAGAGGATCGTCTAACTGTATCAAGAGC-----ACGAAAAGTTGAGCGTTTCTTATCACAACCCTTCTTCGTGGCAGAAGTCTTTACCGGTTCTCCGGGAAAATATGTTAATCTCGTAGAAACAATTAGGGGGTTTCAACTGATCCTTTCCGGAGAATTAGACGGTCTTCCCGAGCAGGCCTTTTATTTGGTGGGTAACATCGATGAAGCTACCGCGAAAGCTATGAACTTAGA   [1448]
Bloomeria_crocea_var._aurea              -----TGTCCTGCGGTTTCCACACTCGAAGAA------AAAAACCTAGGGCGTATCGCTCAAATTATTGGCCCAGTACTGGATGTTGTTTTTCCCCCGGGCAAGATGCCTAATATTTATAATGCTTTGGTAGTTAAAGGTCGCGATACTGTCGGTCAGCAAATTAATGTGACTTGTGAGGTACAACAATTATTAGGAAATAATCGAGTTAGAGCTGTAGCTATGAGTGCTACAGATGGTCTGACGAGAGGAATGGAAGTGATTGACACGGGAGCTCCTCTAAGTGTTCCGGTCGGCGGAGCTACTCTCGGGCGAATTTTCAATGTTCTTGGAGAGCCTGTTGATAATTTAGGTCCTGTAGATACTCGTACAACATCTCCTATTCATAGATCTGCGCCTGCCTTTATACAGTTAGATACGAAATTATCAATCTTTG-----AAACAGGGATTAAAGTGGTGGATCTTTTAGCTCCGTATCGCCGTGGAGGAAAAATCGGACTATTTGGGGGAGCTGGCGTGGGTAAAACAGTCCTTATCATGGAATTGATCAACAACATTGCCAAAGCTCACGGAGGCGTATCCGTATTTGGTGGAGTAGGCGAACGTACTCGTGAAGGAAATGATCTCTACATGGAAATGAAAGAATCCGGGGTGATTAATGAAAAAAATATTGCAGAATCAAAAGTAGCTCTAGTCTATGGTCAAATGAATGAACCGCCGGGAGCTCGTATGAGAGTCGGTTTGACTGCACTAACCATGGCGGAGTATTTCCGGGATGTTAATGAACAAGACGTGCTTCTATTCATCGACAATATCTTTCGTTTCGTCCAGGCGGGGTCAGAAGTATCCGCCTTATTAGGGAGAATGCCTTCCGCAGTGGGTTATCAACCCACCCTTAGTACAGAAATGGGTTCTTTGCAAGAAAGAATTACTTCCACCAAAGAAGGATCTATAACTTCGATCCAAGCAGTTTATGTACCTGCGGATGATTTGACTGACCCCGCTCCTGCCACGACATTTGCACATTTAGATGCTACTACCGTACTATCAAGAGGATTAGCTGCCAAAGGTATTTATCCAGCAGTAGATCCTTTAGATTCAACGTCAACTATGTTACAACCTCGGATCGTTGGCGAGGAACATTATGAAACTGCACAAAAAGTTAAGCAAACTTTACAACGTTACAAAGAACTTCAGGACATTATAGCTATCCTGGGGTTGGACGAATTATCCGAAGAGGATCGTCTAACTGTAGCAAGAGC-----ACGAAAAATTGAGCGTTTCTTATCACAACCTTTCTTCGTGGCAGAAGTCTTTACCGGTTCTCCGGGAAAATATGTTAGTCTCGCAGAAACAATTAGGGGGTTTCAACTGATCCTTTCCGGAGAATTAGACGGTCTTCCCGAGCAGGCCTTTTATTTGGTGGGTAACATCGATGAAGCTACCGCGAAAGCTAT---------   [1439]
Triteleia_peduncularis                   ------GTCCTGCGGTTTCCACACTCCAAGAA------AAAAACCTAGGGCGTATCGCTCAAATTATTGGCCCAGTACTGGATGTTGTTTTTCCCCCGGGCAAGATGCCTAATATTTATAATGCTTTGGTAGTTAAAGGTCGCGATACTGTCGGTCAGCAAATTAATGTGACTTGTGAGGTACAACAATTATTAGGAAATAATCGAGTTAGAGCTGTAGCTATGAGTGCTACAGATGGTCTGACGAGAGGAATGGAAGTGATTGACACGAGAGCTCCTCTAAGTGTTCCGGTCGGCGAAGCTACTCTCGGGCGAATTTTCAATGTTCTTGGAGAGCCTGTTGATAATTTAGGTCCTGTAGATACTCGTACAACATCTCCTATTCATAGATCTGCGCCTGCCTTTATACAGTTAGATACAAAATTATCAATCTTTG-----AAACAGGGATTAAAGTGGTGGATCTTTTAGCTCCGTATCGCCGTGGAGGAAAAATCGGACTATTTGGGGGAGCTGGCGTGGGTAAAACAGTCCTTATCATGGAATTGATCAACAACATTGCCAAAGCTTACAAAGGTGTATCCGTATTTGGTGGAGTAGGCGAACGTACTCGTGAAGGAAATGATCTCTACATGGAAATGAAAGAATCCGGGGTGATTAATGAAAAAAATATTGCAGAATCAAAAGTAGCTCTAGTCTATGGTCAAATGAATGAACCGCCGGGAGCTCGTATGAGAGTCGGTTTGACTGCACTAACTATGGCGGAGTATTTCCGGGATGTTAATGAACAAGACGTGCTTCTATTCATCGACAATATCTTTCGTTTCGTCCAGGCGGGGTCAGAAGTATCCGCCTTATTAGGGAGAATGCCTTCCGCAGTGGGTTATCAACCCACCCTTAGTACAGAAATGGGTTCTTTGCAAGAAAGAATTACTTCCACCAAAGAAGGATCTATAACTTCGATCCAAGCAGTTTATGTACCTGCGGATGATTTGACCGACCCCGCTCCTGCCACGACATTTGCACATTTAGATGCTACTACCGTACTATCAAGAGGATTAGCTGCCAAAGGTATTTATCCAGCAGTAGATCCTTTAGATTCAACGTCAACTATGTTACAACCTAGGATCGTTGGCGAGGAACATTATGAAACTGCACAAAAAGTTAAGCAAACTTTACAACGTTACAAAGAACTTCAGGACATTATAGCTATCCTGGGGTTGGACGAATTATCCGAAGAGGATCGTCTAACTGTAGCAAGAGC-----ACGAAAAATTGAGCGTTTCTTATCACAACCTTTCTTCGTGGCAGAAGTCTTTACCGGTTCTCCGGGAAAATATGTTGGTCTCGCAGAAACAATTAGGGGGTTTCAACTGATCCTTTCTGGAGAATTAGACGGTCTTCCCGAGCAGGCCTTTTATTTGGTGGGTAACATCGATGAAGCTACCGCGAAAGCTATGAACTTAGA   [1447]
Muilla_maritima                          ----TGGTACTGCGGTTTCCACACTTGAAGAA------AAAAACCTAGGGCGTATCGCTCAAATTATTGGCCCAGTACTGGATGTTATTTTTCCCCCGGGCAAGATGCCTAATATTTATAACGCTTTGATAGTTAAAGGTCGCAATACTGTCGGTCAGCAAATTAATGTGACTTGTGAGGTACAACAATTATTAGGAAATAATCGAGTTAGAGCTGTAGCTATGAGTGCTACAGATGGTCTGACGAGAGGAATGGAAGTGATTGACACGAGAGCTCCTCTAAGTGTTCCGGTCGGCGGAGCTACTCTCGGGCGAATTTTCAATGTTCTTGGAGAGCCTGTTGATAATTTAGGTCCTGTAGATACTCGTACAACATCTCCTATTCATAGATCTGCGCCTGCCTTTATACAGTTAGATACGAAATTATCAATCTTTG-----AAACAGGGATTAAAGTGGTGGATCTTTTAGCTCCGTATCGCCGTGGAGGAAAAATCGGACTATTTGGGGGAGCTGGCGTGGGTAAAACAGTCCTTATCATGGAATTGATCAACAACATTGCCAAAGCTCACGGGGGCGTATCCGTATTTGGTGGAGTAGGCGAACGTACTCGTGAAGGAAATGATCTCTACATGGAAATGAAAGAATCCGGGGTGATTAATGAAAAAAATATTGCAGAATCAAAAGTAGCTCTAGTCTATGGTCAAATGAATGAACCGCCGGGAGCTCGTATGAGAGTCGGTTTGACTGCACTAACCATGGCGGAGTATTTCCGGGATGTTAATGAACAAGACGTGCTTCTATTCATCGACAATATCTTTCGTTTCGTCCAGGCGGGGTCAGAAGTATCCGCCTTATTAGGGAGAATGCCTTCCGCAGTGGGTTATCAACCCACCCTTAGTACAGAAATGGGTTCTTTGCAAGAAAGAATTACTTCCACCAAAGAAGGATCTATAACTTCGATCCAAGCAGTTTATGTACCTGCGGATGATTTGACCGACCCCGCTCCTGCCACGACATTTGCACATTTAGATGCTACTACCGTACTATCAAGAGGATTAGCTGCCAAAGGTATTTATCCAGCAGTAGATCCTTTAGATTCAACGTCAACTATGTTACAACCTCGGATCGTTGGCGAGGAACATTATGAAACTGCACAAAAAGTTAAGCAAACTTTACAACGTTACAAAGAACTTCAGGACATTATAGCTATCCTGGGGTTGGACGAATTATCCGAAGAGGATCGTCTAACTGTAGCAAGAGC-----ACGAAAAATTGAGCGTTTCTTATCACAACCCTTCTTCGTGGCAGAAGTCTTTACTGGTTCTCCGGGAAAATATGTTGGTCTCGCAGAAACAATTAGAGGGTTTCAACTGATCCTTTCCGGAGAATTAGACGGTCTTCCCGAGCAGGCCTTTTATTTGGTGGGTAACATTGATGAAGCTACCGCGAAAGCTATGAACTTAGA   [1449]
Bessera_elegans                          ------------CGGTTTCCACACTTGAAGAA------AAAAACCTAGGGCGTATCGCTCAAATTATTGGCCCAGTACTGGATGTTGTTTTTCCCCCGGGCAAGATGCCTAATATTTATAACGCTTTGGTAGTTAAAGGTCGCGATATTGTCGGTCAGCAAATTAATGTGACTTGTGAGGTACAACAATTATTAGGAAATAATCGAGTTAGAGCTGTAGCTATGAGTGCTACAGATGGTCTGACGAGAGGAATGGAAGTGATTGACACGAGAGCTCCTCTAAGTGTTCCGGTCGGCGGAGCTACTCTCGGGCGAATTTTCAATGTTCTTGGAGAGCCTGTTGATAATTTAGGTCCTGTAGATACTCGTACAACATCTCCTATTCATAGATCTGCGCCTGCCTTTATACAGTTAGATACGAAATTATCAATCTTTG-----AAACAGGGATTAAAGTGGTGGATCTTTTAGCTCCGTATCGCCGTGGAGGAAAAATCGGACTATTTGGGGGAGCTGGCGTGGGTAAAACAGTCCTTATCATGGAATTGATCAACAACATTGCCAAAGCTCACGGAGGCGTATCCGTATTTGGTGGAGTAGGCGAACGTACTCGTGAAGGAAATGATCTCTACATGGAAATGAAAGAATCCGGGGTGATTAATGAAAAAAATATTGCAGAATCAAAAGTAGCTCTAGTCTATGGTCAAATGAATGAACCGCCGGGAGCTCGTATGAGAGTCGGTTTGACTGCACTAACCATGGCGGAGTATTTCCGGGATGTTAATGAACAAGACGTGCTTCTATTCATCGACAATATCTTTCGTTTCGTCCAGGCGGGGTCAGAAGTATCCGCCTTATTAGGGAGAATGCCTTCCGCGGTGGGTTATCAACCCACCCTTAGTACAGAAATGGGTTCTTTGCAAGAAAGAATTACTTCCACCAAAGAAGGATCTATAACTTCGATCCAAGCAGTTTATGTACCTGCGGATGATTTGACCGACCCCGCTCCTGCCACGACATTTGCACATTTAGATGCTACTACCGTACTATCAAGAGGATTAGCTGCCAAAGGTATTTATCCAGCAGTAGATCCTTTAGATTCAACGTCAACTATGTTACAACCTCGGATCGTTGGCGAGGAACATTATGAAACTGCACAAAAAGTTAAGCAAACTTTACAACGTTACAAAGAACTTCAGGACATTATAGCTATCCTGGGGTTAGACGAATTATCCGAAGAGGACCGTCTAACTGTAGCAAGAGC-----ACGAAAAATTGAGCGTTTCTTATCACAACCCTTCTTCGTGGCAGAAGTCTTTACCGGTTCTCCGGGAAAATATGTTGGTCTCGCAGAAACAATTAGGGGGTTTCAACTGATCCTTTCCGGAGAATTAGATGGTCTTCCCGAGCAGGCCTTTTATTTGGTGGGTAACATCGATGAAGCTACCGCGAAAGCTATGAACTTAGA   [1441]
Dandya_thadhowardii                      ------------CGGTTTCCACACTTGAAGAA------AAAAACCTAGGGCGTATCGCTCAAATTATTGGCCCAGTACTGGATGTTGTTTTTCCCCCGGGCAAGATGCCTAATATTTATAACGCTTTGGTAGTTAAAGGTCGCGATATTGTCGGTCAGCAAATTAATGTGACTTGTGAGGTACAACAATTATTAGGAAATAATCGAGTTAGAGCTGTAGCTATGAGTGCTACAGATGGTCTGACGAGAGGAATGGAAGTGATTGACACGAGAGCTCCTCTAAGTGTTCCGGTCGGCGGAGCTACTCTCGGGCGAATTTTCAATGTTCTTGGAGAGCCTGTTGATAATTTAGGTCCTGTAGATACTCGTACAACATCTCCTATTCATAGATCTGCGCCTGCCTTTATACAGTTAGATACGAAATTATCAATCTTTG-----AAACAGGGATTAAAGTGGTGGATCTTTTAGCTCCGTATCGCCGTGGAGGAAAAATCGGACTATTTGGGGGAGCTGGCGTGGGTAAAACAGTCCTTATCATGGAATTGATCAACAACATTGCCAAAGCTCACGGAGGCGTATCCGTATTTGGTGGAGTAGGCGAACGTACTCGTGAAGGAAATGATCTCTACATGGAAATGAAAGAATCCGGGGTGATTAATGAAAAAAATATTGCAGAATCAAAAGTAGCTCTAGTCTATGGTCAAATGAATGAACCGCCGGGAGCTCGTATGAGAGTCGGTTTGACTGCACTAACCATGGCGGAGTATTTCCGGGATGTTAATGAACAAGACGTGCTTCTATTCATCGACAATATCTTTCGTTTCGTCCAGGCGGGGTCAGAAGTATCCGCCTTATTAGGGAGAATGCCTTCCGCGGTGGGTTATCAACCCACCCTTAGTACAGAAATGGGTTCTTTGCAAGAAAGAATTACTTCCACCAAAGAAGGATCTATAACTTCGATCCAAGCAGTTTATGTACCTGCGGATGATTTGACCGACCCCGCTCCTGCCACGACATTTGCACATTTAGATGCTACTACCGTACTATCAAGAGGATTAGCTGCCAAAGGTATTTATCCAGCAGTAGATCCTTTAGATTCAACGTCAACTATGTTACAACCTCGGATCGTTGGCGAGGAACATTATGAAACTGCACAAAAAGTTAAGCAAACTTTACAACGTTACAAAGAACTTCAGGACATTATAGCTATCCTGGGGTTAGACGAATTATCCGAAGAGGACCGTCTAACTGTAGCAAGAGC-----ACGAAAAATTGAGCGTTTCTTATCACAACCCTTCTTCGTGGCAGAAGTCTTTACCGGTTCTCCGGGAAAATATGTTGGTCTCGCAGAAACAATTAGGGGGTTTCAACTGATCCTTTCCGGAGAATTAGATGGTCTTCCCGAGCAGGCCTTTTATTTGGTGGGTAACATCGATGAAGCTACCGCGAAAGCTATGAACTTAGA   [1441]
Johnsonia_pubescens                      ---CTGGTCCTGCGGTTTCCACAC-TGAAGAA------AAAAACTTAGGACGTATCGCTCAAATTATTGGCCCAGTACTGGATGTTGTTTTTCCGCCGGGCAAGATGCCTAATATTTATAACGCTTTGGTAGTTAAAGGCCGAGATATTGCCGGTCAGCAAATTAATGTAACTTGTGAAGTACAACAATTATTAGGAAATAATCGAGTTAGAGCTGTAGCTATGAGTGCTACAGAGGGTCTGACGAGAAGAATGGAAGTGATTGACACGGGAGCTCCTCTAAGTGTTCCAGTTGGCGGAGCTACTCTCGGACGAATTTTCAATGTTCTTGGAGAGCCTGTTGATAATTTAGGTCCCGTGGATACTCGTACAACATCTCCTATTCATAGATCTGCGCCTGCCTTTATACAATTAGATACAAAATTATCAATCTTTG-----AAACAGGGATTAAAGTGGTGGATCTTTTAGCCCCGTATCGCCGTGGAGGAAAAATCGGATTATTTGGGGGAGCCGGCGTGGGTAAAACAGTACTTATCATGGAATTGATCAACAACATTGCCAAAGCTCATGGAGGCGTATCCGTATTTGGCGGAGTAGGCGAACGTACTCGTGAAGGAAATGATCTCTACATGGAAATGAAAGAATCCGGGGTTATTAATGAAAAAAATATAGCAGAATCAAAAGTAGCTCTAGTGTATGGTCAAATGAATGAACCGCCGGGAGCTCGTATGAGGGTTGGTTTGACTGCGCTAACCATGGCGGAATATTTCCGCGATGTTAATGAGCAAGACGTGCTTCTATTCATCGACAATATCTTTCGTTTCGTACAAGCGGGGTCAGAGGTATCCGCCTTATTGGGGAGAATGCCTTCCGCAGTGGGTTATCAACCTACCCTTAGTACAGAAATGGGTTCTTTGCAAGAAAGAATTACTTCCACCAAAGAGGGATCTATAACTTCGATCCAAGCAGTTTATGTACCCGCGGATGATTTGACCGACCCCGCTCCCGCCACGACATTTGCACATTTGGATGCTACTACCGTACTATCAAGAGGATTAGCTGCCAAAGGTATTTATCCAGCAGTAGATCCTTTAGATTCAACGTCAACTATGTTACAACCTCGTATCGTTGGCGAGGAACATTATGAAACTGCGCAAAGAGTTAAACAAACTTTACAACGTTACAAAGAACTTCAGGACATTATAGCTATCCTGGGATTGGACGAATTATCCGAAGAAGATCGTTTAACTGTAGCAAGAGC-----ACGAAAAATTGAGCGTTTCTTATCACAACCCTTTTTCGTGGCAGAAGTCTTTACCGGTTCTCCGGGAAAATATGTCGGTCTCGCAGAAACAATTAGCGGGTTTCAAATGATCCTTTCCGGAGAATTAGACGGTCTTCCCGAGCAGGCCTTTTATTTGGTGGGTAACATCGATGAAGCTACCGCGAAAGCTATGAA-TTAGA   [1448]
Stawellia_dimorphantha                   ---CTGGTCCTGCGGTTTCCACACTTGAAGAA------AAAAACCTAGGACGTATCGCTCAAATTATTGGCCCAGTACTGGATGTTGTTTTTCCGCCGGGCAAGATGCCTAATATTTATAACGCTTTGGTAGTTAAAGGCCGAGATATTGCCGGTCAGCAAATTAATGTAACTTGTGAAGTACAACAATTATTAGGAAATAATCGAGTTAGAGCTGTAGCTATGAGTGCTACAGATGGTCTGACGAGAAGAATGGAAGTGATTGACACGGGAGCTCCTCTAAGTGTTCCAGTTGGCGGAGCTACTCTCGGACGAATTTTCAATGTTCTTGGAGAGCCTGTTGATAATTTAGGTCCCGTGGATACTCGTACAACATCTCCTATTCATAGATCTGCGCCTGCCTTTATACAATTAGATACAAAATTATCAATCTTTG-----AAACAGGGATTAAAGTGGTGGATCTTTTAGCCCCGTATCGCCGTGGAGGAAAAATCGGATTATTTGGGGGAGCCGGCGTGGGTAAAACAGTACTTATCATGGAATTGATCAACAACATTGCCAAAGCTCATGGAGGCGTATCCGTATTTGGCGGAGTAGGCGAACGTACTCGTGAAGGAAATGATCTCTACATGGAAATGAAAGAATCCGGGGTGATTAATGAAAAAAATATTGCAGAATCAAAAGTAGCTCTAGTATATGGTCAAATGAATGAACCGCCGGGAGCTCGTATGAGGGTTGGTTTGACTGCGCTAACCATGGCGGAATATTTCCGTGATGTTAATGAGCAAGACGTGCTTCTATTCATCGACAATATCTTTCGTTTCGTCCAAGCGGGGTCAGAGGTATCCGCCTTATTGGGGAGAATGCCTTCCGCAGTGGGTTATCAACCTACCCTTAGTACAGAAATGGGTTCTTTGCAAGAAAGAATTACTTCCACCAAAGAGGGATCTATAACTTCGATCCAAGCAGTTTATGTACCCGCGGATGATTTGACCGACCCCGCTCCCGCCACGACATTTGCACATTTGGATGCTACTACCGTACTATCAAGAGGATTAGCTGCCAAAGGTATTTATCCAGCAGTAGATCCTTTAGATTCAACATCAACTATGTTACAACCTCGGATCGTTGGCGAAGAACATTATGAAACTGCGCAAAGAGTTAAACAAACTTTACAACGTTACAAAGAACTTCAGGACATTATAGCTATCCTGGGATTGGACGAATTATCCGAAGAAGATCGTTTAACTGTAGCAAGAGC-----ACGAAAAATTGAGCGTTTCTTATCACAACCCTTTTTCGTGGCAGAAGTCTTTACCGGTTCTCCGGGAAAATATGTCGGTCTCGCAGAAACAATTAGCGGGTTTCAAATGATCCTTTCCGGAGAATTAGACGGTCTTCCCGAGCAGGCCTTTTATTTGGTGGGTAACATCGATGAAGCTACCGCGAAAGCTATGAAATTAGA   [1450]
Caesia_contorta                          ---TCTGTCCTGCGGTTTCCACACTTGAAGAA------AAAAACCTAGGGCGTATCGCTCAAATTATTGGCCCAGTACTGGATGTTGTTTTTCCGCCGGGCAAGATGCCTAATATTTATAACGCTTTGGTAGTTAAAGGCCGAGATACTACCGGCCAGCAAATTAATGTAACTTGTGAAGTACAACAATTATTAGGAAATAATCGAGTTAGAGCTGTAGCTATGAGTGCTACAGATGGTCTGACGAGAAGAATGGAAGTGATTGACACGGGAGCTCCTCTAAGTGTTCCAGTTGGCGGAGCTACTCTCGGACGAATTTTCAATGTTCTTGGGGATCCTGTTGATAATTTAGGTCCCGTGGATACTCGTACAACATCTCCTATTCATAGATCTGCGCCTGCCTTTATACAACTAGAGACAAAATTAGCAATCTTTG-----AAACAGGGATTAAAGTGGTGGATCTTTTAGCTCCGTATCGCCGTGGAGGAAAAATCGGACTATTTGGGGGCGCCGGCGTGGGTAAAACAGTACTTATCATGGAATTGATCAACAACATTGCCAAAGCTCATGGAGGCGTATCTGTATTTGGTGGAGTAGGCGAACGTACTCGTGAAGGAAATGATCTCTACATGGAAATGAAAGAATCCGGGGTGATTAATGAAAAAAATATTGCAGAATCAAAAGTAGCTCTAGTCTATGGTCAAATGAATGAACCGCCGGGAGCTCGTATGAGAGTTGGTTTGACTGCACTAACCATGGCGGAATATTTCCGCGATGTTAATGAGCAAGACGTGCTTCTATTCATCGACAATATCTTTCGTTTCGTCCAAGCGGGGTCAGAAGTATCCGCCTTATTGGGGAGAATGCCTTCCGCAGTGGGTTATCAACCTACCCTTAGTACAGAAATGGGTTCTTTGCAAGAAAGAATTACTTCTACCAAAGAGGGATCTATAACTTCGATTCAAGCAGTTTATGTACCCGCGGATGATTTGACCGACCCCGCTCCTGCCACGACATTTGCACATTTGGATGCTACTACCGTACTATCAAGAGGATTAGCTGCCAAAGGTATTTATCCAGCAGTAGATCCTTTAGATTCAACGTCAACTATGTTACAACCTCGGATCGTTGGCGAGGAACATTATGAAACTGCGCAAAGAGTTAAGCAAACTTTACAACGTTACAAAGAACTTCAGGACATTATAGCTATCCTGGGGTTGGACGAATTATCCGAAGAAGATCGTTTAACTGTAGCAAGAGC-----ACGAAAAATTGAGCGTTTCTTATCACAACCCTTTTTCGTGGCAGAAGTCTTTACCGGTTCTCCGGGGAAATATGTCGGTCTCGGAGAAACAATTAGCGGGTTTCAAATGATCCTTTCCGGAGAATTAGACGGTCTTCCCGAGCAGGCCTTTTATTTGGTGGGTAACATCGATGAAGCTATCGCGAAAGCTATGAAATTAG-   [1449]
Corynotheca_micrantha                    -----GGTCCTGCGGTTTCCACACTTGAAGAA------AAAAACCTAGGACGTATCGCTCAAATTATTGGCCCAGTACTGGATGTTGTTTTTCCGCCGGGCAAGATGCCTAATATTTATAACGCTTTGGTAGTTAAAGGCCGAGATACTGCCGGTCAGCAAATTAATGTAACTTGTGAAGTACAACAATTATTAGGAAATAATCGAGTTAGAGCTGTAGCTATGAGTGCTACAGATGGTCTGACGAGAAGAATGGAAGTGATTGACACGGGAGCTCCTCTAAGTGTTCCAGTTGGCGGAGCTACTCTCGGACGAATTTTCAATGTTCTTGGGGAGCCTGTTGATAATTTAGGTCCCGTGGATACTCGTACAACATCCCCTATTCATAGATCTGCGCCTGCCTTTATACAATTAGATACAAAATTATCAATCTTTG-----AAACAGGGATTAAAGTGGTGGATCTTTTAGCTCCGTATCGCCGTGGAGGAAAAATCGGACTATTTGGGGGAGCCGGCGTGGGTAAAACAGTACTTATCATGGAATTGATCAACAACATTGCCAAAGCTCATGGAGGCGTATCCGTATTTGGCGGAGTAGGCGAACGTACTCGTGAAGGAAATGATCTCTACATGGAAATGAAAGAATCCGGGGTGATTAATGAAAAAAATATTGCAGAATCAAAAGTAGCTCTAGTCTATGGTCAAATGAATGAACCGCCGGGAGCTCGTATGAGAGTTGGTTTGACTGCACTAACCATGGCGGAATATTTCCGCGATGTTAATGAGCAAGACGTGCTTCTATTCATCGACAATATCTTTCGTTTCGTCCAAGCGGGGTCAGAAGTATCCGCCTTATTGGGGAGAATGCCTTCCGCAGTGGGTTATCAACCTACCCTTAGTACAGAAATGGGTTCTTTGCAAGAAAGAATTACTTCCACCAAAGAGGGATCTATAACTTCGATCCAAGCAGTTTATGTACCCGCGGATGATTTGACCGACCCCGCTCCTGCCACGACATTTGCACATTTGGATGCTACTACCGTACTATCAAGAGGATTAGCTGCCAAAGGTATTTATCCAGCAGTAGATCCTTTAGATTCAACGTCAACTATGTTACAACCTCGGATCGTTGGAGAGGAACATTATGAAACTGCACAAAGAGTTAAGCAAACTTTACAACGTTACAAAGAACTTCAGGACATTATAGCTATCCTGGGGTTGGACGAATTATCCGAAGAAGATCGTTTAACTGTAGCAAGAGC-----ACGAAAAATTGAGCGTTTCTTATCACAACCCTTTTTCGTGGCAGAAGTCTTTACCGGTTCTCCGGGGAAGTATGTCGGTCTCACAGAAACAATTAGCGGGTTTCAAATGATCCTTTCCGGAGAATTAGACAGTCTTCCCGAGCAGGCCTTTTATTTGGTG-----------------------------------------   [1407]
Chamaescilla_sp.                         -----------GCGGTTTCCACACTTGAAGAA------AAAAACCTAGGGCGTGTCGCTCAAATTATTGGCCCAGTACTGGATGTTGTTTTTCCGCCGGGCAAGATGCCTAATATTTATAACGCTTTGGTAGTTAAAGGCCGAGATACTGCCGGCCAGCAAATTAATGTGACTTGTGAGGTACAACAATTATTAGGAAATAATCGAGTTAGAGCTGTAGCTATGAGTGCTACAGATGGTCTGACGAGAAGAATGGAAGTGATTGACACGGGAGCTCCTCTAAGTGTTCCAGTCGGTGGAGCTACTCTCGGACGAATTTTCAATGTTCTTGGAGAGCCTGTTGATAATTTAGGTCCCGTGGATACTCGGACAAGATCTCCTATTCATAGATCTGCGCCTGCCTTTATACAATTAGATACAAAATTATCAATCTTTG-----AAACAGGGATTAAAGTGGTGGATCTTTTAGCTCCGTATCGCCGTGGAGGAAAAATCGGACTATTTGGCGGAGCCGGCGTGGGTAAAACAGTACTTATCATGGAATTGATCAACAACATTGCCAAAGCTCATGGAGGCGTATCCGTATTTGGCGGAGTAGGCGAACGTACTCGTGAAGGAAATGATCTCTACATGGAAATGAAAGAATCCGGGGTGATTAATGAAAAAAATATTGCAGAATCCAAAGTAGCTCTAGTCTATGGTCAAATGAATGAACCACCGGGAGCTCGTATGAGAGTTGGTTTGACTGCACTAACCATGGCGGAATATTTCCGCGATGTTAATGAACAAGACGTGCTTCTATTCATCGACAATATCTTTCGTTTCGTCCAAGCGGGGTCAGAAGTATCCGCCTTATTAGGCAGAATGCCTTCCGCGGTGGGTTATCAACCTACCCTTAGTACAGAAATGGGTTCTTTGCAAGAAAGAATTACTTCTACCAAAGAGGGATCTATAACTTCGATCCAAGCAGTTTATGTACCTGCGGATGATTTAACCGATCCCGCTCCTGCCACGACATTTGCACATTTGGATGCTACTACCGTACTATCAAGAGGATTAGCTGCCAAAGGCATTTATCCAGCGGTAGATCCTTTAGATTCAACGTCAACTATGTTACAACCTCGTATCGTTGGCGAGGAACATTATGAAACTGCGCAAAAAGTTAAGCAAACTTTACAACGTTACAAAGAACTTCAGGATATTATAGCTATCCTGGGGTTGGACGAATTATCCGAAGAAGATCGTTTAACTGTAGCAAGAGC-----AAGAAAAATTGAGCGTTTCTTATCACAACCCTTCTTCGTGGCAGAAGTCTTTACCGGTTCTCCGGGGAAATATGTCGGTTTAGCGGAAACAATTAAGGGGTTTCAACTGATCCTTTCCGGAGAATTAGACGGTCTTCCCGAGCAGGCATTTTATTTGGTGGGTAATATCGATGAAGCTACCGCGAAAGCTATTAACTTAGA   [1442]
Hemerocallis_minor                       -----TGTCCTGCGGTTTCCACACTTGAAGAA------AAAAACCTAGGGCGTATCGCTCAAATTATTGGCCCAGTACTGGATGTTGTTTTTCCGCCGGGCAAGATGCCTAATATTTATAACGCTTTGGTAGTTAAAAGCCGAGATACTGCCGGCCAGCAAATTAATGTGACTTGTGAGGTACAACAATTATTAGGAAATAATCGAGTTAGAGCTGTAGCTATGAGTGCTACAGATGGTCTGACGAGAAGAATGGAAGTGATTGACACGGGAGCTCCTCTAAGTGTTCCAGTCGGCGGAGCTACTCTCGGACGAATTTTCAATGTTCTTGGAGAGCCTGTTGATAATTTAGGTCCCGTGGATAGTCGTACAACATCTCCTATTCATAGATCTGCGCCTGCCTTTATACAATTAGATACAAAATTATCAATCTTTG-----AAACAGGGATTAAAGTGGTGGATCTTTTAGCTCCGTATCGCCGTGGAGGAAAAATCGGACTATTTGGCGGAGCCGGCGTGGGTAAAACAGTACTTATCATGGAATTGATCAACAACATTGCCAAAGCTCATGGAGGCGTATCCGTATTTGGCGGAGTAGGCGAACGTACTCGTGAAGGAAATGATCTCTACATGGAAATGAAAGAATCCGGGGTGATTAATGAAAAAAATATTGCAGAATCAAAAGTAGCTCTAGTCTATGGTCAAATGAATGAACCGCCGGGAGCTCGTATGAGAGTTGGTTTGACTGCACTAACCATGGCGGAATATTTCCGCGATGTTAATGAACAAGACGTGCTTCTATTCATCGACAATATCTTTCGTTTCGTCCAAGCGGGGTCAGAAGTATCCGCCTTATTAGGGAGAATGCCTTCCGCGGTGGGTTATCAACCTACCCTTAGTACAGAAATGGGTTCTTTGCAAGAAAGAATTACTTCTACCAAAGAGGGATCTATAACTTCGATCCAAGCAGTTTATGTACCTGCGGATGATTTGACCGACCCCGCTCCTGCCACGACATTTGCACATTTGGATGCTACTACCGTACTATCAAGAGGATTAGCTGCCAAAGGCATTTATCCAGCGGTAGATCCTTTAGATTCAACGTCAACTATGTTACAACCTCGTATCGTTGGCGAGGAACATTATGAAACTGCGCAAAAAGTGAAGCAAACTTTACAACGTTACAAAGAACTTCAGGATATTATAGCTATCTTGGGGTTGGACGAATTATCCGAAGAAGATCGTTTAACTGTAGCAAGAGC-----ACGAAAAATTGAGCGTTTCTTATCACAACCCTTCTTCGTGGCAGAAGTCTTTACCGGTTCTCCGGGGAAATATGTCGGTCTAGCAGAAACAATTAAGGGGTTTCAACTGATCCTTTCCGGAGAATTAGACGGTCTTCCCGAGCAGGCCTTTTATTTGGTGGGTAATATCGATGAAGCTACCGCGAAAGCTATTAACTTAGA   [1448]
Hemerocallis_hongdoensis                 ---CTGGTCCTGCGGTTTCCACACTTGAAGAA------AAAAACCTAGGGCGTATCGCTCAAATTATTGGCCCAGTACTGGATGTTGTTTTTCCGCCGGGCAAGATGCCTAATATTTATAACGCTTTGGTAGTTAAAAGCCGAGATACTGCCGGCCAGCAAATTAATGTGACTTGTGAGGTACAACAATTATTAGGAAATAATCGAGTTAGAGCTGTAGCTATGAGTGCTACAGATGGTCTGACGAGAAGAATGGAAGTGATTGACACGGGAGCTCCTCTAAGTGTTCCAGTCGGCGGAGCTACTCTCGGACGAATTTTCAATGTTCTTGGAGAGCCTGTTGATAATTTAGGTCCCGTGGATAGTCGTACAACATCTCCTATTCATAGATCTGCGCCTGCCTTTATACAATTAGATACAAAATTATCAATCTTTG-----AAACAGGGATTAAAGTGGTGGATCTTTTAGCTCCGTATCGCCGTGGAGGAAAAATCGGACTATTTGGCGGAGCCGGCGTGGGTAAAACAGTACTTATCATGGAATTGATCAACAACATTGCCAAAGCTCATGGAGGCGTATCCGTATTTGGCGGAGTAGGCGAACGTACTCGTGAAGGAAATGATCTCTACATGGAAATGAAAGAATCCGGGGTGATTAATGAAAAAAATATTGCAGAATCAAAAGTAGCTCTAGTCTATGGTCAAATGAATGAACCGCCGGGAGCTCGTATGAGAGTTGGTTTGACTGCACTAACCATGGCGGAATATTTCCGCGATGTTAATGAACAAGACGTGCTTCTATTCATCGACAATATCTTTCGTTTCGTCCAAGCGGGGTCAGAAGTATCCGCCTTATTAGGGAGAATGCCTTCCGCGGTGGGTTATCAACCTACCCTTAGTACAGAAATGGGTTCTTTGCAAGAAAGAATTACTTCTACCAAAGAGGGATCTATAACTTCGATCCAAGCAGTTTATGTACCTGCGGATGATTTGACCGACCCCGCTCCTGCCACGACATTTGCACATTTGGATGCTACTACCGTACTATCAAGAGGATTAGCTGCCAAAGGCATTTATCCAGCGGTAGATCCTTTAGATTCAACGTCAACTATGTTACAACCTCGTATCGTTGGCGAGGAACATTATGAAACTGCGCAAAAAGTGAAGCAAACTTTACAACGTTACAAAGAACTTCAGGATATTATAGCTATCTTGGGGTTGGACGAATTATCCGAAGAAGATCGTTTAACTGTAGCAAGAGC-----ACGAAAAATTGAGCGTTTCTTATCACAACCCTTCTTCGTGGCAGAAGTCTTTACCGGTTCTCCGGGGAAATATGTCGGTCTAGCAGAAACAATTAAGGGGTTTCAACTGATCCTTTCCGGAGAATTAGACGGTCTTCCCGAGCAGGCCTTTTATTTGGTGGGTAATATCGATGAAGCTACCGCGAAAGCTATTAACTTAGA   [1450]
Hemerocallis_dumortieri                  ------------CGGTTTCCACACTTGAAGAA------AAAAACCTAGGGCGTATCGCTCAAATTATTGGCCCAGTACTGGATGTTGTTTTTCCGCCGGGCAAGATGCCTAATATTTATAACGCTTTGGTAGTTAAAAGCCGAGATACTGCCGGCCAGCAAATTAATGTGACTTGTGAGGTACAACAATTATTAGGAAATAATCGAGTTAGAGCTGTAGCTATGAGTGCTACAGATGGTCTGACGAGAAGAATGGAAGTGATTGACACGGGAGCTCCTCTAAGTGTTCCAGTCGGCGGAGCTACTCTCGGACGAATTTTCAATGTTCTTGGAGAGCCTGTTGATAATTTAGGTCCCGTGGATAGTCGTACAACATCTCCTATTCATAGATCTGCGCCTGCCTTTATACAATTAGATACAAAATTATCAATCTTTG-----AAACAGGGATTAAAGTGGTGGATCTTTTAGCTCCGTATCGCCGTGGAGGAAAAATCGGACTATTTGGCGGAGCCGGCGTGGGTAAAACAGTACTTATCATGGAATTGATCAACAACATTGCCAAAGCTCATGGAGGCGTATCCGTATTTGGCGGAGTAGGCGAACGTACTCGTGAAGGAAATGATCTCTACATGGAAATGAAAGAATCCGGGGTGATTAATGAAAAAAATATTGCAGAATCAAAAGTAGCTCTAGTCTATGGTCAAATGAATGAACCGCCGGGAGCTCGTATGAGAGTTGGTTTGACTGCACTAACCATGGCGGAATATTTCCGCGATGTTAATGAACAAGACGTGCTTCTATTCATCGACAATATCTTTCGTTTCGTCCAAGCGGGGTCAGAAGTATCCGCCTTATTAGGGAGAATGCCTTCCGCGGTGGGTTATCAACCTACCCTTAGTACAGAAATGGGTTCTTTGCAAGAAAGAATTACTTCTACCAAAGAGGGATCTATAACTTCGATCCAAGCAGTTTATGTACCTGCGGATGATTTGACCGACCCCGCTCCTGCCACGACATTTGCACATTTGGATGCTACTACCGTACTATCAAGAGGATTAGCTGCCAAAGGCATTTATCCAGCGGTAGATCCTTTAGATTCAACGTCAACTATGTTACAACCTCGTATCGTTGGCGAGGAACATTATGAAACTGCGCAAAAAGTGAAGCAAACTTTACAACGTTACAAAGAACTTCAGGATATTATAGCTATCTTGGGGTTGGACGAATTATCCGAAGAAGATCGTTTAACTGTAGCAAGAGC-----ACGAAAAATTGAGCGTTTCTTATCACAACCCTTCTTCGTGGCAGAAGTCTTTACCGGTTCTCCGGGGAAATATGTCGGTCTAGCAGAAACAATTAAGGGGTTTCAACTGATCCTTTCCGGAGAATTAGACGGTCTTCCCGAGCAGGCCTTTTATTTGGTGGGTAATATCGATGAAGCTACCGCGAAAGCTATTAACTTA--   [1439]
Hemerocallis_fulva                       ---CTGGTCCTGCGGTTTCCACACTTGAAGAA------AAAAACCTAGGGCGTATCGCTCAAATTATTGGCCCAGTACTGGATGTTGTTTTTCCGCCGGGCAAGATGCCTAATATTTATAACGCTTTGGTAGTTAAAAGCCGAGATACTGCCGGCCAGCAAATTAATGTGACTTGTGAGGTACAACAATTATTAGGAAATAATCGAGTTAGAGCTGTAGCTATGAGTGCTACAGATGGTCTGACGAGAAGAATGGAAGTGATTGACACGGGAGCTCCTCTAAGTGTTCCAGTCGGCGGAGCTACTCTCGGACGAATTTTCAATGTTCTTGGAGAGCCTGTTGATAATTTAGGTCCCGTGGATAGTCGTACAACATCTCCTATTCATAGATCTGCGCCTGCCTTTATACAATTAGATACAAAATTATCAATCTTTG-----AAACAGGGATTAAAGTGGTGGATCTTTTAGCTCCGTATCGCCGTGGAGGAAAAATCGGACTATTTGGCGGAGCCGGCGTGGGTAAAACAGTACTTATCATGGAATTGATCAACAACATTGCCAAAGCTCATGGAGGCGTATCCGTATTTGGCGGAGTAGGCGAACGTACTCGTGAAGGAAATGATCTCTACATGGAAATGAAAGAATCCGGGGTGATTAATGAAAAAAATATTGCAGAATCAAAAGTAGCTCTAGTCTATGGTCAAATGAATGAACCGCCGGGAGCTCGTATGAGAGTTGGTTTGACTGCACTAACCATGGCGGAATATTTCCGCGATGTTAATGAACAAGACGTGCTTCTATTCATCGACAATATCTTTCGTTTCGTCCAAGCGGGGTCAGAAGTATCCGCCTTATTAGGGAGAATGCCTTCCGCGGTGGGTTATCAACCTACCCTTAGTACAGAAATGGGTTCTTTGCAAGAAAGAATTACTTCTACCAAAGAGGGATCTATAACTTCGATCCAAGCAGTTTATGTACCTGCGGATGATTTGACCGACCCCGCTCCTGCCACGACATTTGCACATTTGGATGCTACTACCGTACTATCAAGAGGATTAGCTGCCAAAGGCATTTATCCAGCGGTAGATCCTTTAGATTCAACGTCAACTATGTTACAACCTCGTATCGTTGGCGAGGAACATTATGAAACTGCGCAAAAAGTGAAGCAAACTTTACAACGTTACAAAGAACTTCAGGATATTATAGCTATCTTGGGGTTGGACGAATTATCCGAAGAAGATCGTTTAACTGTAGCAAGAGC-----ACGAAAAATTGAGCGTTTCTTATCACAACCCTTCTTCGTGGCAGAAGTCTTTACCGGTTCTCCGGGGAAATATGTCGGTCTAGCAGAAACAATTAAGGGGTTTCAACTGATCCTTTCCGGAGAATTAGACGGTCTTCCCGAGCAGGCCTTTTATTTGGTGGGTAATATCGATGAAGCTACCGCGAAAGCTATTAACTTAGA   [1450]
Hemiphylacus_latifolius                  ---------CTGCGGTTTCCACACTTGAAGAA------AAAAACCTAGGGCGTATCGCTCAAATTATTGGCCCAGTACTGGATGTTGTTTTTCCCCCAGGGAAGATGCCTAATATTTATAACGCTTTGGTAGTTAAAGTTCGAGATACTGGCGGTCAGCAAATTAATGTGACTTGCGAGGTACAACAATTATTAGGAAATAATCGAGTTAGAGCTGTAGCTATGAGTGCTACAGATGGTCTGACAAGAGGAATGGAAGTAATTAACACGGGAGCTCCTCTAAGTGTTCCGGTCGGCGGAGCTACTCTCGGGCGAATTTTCAATGTTCTTGGAGAGCCTGTTGATAATTTAGGTCCTGTAGATACTCGTACAACATCTCCTATTCATAGATCCGCGCCTGCCTTTATACAGTTAGATACGAAATTATCAATCTTTG-----AAACAGGGATTAAAGTAGTGGATCTTTTAGCTCCATATCGCCGTGGAGGAAAAATCGGACTATTTGGGGGAGCTGGCGTGGGTAAAACAGTACTTATCATGGAATTGATCAACAACATTGCCAAAGCTCATGGAGGCGTATCCGTATTTGGCGGAGTAGGCGAACGTACTCGTGAAGGAAATGATCTCTACATGGAAATGAAAGAATCCGGGGTGATTAATGAAAAAAATATTGCAGAATCAAAAGTAGCTCTAGTCTATGGTCAAATGAATGAACCGCCGGGAGCTCGTATGAGAGTTGGTTTGACTGCACTAACCATGGCGGAATATTTCCGGGATGTTAATGAACAAGACGTGCTTCTATTCATCGACAATATCTTTCGTTTCGTCCAAGCGGGGTCAGAAGTATCCGCCTTATTAGGGAGAATGCCTTCCGCAGTGGGTTATCAACCCACCCTTAGTACAGAAATGGGTTCTTTGCAAGAAAGAATTACTTCCACCAAGGAAGGGTCTATAACTTCGATCCAAGCAGTCTATGTACCTGCAGATGATTTGACCGACCCCGCTCCTGCCACGACATTTGCACATTTAGATGCTACTACCGTACTATCAAGAGGATTAGCTGCTAAAGGTATTTATCCAGCAGTGGATCCTTTAGATTCAACGTCAACTATGTTACAACCTCGGATCGTTGGCGAAGAACATTATGAAACTGCGCAAAGAGTTAAGCAAACTTTACAACGTTACAAAGAACTTCAGGACATTATAGCTATCCTGGGGTTGGACGAATTATCCGAAGAAGATCGTTTAACTGTAGCAAGAGC-----ACGAAAAATTGAGCGTTTCTTATCACAACCCTTCTTCGTGGCAGAAGTCTTTACAGGTTCTCCAGGAAAATATGTTGGTCTCGCGGAAACAATTAGGGGGTTTCAACTGATACTTTCCGGAGAATTAGACGGTCTTCCCGAGCAGGCCTTTTATTTGGTGGGTAACATCGACGAAGCTAGCGCGAAAGCTATGAACTTAGA   [1444]
Asparagus_densiflorus                    ------------CGGTTTCCACACTTGAAGAA------AAAAACCTAGGGCGTATCGCTCAAATTATTGGCCCAGTGCTGGATGTTGTTTTTCCCCCAGGGAAAATGCCTAATATTTATAACGCTTTGGTAGTTAAAGGTCGAGATACTGTCGGTCAGCAAATTAATGTGACTTGCGAGGTACAACAATTATTAGGAAATAATCGAGTTAGGGCTGTAGCTATGAGTGCTACAGATGGTCTGACAAGAGGAATGGAAGTAATTGACACGGGAGCTCCTCTAAGTGTTCCGGTTGGCGGAGCTACTCTCGGGCGAATTTTCAATGTTCTTGGAGAGCCTGTTGATAATTTAGGTCCTGTAGATACTCGTACAACATCTCCTATTCATAGATCCGCGCCTGCCTTTATACAGTTAGATACAAAATTATCAATCTTTG-----AAACAGGGATTAAAGTGGTGGATCTTTTAGCTCCATATCGCCGTGGAGGAAAAATCGGACTATTTGGGGGAGCTGGCGTGGGTAAAACAGTACTCATCATGGAATTGATCAACAACATTGCCAAAGCTCATGGAGGCGTATCCGTATTTGGCGGAGTAGGCGAACGTACTCGTGAAGGAAATGATCTCTACATGGAAATGAAAGAATCCGGGGTGATTAATGAAAAAAATATTGCAGAATCAAAAGTAGCTCTAGTCTATGGTCAAATGAATGAACCGCCGGGAGCTCGTATGAGAGTTGGTTTGACTGCACTAACCATGGCGGAATATTTCCGGGATGTTAATGAACAAGACGTGCTTCTATTCATCGACAATATCTTTCGTTTCGTCCAAGCGGGGTCAGAAGTATCCGCCTTATTAGGGAGAATGCCTTCCGCAGTGGGTTATCAACCCACCCTTAGTACAGAAATGGGTTCTTTGCAAGAAAGAATTACTTCCACCAAGGAAGGGTCTATAACTTCGATCCAAGCAGTCTATGTACCTGCAGATGATTTGACCGACCCCGCTCCTGCCACGACATTTGCACATTTAGATGCTACTACCGTACTATCAAGGGGATTAGCTGCTAAAGGTATTTATCCAGCAGTAGATCCTTTAGATTCAACGTCAACTATGTTACAACCTCGGATCGTTGGCGAAGAACATTATGAAACTGCGCAAAGAGTTAAGCAAACTTTACAACGTTACAAAGAACTTCAGGACATTATAGCTATCCTGGGGTTGGACGAATTATCCGAAGAAGATCGTTTAACTGTAGCAAGAGC-----ACGAAAAATTGAGCGTTTCTTATCACAACCCTTCTTCGTGGCAGAAGTCTTTACAGGTTCTCCAGGAAAATATGTTGGTCTCGCGGAAACAATTAGGGGCTTTCAACTGATACTTTCCGGAGAATTAGACGGTCTTCCCGAGCAGGCCTTTTATTTGGTGGGTAACATCGACGAAGCTACCGCGAAAGCTATGA-------   [1434]
Asparagus_oligoclonos                    -----TGTCCTACGGTTTCCACACTTGAAGAA------AAAAACCTAGGGCGTATCGCTCAAATTATTGGCCCAGTGCTGGATGTTGTTTTTCCCCCAGGGAAAATGCCTAATATTTATAACGCTTTGGTAGTTAAAGGTCGA------GTCGGTCAGCAAATTAATGTGACTTGCGAGGTACAACAATTATTAGGAAATAATCGAGTTAGAGCTGTAGCTATGAGTGCTACAGATGGTCTGACAAGAGGAATGGAAGTAATTGACACGGGAGCTCCTCTAAGTGTTCCGGTTGGCGGAGCTACTCTCGGGCGAATTTTCAATGTTCTTGGAGAGCCTGTTGATAATTTAGGTCCTGTAGATACTCGTACAACATCTCCTATTCATAGATCCGCGCCTGCCTTTATACAGTTAGATACAAAATTATCAATCTTTG-----AAACAGGGATTAAAGTGGTGGATCTTTTAGCTCCATATCGCCGTGGAGGAAAAATCGGACTATTTGGGGGAGCTGGCGTGGGTAAAACAGTACTCATCATGGAATTGATCAACAACATTGCCAAAGCTCATGGAGGCGTATCCGTATTTGGCGGAGTAGGCGAACGTACTCGTGAAGGAAATGATCTCTACATGGAAATGAAAGAATCCGGGGTGATTAATGAAAAAAATATTGCAGAATCAAAAGTAGCTCTAGTCTATGGTCAAATGAATGAACCGCCGGGAGCTCGTATGAGAGTTGGTTTGACTGCACTAACCATGGCGGAATATTTCCGGGATGTTAATGAACAAGACGTGCTTCTATTCATCGACAATATCTTTCGTTTCGTCCAAGCGGGGTCAGAAGTATCCGCCTTATTAGGGAGAATGCCTTCCGCAGTGGGTTATCAACCCACCCTTAGTACAGAAATGGGTTCTTTGCAAGAAAGAATTACTTCCACCAAGGAAGGGTCTATAACTTCGATCCAAGCAGTCTATGTACCTGCAGATGATTTGACCGACCCCGCTCCTGCCACGACATTTGCACATTTAGATGCTACTACCGTACTATCAAGAGGATTAGCTGCTAAAGGTATTTATCCAGCAGTAGATCCTTTAGATTCAACGTCAACTATGTTACAACCTCGGATCGTTGGCGAAGAACATTATGAAACTGCGCAAAGAGTTAAGGAAACTTTACAACGTTACAAAGAACTTCAGGACATTATAGCTATCCTGGGGTTGGACGAATTATCCGAAGAAGATCGTTTAACTGTAGCAAGAGC-----ACGAAAAATTGAACGTTTCTTATCACAACCCTTCTTCGTGGCAGAAGTCTTTACAGGTTCTCCAGGAAAATATGTTGGTCTCGCGGAAACAATTAGGGGCTTTCAACTGATACTTTCCGGAGAATTAGACGGTCTTCCCGAGCAGGCCTTTTATTTGGTGGGTAACATCGACGAAGCTACCGCGAAAGCTAT---------   [1433]
Asparagus_cochinchinensis                ---------CTACGGTTTCCACACTTGACGAA------AAAAACCTAGGGCGTATCGCTCAAATTATTGGCCCAGTGCTGGATGTTGTTTTTCCCCCAGGGAAAATGCCTAATATTTATAACGCTTTGGTAGTTAAAGGTCGA------GTCGGTCAGCAAATTAATGTGACTTGCGAGGTACAACAATTATTAGGAAATAATCGAGTTAGAGCTGTAGCTATGAGTGCTACAGATGGTCTGACAAGAGGAATGGAAGTAATTGACACGGGAGCTCCTCTAAGTGTTCCGGTTGGCGGAGCTACTCTCGGGCGAATTTTCAATGTTCTTGGAGAGCCTGTTGATAATTTAGGTCCTGTAGATACTCGTACAACATCTCCTATTCATAGATCCGCGCCTGCCTTTATACAGTTAGATACAAAATTATCAATCTTTG-----AAACAGGGATTAAAGTGGTGGATCTTTTAGCTCCATATCGCCGTGGAGGAAAAATCGGACTATTTGGGGGAGCTGGCGTGGGTAAAACAGTACTCATCATGGAATTGATCAACAACATTGCCAAAGCTCATGGAGGCGTATCCGTATTTGGCGGAGTAGGCGAACGTACTCGTGAAGGAAATGATCTCTACATGGAAATGAAAGAATCCGGGGTGATTAATGAAAAAAATATTGCAGAATCAAAAGTAGCTCTAGTCTATGGTCAAATGAATGAACCGCCGGGAGCTCGTATGAGAGTTGGTTTGACTGCACTAACCATGGCGGAATATTTCCGGGATGTTAATGAACAAGACGTGCTTCTATTCATCGACAATATCTTTCGTTTCGTCCAAGCGGGGTCAGAAGTATCCGCCTTATTAGGGAGAATGCCTTCCGCAGTGGGTTATCAACCCACCCTTAGTACAGAAATGGGTTCTTTGCAAGAAAGAATTACTTCCACCAAGGAAGGGTCTATAACTTCGATCCAAGCAGTCTATGTACCTGCAGATGATTTGACCGACCCCGCTCCTGCCACGACATTTGCACATTTAGATGCTACTACCGTACTATCAAGAGGATTAGCTGCTAAAGGTATTTATCCAGCAGTAGATCCTTTAGATTCAACGTCAACTATGTTACAACCTCGGATCGTTGGCGAAGAACATTATGAAACTGCGCAAAGAGTTAAGGAAACTTTACAACGTTACAAAGAACTTCAGGACATTATAGCTATCCTGGGGTTGGACGAATTATCCGAAGAAGATCGTTTAACTGTAGCAAGAGC-----ACGAAAAATTGAGCGTTTCTTATCACAACCCTTCTTCGTGGCAGAAGTCTTTACAGGTTCTCCAGGAAAATATGTTGGTCTCGCGGAAACAATTAGGGGCTTTCAACTGATACTTTCCGGAGAATTAGACGCTCTTCCCGAGCAGGCCTTTTATTTGGTGGGTAACATCGACGAAGCTACCGCGAAAGCTATGAACTTAGA   [1438]
Asparagus_schoberioides                  -----TGTCCTACGGTTTCCACACTTGACGAA------AAAAACCTAGGGCGTATCGCTCAAATTATTGGCCCAGTGCTGGATGTTGTTTTTCCCCCAGGGAAAATGCCTAATATTTATAACGCTTTGGTAGTTAAAGGTCGA------GTCGGTCAGCAAATTAATGTGACTTGCGAGGTACAACAATTATTAGGAAATAATCGAGTTAGAGCTGTAGCTATGAGTGCTACAGATGGTCTGACAAGAGGAATGGAAGTAATTGACACGGGAGCTCCTCTAAGTGTTCCGGTTGGCGGAGCTACTCTCGGGCGAATTTTCAATGTTCTTGGAGAGCCTGTTGATAATTTAGGTCCTGTAGATACTCGTACAACATCTCCTATTCATAGATCCGCGCCTGCCTTTATACAGTTAGATACAAAATTATCAATCTTTG-----AAACAGGGATTAAAGTGGTGGATCTTTTAGCTCCATATCGCCGTGGAGGAAAAATCGGACTATTTGGGGGAGCTGGCGTGGGTAAAACAGTACTCATCATGGAATTGATCAACAACATTGCCAAAGCTCATGGAGGCGTATCCGTATTTGGCGGAGTAGGCGAACGTACTCGTGAAGGAAATGATCTCTACATGGAAATGAAAGAATCCGGGGTGATTAATGAAAAAAATATTGCAGAATCAAAAGTAGCTCTAGTCTATGGTCAAATGAATGAACCGCCGGGAGCTCGTATGAGAGTTGGTTTGACTGCACTAACCATGGCGGAATATTTCCGGGATGTTAATGAACAAGACGTGCTTCTATTCATCGACAATATCTTTCGTTTCGTCCAAGCGGGGTCAGAAGTATCCGCCTTATTAGGGAGAATGCCTTCCGCAGTGGGTTATCAACCCACCCTTAGTACAGAAATGGGTTCTTTGCAAGAAAGAATTACTTCCACCAAGGAAGGGTCTATAACTTCGATCCAAGCAGTCTATGTACCTGCAGATGATTTGACCGACCCCGCTCCTGCCACGACATTTGCACATTTAGATGCTACTACCGTACTATCAAGAGGATTAGCTGCTAAAGGTATTTATCCAGCAGTAGATCCTTTAGATTCAACGTCAACTATGTTACAACCTCGGATCGTTGGCGAAGAACATTATGAAACTGCGCAAAGAGTTAAGGAAACTTTACAACGTTACAAAGAACTTCAGGACATTATAGCTATCCTGGGGTTGGACGAATTATCCGAAGAAGATCGTTTAACTGTAGCAAGAGC-----ACGAAAAATTGAGCGTTTCTTATCACAACCCTTCTTCGTGGCAGAAGTCTTTACAGGTTCTCCAGGAAAATATGTTGGTCTCGCGGAAACAATTAGGGGCTTTCAACTGATACTTTCCGGAGAATTAGACGCTCTTCCCGAGCAGGCCTTTTATTTGGTGGGTAACATCGACGAAGCTACCGCGAAAGCTATGAACTTAGA   [1442]
Xanthorrhoea_media                       ---CTGATCCTGCGGTTTCCACACTTGAAGAA------AAAAACCTAGGGCGTATCGCTCAAATTATTGGCCCGGTACTGGATGTTGTTTTTCCGCCGGGCAAGATGCCTAATATTTATAACGCTTTGGTAGTTAAAGGTCGAGATACTGTCGGTCAGCAAATTAATGTGACTTGTGAGGTACAACAATTATTAGGAAATAATCGAGTTAGAGCTGTAGCTATGAGTGCTACAGATGGTCTGACGAGAGGAATGGAAGTGATTGACACGGGAGCTCCTCTAAGTGTTCCAGTCGGCGGAGCTACTCTCGGACGAATTTTCAATGTTCTTGGAGAGCCTGTTGATAATTTAGGTCCTGTAGATACTCGTACAACATCTCCTATTCATAGATCTGCGCCTGCCTTTATACAGTTAGATACGAAATTATCAATCTTTG-----AAACAGGGATTAAAGTGGTGGATCTTTTAGCTCCGTATCGCCGTGGAGGAAAAATCGGACTATTTGGGGGAGCCGGCGTTGGTAAAACAGTACTTATCATGGAATTGATCAACAACATTGCCAAAGCTCATGGAGGCGTATCCGTATTTGGCGGAGTGGGCGAACGTACTCGTGAAGGAAATGATCTCTACATGGAAATGAAAGAATCCGGGGTGATTAATGAAAAAAATATTGCAGAATCCAAAGTAGCTCTAGTCTATGGTCAAATGAATGAACCGCCGGGAGCTCGTATGAGAGTTGGTTTGACTGCACTAACGATGGCGGAATATTTCCGGGATGTTAATGAACAAGACGTGCTTCTATTCATCGACAATATCTTTCGTTTCGTCCAAGCGGGGTCAGAAGTATCCGCCTTATTAGGGAGAATGCCTTCCGCAGTGGGTTATCAACCTACCCTTAGTACAGAAATGGGTTCTTTGCAAGAAAGAATTACTTCCACCAAAGAGGGATCTATAACTTCGATCCAAGCAGTTTATGTACCTGCGGATGATTTGACCGACCCCGCTCCTGCCACGACATTTGCACATTTAGATGCTACTACCGTACTATCAAGAGGATTAGCTGCCAAAGGTATTTATCCAGCAGTAGATCCTTTAGATTCAACGTCAACTATGTTACAACCTCGGATCGTTGGCGAGGAACATTATGAAACTGCGCAAAGAGTTAAGCAAACCTTACAACGTTACAAAGAACTTCAGGACATTATAGCTATCCTGGGGTTGGACGAATTATCCGAAGAAGATCGTTTAACTGTAGCAAGAGC-----ACGAAAAATTGAGCGTTTCTTATCACAACCCTTCTTCGTGGCAGAAGTCTTTACCGGTTCTCCGGGGAAATATGTCGGTCTCGCAGAAACAATTAGGGGGTTTCAACTGATCCTTTCCGGAGAATTAGACGGTCTTCCCGAGCAGGCCTTTTATTTGGTGGGTAATATCGATGAAGCTACCGCGAAAGCTATGAACTTAGA   [1450]
Xanthorrhoea_resinosa                    -------TCCTGCGGTTTCCACACTTGAAGAA------AAAAACCTAGGGCGTATCGCTCAAATTATTGGCCCGGTACTGGATGTTGTTTTTCCGCCGGGCAAGATGCCTAATATTTATAACGCTTTGGTAGTTAAAGGTCGAGATACTGTCGGTCAGCAAATTAATGTGACTTGTGAGGTACAACAATTATTAGGAAATAATCGAGTTAGAGCTGTAGCTATGAGTGCTACAGATGGTCTGACGAGAGGAATGGAAGTGATTGACACGGGAGCTCCTCTAAGTGTTCCAGTCGGCGGAGCTACTCTCGGACGAATTTTCAATGTTCTTGGAGAGCCTGTTGATAATTTAGGTCCTGTAGATACTCGTACAACATCTCCTATTCATAGATCTGCGCCTGCCTTTATACAGTTAGATACGAAATTATCAATCTTTG-----AAACAGGGATTAAAGTGGTGGATCTTTTAGCTCCGTATCGCCGTGGAGGAAAAATCGGACTATTTGGGGGAGCCGGCGTTGGTAAAACAGTACTTATCATGGAATTGATCAACAACATTGCCAAAGCTCATGGAGGCGTATCCGTATTTGGCGGAGTGGGCGAACGTACTCGTGAAGGAAATGATCTCTACATGGAAATGAAAGAATCCGGGGTGATTAATGAAAAAAATATTGCAGAATCCAAAGTAGCTCTAGTCTATGGTCAAATGAATGAACCGCCGGGAGCTCGTATGAGAGTTGGTTTGACTGCACTAACGATGGCGGAATATTTCCGGGATGTTAATGAACAAGACGTGCTTCTATTCATCGACAATATCTTTCGTTTCGTCCAAGCGGGGTCAGAAGTATCCGCCTTATTAGGGAGAATGCCTTCCGCAGTGGGTTATCAACCTACCCTTAGTACAGAAATGGGTTCTTTGCAAGAAAGAATTACTTCCACCAAAGAGGGATCTATAACTTCGATCCAAGCAGTTTATGTACCTGCGGATGATTTGACCGACCCCGCTCCTGCCACGACATTTGCACATTTAGATGCTACTACCGTACTATCAAGAGGATTAGCTGCCAAAGGTATTTATCCAGCAGTAGATCCTTTAGATTCAACGTCAACTATGTTACAACCTCGGATCGTTGGCGAGGAACATTATGAAACTGCGCAAAGAGTTAAGCAAACCTTACAACGTTACAAAGAACTTCAGGACATTATAGCTATCCTGGGGTTGGACGAATTATCCGAAGAAGATCGTTTAACTGTAGCAAGAGC-----ACGAAAAATTGAGCGTTTCTTATCACAACCCTTCTTCGTGGCAGAAGTCTTTACCGGTTCTCCGGGGAAATATGTCGGTCTCGCAGAAACAATTAGGGGGTTTCAACTGATCCTTTCCGGAGAATTAGACGGTCTTCCCGAGCAGGCCTTTTATTTGGTGGGTAATATCGATGAAGCTACCGCGAAAGCTATGAACTTAGA   [1446]
Pasithea_coerulea                        ---------CTTCTGATTCCACACTTGAAGAA------AAAACCCTAGGGCGTATCGATCAAATTATTGGCCCAGTACTGGATGTCGTTTTTCCCCCGGGCAAAATGCCTAATATTTATAATGCCTTGGTAGTTAAGGGTCGAGATACTGTCGGTCAGCAAATTAATGTGACTTGTGAGGTACAGCAATTATTAGGAAATAATCGAGTTAGAGCTGTAGCTATGAGTGCTACAGATGGTCTGACGAGAGGAATGGAAGTGATTAACACGGGAGCTCCTCTAAGTGTTCCAGTCGGCGGAGCTACTCTCGGACGAATTTTCAACGTTCTTGGAGAGCCCGTTGATAATTTAGGTCCCGTAGATACTAGCACAACATCTCCTATTCATAGATCTGCGCCTGCCTTTATACAGTTAGATACAAAATTATCAATTTTTG-----AAACGGGGATTAAGGTGGTGGATCTTTTAGCCCCTTATCGCCGTGGGGGAAAAATCGGACTATTTGGGGGAGCTGGCGTGGGTAAAACAGTACTTATCATGGAATTGATCAACAACATTGCCAAAGCTCATGGAGGCGTATCCGTATTTGGCGGAGTAGGCGAACGTACTCGTGAAGGAAATGATCTCTACATGGAAATGAAAGAATCCGGGGTTATTAATGAAGAAAATATTGCAGAATCCAAAGTGGCTCTAGTCTATGGTCAAATGAATGAACCACCAGGAGCTCGTATGAGAGTTGGTTTGACTGCCCTAACCATGGCGGAATATTTCCGGGATGTTAATGAACAAGACGTGCTTCTATTCATCGACAATATCTTTCGTTTCGTTCAAGCGGGGTCAGAAGTATCCGCCTTATTAGGGAGAATGCCTTCCGCGGTGGGTTATCAACCTACCCTTAGTACAGAAATGGGGTCTTTGCAAGAAAGAATTACTTCTACCAAAGAGGGATCCATAACTTCGATCCAAGCAGTTTATGTACCCGCGGATGATTTAACCGACCCTGCTCCTGCCACGACATTTGCACATTTAGATGCTACTACCGTACTATCAAGAGGATTAGCTGCCAAAGGTATTTATCCAGCAGTGGATCCTTTAGATTCAACGTCAACTATGTTACAACCTCGGATCGTTGGCGAGGAACATTATGAAACTGCGCAAAGAGTTAAGCAAACTTCACAACGTTACAAAGAACTTCAGGACATTATAGCTATCCTTGGGTTGGACGAATTATCCGAAGAAGATCGTTTAACTGTAGCAAGAGC-----ACGAAAAATTGAACGTTTCTTATCACAACCCTTCTTCGTGGCAGAAGTATTTACTGGTTCTCCAGGAAAATATGTTGGTCTCGCAGAAACAATTAGGGGGTTTCAACTGATCCTTTCCGGAGAATTAGATGGTCTTCCCGAACAGGCCTTTTATTTGGTGGGTAACATCGATGAAGCTACCGCGAAAGCTATGAACTTAGA   [1444]
Phormium_tenax                           -----------------------ACTGAAGAA------AAAAACCTAGGGCGTATCGCTCAAATTATTGGCCCAGTACTGGATGTTGTTTTTCCGCCGGGCAAGATGCCTAATATTTATAACGCTTTGGTAGTTAAAGGTCGAGATACTGCCAGTCAGCAAATTAATGTGACTTGTGAGGTACAACAATTATTAGGAAATAATCGAGTTAGAGCTGTAGCTATGAGTGCTACAGATGGTCTGACGAGAGGAATGGAAGTGATTGACACGGGAGCTCCTCTAAGTGTTCCAGTCGGCGGAGCTACTCTCGGACGAATTTTCAATGTTCTTGGAGAGCCTGTTGATAATTTAGGTCCCGTGGATACTCGTACAACATCTCCTATTCATAGATCTGCGCCTGCCTTTATACAGTTAGATACAAAATTATCAATCTTTG-----AAACAGGGATTAAAGTGGTGGATCTTTTAGCTCCGTATCGCCGTGGAGGAAAAATCGGACTATTTGGGGGAGCCGGCGTGGGTAAAACAGTACTTATCATGGAATTGATCAACAACATTGCCAAAGCTCATGGAGGCGTATCCGTATTTGGCGGAGTAGGCGAACGTACTCGTGAAGGAAATGATCTCTACATGGAAATGAAAGAATCCGGGGTGATTAATGAAAAAAATATTGCAGAATCAAAAGTAGCTCTAGTCTATGGTCAAATGAATGAACCGCCGGGAGCTCGTATGAGAGTTGGTTTGACTGCACTAACCATGGCGGAATATTTCCGCGATGTTAATGAACAAGACGTGCTTCTATTCATCGACAATATCTTTCGTTTCGTCCAAGCGGGGTCAGAAGTATCCGCCTTATTAGGGAGAATGCCTTCCGCAGTGGGTTATCAACCTACCCTTAGTACAGAAATGGGTTCTTTGCAAGAAAGGATTACTTCCACCAAAGAGGGATCTATAACTTCGATCCAAGCAGTTTATGTACCTGCGGATGATTTGACCGACCCCGCTCCTGCCACGACATTTGCACATTTGGATGCTACTACCGTACTATCAAGAGGATTAGCTGCCAAAGGTATTTATCCAGCAGTAGATCCTTTAGATTCAACGTCAACTATGTTACAACCTTGGATCGTTGGCGAGGAACATTATGAAACTGCGCAAAGAGTTAAGCAAACTTTACAACGCTACAAAGAACTTCAGGACATTATAGCTATCCTGGGGTTAGACGAATTATCCGAAGAAGATCGTTTAACTGTAGCAAGAGC-----ACGAAAAATTGAGCGTTTCTTATCACAACCCTTCTTCGTGGCAGAAGTCTTTACCGGTTCTCCGGGGAAATATGTCGGTCTCGCA--------------------------------------------------------------------------------------------------------------------   [1314]
Stypandra_glauca                         -----GGTCCTGCAGTTTCCACACTTGAAGAA------AAAAATCTAGGGCGTATCGCTCAAATTATTGGCCCAGTACTGGATGTTGTTTTTCCGCCGGGCAAGATGCCTAATATTTATAACGCTTTGGTAGTTAAAGGTCGAGATACTGCCGGTCAGCAAATTAATGTGACTTGCGAGGTACAACAATTATTAGGAAATAATCGAGTTAGAACTGTAGCTATGAGTGCTACAGATGGTCTGACGAGAGGAATGGAAGTGATTGACACGGGAGCTCCTCTAAGTGTTCCAGTCGGCGGAGCTACTCTCGGACGAATTTTCAATGTTCTTGGAGAGCCTGTTGATAATTTAGGTCCCGTCGATACTCGTACAACATCTCCTATTCATAGATCTGCGCCTGCCTTTATACAGTTAGATACAAAATTATCAATCTTTG-----AAACAGGGATTAAAGTGGTGGATCTTTTAGCTCCGTATCGCCGTGGAGGAAAAATAGGACTATTTGGGGGAGCCGGCGTGGGAAAAACAGTACTTATCATGGAATTGATCAACAACATTGCCAAAGCTCATGGAGGCGTATCCGTATTTGGCGGAGTAGGCGAACGTACTCGTGAAGGAAATGATCTCTACATGGAAATGAAAGAATCTGGGGTGATTAATGAAAAAAATATTGCAGAATCAAAAGTAGCTCTAGTCTATGGTCAAATGAATGAACCGCCAGGAGCTCGTATGAGAGTTGGTTTGACTGCACTAACCATGGCAGAATATTTCCGCGATGTTNATGAACAAGACGTGNTTCTATTNATNGACAATATCTTTCGTTTCGTCCAAGCGGGGTCAGAAGTATCCGCCTTATTAGGAAGAATGCCTTCTGCAGTGGGTTATCAACCTACCCTTAGTACAGAAATGGGTTCTTTGCAAGAAAGGATTACTTCCACCAAAGACGGATCTATAACTTCGATCCAAGCAGTTTATGTACCTGCGGATGATTTGACCGACCCCGCTCCTGCCACGACATTTGCACATTTGGATGCTACTACCGTACTATCAAGAGGATTAGCTGCCAAAGGTATTTATCCAGCAGTAGATCCTTTAGATTCAACGTCAACTATGTTACAACCTTGGATCGTTGGCGAGGAACATTATGAAACTGCGCAAAGAGNNAAGCAAANTTNACAACGTNATAAAGAACTTCAGGACATTATAGCTATCCTGGGGTTGGATGAATTATCCGAAGAAGATCGTTTAACTGTAGCAAGAGC-----ACGAAAAATTGAGCGTTTCTTATCACAACCCTTNTTCGTGGCAGAAGTCTTTACCGGTTCTCCGGGGAAATATGTCGGTCTCGCAGAAANAATTAGGGGGTTTCAACTGATCCTTTCCGGAGAATTAGACGGTCTTCCCGAGCAGGCCTTTTATTTG--------------------------------------------   [1404]
Cordyline_cannifolia                     ---------CTGCGGTTTCCACACTTGAAGAA------AAAAACCTAGGGAA-----CTCAAATTATTGGCCCAGTACTGGATGTTGTTTTTCCCCCGGGCAAGATGCCTAATATTTATAACGCTTTGGTAGTTAAAGGTCGAGATACTGTCGGTCAGCAAATTAATGTGACTTGCGAGGTACAACAATTATTAGGAAATAATAGAGTTAGAGCTGTAGCTATGAGTGCTACAGATGGTCTGACGAGAGGAATGGAAGTGATTGACACGGGAGCTCCTCTAAGTGTTCCGGTCGGCGGA-----TCTCGGGCGAATTTTCAATGTTCTTGGAGAGCCTGTTGATAATTTAGGTCCTGTAGATACTCGTACAACATCTCCTATTCATAGATCTGCGCCTGCCTTTATACAGTTAGATAAGAAATTCTCAATCTTTGCTTTGAAACAGGGATTAAAGTGGTGGATCTTTTAGCTCCGTATCGCCGTGGAGGAAAAATCGGACTATTTGGGGGAGCTGGCGTGGGTAAAACAGTACTTATCATGGAATTGATCAACAACATTGCCAAAGCTCATGGAGGCGTATCCGTATTTGGCGGAGTAGGCGAACGTACTCGTGAAGGAAATGATCTCTACATGGAAATGAAAGAATCCGGGGTGATTAATGAAAAAAATATTGCAGAAGAAAAA-----TCTAGTCTATGGTCAAATGAATGAACCGCCGGGAGCTCGTATGAGAGTTGGTTTGACTGCACTAACCATGGCGGAATATTTCCGGGATGTTAATGAACAAGACGTGCTTCTATTCATCGACAATATCTTTCGTTTCGTCCAAGCGGGGTCAGAAGTATCCGCCTTATTAGGGAGAATGCCTTCCGCAGTGGGTTATCAACCCACCCTTAGTACAGAAATGGGTTCTTTGCAAGAAAGAATTACTTCCACCAAAGAGGGATCTATAACTTCGATCCAAGCAGTTTATGTACCTGCAGATGATTTGACCGACCCCGCTCCTGCCACGACATTTGCACATTTAGATGCTACTACCGTACTATCAAGAGGATTAGCTGCCAAAGGTATTTATCCAGCAGTAGATCCTTTAGATTCAACGTCAACTATGTTACAACCTCGGATCGTTGGCGAGGAACATTATGAAACTGCGCAAAGAGTTAAGCAAACTTTACAACGTTACAAAGAACTTCAGGACATTATAGCTATCCTGGGGTTGGACGAATTATCCGAAGAAGATCGTTTCTTGGTATCATGGATTTGCAAGGAAAAATTGAGCGTTTCTTATCACAACCCTTCTTCGTGGCAGAAGTCTTTACCGGTTCTCCAGGAAAATATGTTGGTCTCGCGGAAACAATTAGGGGGTTTCAACTGATCCTTTCCGGAGAATTAG-------------------------------------------------------------------------   [1366]
Cordyline_pumilio                        -----TGTCCTGCGGTTTCCACACTTGAAGAA------AAAAACCTAGGGCGTATCGCTCAAATTATTGGCCCAGTACTGGATGTTGTTTTTCCCCCGGGCAAGATGCCTAATATTTATAACGCTTTGGTAGTTAAAGGTCGAG-------CGGTCAGCAAATTAATGTGACTTGCGAGGTACAACAATTATTAGGAAATAATCGAGTTAGAGCTGTAGCTATGAGTGCTACAGATGGTCTGACGAGAGGAATGGAAGTGATTGACACGG-----CCTCTAAGTGTTCCGGTCGGCGGAGCTACTCTCGGGCGAATTTTCAATGTTCTTGGAGAGCCTGTTGATAATTTAGGTCCTGTAGATACTCGTACAACATCTCCTATTCATAGATCTGCGCCTGCCTTTATACAGTTAGATAAGAAATTCTCAATCTTTGCTTTGAAACAGGGATTAAAGTGGTGGATCTTTTAGCTCCGTATCGCCGTGGAGGAAAAATCGGACTATTTGGGGGAGCTGGCGTGGGTAAAACAGTACTTATCATGGAATTGATCAACAACATTGCCAAAGCTCATGGAGGCGTATCCGTATTTGGCGGAGTAGGCGAACGTACTCGTGAAGGAAATGATCTCTACATGGAAATGAAAGAATCCGGGGTGATTAATGAAAAAAATATTGCAGAAGAAAAA-----TCTAGTCTATGGTCAAATGAATGAACCGCCGGGAGCTCGTATGAGAGTTGGTTTGACTGCACTAACCATGGCGGAATATTTCCGGGATGTTAATGAACAAGACGTGCTTCTATTCATCGACAATATCTTTCGTTTCGTCCAAGCGGGGTCAGAAGTATCCGCCTTATTAGGGAGAATGCCTTCCGCAGTGGGTTATCAACCCACCCTTAGTACAGAAATGGGTTCTTTGCAAGAAAGAATTACTTCCACCAAAGAGGGATCTATAACTTCGATCCAAGCAGTTTATGTACCTGCAGATGATTTGACCGACCCCGCTCCTGCCACGACATTTGCACATTTAGATGCTACTACCGTACTATCAAGAGGATTAGCTGCCAAAGGTATTTATCCAGC--------CTTTAGATTCAACGTCAACTATGTTACAACCTCGGATCGTTGGCGAGGAACATTATGAAACTGCGCAAAGAGTTAAGCAAACTTTACAACGTTACAAAGAACTTCAGGACATTATAGCTATCCTGGGGTTGGACGAATTATCCGAAGAAGATCGTTTCACTGTAGCAAG----------GAAAAATTGAGCGTTTCTTATCACAACCCTTCTTCGTGGCAGAAGTCTTTACCGGTTCTCCAGGAAAATATGTTGGTCTCGCGGAAACAATTAGGGGGTTTCAACTGATCCTTTCCGGAGAATTAGACGGTCTTCCCGAGCAGGCCTTTTATTTGGTGGGTAACATCGA--------CCGCGAAAGCTATGAACTTCGA   [1415]
Dracaena_aubryana                        -----TGTCCTGCGGTTTCCACACTTGACGAA------AAAACCCTAGGGCGTATCGCTCAAATTATTGGCCCAGTACTGGATGTTGTTTTTCCCCCGGGCAAGATGCCTAATATTTATAACGCTTTGGTAGTTAAAGGTCGAGATACTGTTGGTCAGCAAATTAATGTGACTTGCGAGGTACAACAATTATTAGGAAATAATCGAGTTAGAGCTGTGGCTATGAGTGCTACAGATGGTCTGACGAGAGGGATGGAAGTGATTGACACGGGAGCTCCTCTAAGTGTTCCGGTCGGCGGAGCTACTCTCGGGCGAATTTTCAATGTTCTTGGAGAGCCTGTTGATAATTTAGGTCCTGTAGATACTCGTACAACATCTCCTATTCATAGATCTGCGCCCGCCTTTATACAGTTAGATACGAAATTATCAATCTTTG-----AAACAGGGATTAAAGTAGTGGATCTTTTAGCTCCGTATCGCCGTGGAGGAAAAATCGGACTATTTGGAGGGGCTGGCGTGGGTAAAACAGTACTTATCATGGAATTGATCAACAACATTGCCAAAGCTCATGGAGGCGTATCCGTATTTGGCGGAGTGGGCGAACGTACTCGTGAAGGAAATGATCTCTACATGGAAATGAAAGAATCCGGGGTGATTAATGAAAAAAATATTGCAGAATCAAAAGTAGCTCTAGTCTATGGTCAAATGAATGAACCGCCGGGAGCTCGTATGAGAGTTGGTTTGACTGCACTAACCATGGCGGAATACTTCCGGGATGTTAATGAACAAGACGTGCTTCTATTCATCGACAATATCTTTCGTTTTGTCCAAGCGGGATCAGAAGTATCCGCCTTATTAGGGAGAATGCCCTCTGCAGTGGGTTATCAACCCACCCTTAGTACAGAAATGGGTTCTTTGCAAGAAAGAATTACTTCCACCAAAGAGGGATCTATAACTTCGATCCAAGCAGTTTATGTACCTGCAGATGATTTGACCGACCCCGCTCCTGCCACGACATTTGCACATTTAGATGCGACTACCGTACTATCAAGAGGATTAGCTGCCAAAGGTATTTATCCAGCAGTAGACCCTTTAGATTCAACGTCAACTATGTTACAACCTGGGATCGTTGGCGAGGAACATTATGAAACTGCGCAAAAAGTTAAGCAAACTTTACAACGTTACAAAGAACTTCAGGACATTATAGCTATCCTGGGGTTGGACGAATTATCCGAAGAAGATCGTTTAACTGTAGCAAGAGC-----ACGAAAAATTGAGCGTTTCTTATCACAACCCTTCTTCGTGGCAGAAGTCTTTACCGGTTCTCCGGGAAAATATGTTGGTCTCGCGGAAACAGTTAGGGGGTTTCAACTGATCCTTTCCGGAAAATTAGACAGTCTTCCTGAGCAGGCCTTTTATTTGGTGGGTAACATCGATGAAGCTACCGCGAAAGCTATGAACTTAGA   [1448]
Pleomele_javanica                        ---CTGGTCCTGCGGTTTCCACACTTGACGAA------AAAACCCTAGGGCGTATCGCTCAAATTATTGGCCCAGTACTGGATGTTGTTTTTCCCCCGGGCAAGATGCCTAATATTTATAACGCTTTGGTAGTTAAAGGTCGAGATACTGTTGGTCAGCAAATTAATGTGACTTGTGAGGTACAACAATTATTAGGAAATAATCGAGTTAGAGCTGTAGCTATGAGTGCTACAGATGGTCTGACGAGAGGGATGGAAGTGATTGACACGGGAGCTCCTCTAAGTGTTCCGGTCGGCGGAGCTGCTCTCGGGCGAATTTTCAATGTTCTTGGAGAGCCTGTTGATAATTTAGGTCCTGTAGATACTCGTACAACATCTCCTATTCATAGATCTGCGCCCGCCTTTATACAGTTAGATACGAAATTATCAATCTTTG-----AAACAGGGATTAAAGTAGTGGATCTTTTAGCTCCGTATCGCCGTGGAGGAAAAATCGGACTATTTGGAGGGGCTGGCGTGGGTAAAACAGTACTTATCATGGAATTGATCAACAACATTGCCAAAGCTCATGGAGGTGTATCCGTATTTGGCGGAGTAGGCGAACGTACTCGTGAAGGAAATGATCTCTACATGGAAATGAAAGAATCCGGGGTGATTAATGAAAAAAATATTGCAGAATCAAAAGTAGCTCTAGTCTATGGTCAAATGAATGAACCGCCGGGAGCTCGTATGAGAGTTGGTTTGACTGCACTAACCATGGCGGAATACTTCCGGGATGTTAATGAACAAGACGTGCTTCTATTCATCGACAATATCTTTCGTTTTGTCCAAGCGGGATCAGAAGTATCCGCCTTATTAGGGAGAATGCCCTCTGCAGTGGGTTATCAACCCACCCTTAGTACAGAAATGGGTTCTTTGCAAGAAAGAATTACTTCCACCAAAGAGGGATCTATAACTTCGATCCAAGCAGTTTATGTACCTGCAGATGATTTGACCGACCCCGCTCCTGCCACGACATTTGCACATTTAGATGCGACTACCGTACTATCAAGAGGATTAGCTGCCAAAGGTATTTATCCAGCAGTAGACCCTTTAGATTCAACGTCAACTATGTTACAACCTGGGATCGTTGGCGAGGAACATTATGAAACTGCGCAAAAAGTTAAGCAAACTTTACAACGTTACAAAGAACTTCAGGACATTATAGCTATCCTGGGGTTGGACGAATTATCCGAAGAAGATCGTTTAACTGTAGCAAGAGC-----ACGAAAAATTGAGCGTTTCTTATCACAACCCTTCTTCGTGGCAGAAGTCTTTACCGGTTCTCCGGGAAAATATGTTGGTCTCGCGGAAACAGTTAGGGGGTTTCAACTGATCCTTTCCGGAAAATTAGACAGTCTTCCTGAGCAGGCCTTTTATTTGGTGGGTAACATCGATGAAGCTACCGCGAAAGCTATGAACTTAGA   [1450]
Dracaena_schizantha                      -----TGTCCTGCGGTTTCCACACTTGACGAA------AAAAACCTAGGGCGTATCGCTCAAATTATTGGCCCAGTACTGGATGTTGTTTTTCCCCCGGGCAAGATGCCTAATATTTATAACGCTTTGGTAGTTAAAGGTCGAGATACTGTTGGTCAGCAAATTAATGTGACTTGCGAGGTACAACAATTATTAGGAAATAATCGAGTTAGAGCTGTAGCTATGAGTGCTACAGATGGTCTGACGAGAGGGATGGAAGTGATTGACACGGGAGCTCCTCTAAGTGTTCCGGTCGGCGGAGCTACTCTCGGGCGAATTTTCAATGTTCTTGGAGAGCCTGTTGATAATTTAGGTCCTGTAGATACTCGTACAACATCTCCTATTCATAGATCTGCGCCCGCCTTTATACAGTTAGATACGAAATTATCAATCTTTG-----AAACAGGGATTAAAGTAGTGGATCTTTTAGCTCCGTATCGCCGTGGAGGAAAAATCGGACTATTTGGAGGAGCTGGCGTGGGTAAAACAGTACTTATCATGGAATTGATCAACAACATTGCCAAAGCTCATGGAGGCGTATCCGTATTTGGCGGAGTGGGCGAACGTACTCGTGAAGGAAATGATCTCTACATGGAAATGAAAGAATCCGGGGTGATTAATGAAAAAAATATTGCAGAATCAAAAGTAGCTCTAGTCTATGGTCAAATGAATGAACCGCCGGGAGCTCGTATGAGAGTTGGTTTGACTGCACTAACCATGGCGGAATACTTCCGGGATGTTAATGAACAAGACGTGCTTCTATTCATCGACAATATCTTTCGTTTTGTCCAAGCGGGATCAGAAGTATCCGCCTTATTAGGGAGAATGCCCTCTGCAGTGGGTTATCAACCCACCCTTAGTACAGAAATGGGTTCTTTGCAAGAAAGAATTACTTCCACCAAAGAGGGATCTATAACTTCGATCCAAGCAGTTTATGTACCTGCAGATGATTTGACCGACCCCGCTCCTGCCACGACATTTGCACATTTAGATGCGACTACCGTACTATCAAGAGGATTAGCTGCCAAAGGTATTTATCCAGCAGTAGACCCTTTAGATTCAACGTCAACTATGTTACAACCTGGGATCGTTGGCGAGGAACATTATGAAACTGCGCAAAAAGTTAAGCAAACTTTACAACGTTATAAAGAACTTCAGGACATTATAGCTATCCTGGGGTTGGACGAATTATCCGAAGAAGATCGTTTAACTGTAGCAAGAGC-----ACGAAAAATTGAGCGTTTCTTATCACAACCCTTCTTCGTGGCAGAAGTCTTTACCGGTTCTCCGGGAAAATATGTTGGTCTCGCGGAAACAGTTAGGGGGTTTCAACTGATCCTTTCCGGAAAATTAGACAGTCTTCCTGAGCAGGCCTTTTATTTGGTGGGTAACATCGATGAAGCTACCGCGAAAGCGATGAACTTAGA   [1448]
Sansevieria_trifasciata                  ---TCTGTCCTGCGGTTTCCACACTTGATGAA------AAAAACCTAGGGCGTATCGCTCAAATTATTGGCCCAGTACTGGATGTTGTTTTTCCCCCGGGCAAGATGCCTAATATTTATAACGCTTTGGTAGTTAAAGGTCGAGATACTGTTGGTCAGCAAATTAATGTGACTTGCGAGGTACAACAATTATTAGGAAATAATCGAGTTAGAGCTGTAGCTATGAGTGCTACGGATGGTCTGACGAGAGGGATGGAAGTGATTGACACGGGAGCTCCTCTAAGTGTTCCGGTCGGCGGAGCTACTCTCGGGCGAATTTTCAATGTTCTTGGAGAGCCTGTTGATAATTTAGGTCCTGTAGATACTCGTACAACATCTCCTATTCATAGATCTGCGCCCGCCTTTATACAGTTAGATACGAAATTATCAATCTTTG-----AAACAGGGATTAAAGTAGTGGATCTTTTAGCTCCGTATCGCCGTGGAGGAAAAATCGGACTATTTGGAGGGGCTGGCGTGGGTAAAACAGTACTTATCATGGAATTGATCAACAACATTGCCAAAGCTCATGGAGGCGTATCCGTATTTGGCGGAGTAGGCGAACGTACTCGTGAAGGAAATGATCTCTACATGGAAATGAAAGAATCCGGGGTGATTAATGAAAAAAATATTGCAGAATCAAAAGTAGCTCTAGTCTATGGTCAAATGAATGAACCGCCGGGAGCTCGTATGAGAGTTGGTTTGACTGCACTAACCATGGCGGAATACTTCCGGGATGTTAATGAACAAGACGTGCTTCTATTCATCGACAATATCTTTCGTTTTGTCCAAGCGGGATCAGAAGTATCCGCCTTATTAGGGAGAATGCCCTCTGCAGTGGGTTATCAACCCACCCTTAGTACAGAAATGGGTTCTTTGCAAGAAAGAATTACTTCCACCAAAGAGGGATCTATAACTTCGATCCAAGCAGTTTATGTACCTGCAGATGATTTGACCGACCCCGCTCCTGCCACGACATTTGCACATTTAGATGCGACTACCGTACTATCAAGAGGATTAGCTGCCAAAGGTATTTATCCAGCAGTAGACCCTTTAGATTCAACGTCAACTATGTTACAACCTGGGATCGTTGGCGAGGAACATTATGAAACTGCGCAAAAAGTTAAGCAAACTTTACAACGTTACAAAGAACTTCAGGACATTATAGCTATCCTGGGGTTGGACGAATTATCCGAAGAAGATCGTTTAACTGTAGCAAGAGC-----ACGAAAAATTGAGCGTTTCTTATCACAACCCTTCTTCGTGGCAGAAGTCTTTACCGGTTCTCCGGGAAAATATGTTGGTCTCGCGGAAACAGTTAGGGGGTTTCAACTGATCCTTTCCGGAAAATTAGACAGTCTTCCTGAGCAGGCCTTTTATTTGGTGGGTAACATCGATGAAGCTACCGCGAAAGCTATGAACT----   [1446]
Dracaena_deremensis                      ---CTGGTCCTGCGGTTTCCACACTTGACGAA------AAAACCCTAGGGCGTATCGCTCAAATTATTGGCCCAGTACTGGATGTTGTTTTTCCCCCGGGCAAGATGCCTAATATTTATAACGCTTTGGTAGTTAAAGGTCGAGATACTGTTGGTCAGCAAATTAATGTGACTTGCGAGGTACAACAATTATTAGGAAATAATCGAGTTAGAGCTGTAGCTATGAGTGCTACAGATGGTCTGACGAGAGGGATGGAAGTTATTGACACGGGAGCTCCTCTAAGTGTTCCGGTCGGCGGAGCTACTCTCGGGCGAATTTTCAATGTTCTTGGAGAGCCTGTTGATAATTTAGGTCCTGTAGATACTCGTACAACATCTCCTATTCATAGATCTGCGCCCGCCTTTATACAGTTAGATACGAAATTATCAATCTTTG-----AAACAGGGATTAAAGTAGTGGATCTTTTAGCTCCGTATCGCCGTGGAGGAAAAATCGGACTATTTGGAGGGGCTGGCGTGGGTAAAACAGTACTTATCATGGAATTGATCAACAACATTGCCAAAGCTCATGGAGGCGTATCCGTATTTGGCGGAGTAGGCGAACGTACTCGTGAAGGAAATGATCTCTACATGGAAATGAAAGAATCCGGGGTGATTAATGAAAAAAATATTGCAGAATCAAAAGTAGCTCTAGTCTATGGTCAAATGAATGAACCGCCGGGAGCTCGTATGAGAGTTGGTTTGACTGCACTAACCATGGCGGAATACTTCCGGGATGTTAATGAACAAGACGTGCTTCTATTCATCGACAATATCTTTCGTTTTGTCCAAGCGGGATCAGAAGTATCCGCCTTATTAGGGAGAATGCCCTCTGCAGTGGGTTATCAACCCACCCTTAGTACAGAAATGGGTTCTTTGCAAGAAAGAATTACTTCCACCAAAGAGGGATCTATAACTTCGATCCAAGCAGTTTATGTACCTGCAGATGATTTGACCGACCCCGCTCCTGCCACGACATTTGCACATTTAGATGCGACTACCGTACTATCAAGAGGATTAGCTGCCAAAGGTATTTATCCAGCAGTAGACCCTTTAGATTCAACGTCAACTATGTTACAACCTGGGATCGTTGGCGAGGAACATTATGAAACTGCGCAAAAAGTTAAGCAAACTTTACAACGTTACAAAGAACTTCAGGACATTATAGCTATCCTGGGGTTGGACGAATTATCCGAAGAAGATCGTTTAACTGTAGCAAGAGC-----ACGAAAAATTGAGCGTTTCTTATCACAACCCTTCTTCGTGGCAGAAGTCTTTACCGGTTCTCCGGGAAAATATGTTGGTCTCGCGGAAACAGTTAGGGGGTTTCAACTGATCCTTTCCGGAAAATTAGACAGTCTTCCTGAGCAGGCCTTTTATTTGGTGGGTAACATCGATGAAGCTACCGCGAAAGCTATGAACTTAGA   [1450]
Dracaena_hookeriana                      ---CTGGTCCTGCGGTTTCCACACTTGACGAA------AAAACCCTAGGGCGTATCGCTCAAATTATTGGCCCAGTACTGGATGTTGTTTTTCCCCCGGGCAAGATGCCTAATATTTATAACGCTTTGGTAGTTAAAGGTCGAGATACTGTTGGTCAGCAAATTAATGTGACTTGCGAGGTACAACAATTATTAGGAAATAATCGAGTTAGAGCTGTAGCTATGAGTGCTACAGATGGTCTGACGAGAGGGATGGAAGTGATTGACACGGGAGCTCCTCTAAGTGTTCCGGTCGGCGGAGCTACTCTCGGGCGAATTTTCAATGTTCTTGGAGAGCCTGTTGATAATTTAGGTCCTGTAGATACTCGTACAACATCTCCTATTCATAGATCTGCGCCCGCCTTTATACAGTTAGATACGAAATTATCAATCTTTG-----AAACAGGGATTAAAGTAGTGGATCTTTTAGCTCCGTATCGCCGTGGAGGAAAAATCGGACTATTTGGAGGGGCTGGCGTGGGTAAAACAGTACTTATCATGGAATTGATCAACAACATTGCCAAAGCTCATGGAGGCGTATCCGTATTTGGCGGAGTAGGCGAACGTACTCGTGAAGGAAATGATCTCTACATGGAAATGAAAGAATCCGGGGTGATTAATGAAAAAAATATTGCAGAATCAAAAGTAGCTCTAGTCTATGGTCAAATGAATGAACCGCCGGGAGCTCGTATGAGAGTTGGTTTGACTGCACTAACCATGGCGGAATACTTCCGGGATGTTAATGAACAAGACGTGCTTCTATTCATCGACAATATCTTTCGTTTTGTCCAAGCGGGATCAGAAGTATCCGCCTTATTAGGGAGAATGCCCTCTGCAGTGGGTTATCAACCCACCCTTAGTACAGAAATGGGTTCTTTGCAAGAAAGAATTACTTCCACCAAAGAGGGATCTATAACTTCGATCCAAGCAGTTTATGTACCTGCAGATGATTTGACCGACCCCGCTCCTGCCACGACATTTGCACATTTAGATGCGACTACCGTACTATCAAGAGGATTAGCTGCCAAAGGTATTTATCCAGCAGTAGACCCTTTAGATTCAACGTCAACTATGTTACAACCTGGGATCGTTGGCGAGGAACATTATGAAACTGCGCAAAAAGTTAAGCAAACTTTACAACGTTACAAAGAACTTCAGGACATTATAGCTATCCTGGGGTTGGACGAATTATCCGAAGAAGATCGTTTAACTGTAGCAAGAGC-----ACGAAAAATTGAGCGTTTCTTATCACAACCCTTCTTCGTGGCAGAAGTCTTTACCGGTTCTCCGGGAAAATATGTTGGTCTCGCGGAAACAGTTAGGGGGTTTCAACTGATCCTTTCCGGAAAATTAGACAGTCTTCCTGAGCAGGCCTTTTATTTGGTGGGTAACATCGATGAAGCTACCGCGAAAGCTATGAACTTAGA   [1450]
Theropogon_pallidus                      ------GTCCTGCGGTTTCCACACTTGACGAA------AAAAACCTAGGGCGTATCGCTCAAATTATTGGCCCAGTACTGGATGTTGTTTTTCCTCCGGGCAAGATGCCTAATATTTATAACGCTTTGGTAGTTAAAGGTCGAGATACTGTTGGTCAGCAAATTAATGTGACTTGCGAGGTACAACAATTATTAGGAAATAATCGAGTTAGAGCTGTAGCTATGAGTGCTACAGATGGTCTGACGAGAGGGATGGAAGTGATTGACACGGGAGCTCCTCTAAGTGTTCCGGTCGGCGGAGCTACTCTCGGGCGAATTTTCAATGTTCTTGGAGAGCCTGTTGATAATTTAGGTCCTGTAGATACTCGTACAACATCCCCTATTCATAGATCTGCGCCCGCCTTTATACAGTTAGATACGAAATTATCAATCTTTG-----AAACAGGGATTAAAGTGGTGGATCTTTTAGCTCCGTATCGCCGTGGAGGAAAAATCGGACTATTTGGAGGAGCTGGCGTGGGTAAAACAGTACTTATCATGGAATTGATCAACAACATTGCCAAAGCTCATGGAGGCGTATCCGTATTTGGCGGAGTGGGCGAACGTACTCGTGAAGGAAATGATCTCTACATGGAAATGAAAGAATCCGGGGTGATTAATGAAAAAAATATTGCAGAATCAAAAGTAGCTCTAGTCTATGGTCAAATGAATGAACCGCCGGGAGCTCGTATGAGAGTTGGTTTGACTGCACTAACCATGGCGGAATATTTCCGGGATGTTAATGAACAAGACGTGCTTCTATTCATCGACAATATCTTTCGTTTTGTCCAAGCGGGGTCAGAAGTATCCGCCTTATTAGGGAGAATGCCCTCCGCAGTGGGTTATCAACCCACCCTTAGTACAGAAATGGGTTCTTTGCAAGAAAGAATTACTTCCACCAAAGAGGGATCTATAACTTCGATCCAAGCAGTTTATGTACCTGCAGATGATTTGACCGACCCCGCTCCTGCCACGACATTTGCACATTTAGATGCTACTACCGTACTATCAAGAGGATTAGCTGCCAAAGGTATTTATCCAGCAGTAGATCCTTTAGATTCAACGTCAACTATGTTACAACCTGGGATTGTTGGCGAGGAACATTATGAAACTGCGCAAAAAGTGAAGCAAACTTTACAACGTTACAAAGAACTTCAGGACATTATAGCTATCCTGGGGTTGGACGAATTATCCGAAGAAGATCGTTTAACTGTAGCAAGAGC-----ACGAAAAATTGAGCGTTTCTTATCACAACCCTTCTTCGTGGCAGAAGTCTTTACCGGTTCTCCGGGAAAATATGTTGGTCTCGCGGAAACAGTTAGGGGGTTTCAACTGATCCTTTCCGGAGAATTAGACAGTCTTCCTGAGCAGGCCTTTTATTTGGTGGGTAACATCGATGAAGCTACCGCGAAAGCTATGAACTTAGA   [1447]
Comospermum_yedoense                     ------GTCCTGCGGTTTCCACACTTGACGAA------AAAAACCTAGGGCGTATCGCTCAAATTATTGGCCCAGTACTGGATGTTGTTTTTCCCCCGGGCAAGATGCCTAATATTTATAACGCTTTGGTAGTTAAAGGTCGAGATACCGTTGGTCAGCAAATTAATGTGACTTGCGAGGTACAACAATTATTAGGAAATAATCGAGTTAGAGCTGTAGCTATGAGTGCTACAGATGGTCTGACGAGAGGGATGGAAGTGATTGACACGGGAGCTCCTCTAAGTGTTCCGGTCGGCGGAGCTACTCTCGGGCGAATTTTCAATGTTCTTGGAGAGCCTGTTGATAATTTAGGTCCTGTAGATACTCGTACAACATCTCCTATTCATAGATCTGCGCCCGCCTTTATACAGTTAGATACGAAATTATCAATCTTTG-----AAACAGGGATTAAAGTGGTGGATCTTTTAGCTCCGTATCGCCGTGGAGGAAAAATCGGACTGTTTGGAGGAGCTGGCGTGGGTAAAACAGTACTTATCATGGAATTGATCAACAACATTGCCAAAGCTCATGGAGGCGTATCCGTATTTGGCGGAGTAGGCGAACGTACTCGTGAAGGAAACGATCTCTACATGGAAATGAAAGAATCCGGGGTGATTAATGAAAAAAATATTGCAGAATCAAAAGTAGCTCTAGTCTATGGTCAAATGAATGAACCGCCCGGAGCTCGTATGAGAGTGGGTTTGACTGCACTAACCATGGCGGAATATTTCCGGGATGTTAATGAACAAGACGTGCTTCTATTCATCGACAATATCTTTCGTTTTGTCCAAGCGGGGTCAGAAGTATCCGCCTTATTAGGGAGAATGCCCTCCGCAGTGGGTTATCAACCCACCCTTAGTACAGAAATGGGCTCTTTGCAAGAAAGAATTACTTCCACCAAAGAGGGATCTATAACTTCGATCCAAGCAGTTTATGTACCTGCAGATGATTTGACCGACCCCGCTCCTGCCACGACATTTGCACATTTAGATGCTACTACCGTACTATCAAGAGGATTAGCTGCCAAAGGTATTTATCCAGCAGTAGATCCTTTAGATTCAACGTCAACTATGTTACAACCTGGGATCGTTGGCGAGGAGCATTATGAAACTGCGCAAAAAGTGAAGCAAACTTTACAACGTTACAAAGAACTTCAGGACATTATAGCTATCCTGGGGTTGGACGAATTATCCGAAGAAGATCGTTTAACTGTAGCAAGAGC-----ACGAAAAATTGAGCGTTTCTTATCACAACCCTTCTTCGTGGCAGAAGTCTTTACCGGTTCTCCGGGAAAATATGTTGGTCTCGCGGAAACAGTTAGGGGGTTTCAACTGATCCTTTCCGGAGAATTAGACAGTCTTCCTGAGCAGGCCTTTTATTTGGTAGGTAACATCGATGAAGCTACCGCGAAAGCTATGAACTTAGA   [1447]
Ruscus_aculeatus                         ------GTCCTGCGGTTTCCACACTTGACGAA------AAAAACCTAGGGCGTATCGCTCAAATTATTGGCCCAGTACTGGATGTTGTTTTTCCCCCGGGCAAGATGCCTAATATTTATAATGCTTTGGTAGTTAAAGGTCGAGATACTGTCGGTCAGCAAATTAATGTGACTTGCGAGGTACAACAATTATTAGGAAATAATCGAGTTAGAGCTGTAGCTATGAGTGCTACAGATGGTCTGACGAGAAGGATGGAAGTGATTGACACGGGAGCTCCTCTAAGTGTTCCGGTCGGCGGAGCTACTCTCGGGCGAATTTTCAATGTTCTTGGAGAGCCTGTTGATAATTTAGGTCCTGTAGATACTCGTACAACATCTCCTATTCATAGATCTGCGCCCGCCTTTATACAGTTAGATACGAAATTATCAATCTTTG-----AAACAGGGATTAAAGTGGTGGATCTTTTAGCTCCGTATCGCCGTGGAGGAAAAATCGGACTATTTGGAGGAGCTGGCGTGGGTAAAACAGTACTTATCATGGAATTGATCAACAACATTGCCAAAGCTCATGGAGGCGTATCCGTATTTGGCGGAGTAGGCGAACGTACTCGTGAAGGAAATGATCTTTACATGGAAATGAAAGAATCCGGGGTGATTAATGAAAAAAATATTGCAGAATCAAAAGTAGCTCTAGTCTATGGTCAAATGAATGAACCGCCGGGAGCTCGTATGAGAGTTGGTTTGACTGCACTAACCATGGCGGAATATTTCCGGGATGTTAATGAACAAGACGTGCTTCTATTCATCGACAATATCTTTCGTTTTGTCCAAGCGGGGTCAGAAGTATCCGCCTTATTAGGGAGAATGCCCTCTGCAGTGGGTTATCAACCCACCCTTAGTACAGAAATGGGTTCTTTGCAAGAAAGAATTACTTCCACCAAAGAGGGATCCATAACTTCGATCCAAGCAGTTTATGTACCTGCAGATGATTTGACCGACCCCGCTCCTGCCACGACATTTGCACATTTAGATGCTACTACCGTACTATCAAGAGGATTAGCTTCCAAAGGTATTTATCCAGCAGTAGATCCTTTAGATTCAACGTCAACTATGTTACAACCTGGGATCGTTGGCGAGGAACATTATGAAACTGCGCAAAAAGTGAAGCAAACTTTACAACGTTACAAAGAACTTCAGGACATTATAGCTATCCTGGGGTTGGACGAATTATCCGAAGAAGATCGTTTAACTGTAGCAAGAGC-----ACGAAAAATTGAGCGTTTCTTATCACAACCCTTCTTCGTGGCAGAAGTCTTTACCGGTTCTCCGGGAAAATATGTCGGTCTCGCGGAAACAGTTAGGGGGTTTCAACTGATCCTTTCCGGAGAATTAGACAGTCTTCCCGAGCAGGCCTTTTATTTGGTGGGTAACATCGATGAAGCTACCGCGAAAGCTATGAACTTAGA   [1447]
Ruscus_streptophyllus                    ---TCTGTCCTGCGGTTTCCACACTTGACGAA------AAAAACCTAGGGCGTATCGCTCAAATTATTGGCCCAGTACTGGATGTTGTTTTTCCCCAGGGCAAGATGCCTAATATTTATAATGCTTTGGTAGTTAAAGGTCGAGATACTGTCGGTCAGCAAATTAATGTGACTTGCGAGGTACAACAATTATTAGGAAATAATCGAGTTAGAGCTGTAGCTATGAGTGCTACAGATGGTCTGACGAGAAGGATGGAAGTGATTGACACGGGAGCTCCTCTAAGTGTTCCGGTCGGCGGAGCTACTCTCGGGCGAATTTTCAATGTTCTTGGAGAGCCTGTTGATAATTTAGGTCCTGTAGATACTCGTACAACATCTCCTATTCATAGATCTGCGCCCGCCTTTATACAGTTAGATACGAAATTATCAATCTTTG-----AAACAGGGATTAAAGTGGTGGATCTTTTAGCTCCGTATCGCCGTGGAGGAAAAATCGGACTATTTGGAGGAGCTGGCGTGGGTAAAACAGTACTTATCATGGAATTGATCAACAACATTGCCAAAGCTCATGGAGGAGTATCCGTATTTGGCGGAGTAGGCGAACGTACTCGTGAAGGAAATGATCTCTACATGGAAATGAAAGAATCCGGGGTGATTAATGAAAAAAATATTGCAGAATCAAAAGTAGCTCTAGTCTATGGTCAAATGAATGAACCGCCGGGAGCTCGTATGAGAGTTGGTTTGACTGCACTAACCATGGCGGAATATTTCCGGGATGTTAATGAACAAGACGTGCTTCTATTCATCGACAATATCTTTCGTTTTGTCCAAGCGGGGTCAGAAGTATCCGCCTTATTAGGGAGAATGCCCTCTGCAGTGGGTTATCAACCCACCCTTAGTACAGAAATGGGTTCTTTGCAAGAAAGAATTACTTCCACCAAAGAGGGATCCATAACTTCGATCCAAGCAGTTTATGTACCTGCAGATGATTTGACCGACCCCGCTCCTGCCACGACATTTGCACATTTAGATGCTACTACCGTACTATCAAGAGGATTAGCTTCCAAAGGTATTTATCCAGCAGTAGATCCTTTAGATTCAACGTCAACTATGTTACAACCTGGGATCGTTGGCGAGGAACATTATGAAACTGCGCAAAAAGTGAAGCAAACTTTACAACGTTACAAAGAACTTCAGGACATTATAGCTATCCTGGGGTTGGACGAATTATCCGAAGAAGATCGTTTAACTGTAGCAAGAGC-----ACGAAAAATTGAGCGTTTCTTATCACAACCCTTCTTCGTGGCAGAAGTCTTTACCGGTTCTCCGGGAAAATATGTCGGTCTCGCGGAAACAGTTAGGGGGTTTCAACTGATCCTTTCCGGAGAATTAGACAGTCTTCCTGAGCAGGCCTTTTATTTGGTGGGTAACATCGATGAAGCTACCGCGAAAGCTATGAACTTAGA   [1450]
Danae_racemosa                           ------GTCCTGCGGTTTCCACACTTGACGAA------AAAAACCTAGGGCGTATCGCTCAAATTATTGGCCCAGTACTAGATGTTGTTTTTCCCCCGGGCAAGATGCCTAATATTTATAACGCTTTGGTAGTTAAAGGTCGAGATACTGTCGGTCAGCAAATTAATGTGACTTGCGAGGTACAACAATTATTAGGAAATAATCGAGTTAGAGCTGTAGCTATGAGTGCTACAGATGGTCTGACGAGAAGGATGGAAGTGATTGACACGGGAGCTCCTCTAAGTGTTCCGGTCGGCGGAGCTACTCTCGGGCGAATTTTCAATGTTCTTGGAGAGCCTGTTGATAATTTAGGTCCTGTAGATACTCGTACAACATCTCCTATTCATAGATCTGCGCCCGCCTTTATACAGTTAGATACGAAATTATCAATCTTTG-----AAACAGGGATTAAAGTGGTGGATCTTTTAGCTCCGTATCGCCGTGGAGGAAAAATCGGACTATTTGGAGGAGCTGGCGTGGGTAAAACAGTACTTATCATGGAATTGATCAACAACATTGCCAAAGCTCATGGAGGCGTATCCGTATTTGGCGGAGTAGGCGAACGTACTCGCGAAGGAAATGATCTCTACATGGAAATGAAAGAATCCGGGGTGATTAATGAAAAAAATATTGCAGAATCAAAAGTAGCTCTAGTCTATGGTCAAATGAATGAACCGCCGGGAGCTCGTATGAGAGTTGGTTTGACTGCACTAACCATGGCGGAATATTTCCGGGATGTTAATGAACAAGACGTGCTTCTATTCATCGACAATATCTTTCGTTTTGTCCAAGCGGGGTCAGAAGTATCCGCCTTATTAGGGAGAATGCCCTCCGCAGTGGGTTATCAACCCACCCTTAGTACAGAAATGGGTTCTTTGCAAGAAAGAATTACTTCCACCAAAGAGGGATCTATAACTTCGATCCAAGCAGTTTATGTACCTGCAGATGATTTGACCGACCCCGCTCCTGCCACGACATTTGCACATTTAGATGCTACTACCGTACTATCAAGAGGATTAGCTGCCAAAGGTATTTATCCAGCAGTAGATCCTTTAGATTCAACGTCAACTATGTTACAACCTGGGATCGTTGGCGAGGAACATTATGAAACTGCGCAAAAAGTTAAGCAAACTTTACAACGTTACAAAGAACTTCAGGACATTATAGCTATCCTGGGGTTGGACGAATTATCCGAAGAAGATCGTTTAACTGTAGCAAGAGC-----ACGAAAAATTGAGCGTTTCTTATCACAACCCTTCTTCGTGGCAGAAGTCTTTACCGGTTCTCCGGGAAAATATGTCGGTCTCGCGGAAACAGTTAGGGGGTTTCAACTGATCCTTTCCGGAGAATTAGACAGTCTTCCTGAGCAGGCCTTTTATTTGGTGGGTAACATCGATGAAGCTACCGCGAAAGCTATGAACTTAGA   [1447]
Semele_androgyna                         ----TGGTCCTGCGGTTTCCACACTTGACGAA------AAAAACCTAGGGCGTATCGCTCAAATTATTGGCCCAGTACTGGATGTTGTTTTTCCCCCGGGCAAGATGCCTAATATTTATAACGCTTTGGTAGTTAAAGGTCGAGATACTGTCGGTCAGCAAATTAATGTGACTTGCGAGGTACAACAATTATTAGGAAATAATCGAGTTAGAGCTGTAGCTATGAGTGCTACAGATGGTCTGACGAGAAGGATGGAAGTGATTGACACGGGAGCTCCTCTAAGTGTTCCGGTCGGCGGGGCTACTCTCGGGCGAATTTTCAATGTTCTTGGAGAGCCTGTTGATAATTTAGGTCCTGTAGATACTCGTACAACATCTCCTATTCATAGATCTGCGCCCGCCTTTATACAGTTAGATACGAAATTATCAATCTTTG-----AAACAGGGATTAAAGTGGTGGATCTTTTAGCTCCGTATCGCCGTGGAGGAAAAATCGGACTATTTGGAGGAGCTGGCGTGGGTAAAACAGTACTTATCATGGAATTGATTAACAACATTGCCAAAGCTCATGGAGGCGTATCCGTATTTGGCGGAGTAGGCGAACGTACTCGTGAAGGAAATGATCTCTACATGGAAATGAAAGAATCCGGGGTGATTAATGAAAAAAATATTGCAGAATCAAAAGTAGCTCTAGTCTATGGTCAAATGAATGAACCGCCGGGAGCTCGTATGAGAGTTGGTTTGACTGCACTAACCATGGCGGAATATTTCCGGGATGTTAATGAACAAGACGTGCTTCTATTCATCGACAATATCTTTCGTTTTGTCCAAGCGGGGTCAGAAGTATCCGCCTTATTAGGGAGAATGCCCTCCGCAGTGGGTTATCAACCCACCCTTAGTACAGAAATGGGTTCTTTGCAAGAAAGAATTACTTCCACCAAAGAGGGATCTATAACTTCGATCCAAGCAGTTTATGTACCTGCAGATGATTTGACCGACCCCGCTCCTGCCACGACATTTGCACATTTAGATGCTACTACCGTACTATCAAGAGGATTAGCTGCCAAAGGTATTTATCCAGCAGTAGATCCTTTAGATTCAACGTCAACTATGTTACAACCTGGGATCGTTGGCGAGGAACATTATGAAACTGCGCAAAAAGTTAAGCAAACTTTACAACGTTACAAAGAACTTCAGGACATTATAGCTATCCTGGGGTTGGACGAATTATCCGAAGAAGATCGTTTAACTGTAGCAAGAGC-----ACGAAAAATTGAGCGTTTCTTATCACAACCCTTCTTCGTGGCAGAAGTCTTTACCGGTTCTCCGGGAAAATATGTCGGTCTCGCGGAAACAGTTAGGGGGTTTCAACTGATCCTTTCCGGAGAATTAGACAGTCTTCCTGAGCAGGCCTTTTATTTGGTGGGTAACATCGATGAAGCTACCGCGAAAGCTATGAACTTAGA   [1449]
Maianthemum_bicolor                        -------GTCTGCGGTTTCCACACTTGACAAA-------AAAACCGAGGGCGTATCGCTCAAATTATTGGTCCAGTACTAGATGTTGTTTTTCCCCCGGGCAAGATGCCTAATATTTATAACGCTTTGGTAGTTAAAGGTCGAGATACTGTTGGTCAGCAAATTAATGTGACTTGCGAGGTACAACAATTATTAGGAAATAATCGAGTTAGAGCTGTAGCTATGAGTGCTACAGATGGTCTGACGAGAGGGATGGAAGTGATTGACACGGGAGCTCCTCTAAGTGTTCCGGTCGGCGGAGCTACTCTCGGGCGAATTTTCAATGTTCTTGGAGAGCCTGTTGATAATTTAGGTCCTGTAGATACTCGTACAACATCTCCTATTCATAGATCTGCGCCCGCCTTTATACAGTTAGATACGAAATTATCAATCTTTG-----AAACAGGGATTAAAGTGGTGGATCTTTTAGCTCCGTATCGCCGTGGAGGAAAAATAGGACTATTTGGAGGAGCTGGCGTGGGTAAAACAGTACTTATCATGGAATTGATCAACAACATTGCCAAAGCTCATGGAGGCGTATCCGTATTTGGCGGAGTAGGCGAACGTACTCGTGAAGGAAATGATCTCTACATGGAAATGAAAGAATCCGGGGTGATTAATGAAAAAAATATTGCAGAATCAAAAGTAGCTCTAGTCTATGGTCAAATGAATGAACCGCCGGGAGCTCGTATGAGAGTTGGTTTGACTGCACTAACCATGGCGGAATATTTCCGGGATGTTAATGAACAAGACGTGCTTCTATTCATCGACAATATCTTTCGTTTTGTCCAAGCGGGGTCAGAAGTATCCGCCTTATTAGGGAGAATGCCCTCCGCAGTGGGTTATCAACCCACCCTTAGTACAGAAATGGGTTCTTTGCAAGAAAGAATTACTTCCACCAAAGAGGGATCTATAACTTCGATCCAAGCAGTTTATGTACCTGCAGATGATTTGACCGACCCCGCTCCTGCCACGACATTTGCACATTTAGATGCTACTACCGTACTATCAAGAGGATTAGCCGCCAAAGGTATTTATCCAGCAGTAGATCCTTTAGATTCAACGTCAACTATGTTACAACCTGGGATCGTTGGCGAGGAACATTATGAAACTGCGCAAAAAGTGAAGCAAACTTTACAACGTTACAAAGAACTTCAGGACATTATAGCTATCCTGGGGTTGGACGAATTATCCGAAGAAGATCGTTTAACTGTAGCAAGAGC-----ACGAAAAATTGAGCGTTTCTTATCACAACCCTTCTTCGTGGCAGAAGTCTTTACCGGTTCTCCGGGAAAATATGTTGGTCTCGCGGAAACAGTTAGGGGGTTTCAACTGATCCTTTCCGGAGAATTAGACAGTCTTCCTGAGCAGGCCTTTTATTTGGTGGGTAACATCGATGAAGCTACCGCGAAAGCTATGAACTTAGA   [1445]
Maianthemum_dahurica                       ------GTCCTGCGGTTCCCACACTTGACGAA------AAAAACCTAGGGCGTATCGCTCAAATTATTGGTCCAGTACTGGATGTTGTTTTTCCCCCGGGCAAGATGCCTAATATTTATAACGCTTTGGTAGTTAAAGGTCGAGATACTGTTGGTCAGCAAATTAATGTGACTTGCGAGGTACAACAATTATTAGGAAATAATCGAGTTAGAGCTGTAGCTATGAGTGCTACAGATGGTCTGACGAGAGGGATGGAAGTGATTGACACGGGAGCTCCTCTAAGTGTTCCGGTCGGCGGAGCTACTCTCGGGCGAATTTTCAATGTTCTTGGAGAGCCTGTTGATAATTTAGGTCCTGTAGATACTCGTACAACATCTCCTATTCATAGATCTGCGCCCGCCTTTATACAGTTAGATACGAAATTATCAATCTTTG-----AAACAGGGATTAAAGTGGTGGATCTTTTAGCTCCGTATCGCCGTGGAGGAAAAATAGGACTATTTGGAGGAGCTGGCGTGGGTAAAACAGTACTTATCATGGAATTGATCAACAACATTGCCAAAGCTCATGGAGGCGTATCCGTATTTGGCGGAGTAGGCGAACGTACTCGTGAAGGAAATGATCTCTACATGGAAATGAAAGAATCCGGGGTGATTAATGAAAAAAATATTGCAGAATCAAAAGTAGCTCTAGTCTATGGTCAAATGAATGAACCGCCGGGAGCTCGTATGAGAGTTGGTTTGACTGCACTAACCATGGCGGAATATTTCCGGGATGTTAATGAACAAGACGTGCTTCTATTCATCGACAATATCTTTCGTTTTGTCCAAGCGGGGTCAGAAGTATCCGCCTTATTAGGGAGAATGCCCTCCGCAGTGGGTTATCAACCCACCCTTAGTACAGAAATGGGTTCTTTGCAAGAAAGAATTACTTCCACCAAAGAGGGATCTATAACTTCGATCCAAGCAGTTTATGTACCTGCAGATGATTTGACCGACCCCGCTCCTGCCACGACATTTGCACATTTAGATGCTACTACCGTACTATCAAGAGGATTAGCTGCCAAAGGTATTTATCCAGCAGTAGATCCTTTAGATTCAACGTCAACTATGTTACAACCTGGGATCGTTGGCGAGGAACATTATGAAACTGCGCAAAAAGTGAAGCAAACTTTACAACGTTACAAAGAACTTCAGGACATTATAGCTATCCTGGGGTTGGACGAATTATCCGAAGAAGATCGTTTAACTGTAGCAAGAGC-----ACGAAAAATTGAGCGTTTCTTATCACAACCCTTCTTCGTGGCAGAAGTCTTTACCGGTTCTCCGGGAAAATATGTTGGTCTCGCGGAAACAGTTAGGGGGTTTCAACTGATCCTTTCCGGAGAATTAGACAGTCTTCCTGAGCAGGCCTTTTATTTGGTGGGTAACATCGATGAAGCTACCGCGAAAGCTATGAACTTAGA   [1447]
Maianthemum_japonica                       ------GTCCTGCGGTTCCCACACTTGACGAA------AAAAACCTAGGGCGTATCGCTCAAATTATTGGTCCAGTACTGGATGTTGTTTTTCCCCCGGGCAAGATGCCTAATATTTATAACGCTTTGGTAGTTAAAGGTCGAGATACTGTTGGTCAGCAAATTAATGTGACTTGCGAGGTACAACAATTATTAGGAAATAATCGAGTTAGAGCTGTAGCTATGAGTGCTACAGATGGTCTGACGAGAGGGATGGAAGTGATTGACACGGGAGCTCCTCTAAGTGTTCCGGTCGGCGGAGCTACTCTCGGGCGAATTTTCAATGTTCTTGGAGAGCCTGTTGATAATTTAGGTCCTGTAGATACTCGTACAACATCTCCTATTCATAGATCTGCGCCCGCCTTTATACAGTTAGATACGAAATTATCAATCTTTG-----AAACAGGGATTAAAGTGGTGGATCTTTTAGCTCCGTATCGCCGTGGAGGAAAAATAGGACTATTTGGAGGAGCTGGCGTGGGTAAAACAGTACTTATCATGGAATTGATCAACAACATTGCCAAAGCTCATGGAGGCGTATCCGTATTTGGCGGAGTAGGCGAACGTACTCGTGAAGGAAATGATCTCTACATGGAAATGAAAGAATCCGGGGTGATTAATGAAAAAAATATTGCAGAATCAAAAGTAGCTCTAGTCTATGGTCAAATGAATGAACCGCCGGGAGCTCGTATGAGAGTTGGTTTGACTGCACTAACCATGGCGGAATATTTCCGGGATGTTAATGAACAAGACGTGCTTCTATTCATCGACAATATCTTTCGTTTTGTCCAAGCGGGGTCAGAAGTATCCGCCTTATTAGGGAGAATGCCCTCCGCAGTGGGTTATCAACCCACCCTTAGTACAGAAATGGGTTCTTTGCAAGAAAGAATTACTTCCACCAAAGAGGGATCTATAACTTCGATCCAAGCAGTTTATGTACCTGCAGATGATTTGACCGACCCCGCTCCTGCCACGACATTTGCACATTTAGATGCTACTACCGTACTATCAAGAGGATTAGCTGCCAAAGGTATTTATCCAGCAGTAGATCCTTTAGATTCAACGTCAACTATGTTACAACCTGGGATCGTTGGCGAGGAACATTATGAAACTGCGCAAAAAGTGAAGCAAACTTTACAACGTTACAAAGAACTTCAGGACATTATAGCTATCCTGGGGTTGGACGAATTATCCGAAGAAGATCGTTTAACTGTAGCAAGAGC-----ACGAAAAATTGAGCGTTTCTTATCACAACCCTTCTTCGTGGCAGAAGTCTTTACCGGTTCTCCGGGAAAATATGTTGGTCTCGCGGAAACAGTTAGGGGGTTTCAACTGATCCTTTCCGGAGAATTAGACAGTCTTCCTGAGCAGGCCTTTTATTTGGTGGGTAACATCGATGAAGCTACCGCGAAAGCTATGAACTTAGA   [1447]
Maianthemum_stellatum                    ---CTGGTCCTGCGGTTTCCACACTTGACGAA------AAAAACCTAGGGCGTATCGCTCAAATTATTGGTCCAGTACTGGATGTTGTTTTTCCCCCGGGCAAGATGCCTAATATTTATAACGCTTTGGTAGTTAAAGGTCGAGATACTGTTGGTCAGCAAATTAATGTGACTTGCGAGGTACAACAATTATTAGGAAATAATCGAGTTAGAGCTGTAGCTATGAGTGCTACAGAGGGTCTGACGAGAGGGATGGAAGTGATTGACACGGGAGCTCCTCTAAGTGTTCCGGTCGGCGGAGCTACTCTCGGGCGAATTTTCAATGTTCTTGGAGAGCCTGTTGATAATTTAGGTCCTGTAGATACTCGTACAACATCTCCTATTCATAGATCTGCGCCCGCCTTTATACAGTTAGATACGAAATTATCAATCTTTG-----AAACAGGGATTAAAGTGGTGGATCTTTTAGCTCCGTATCGCCGTGGAGGAAAAATAGGACTATTTGGAGGAGCTGGCGTGGGTAAAACAGTACTTATCATGGAATTGATCAACAACATTGCCAAAGCTCATGGAGGCGTATCCGTATTTGGCGGAGTAGGCGAACGTACTCGTGAAGGAAATGATCTCTACATGGAAATGAAAGAATCCGGGGTGATTAATGAAAAAAATATTGCAGAATCAAAAGTAGCTCTAGTCTATGGTCAAATGAATGAACCGCCGGGAGCTCGTATGAGAGTTGGTTTGACTGCACTAACCATGGCGGAATATTTCCGGGATGTTAATGAACAAGACGTGCTTCTATTCATCGACAATATCTTTCGTTTTGTCCAAGCGGGGTCAGAAGTATCCGCCTTATTAGGGAGAATGCCCTCCGCAGTGGGTTATCAACCCACCCTTAGTACAGAAATGGGTTCTTTGCAAGAAAGAATTACTTCCACCAAAGAGGGATCTATAACTTCGATCCAAGCAGTTTATGTACCTGCAGATGATTTGACCGACCCCGCTCCTGCCACGACATTTGCACATTTAGATGCTACTACCGTACTATCAAGAGGATTAGCTGCCAAAGGTATTTATCCAGCAGTAGATCCTTTAGATTCAACGTCAACTATGTTACAACCTGGGATCGTTGGCGAGGAACATTATGAAACTGCGCAAAAAGTGAAGCAAACTTTACAACGTTACAAAGAACTTCAGGACATTATAGCTATCCTGGGGTTGGACGAATTATCCGAAGAAGATCGTTTAACTGTAGCAAGAGC-----ACGAAAAATTGAGCGTTTCTTATCACAACCCTTCTTCGTGGCAGAAGTCTTTACCGGTTCTCCGGGAAAATATGTTGGTCTCGCGGAAACAGTTAGGGGGTTTCAACTGATCCTTTCCGGAGAATTAGACAGTCTTCCTGAGCAGGCCTTTTATTTGGTGGGTAACATCGATGAAGCTACCGCGAAAGCTATGAACTTAGA   [1450]
Maianthemum_bifolium                     ----------TGCGGTTTCCACACTTGACAAA-------AAAACCTAGGGCGTATCGCTCAAATTATTGGTCCAGTACTGGATGTTGTTTTTCCCCCGGGCAAGATGCCTAATATTTATAACGCTTTGGTAGTTAAAGGTCGAGATACTGTTGGTCAGCAAATTAATGTGACTTGCGAGGTACAACAATTATTAGGAAATAATCGAGTTAGAGCTGTAGCTATGAGTGCTACAGATGGTCTGACGAGAGGGATGGAAGTGATTGACACGGGAGCTCCTCTAAGTGTTCCGGTCGGCGGAGCTACTCTCGGGCGAATTTTCAATGTTCTTGGAGAGCCTGTTGATAATTTAGGTCCTGTAGATACTCGTACAACATCTCCTATTCATAGATCTGCACCCGCCTTTATACAGTTAGATACGAAATTATCAATCTTTG-----AAACAGGGATTAAAGTGGTGGATCTTTTAGCTCCGTATCGCCGTGGAGGAAAAATAGGACTATTTGGAGGAGCTGGCGTGGGTAAAACAGTACTTATCATGGAATTGATCAACAACATTGCCAAAGCTCATGGAGGCGTATCCGTATTTGGCGGAGTAGGCGAACGTACTCGTGAAGGAAATGATCTCTACATGGAAATGAAAGAATCCGGGGTGATTAATGAAAAAAATATTGCAGAATCAAAAGTAGCTCTAGTCTATGGTCAAATGAATGAACCGCCGGGAGCTCGTATGAGAGTTGGTTTGACTGCACTAACCATGGCGGAATATTTCCGGGATGTTAATGAACAAGACGTGCTTCTATTCATCGACAATATCTTTCGTTTTGTCCAAGCGGGGTCAGAAGTATCCGCCTTATTAGGGAGAATGCCCTCCGCAGTGGGTTATCAACCCACCCTTAGTACAGAAATGGGTTCTTTGCAAGAAAGAATTACTTCCACCAAAGAGGGATCTATAACTTCGATCCAAGCAGTTTATGTACCTGCAGATGATTTGACCGACCCCGCTCCTGCCACGACATTTGCACATTTAGATGCTACTACCGTACTATCAAGAGGATTAGCTGCCAAAGGTATTTATCCAGCAGTAGATCCTTTAGATTCAACGTCAACTATGTTACAACCTGGGATCGTTGGCGAGGAACATTATGAAACTGCGCAAAAAGTGAAGCAAACTTTACAACGTTACAAAGAACTTCAGGACATTATAGCTATCCTGGGGTTGGACGAATTATCCGAAGAAGATCGTTTAACTGTAGCAAGAGC-----ACGAAAAATTGAGCGTTTCTTATCACAACCCTTCTTCGTGGCAGAAGTCTTTACCGGTTCTCCGGGAAAATATGTTGGTCTCGCGGAAACAGTTAGGGGGTTTCAACTGATCCTTTCCGGAGAATTAGACAGTCTTCCTGAGCAGGCCTTTTATTTGGTGGGTAACATCGATGAAGCTACCGCGAAAGCTATGAACT----   [1438]
Maianthemum_dilatatum                    ------GTCCTGCGGTTTCCACACTTGACGAA------AAAAACCTAGGGCGTATCGCTCAAATTATTGGTCCAGTACTGGATGTTGTTTTTCCCCCGGGCAAGATGCCTAATATTTATAACGCTTTGGTAGTTAAAGGTCGAGATACTGTTGGTCAGCAAATTAATGTGACTTGCGAGGTACAACAATTATTAGGAAATAATCGAGTTAGAGCTGTAGCTATGAGTGCTACAGATGGTCTGACGAGAGGGATGGAAGTGATTGACACGGGAGCTCCTCTAAGTGTTCCGGTCGGCGGAGCTACTCTCGGGCGAATTTTCAATGTTCTTGGAGAGCCTGTTGATAATTTAGGTCCTGTAGATACTCGTACAACATCTCCTATTCATAGATCTGCACCCGCCTTTATACAGTTAGATACGAAATTATCAATCTTTG-----AAACAGGGATTAAAGTGGTGGATCTTTTAGCTCCGTATCGCCGTGGAGGAAAAATAGGACTATTTGGAGGAGCTGGCGTGGGTAAAACAGTACTTATCATGGAATTGATCAACAACATTGCCAAAGCTCATGGAGGCGTATCCGTATTTGGCGGAGTAGGCGAACGTACTCGTGAAGGAAATGATCTCTACATGGAAATGAAAGAATCCGGGGTGATTAATGAAAAAAATATTGCAGAATCAAAAGTAGCTCTAGTCTATGGTCAAATGAATGAACCGCCGGGAGCTCGTATGAGAGTTGGTTTGACTGCACTAACCATGGCGGAATATTTCCGGGATGTTAATGAACAAGACGTGCTTCTATTCATCGACAATATCTTTCGTTTTGTCCAAGCGGGGTCAGAAGTATCCGCCTTATTAGGGAGAATGCCCTCCGCAGTGGGTTATCAACCCACCCTTAGTACAGAAATGGGTTCTTTGCAAGAAAGAATTACTTCCACCAAAGAGGGATCTATAACTTCGATCCAAGCAGTTTATGTACCTGCAGATGATTTGACCGACCCCGCTCCTGCCACGACATTTGCACATTTAGATGCTACTACCGTACTATCAAGAGGATTAGCTGCCAAAGGTATTTATCCAGCAGTAGATCCTTTAGATTCAACGTCAACTATGTTACAACCTGGGATCGTTGGCGAGGAACATTATGAAACTGCGCAAAAAGTGAAGCAAACTTTACAACGTTACAAAGAACTTCAGGACATTATAGCTATCCTGGGGTTGGACGAATTATCCGAAGAAGATCGTTTAACTGTAGCAAGAGC-----ACGAAAAATTGAGCGTTTCTTATCACAACCCTTCTTCGTGGCAGAAGTCTTTACCGGTTCTCCGGGAAAATATGTTGGTCTCGCGGAAACAGTTAGGGGGTTTCAACTGATCCTTTCCGGAGAATTAGACAGTCTTCCTGAGCAGGCCTTTTATTTGGTGGGTAACATCGATGAAGCTACCGCGAAAGCTATGAACTTAGA   [1447]
Nolina_bigelovii                         ---CTGGTCCTGCGGTTTCCACACTTGACGAA------AAAAACCTAGGGCGTATCGCTCAAATTATTGGCCCAGTACTGGATGTTGTTTTTCCCCCGGGCAAGATGCCTAATATTTATAACGCTTTGGTAGTTAAAGGTCGAGATACTGTTGGTCAGCAAATTAATGTGACTTGCGAGGTACAACAATTATTAGGAAATAATCGAGTTAGAGCTGTAGCTATGAGTGCTACAGATGGTCTGACGAGAGGGATGGAAGTGATTGACACGGGAGCTCCTCTAAGTGTTCCGGTCGGCGGAGCTACTCTCGGGCGAATTTTCAATGTTCTTGGAGAGCCTGTTGATAATTTAGGTCCTGTAGATACTCGTACAACATCTCCTATTCATAGATCTGCGCCCGCCTTTATACAGTTAGATACGAAATTATCAATCTTTG-----AAACAGGGATTAAAGTGGTGGATCTTTTAGCTCCGTATCGCCGTGGAGGAAAAATCGGACTATTTGGAGGAGCTGGCGTGGGTAAAACAGTACTTATCATGGAATTGATCAACAACATTGCCAAAGCTCATGGAGGCGTATCCGTATTTGGCGGAGTAGGCGAACGTACTCGTGAAGGAAATGATCTCTACATGGAAATGAAAGAATCCGGGGTGATTAATGAAAAAAATATTGCAGAATCAAAAGTAGCTCTAGTCTATGGTCAAATGAATGAACCGCCGGGAGCTCGTATGAGAGTTGGTTTGACTGCACTAACCATGGCGGAATATTTCCGGGATGTTAATGAACAAGACGTGCTTCTATTCATCGACAATATCTTTCGTTTTGTCCAAGCGGGGTCAGAAGTATCCGCCTTATTAGGGAGAATGCCCTCCGCAGTGGGTTATCAACCCACCCTTAGTACAGAAATGGGTTCTTTGCAAGAAAGAATTACTTCCACCAAAGAGGGATCTATAACTTCGATCCAAGCAGTTTATGTACCTGCAGATGATTTGACCGACCCCGCTCCTGCCACGACATTTGCACATTTAGATGCTACTACCGTACTATCAAGAGGATTAGCTGCCAAAGGTATTTATCCAGCAGTAGATCCTTTAGATTCAACGTCAACTATGTTACAACCTGGGATCGTTGGCGAGGAACATTACGAAACTGCGCAAAAAGTTAAGCAAACTTTACAACGTTACAAAGAACTTCAGGACATTATAGCTATCCTGGGGTTGGACGAATTATCCGAAGAAGATCGTTTAACTGTAGCAAGAGC-----ACGAAAAATTGAGCGTTTCTTATCACAACCCTTCTTCGTGGCAGAAGTCTTTACCGGTTCTCCGGGAAAATATGTTGGTCTCGCGGAAACAGTTAGGGGGTTTCAACTGATCCTTTCCGGAGAATTAGACAGTCTTCCTGAGCAGGCCTTTTATTTGGTGGGTAACATCGATGAAGCTACCGCGAAA--------------   [1436]
Dasylirion_wheeleri                      -----TGTCCTGCGGTTTCCACACTTGACGAA------AAAAACCTAGGGCGTATTGCTCAAATTATTGGCCCAGTACTGGATGTTGTTTTTCCCCCGGGCAAGATGCCTAATATTTATAACGCTTTGGTAGTTAAAGGTCGAGATACTGTTGGTCAGCAAATTAATGTGACTTGCGAGGTACAACAATTATTAGGAAATAATCGAGTTAGAGCTGTAGCTATGAGTGCTACAGATGGTCTGACGAGAGGGATGGAAGTGATTGACACGGGAGCTCCTCTAAGTGTTCCGGTCGGCGGAGCTACTCTCGGGCGAATTTTCAATGTTCTTGGAGAGCCTGTTGATAATTTAGGTCCTGTAGATACTCGTACAACATCTCCTATTCATAGATCTGCGCCCGCCTTTATACAGTTAGATACGAAATTATCAATCTTTG-----AAACAGGGATTAAAGTGGTGGATCTTTTAGCTCCGTATCGCCGTGGAGGAAAAATCGGACTATTTGGAGGAGCTGGCGTGGGTAAAACAGTACTTATCATGGAATTGATCAACAACATTGCCAAAGCTCATGGAGGCGTATCCGTATTTGGCGGAGTAGGCGAACGTACTCGTGAAGGAAATGATCTCTACATGGAAATGAAAGAATCCGGGGTGATTAATGAAAAAAATATTGCAGAATCAAAAGTAGCTCTAGTCTATGGTCAAATGAATGAACCGCCGGGAGCTCGTATGAGAGTTGGTTTGACTGCACTAACCATGGCGGAATATTTCCGGGATGTTAATGAACAAGACGTGCTTCTATTCATCGACAATATCTTTCGTTTTGTCCAAGCGGGGTCAGAAGTATCCGCCTTATTAGGGAGAATGCCCTCCGCAGTGGGTTATCAACCCACCCTTAGTACAGAAATGGGTTCTTTGCAAGAAAGAATTACTTCCACCAAAGAGGGATCTATAACTTCGATCCAAGCAGTTTATGTACCTGCAGATGATTTGACCGACCCCGCTCCTGCCACGACATTTGCACATTTAGATGCTACTACCGTACTATCAAGAGGATTAGCTGCCAAAGGTATTTATCCAGCAGTAGATCCTTTAGATTCAACGTCAACTATGTTACAACCTGGGATCGTTGGCGAGGAACATTATGAAACTGCGCAAAAAGTTAAGCAAACTTTACAACGTTACAAAGAACTTCAGGACATTATAGCTATCCTGGGGTTGGATGAATTATCCGAAGAAGATCGTTTAACTGTAGCAAGAGC-----ACGAAAAATTGAGCGTTTCTTATCACAACCCTTCTTCGTGGCAGAAGTCTTTACCGGTTCTCCGGGAAAATATGTTGGTCTCGCGGAAACAGTTAGGGGGTTTCAACTGATCCTTTCCGGAGAATTAGACAGTCTTCCTGAGCAGGCCTTTTATTTGGTGGGTAACATCGATGAAGCTACCGCGAAAGCTATGAACTTAGA   [1448]
Calibanus_hookeri                        ---CTGGTCCTGCGGTTTCCACACTTGACGAA------AAAAACCTAGGGCATATCGCTCAAATTATTGGCCCAGTACTGGATGTTGTTTTTCCCCCGGGCAAGATGCCTAATATTTATAACGCTTTGGTAGTTAAAGGTCGAGATACTGTTGGTCAGCAAATTAATGTGACTTGCGAGGTACAACAATTATTAGGAAATAATCGAGTTAGAGCTGTAGCTATGAGTGCTACAGATGGTCTGACGAGAGGGATGGAAGTGATTGACACGGGAGCTCCTCTAAGTGTTCCGGTCGGCGGAGCTACTCTCGGGCGAATTTTCAATGTTCTTGGAGAGCCTGTTGATAATTTAGGTCCTGTAGATACTCGTACAACATCTCCTATTCATAGATCTGCGCCCGCCTTTATACAGTTAGATACGAAATTATCAATCTTTG-----AAACAGGGATTAAAGTGGTGGATCTTTTAGCTCCGTATCGCCGTGGAGGAAAAATCGGACTATTTGGAGGAGCTGGCGTGGGTAAAACAGTACTTATCATGGAATTGATCAACAACATTGCCAAAGCTCATGGAGGCGTATCTGTATTTGGCGGAGTAGGCGAACGTACTCGTGAAGGAAATGATCTCTACATGGAAATGAAAGAATCCGGGGTGATTAATGAAAAAAATATTGCAGAATCAAAAGTAGCTCTAGTCTATGGTCAAATGAATGAACCGCCGGGAGCTCGTATGAGAGTTGGTTTGACTGCACTAACCATGGCGGAATATTTCCGGGATGTTAATGAACAAGACGTGCTTCTATTCATCGACAATATCTTTCGTTTTGTCCAAGCGGGGTCAGAAGTATCCGCCTTATTAGGGAGAATGCCCTCCGCAGTGGGTTATCAACCCACCCTTAGTACAGAAATGGGTTCTTTGCAAGAAAGAATTACTTCCACCAAAGAGGGATCTATAACTTCGATCCAAGCAGTTTATGTACCTGCAGATGATTTGACCGACCCCGCTCCTGCCACGACATTTGCACATTTAGATGCTACTACCGTACTATCAAGAGGATTAGCTGCCAAAGGTATTTATCCAGCAGTAGATCCTTTAGATTCAACGTCAACTATGTTACAACCTGGGATCGTTGGCGAGGAACATTATGAAACTGCGCAAAAAGTTAAGCAAACTTTACAACGTTACAAAGAACTTCAGGACATTATAGCTATCCTGGGGTTGGACGAATTATCCGAAGAAGATCGTTTAACTGTAGCAAGAGC-----ACGAAAAATTGAGCGTTTCTTATCACAACCCTTCTTCGTGGCAGAAGTCTTTACCGGTTCTCCGGGAAAATATGTTGGTCTCGCGGAAACAGTTAGGGGGTTTCAACTGATCCTTTCCGGAGAATTAGACAGTCTTCCTGAGCAGGCCTTTTATTTGGTGGGTAACATCGATGAAGCTACCGCGAAAGCTATGAACTTAGA   [1450]
Beaucarnea_recurvata                     ---CTGGTCCTGCGGTTTCCACACTTGACGAA------AAAAACCTAGGGCATATCGCTCAAATTATTGGCCCAGTACTGGATGTTGTTTTTCCCCCGGGCAAGATGCCTAATATTTATAACGCTTTGGTAGTTAAAGGTCGAGATACTGTTGGTCAGCAAATTAATGTGACTTGCGAGGTACAACAATTATTAGGAAATAATCGAGTTAGAGCTGTAGCTATGAGTGCTACAGATGGTCTGACGAGAGGGATGGAAGTGATTGACACGGGAGCTCCTCTAAGTGTTCCGGTCGGCGGAGCTACTCTCGGGCGAATTTTCAATGTTCTTGGAGAGCCTGTTGATAATTTAGGTCCTGTAGATACTCGTACAACATCTCCTATTCATAGATCTGCGCCCGCCTTTATACAGTTAGATACGAAATTATCAATCTTTG-----AAACAGGGATTAAAGTGGTGGATCTTTTAGCTCCGTATCGCCGTGGAGGAAAAATCGGACTATTTGGAGGAGCTGGCGTGGGTAAAACAGTACTTATCATGGAATTGATCAACAACATTGCCAAAGCTCATGGAGGCGTATCTGTATTTGGCGGAGTAGGCGAACGTACTCGTGAAGGAAATGATCTCTACATGGAAATGAAAGAATCCGGGGTGATTAATGAAAAAAATATTGCAGAATCAAAAGTAGCTCTAGTCTATGGTCAAATGAATGAACCGCCGGGAGCTCGTATGAGAGTTGGTTTGACTGCACTAACCATGGCGGAATATTTCCGGGATGTTAATGAACAAGACGTGCTTCTATTCATCGACAATATCTTTCGTTTTGTCCAAGCGGGGTCAGAAGTATCCGCCTTATTAGGGAGAATGCCCTCCGCAGTGGGTTATCAACCCACCCTTAGTACAGAAATGGGTTCTTTGCAAGAAAGAATTACTTCCACCAAAGAGGGATCTATAACTTCGATCCAAGCAGTTTATGTACCTGCAGATGATTTGACCGACCCCGCTCCTGCCACGACATTTGCACATTTAGATGCTACTACCGTACTATCAAGAGGATTAGCTGCCAAAGGTATTTATCCAGCAGTAGATCCTTTAGATTCAACGTCAACTATGTTACAACCTGGGATCGTTGGCGAGGAACATTATGAAACTGCGCAAAAAGTTAAGCAAACTTTACAACGTTACAAAGAACTTCAGGACATTATAGCTATCCTGGGGTTGGACGAATTATCCGAAGAAGATCGTTTAACTGTAGCAAGAGC-----ACGAAAAATTGAGCGTTTCTTATCACAACCCTTCTTCGTGGCAGAAGTCTTTACCGGTTCTCCGGGAAAATATGTTGGTCTCGCGGAAACAGTTAGGGGGTTTCAACTGATCCTTTCCGGAGAATTAGACAGTCTTCCTGAGCAGGCCTTTTATTTGGTGGGTAACATCGATGAAGCTACCGCGAAAGCTATGAACTTAGA   [1450]
Nolina_recurvata                         -------GTCTGCGGTTTCCACACTTGACGAA------AAAAACCTAGGGCATATCGCTCAAATTATTGGCCCAGTACTGGATGTTGTTTTTCCCCCGGGCAAGATGCCTAATATTTATAACGCTTTGGTAGTTAAAGGTCGAGATACTGTTGGTCAGCAAATTAATGTGACTTGCGAGGTACAACAATTATTAGGAAATAATCGAGTTAGAGCTGTAGCTATGAGTGCTACAGATGGTCTGACGAGAGGGATGGAAGTGATTGACACGGGAGCTCCTCTAAGTGTTCCGGTCGGCGGAGCTACTCTCGGGCGAATTTTCAATGTTCTTGGAGAGCCTGTTGATAATTTAGGTCCTGTAGATACTCGTACAACATCTCCTATTCATAGATCTGCGCCCGCCTTTATACAGTTAGATACGAAATTATCAATCTTTG-----AAACAGGGATTAAAGTGGTGGATCTTTTAGCTCCGTATCGCCGTGGAGGAAAAATCGGACTATTTGGAGGAGCTGGCGTGGGTAAAACAGTACTTATCATGGAATTGATCAACAACATTGCCAAAGCTCATGGAGGCGTATCTGTATTTGGCGGAGTAGGCGAACGTACTCGTGAAGGAAATGATCTCTACATGGAAATGAAAGAATCCGGGGTGATTAATGAAAAAAATATTGCAGAATCAAAAGTAGCTCTAGTCTATGGTCAAATGAATGAACCGCCGGGAGCTCGTATGAGAGTTGGTTTGACTGCACTAACCATGGCGGAATATTTCCGGGATGTTAATGAACAAGACGTGCTTCTATTCATCGACAATATCTTTCGTTTTGTCCAAGCGGGGTCAGAAGTATCCGCCTTATTAGGGAGAATGCCCTCCGCAGTGGGTTATCAACCCACCCTTAGTACAGAAATGGGTTCTTTGCAAGAAAGAATTACTTCCACCAAAGAGGGATCTATAACTTCGATCCAAGCAGTTTATGTACCTGCAGATGATTTGACCGACCCCGCTCCTGCCACGACATTTGCACATTTAGATGCTACTACCGTACTATCAAGAGGATTAGCTGCCAAAGGTATTTATCCAGCAGTAGATCCTTTAGATTCAACGTCAACTATGTTACAACCTGGGATCGTTGGCGAGGAACATTATGAAACTGCGCAAAAAGTTAAGCAAACTTTACAACGTTACAAAGAACTTCAGGACATTATAGCTATCCTGGGGTTGGACGAATTATCCGAAGAAGATCGTTTAACTGTAGCAAGAGC-----ACGAAAAATTGAGCGTTTCTTATCACAACCCTTCTTCGTGGCAGAAGTCTTTACCGGTTCTCCGGGAAAATATGTTGGTCTCGCGGAAACAGTTAGGGGGTTTCAACTGATCCTTTCCGGAGAATTAGACAGTCTTCCTGAGCAGGCCTTTTATTTGGTGGGTAACATCGATGAAGCTACCGCGAAAGCTATGAACTTAGA   [1446]
Disporopsis_pernyi                       ------GTCCTGCGGTTTCCACACTTGACGAA------AAAAACCTAGGGCGTATCGCTCAAATTATTGGCCCAGTACTGGATGTTGTTTTTCCCCCGGGCAAGATGCCTAATATTTATAACGCTTTGGTAGTTAAAGGTCGAGATACTGTTGGTCAGCAAATTAATGTGACTTGCGAGGTACAACAATTATTAGGAAATAATCGAGTTAGAGCTGTAGCTATGAGTGCTACAGATGGTCTGACGAGAGGGATGGAAGTGATTGACACGGGAGCTCCTCTAAGTGTTCCGGTCGGCGGAGCTACTCTCGGGCGAATTTTCAATGTTCTTGGAGAGCCTGTTGATAATTTAGGTCCTGTAGATACTCGTACAACATCTCCTATTCATAGATCTGCGCCCGCCTTTATACAGTTAGATACGAAATTCTCAATCTTTG-----AAACAGGGATTAAAGTGGTGGATCTTTTAGCTCCGTATCGCCGTGGAGGAAAAATCGGACTATTTGGAGGAGCTGGCGTGGGTAAAACAGTACTTATCATGGAATTGATCAACAACATTGCCAAAGCTCATGGAGGCGTATCCGTATTTGGCGGAGTAGGCGAACGTACTCGTGAAGGAAATGATCTCTACATGGAAATGAAAGAATCCGGGGTGATTAATGAAAAAAATATTGCAGAATCAAAAGTAGCTCTAGTCTATGGTCAAATGAATGAACCGCCGGGAGCTCGTATGAGAGTTGGTTTGACTGCACTAACCATGGCGGAATATTTCCGGGATGTTAATGAACAAGACGTGCTTTTATTCATTGACAATATCTTTCGTTTTGTCCAAGCGGGGTCAGAAGTATCCGCTTTATTAGGGAGAATGCCCTCCGCAGTGGGTTATCAACCCACCCTTAGTACAGAAATGGGTTCTTTGCAAGAAAGAATTACTTCCACCAAAGAGGGATCTATAACTTCGATCCAAGCAGTTTATGTACCTGCAGATGATTTGACCGACCCCGCTCCTGCCACGACATTTGCACATTTAGATGCTACTACCGTACTATCAAGAGGATTAGCTGCCAAAGGTATTTATCCAGCAGTAGATCCTTTAGATTCAACGTCAACTATGTTACAACCTGGGATCGTTGGCGAGGAACATTATGAAACTGCGCAAAAAGTGAAGCAAACTTTACAACGTTACAAAGAACTTCAGGACATTATAGCTATCCTGGGGTTGGACGAATTATCCGAAGAAGATCGTTTAACTGTAGCAAGAGC-----ACGAAAAATTGAGCGTTTCTTATCACAACCCTTCTTCGTGGCAGAAGTCTTTACCGGTTCTCCGGGAAAATATGTTGGTCTCGCGGAAACAGTTAGGGGGTTTCAACTGATCCTTTCCGGAGAATTAGACAGTCTTCCTGAGCAGGCCTTTTATTTGGTGGGTAACATCGATGAAGCTACCGCGAAAGCTATGAACTTAGA   [1447]
Disporopsis_sp.                          ------GTCTTGCGGTTTCCACACTTGACGAA------AAAAACCTAGGGCGTATCGCTCAAATTATTGGCCCAGTACTGGATGTTGTTTTTCCCCCGGGCAAGATGCCTAATATTTATAACGCTTTGGTAGTTAAAGGTCGAGATACTGTTGGTCAGCAAATTAATGTGACTTGCGAGGTACAACAATTATTAGGAAATAATCGAGTTAGAGCTGTAGCTATGAGTGCTACAGATGGTCTGACGAGAGGGATGGAAGTGATTGACACGGGAGCTCCTCTAAGTGTTCCGGTCGGCGGAGCTACTCTCGGGCGAATTTTCAATGTTCTTGGAGAGCCTGTTGATAATTTAGGTCCTGTAGATACTCGTACAACATCTCCTATTCATAGATCTGCGCCCGCCTTTATACAGTTAGATACGAAATTCTCAATCTTTG-----AAACAGGGATTAAAGTGGTGGATCTTTTAGCTCCGTATCGCCGTGGAGGAAAAATCGGACTATTTGGAGGAGCTGGCGTGGGTAAAACAGTACTTATCATGGAATTGATCAACAACATTGCCAAAGCTCATGGAGGCGTATCCGTATTTGGCGGAGTAGGCGAACGTACTCGTGAAGGAAATGATCTCTACATGGAAATGAAAGAATCCGGGGTGATTAATGAAAAAAATATTGCAGAATCAAAAGTAGCTCTAGTCTATGGTCAAATGAATGAACCGCCGGGAGCTCGTATGAGAGTTGGTTTGACTGCACTAACCATGGCGGAATATTTCCGGGATGTTAATGAACAAGACGTGCTTTTATTCATTGACAATATCTTTCGTTTTGTCCAAGCGGGGTCAGAAGTATCCGCTTTATTAGGGAGAATGCCCTCCGCAGTGGGTTATCAACCCACCCTTAGTACAGAAATGGGTTCTTTGCAAGAAAGAATTACTTCCACCAAAGAGGGATCTATAACTTCGATCCAAGCAGTTTATGTACCTGCAGATGATTTGACCGACCCCGCTCCTGCCACGACATTTGCACATTTAGATGCTACTACCGTACTATCAAGAGGATTAGCTGCCAAAGGTATTTATCCAGCAGTAGATCCTTTAGATTCAACGTCAACTATGTTACAACCTGGGATCGTTGGCGAGGAACATTATGAAACTGCGCAAAAAGTGAAGCAAACTTTACAACGTTACAAAGAACTTCAGGACATTATAGCTATCCTGGGGTTGGACGAATTATCCGAAGAAGATCGTTTAACTGTAGCAAGAGC-----ACGAAAAATTGAGCGTTTCTTATCACAACCCTTCTTCGTGGCAGAAGTCTTTACCGGTTCTCCGGGAAAATATGTTGGTCTCGCGGAAACAGTTAGGGGGTTTCAACTGATCCTTTCCGGAGAATTAGACAGTCTTCCTGAGCAGGCCTTTTATTTGGTGGGTAACATCGATGAAGCTACCGCGAAAGCTATGAACTTAGA   [1447]
Polygonatum_stenophyllum                 ---------------GTTCCACACTTGACGAA------AAAAACCTAGGGCGTATCGCTCAAATTATTGGCCCAGTACTGGATGTTGTTTTTCCCCCGGGCAAGATGCCTAATATTTATAACGCTTTGGTAGTTAAAGGTCGAGATACTGTTGGTCAGCAAATTAATGTGACTTGCGAGGTACAACAATTATTAGGAAATAATCGAGTTAGAGCTGTAGCTATGAGTGCTACAGATGGTCTGACGAGAGGGATGGAAGTGATTGACACGGGAGCTCCTCTAAGTGTTCCGGTCGGCGGAGCTACTCTCGGGCGAATTTTCAATGTTCTTGGAGAGCCTGTTGATAATTTAGGTCCTGTAGATACTCGTACAACATCTCCTATTCATAGATCTGCGCCCGCCTTTATACAGTTAGATACGAAATTATCAATCTTTG-----AAACAGGGATTAAAGTGGTGGATCTTTTAGCTCCGTATCGCCGTGGAGGAAAAATCGGACTATTTGGAGGAGCTGGCGTGGGTAAAACAGTACTTATCATGGAATTGATCAACAACATTGCCAAAGCTCATGGAGGCGTATCCGTATTTGGCGGAGTAGGCGAACGTACTCGTGAAGGAAATGATCTCTACATGGAAATGAAAGAATCCGGGGTGATTAATGAAAAAAATATTGCAGAATCAAAAGTAGCTCTAGTCTATGGTCAAATGAATGAACCGCCGGGAGCTCGTATGAGAGTTGGTTTGACTGCACTAACCATGGCGGAATATTTCCGGGATGTTAATGAACAAGACGTGCTTCTATTCATCGACAATATCTTTCGTTTTGTCCAAGCGGGGTCAGAAGTATCCGCTTTATTAGGGAGAATGCCCTCCGCAGTGGGTTATCAACCCACCCTTAGTACAGAAATGGGTTCTTTGCAAGAAAGAATTACTTCCACCAAAGAGGGATCTATAACTTCGATCCAAGCAGTTTATGTACCTGCAGATGATTTGACCGACCCCGCTCCTGCCACGACATTTGCACATTTAGATGCTACTACCGTACTATCAAGAGGATTAGCTGCCAAAGGTATTTATCCAGCAGTGGATCCTTTAGATTCAACGTCAACTATGTTACAACCTGGGATCGTTGGCGAGGAACATTATGAAACTGCGCAAAAAGTGAAGCAAACTTTACAACGTTACAAAGAACTTCAGGACATTATAGCTATCCTGGGGTTGGACGAATTATCCGAAGAAGATCGTTTAACTGTAGCAAGAGC-----ACGAAAAATTGAGCGTTTCTTATCACAACCCTTCTTCGTGGCAGAAGTCTTTACCGGTTCTCCGGGAAAATATGTTGGTCTCGCGGAAACAGTTAGGGGGTTTCAACTGATCCTTTCCGGAGAATTAGACAGTCTTCCTGAGCAGGCCTTTTATTTGGTGGGTAACATCGATGAAGCTACCGCGAAAGCTATGAACTTAGA   [1438]
Polygonatum_inflatum                     ------GTCCTGCGGGTTCCACACTTGACGAA------AAAAACCTAGGGCGTATCGCTCAAATTATTGGCCCAGTACTGGATGTTGTTTTTCCCCCGGGCAAGATGCCTAATATTTATAACGCTTTGGTAGTTAAAGGTCGAGATACTGTTGGTCAGCAAATTAATGTGACTTGCGAGGTACAACAATTATTAGGAAATAATCGAGTTAGAGCTGTAGCTATGAGTGCTACAGATGGCCTGACGAGAGGGATGGAAGTGATTGACACGGGAGCTCCTCTAAGTGTTCCGGTCGGCGGAGCTACTCTCGGGCGAATTTTCAATGTTCTTGGAGAGCCTGTTGATAATTTAGGTCCTGTAGATACTCGTACAACATCTCCTATTCATAGATCTGCGCCCGCCTTTATACAGTTAGATACGAAATTATCAATCTTTG-----AAACAGGGATTAAAGTGGTGGATCTTTTAGCTCCGTATCGCCGTGGAGGAAAAATCGGACTATTTGGAGGAGCTGGCGTGGGTAAAACAGTACTTATCATGGAATTGATCAACAACATTGCCAAAGCTCATGGAGGCGTATCCGTATTTGGCGGAGTAGGCGAACGTACTCGTGAAGGAAATGATCTCTACATGGAAATGAAAGAATCCGGGGTGATTAATGAAAAAAATATTGCAGAATCAAAAGTAGCTCTAGTCTATGGTCAAATGAATGAACCGCCGGGAGCTCGTATGAGAGTTGGTTTGACTGCACTAACCATGGCGGAATATTTCCGGGATGTTAATGAACAAGACGTGCTTCTATTCATCGACAATATCTTTCGTTTTGTCCAAGCGGGGTCAGAAGTATCCGCTTTATTAGGGAGAATGCCCTCCGCAGTGGGTTATCAACCCACCCTTAGTACAGAAATGGGTTCTTTGCAAGAAAGAATTACTTCCACCAAAGAGGGATCTATAACTTCGATCCAAGCAGTTTATGTACCTGCAGATGATTTGACCGACCCCGCTCCTGCCACGACATTTGCACATTTAGATGCTACTACCGTACTATCAAGAGGATTAGCTGCCAAAGGTATTTATCCAGCAGTAGATCCTTTAGATTCAACGTCAACTATGTTACAACCTGGGATCGTTGGCGAGGAACATTATGAAACTGCGCAAAAAGTGAAGCAAACTTTACAACGTTACAAAGAACTTCAGGACATTATAGCTATCCTGGGGTTGGACGAATTATCCGAAGAAGATCGTTTAACTGTAGCAAGAGC-----ACGAAAAATTGAGCGTTTCTTATCACAACCCTTCTTCGTGGCGGAAGTCTTTACCGGTTCTCCGGGAAAATATGTTGGTCTCGCGGAAACAGTTAGGGGGTTTCAACTGATCCTTTCCGGAGAATTAGACAGTCTTCCTGAGCAGGCCTTTTATTTGGTGGGTAACATCGATGAAGCTACCGCGAAAGCTATGAACTTAGA   [1447]
Polygonatum_desoulavyi                   ---CTGGTCCTGCGGGTTCCACACTTGACGAA------AAAAACCTAGGGCGTATCGCTCAAATTATTGGCCCAGTACTGGATGTTGTTTTTCCCCCGGGCAAGATGCCTAATATTTATAACGCTTTGGTAGTTAAAGGTCGAGATACTGTTGGTCAGCAAATTAATGTGACTTGCGAGGTACAACAATTATTAGGAAATAATCGAGTTAGAGCTGTAGCTATGAGTGCTACAGATGGTCTGACGAGAGGGATGGAAGTGATTGACACGGGAGCTCCTCTAAGTGTTCCGGTCGGCGGAGCTACTCTCGGGCGAATTTTCAATGTTCTTGGAGAGCCTGTTGATAATTTAGGTCCTGTAGATACTCGTACAACATCTCCTATTCATAGATCTGCGCCCGCCTTTATACAGTTAGATACGAAATTATCAATCTTTG-----AAACAGGGATTAAAGTGGTGGATCTTTTAGCTCCGTATCGCCGTGGAGGAAAAATCGGACTATTTGGAGGAGCTGGCGTGGGTAAAACAGTACTTATCATGGAATTGATCAACAACATTGCCAAAGCTCATGGAGGCGTATCCGTATTTGGCGGAGTAGGCGAACGTACTCGTGAAGGAAATGATCTCTACATGGAAATGAAAGAATCCGGGGTGATTAATGAAAAAAATATTGCAGAATCAAAAGTAGCTCTAGTCTATGGTCAAATGAATGAACCGCCGGGAGCTCGTATGAGAGTTGGTTTGACTGCACTAACCATGGCGGAATATTTCCGGGATGTTAATGAACAAGACGTGCTTCTATTCATCGACAATATCTTTCGTTTTGTCCAAGCGGGGTCAGAAGTATCCGCTTTATTAGGGAGAATGCCCTCCGCAGTGGGTTATCAACCCACCCTTAGTACAGAAATGGGTTCTTTGCAAGAAAGAATTACTTCCACCAAAGAGGGATCTATAACTTCGATCCAAGCAGTTTATGTACCTGCAGATGATTTGACCGACCCCGCTCCTGCCACGACATTTGCACATTTAGATGCTACTACCGTACTATCAAGAGGATTAGCTGCCAAAGGTATTTATCCAGCAGTAGATCCTTTAGATTCAACGTCAACTATGTTACAACCTGGGATCGTTGGCGAGGAACATTATGAAACTGCGCAAAAAGTGAAGCAAACTTTACAACGTTACAAAGAACTTCAGGACATTATAGCTATCCTGGGGTTGGACGAATTATCCGAAGAAGATCGTTTAACTGTAGCAAGAGC-----ACGAAAAATTGAGCGTTTCTTATCACAACCCTTCTTCGTGGCGGAAGTCTTTACCGGTTCTCCGGGAAAATATGTTGGTCTCGCGGAAACAGTTAGGGGGTTTCAACTGATCCTTTCCGGAGAATTAGACAGTCTTCCTGAGCAGGCCTTTTATTTGGTGGGTAACATCGATGAAGCTACCGCG-AAGCTATGAACTTAGA   [1449]
Polygonatum_odoratum_var._pluriflorum    -----TGGTCTGCGGGTTCCACACTTGACGAA------AAAAACCTAGGGCGTATCGCTCAAATTATTGGCCCAGTACTGGATGTTGTTTTTCCCCCGGGCAAGATGCCTAATATTTATAACGCTTTGGTAGTTAAAGGTCGAGATACTGTTGGTCAGCAAATTAATGTGACTTGCGAGGTACAACAATTATTAGGAAATAATCGAGTTAGAGCTGTAGCTATGAGTGCTACAGATGGTCTGACGAGAGGGATGGAAGTGATTGACACGGGAGCTCCTCTAAGTGTTCCGGTCGGCGGAGCTACTCTCGGGCGAATTTTCAATGTTCTTGGAGAGCCTGTTGATAATTTAGGTCCTGTAGATACTCGTACAACATCTCCTATTCATAGATCTGCGCCCGCCTTTATACAGTTAGATACGAAATTATCAATCTTTG-----AAACAGGGATTAAAGTGGTGGATCTTTTAGCTCCGTATCGCCGTGGAGGAAAAATCGGACTATTTGGAGGAGCTGGCGTGGGTAAAACAGTACTTATCATGGAATTGATCAACAACATTGCCAAAGCTCATGGAGGCGTATCCGTATTTGGCGGAGTAGGCGAACGTACTCGTGAAGGAAATGATCTCTACATGGAAATGAAAGAATCCGGGGTGATTAATGAAAAAAATATTGCAGAATCAAAAGTAGCTCTAGTCTATGGTCAAATGAATGAACCGCCGGGAGCTCGTATGAGAGTTGGTTTGACTGCACTAACCATGGCGGAATATTTCCGGGATGTTAATGAACAAGACGTGCTTCTATTCATCGACAATATCTTTCGTTTTGTCCAAGCGGGGTCAGAAGTATCCGCTTTATTAGGGAGAATGCCCTCCGCAGTGGGTTATCAACCCACCCTTAGTACAGAAATGGGTTCTTTGCAAGAAAGAATTACTTCCACCAAAGAGGGATCTATAACTTCGATCCAAGCAGTTTATGTACCTGCAGATGATTTGACCGACCCCGCTCCTGCCACGACATTTGCACATTTAGATGCTACTACCGTACTATCAAGAGGATTAGCTGCCAAAGGTATTTATCCAGCAGTAGATCCTTTAGATTCAACGTCAACTATGTTACAACCTGGGATCGTTGGCGAGGAACATTATGAAACCGCGCAAAAAGTGAAGCAAACTTTACAACGTTACAAAGAACTTCAGGACATTATAGCTATCCTGGGGTTGGACGAATTATCCGAAGAAGATCGTTTAACTGTAGCAAGAGC-----ACGAAAAATTGAGCGTTTCTTATCACAACCCTTCTTCGTGGCAGAAGTCTTTACCGGTTCTCCGGGAAAATATGTTGGTCTCGCGGAAACAGTTAGGGGGTTTCAACTGATCCTTTCCGGAGAATTAGACAGTCTTCCTGAGCAGGCCTTTTATTTGGTGGGTAACATCGATGAAGCTACCGCGAAAGCTATGAACTTAGA   [1448]
Polygonatum_humile                       -------GTCTGCGGGTTCCACACTTGACGAA------AAAAACCTAGGGCGTATCGCTCAAATTATTGGCCCAGTACTGGATGTTGTTTTTCCCCCGGGCAAGATGCCTAATATTTATAACGCTTTGGTAGTTAAAGGTCGAGATACTGTTGGTCAGCAAATTAATGTGACTTGCGAGGTACAACAATTATTAGGAAATAATCGAGTTAGAGCTGTAGCTATGAGTGCTACAGATGGTCTGACGAGAGGGATGGAAGTGATTGACACGGGAGCTCCTCTAAGTGTTCCGGTCGGCGGAGCTACTCTCGGGCGAATTTTCAATGTTCTTGGAGAGCCTGTTGATAATTTAGGTCCTGTAGATACTCGTACAACATCTCCTATTCATAGATCTGCGCCCGCCTTTATACAGTTAGATACGAAATTATCAATCTTTG-----AAACAGGGATTAAAGTGGTGGATCTTTTAGCTCCGTATCGCCGTGGAGGAAAAATCGGACTATTTGGAGGAGCTGGCGTGGGTAAAACAGTACTTATCATGGAATTGATCAACAACATTGCCAAAGCTCATGGAGGCGTATCCGTATTTGGCGGAGTAGGCGAACGTACTCGTGAAGGAAATGATCTCTACATGGAAATGAAAGAATCCGGGGTGATTAATGAAAAAAATATTGCAGAATCAAAAGTAGCTCTAGTCTATGGTCAAATGAATGAACCGCCGGGAGCTCGTATGAGAGTTGGTTTGACTGCACTAACCATGGCGGAATATTTCCGGGATGTTAATGAACAAGACGTGCTTCTATTCATCGACAATATCTTTCGTTTTGTCCAAGCGGGGTCAGAAGTATCCGCTTTATTAGGGAGAATGCCCTCCGCAGTGGGTTATCAACCCACCCTTAGTACAGAAATGGGTTCTTTGCAAGAAAGAATTACTTCCACCAAAGAGGGATCTATAACTTCGATCCAAGCAGTTTATGTACCTGCAGATGATTTGACCGACCCCGCTCCTGCCACGACATTTGCACATTTAGATGCTACTACCGTACTATCAAGAGGATTAGCTGCCAAAGGTATTTATCCAGCAGTAGATCCTTTAGATTCAACGTCAACTATGTTACAACCTGGGATCGTTGGCGAGGAACATTATGAAACTGCGCAAAAAGTGAAGCAAACTTTACAACGTTACAAAGAACTTCAGGACATTATAGCTATCCTGGGGTTGGACGAATTATCCGAAGAAGATCGTTTAACTGTAGCAAGAGC-----ACGAAAAATTGAGCGTTTCTTATCACAACCCTTCTTCGTGGCGGAAGTCTTTACCGGTTCTCCGGGAAAATATGTTGGTCTCGCGGAAACAGTTAGGGGGTTTCAACTGATCCTTTCCGGAGAATTAGACAGTCTTCCTGAGCAGGCCTTTTATTTGGTGGGTAACATCGATGAAGCTACCGCGAAAGCTATGAACTTAGA   [1446]
Polygonatum_lasianthum                   -----------GCGGGTTCCACACTTGACGAA------AAAAACCTAGGGCGTATCGCTCAAATTATTGGCCCAGTACTGGATGTTGTTTTTCCCCCGGGCAAGATGCCTAATATTTATAACGCTTTGGTAGTTAAAGGTCGAGATACTGTTGGTCAGCAAATTAATGTGACTTGCGAGGTACAACAATTATTAGGAAATAATCGAGTTAGAGCTGTAGCTATGAGTGCTACAGATGGTCTGACGAGAGGGATGGAAGTGATTGACACGGGAGCTCCTCTAAGTGTTCCGGTCGGCGGAGCTACTCTCGGGCGAATTTTCAATGTTCTTGGAGAGCCTGTTGATAATTTAGGTCCTGTAGATACTCGTACAACATCTCCTATTCATAGATCTGCGCCCGCCTTTATACAGTTAGATACGAAATTATCAATCTTTG-----AAACAGGGATTAAAGTGGTGGATCTTTTAGCTCCGTATCGCCGTGGAGGAAAAATCGGACTATTTGGAGGAGCTGGCGTGGGTAAAACAGTACTTATCATGGAATTGATCAACAACATTGCCAAAGCTCATGGAGGCGTATCCGTATTTGGCGGAGTAGGCGAACGTACTCGTGAAGGAAATGATCTCTACATGGAAATGAAAGAATCCGGGGTGATTAATGAAAAAAATATTGCAGAATCAAAAGTAGCTCTAGTCTATGGTCAAATGAATGAACCGCCGGGAGCTCGTATGAGAGTTGGTTTGACTGCACTAACCATGGCGGAATATTTCCGGGATGTTAATGAACAAGACGTGCTTCTATTCATCGACAATATCTTTCGTTTTGTCCAAGCGGGGTCAGAAGTATCCGCTTTATTAGGGAGAATGCCCTCCGCAGTGGGTTATCAACCCACCCTTAGTACAGAAATGGGTTCTTTGCAAGAAAGAATTACTTCCACCAAAGAGGGATCTATAACTTCGATCCAAGCAGTTTATGTACCTGCAGATGATTTGACCGACCCCGCTCCTGCCACGACATTTGCACATTTAGATGCTACTACCGTACTATCAAGAGGATTAGCTGCCAAAGGTATTTATCCAGCAGTAGATCCTTTAGATTCAACGTCAACTATGTTACAACCTGGGATCGTTGGCGAGGAACATTATGAAACTGCGCAAAAAGTGAAGCAAACTTTACAACGTTACAAAGAACTTCAGGACATTATAGCTATCCTGGGGTTGGACGAATTATCCGAAGAAGATCGTTTAACTGTAGCAAGAGC-----ACGAAAAATTGAGCGTTTCTTATCACAACCCTTCTTCGTGGCGGAAGTCTTTACCGGTTCTCCGGGAAAATATGTTGGTCTCGCGGAAACAGTTAGGGGGTTTCAACTGATCCTTTCCGGAGAATTAGACAGTCTTCCTGAGCAGGCCTTTTATTTGGTGGGTAACATCGATGAAGCTACCGCGAAAG-------------   [1429]
Polygonatum_involucratum                 -------------GGGTTCCACACTTGACGAA------AAAAACCTAGGGCGTATCGCTCAAATTATTGGCCCAGTACTGGATGTTGTTTTTCCCCCGGGCAAGATGCCTAATATTTATAACGCTTTGGTAGTTAAAGGTCGAGATACTGTTGGTCAGCAAATTAATGTGACTTGCGAGGTACAACAATTATTAGGAAATAATCGAGTTAGAGCTGTAGCTATGAGTGCTACAGATGGTCTGACGAGAGGGATGGAAGTGATTGACACGGGAGCTCCTCTAAGTGTTCCGGTCGGCGGAGCTACTCTCGGGCGAATTTTCAATGTTCTTGGAGAGCCTGTTGATAATTTAGGTCCTGTAGATACTCGTACAACATCTCCTATTCATAGATCTGCGCCCGCCTTTATACAGTTAGATACGAAATTATCAATCTTTG-----AAACAGGGATTAAAGTGGTGGATCTTTTAGCTCCGTATCGCCGTGGAGGAAAAATCGGACTATTTGGAGGAGCTGGCGTGGGTAAAACAGTACTTATCATGGAATTGATCAACAACATTGCCAAAGCTCATGGAGGCGTATCCGTATTTGGCGGAGTAGGCGAACGTACTCGTGAAGGAAATGATCTCTACATGGAAATGAAAGAATCCGGGGTGATTAATGAAAAAAATATTGCAGAATCAAAAGTAGCTCTAGTCTATGGTCAAATGAATGAACCGCCGGGAGCTCGTATGAGAGTTGGTTTGACTGCACTAACCATGGCGGAATATTTCCGGGATGTTAATGAACAAGACGTGCTTCTATTCATCGACAATATCTTTCGTTTTGTCCAAGCGGGGTCAGAAGTATCCGCTTTATTAGGGAGAATGCCCTCCGCAGTGGGTTATCAACCCACCCTTAGTACAGAAATGGGTTCTTTGCAAGAAAGAATTACTTCCACCAAAGAGGGATCTATAACTTCGATCCAAGCAGTTTATGTACCTGCAGATGATTTGACCGACCCCGCTCCTGCCACGACATTTGCACATTTAGATGCTACTACCGTACTATCAAGAGGATTAGCTGCCAAAGGTATTTATCCAGCAGTAGATCCTTTAGATTCAACGTCAACTATGTTACAACCTGGGATCGTTGGCGAGGAACATTATGAAACTGCGCAAAAAGTGAAGCAAACTTTACAACGTTACAAAGAACTTCAGGACATTATAGCTATCCTGGGGTTGGACGAATTATCCGAAGAAGATCGTTTAACTGTAGCAAGAGC-----ACGAAAAATTGAGCGTTTCTTATCACAACCCTTCTTCGTGGCGGAAGTCTTTACCGGTTCTCCGGGAAAATATGTTGGTCTCGCGGAAACAGTTAGGGGGTTTCAACTGATCCTTTCCGGAGAATTAGACAGTCTTCCTGAGCAGGCCTTTTATTTGGTGGGTAACATCGATGAAGCTACCGCGAAAGCTATGA-------   [1433]
Polygonatum_falcatum                     ---CTGGTCCTGCGGGTTCCGCACTTGACGAA------AAAAACCTAGGGCGTATCGCTCAAATTATTGGCCCAGTACTGGATGTTGTTTTTCCCCCGGGCAAGATGCCTAATATTTATAACGCTTTGGTAGTTAAAGGTCGAGATACTGTTGGTCAGCAAATTAATGTGACTTGCGAGGTACAACAATTATTAGGAAATAATCGAGTTAGAGCTGTAGCTATGAGTGCTACAGATGGTCTGACGAGAGGGATGGAAGTGATTGACACGGGAGCTCCTCTAAGTGTTCCGGTCGGCGGAGCTACTCTCGGGCGAATTTTCAATGTTCTTGGAGAGCCTGTTGATAATTTAGGTCCTGTAGATACTCGTACAACATCTCCTATTCATAGATCTGCGCCCGCCTTTATACAGTTAGATACGAAATTATCAATCTTTG-----AAACAGGGATTAAAGTGGTGGATCTTTTAGCTCCGTATCGCCGTGGAGGAAAAATCGGACTATTTGGAGGAGCTGGCGTGGGTAAAACAGTACTTATCATGGAATTGATCAACAACATTGCCAAAGCTCATGGAGGCGTATCCGTATTTGGCGGAGTAGGCGAACGTACTCGTGAAGGAAATGATCTCTACATGGAAATGAAAGAATCCGGGGTGATTAATGAAAAAAATATTGCAGAATCAAAAGTAGCTCTAGTCTATGGTCAAATGAATGAACCGCCGGGAGCTCGTATGAGAGTTGGTTTGACTGCACTAACCATGGCGGAATATTTCCGGGATGTTAATGAACAAGACGTGCTTCTATTCATCGACAATATCTTTCGTTTTGTCCAAGCGGGGTCAGAAGTATCCGCTTTATTAGGGAGAATGCCCTCCGCAGTGGGTTATCAACCCACCCTTAGTACAGAAATGGGTTCTTTGCAAGAAAGAATTACTTCCACCAAAGAGGGATCTATAACTTCGATCCAAGCAGTTTATGTACCTGCAGATGATTTGACCGACCCCGCTCCTGCCACGACATTTGCACATTTAGATGCTACTACCGTACTATCAAGAGGATTAGCTGCCAAAGGTATTTATCCAGCAGTAGATCCTTTAGATTCAACGTCAACTATGTTACAACCTGGGATCGTTGGCGAGGAACATTATGAAACTGCGCAAAAAGTGAAGCAAACTTTACAACGTTACAAAGAACTTCAGGACATTATAGCTATCCTGGGGTTGGACGAATTATCCGAAGAAGATCGTTTAACTGTAGCAAGAGC-----ACGAAAAATTGAGCGTTTCTTATCACAACCCTTCTTCGTGGCGGAAGTCTTTACCGGTTCTCCGGGAAAATATGTTGGTCTCGCGGAAACAGTTAGGGGGTTTCAACTGATCCTTTCCGGAGAATTAGACAGTCTTCCTGAGCAGGCCTTTTATTTGGTGGGTAACATCGATGAAGCTACCGCGAAAGCTATGAACTTA--   [1448]
Aspidistra_elatior                       ------GTCCTGCGGTTTCCACACTTGACGAA------AAAAACCTAGGGCGTATCGCTCAAATTATTGGCCCAGTACTGGATGTTGTTTTTCCCCCGGGCAAGATGCCTAATATTTATAACGCTTTGGTAGTTAAAGGTCGAGATACTGTTGGTCAGCAAATTAATGTGACTTGCGAGGTACAACAATTATTAGGAAATAATCGAGTTAGAGCTGTAGCTATGAGTGCTACAGATGGTCTGACGAGAGGCATGGAAGTGATTGACACGGGAGCTCCTCTAAGTGTTCCGGTCGGCGGAGCTACTCTCGGGCGAATTTTCAATGTTCTTGGAGAGCCTGTTGATAATTTAGGTCCTGTAGATACTCGTACAACATCTCCTATTCATAGATCTGCGCCCGCCTTTATACAGTTAGATACAAAATTATCAATCTTTG-----AAACAGGGATTAAAGTGGTGGATCTTTTAGCTCCGTATCGCCGTGGAGGAAAAATCGGACTATTTGGAGGAGCTGGCGTGGGTAAAACAGTACTTATCATGGAATTGATCAACAACATTGCCAAAGCTCATGGAGGCGTATCTGTATTTGGCGGAGTAGGCGAACGTACTCGTGAAGGAAATGATCTCTACATGGAAATGAAAGAATCCGGGGTGATTAATGAAAAAAATATTGCAGAATCAAAAGTAGCTCTAGTCTATGGTCAAATGAATGAACCGCCGGGAGCTCGTATGAGAGTTGGTTTGACTGCACTAACCATGGCGGAATATTTCCGGGATGTTAATGAACAAGACGTGCTTCTATTCATCGACAATATCTTTCGTTTTGTCCAAGCGGGGTCAGAAGTATCCGCCTTATTAGGGAGAATGCCCTCTGCAGTGGGTTATCAACCCACCCTTAGTACAGAAATGGGTTCTTTGCAAGAAAGAATTACTTCCACCAAAGAGGGATCTATAACTTCGATCCAAGCAGTTTATGTACCTGCAGATGATTTGACCGACCCCGCTCCTGCCACGACATTTGCACATTTAGATGCTACTACCGTACTATCAAGAGGATTAGCTGCCAAAGGTATTTATCCAGCAGTAGATCCTTTAGATTCAACGTCAACTATGTTACAACCTGGGATCGTTGGCGAGGAACATTATGAAACTGCGCAAAAAGTTAAGCAAACTTTACAACGTTACAAAGAACTTCAGGACATTATAGCTATCCTGGGGTTGGACGAATTATCCGAAGAAGATCGTTTAACTGTAGCAAGAGC-----ACGAAAAATTGAGCGTTTCTTATCACAACCCCTCTTCGTGGCAGAAGTCTTTACCGGTTCTCCGGGAAAATATGTTGGTCTCGCGGAAACAGTTAGGGGGTTTCAACTGATCCTTTCCGGAGAATTAGACAGTCTTCCTGAGCAGGCCTTTTATTTGGTGGGTAACATCGATGAAGCTACCGCGAAAGCTATGAACTTAGA   [1447]
Aspidistra_yingjiangensis                ----------TGCGGTTT-CACACTTGACGAA------AAAAACCTAGGGCGTATCGCTCAAATTATTGGCCCAGTACTGGATGTTGTTTTTCCCCCGGGCAAGATGCCTAATATTTATAACGCTTTGGTAGTTAAAGGTCGAGATACTGTTGGTCAGCAAATTAATGTGACTTGCGAGGTACAACAATTATTAGGAAATAATCGAGTTAGAGCTGTAGCTATGAGTGCTACAGATGGTCTGACGAGAGGGATGGAAGTGATTGACACGGGAGCTCCTCTAAGTGTTCCGGTCGGCGGAGCGACTCTCGGGCGAATTTTCAATGTTCTTGGAGAGCCTGTTGATAATTTAGGTCCTGTAGATACTCGTACAACATCTCCTATTCATAGATCTGCGCCCGCCTTTATACAGTTAGATACAAAATTATCAATCTTTG-----AAACAGGGATTAAAGTGGTGGATCTTTTAGCTCCGTATCGCCGTGGAGGAAAAATCGGACTATTTGGAGGAGCTGGCGTGGGTAAAACAGTACTTATCATGGAATTGATCAACAACATTGCCAAAGCTCATGGAGGCGTATCTGTATTTGGCGGAGTAGGCGAACGTACTCGTGAAGGAAATGATCTCTACATGGAAATGAAAGAATCCGGGGTGATTAATGAAAAAAATATTGCAGAATCAAAAGTAGCTCTAGTCTATGGTCAAATGAATGAACCGCCGGGAGCTCGTATGAGAGTTGGTTTGACTGCACTAACCATGGCGGAATATTTCCGGGATGTTAATGAACAAGACGTGCTTCTATTCATCGACAATATCTTTCGTTTTGTCCAAGCGGGGTCAGAAGTATCCGCCTTATTAGGGAGAATGCCCTCTGCAGTGGGTTATCAACCCACCCTTAGTACAGAAATGGGTTCTTTGCAAGAAAGAATTACTTCCACCAAAGAGGGATCTATAACTTCGATCCAAGCAGTTTATGTACCTGCAGATGATTTGACCGACCCCGCTCCTGCCACGACATTTGCACATTTAGATGCTACTACCGTACTATCAAGAGGATTAGCTGCCAAAGGTATTTATCCAGCAGTAGATCCTTTAGATTCAACGTCAACTATGTTACAACCTGGGATCGTTGGCGAGGAACATTATGAAACTGCGCAAAAAGTTAAGCAAACTTTACAACGTTACAAAGAACTTCAGGACATTATAGCTATCCTGGGGTTGGACGAATTATCCGAAGAAGATCGTTTAACTGTAGCAAGAGC-----ACGAAAAATTGAGCGTTTCTTATCACAACCCTTCTTCGTGGCAGAAGTCTTTACCGGTTCTCCGGGAAAATATGTTGGTCTCGCGGAAACAGTTAGGGGGTTTCAACTGATCCTTTCCGGAGAATTAGACAGTCTTCCTGAGCAGGCCTTTTATTTGGTGGGTAACATCGATGAAGCTACCGCGAAAGCTATGAACTTAGA   [1442]
Convallaria_majalis                      -------------GGTTTCCACACTTGACGAA------AAAAACCTAGGGCGTATCGCTCAAATTATTGGCCCAGTACTGGATGTTGTTTTTCCCCCGGGCAAGATGCCTAATATTTATAACGCTTTGGTAGTTAAAGGTCGAGATACTGTTGGTCAGCAAATTAATGTGACTTGCGAGGTACAACAATTATTAGGAAATAATCGAGTTAGAGCTGTAGCTATGAGTGCTACAGATGGTCTGACGAGAGGGATGGAAGTGATTAACACGGGAGCTCCTCTAAGTGTTCCGGTCGGCGGAGCTACTCTCGGGCGAATTTTCAATGTTCTTGGAGAGCCTGTTGATAATTTAGGTCCTGTAGATACTCGTACAACATCTCCTATTCATAGATCTGCGCCCGCCTTTATACAGTTAGATACGAAATTATCAATCTTTG-----AAACAGGGATTAAAGTGGTGGATCTTTTAGCTCCGTATCGCCGTGGAGGAAAAATCGGACTATTTGGAGGAGCTGGCGTGGGTAAAACAGTACTTATCATGGAATTGATCAACAACATTGCCAAAGCTCATGGAGGCGTATCCGTATTTGGCGGAGTAGGCGAACGTACTCGTGAAGGAAATGATCTCTACATGGAAATGAAAGAATCCGGGGTGATTAATGAAAAAAATATTGCAGAATCAAAAGTAGCTCTAGTCTATGGTCAAATGAATGAACCGCCGGGAGCTCGTATGAGAGTTGGTTTGACTGCACTAACCATGGCGGAATATTTCCGGGATGTTAATGAACAAGACGTGCTTCTATTCATCGACAATATCTTTCGTTTTGTCCAAGCGGGGTCAGAAGTATCCGCCTTATTAGGGAGAATGCCCTCTGCAGTGGGTTATCAACCCACCCTTAGTACAGAAATGGGTTCTTTGCAAGAAAGAATTACTTCCACCAAAGAGGGATCTATAACTTCGATCCAAGCGGTTTATGTACCTGCAGATGATTTGACCGACCCCGCTCCTGCCACGACATTTGCACATTTAGATGCTACTACCGTACTATCAAGAGGATTAGCTGCCAAAGGTATTTATCCAGCAGTAGATCCTTTAGATTCAACGTCAACTATGTTACAACCTGGGATCGTTGGCGAGGAACATTATGAAACTGCGCAAAAAGTTAAGCAAACTTTACAACGTTACAAAGAACTTCAGGACATTATAGCTATCCTGGGGTTGGACGAATTATCCGAAGAAGATCGTTTAACTGTAGCAAGAGC-----ACGAAAAATTGAGCGTTTCTTATCACAACCCTTCTTCGTGGCAGAAGTCTTTACCGGTTCTCCGGGAAAATATGTTGGTCTCGCGGAAACAGTTAGGGGGTTTCAACTGATCCTTTCCGGAGAATTAGACAGTCTTCCTGAGCAGGCCTTTTATTTGGTGGGTAACATCGATGAAGCTACCGCGAAAGCTATGA-------   [1433]
Speirantha_gardenii                      ------GTCCTGCGGTTTCCACACTTGACGAA------AAAAACCTAGGGCGTATCGCTCAAATTATTGGCCCAGTACTGGATGTTGTTTTTCCCCCGGGCAAGATGCCTAATATTTATAACGCTTTGGTAGTTAAAGGTCGAGATACTGTTGGTCAGCAAATTAATGTGACTTGCGAGGTACAACAATTATTAGGAAATAATCGAGTTAGAGCTGTAGCTATGAGTGCTACAGATGGTCTGACGAGAGGGATGGAAGTGATTGACACGGGAGCTCCTCTAAGTGTTCCGGTCGGCGGAGCTACTCTCGGGCGAATTTTCAATGTTCTTGGAGAGCCTGTTGATAATTTAGGTCCTGTAGATACTCGTACAACATCTCCTATTCATAGATCTGCGCCCGCCTTTATACAGTTAGATACGAAATTCTCAATCTTTG-----AAACAGGGATTAAAGTGGTGGATCTTTTAGCTCCGTATCGCCGTGGAGGAAAAATCGGACTATTTGGAGGAGCTGGCGTGGGTAAAACAGTACTTATCATGGAATTGATCAACAACATTGCCAAAGCTCATGGAGGCGTATCCGTATTTGGCGGAGTAGGCGAACGTACTCGTGAAGGAAATGATCTCTACATGGAAATGAAAGAATCCGGGGTGATTAATGAAAAAAATATTGCAGAATCAAAAGTAGCTCTAGTCTATGGTCAAATGAATGAACCGCCGGGAGCTCGTATGAGAGTTGGTTTGACTGCACTAACCATGGCGGAATATTTCCGGGATGTTAATGAACAAGACGTGCTTCTATTCATCGACAATATCTTTCGTTTTGTCCAAGCGGGGTCAGAAGTATCCGCCTTATTAGGGAGAATGCCCTCTGCAGTGGGTTATCAACCCACCCTTAGTACAGAAATGGGTTCTTTGCAAGAAAGAATTACTTCCACCAAAGAGGGATCTATAACTTCGATCCAAGCAGTTTATGTACCTGCAGATGATTTGACCGACCCCGCTCCTGCCACGACATTTGCACATTTAGATGCTACTACCGTACTATCAAGAGGATTAGCTGCCAAAGGTATTTATCCAGCAGTAGATCCTTTAGATTCAACGTCAACTATGTTACAACCTGGGATCGTTGGCGAGGAACATTATGAAACTGCGCAAAAAGTGAAGCAAACTTTACAACGTTACAAAGAACTTCAGGACATTATAGCTATCCTGGGGTTGGACGAATTATCCGAAGAAGATCGTTTAACTGTAGCAAGAGC-----ACGAAAAATTGAGCGTTTCTTATCACAACCCTTCTTCGTGGCAGAAGTCTTTACCGGTTCTCCGGGAAAATATGTTGGTCTCGCGGAAACAGTTAGGGGGTTTCAACTGATCCTTTCCGGAGAATTAGACAGTCTTCCTGAGCAGGCCTTTTATTTGGTGGGTAACATCGATGAAGCTACCGCGAAAGCTATGAACTTAGA   [1447]
Reineckea_carnea                         ------GTCCTGCGGTTTCCACACTTGACGAA------AAAAACCTAGGGCGTATCGCTCAAATTATTGGCCCAGTACTGGATGTTGTTTTTCCCCCGGGCAAGATGCCTAATATTTATAACGCTTTGGTAGTTAAAGGTCGAGATACTGTTGGTCAGCAAATTAATGTGACTTGCGAGGTACAACAATTATTAGGAAATAATCGAGTTAGAGCTGTAGCTATGAGTGCTACAGATGGTCTGACGAGAGGGATGGAAGTGATTGACACGGGAGCTCCTCTAAGTGTTCCGGTCGGCGGAGCTACTCTCGGGCGAATTTTCAATGTTCTTGGAGAGCCTGTTGATAATTTAGGTCCTGTAGATACTCGTACAACATCTCCTATTCATAGATCTGCGCCCGCCTTTATACAGTTAGATACGAAATTATCAATCTTTG-----AAACAGGGATTAAAGTGGTGGATCTTTTAGCTCCGTATCGCCGTGGAGGAAAAATCGGACTATTTGGAGGAGCTGGCGTGGGTAAAACAGTACTTATCATGGAATTGATCAACAACATTGCCAAAGCTCATGGAGGCGTATCTGTATTTGGCGGAGTAGGCGAACGTACTCGTGAAGGAAATGATCTCTACATGGAAATGAAAGAATCCGGGGTGATTAATGAAAAAAATATTGCAGAATCAAAAGTAGCTCTAGTCTATGGTCAAATGAATGAACCGCCGGGAGCTCGTATGAGAGTTGGTTTGACTGCACTAACCATGGCGGAATATTTCCGAGATGTTAATGAACAAGACGTGCTTCTATTCATCGACAATATCTTTCGTTTTGTCCAAGCGGGGTCAGAAGTATCCGCCTTATTAGGGAGAATGCCCTCTGCAGTGGGTTATCAACCCACCCTTAGTACAGAAATGGGTTCTTTGCAAGAAAGAATTACTTCCACCAAAGAGGGATCTATAACTTCGATCCAAGCAGTTTATGTACCTGCAGATGATTTGACCGACCCCGCTCCTGCCACGACATTTGCACATTTAGATGCTACTACCGTACTATCAAGAGGATTAGCTGCCAAAGGTATTTATCCAGCAGTAGATCCTTTAGATTCAACGTCAACTATGTTACAACCTGGGATCGTTGGCGAGGAACATTATGAAACTGCGCAAAAAGTTAAGCAAACTTTACAACGTTACAAAGAACTTCAGGACATTATAGCTATCCTGGGGTTGGACGAATTATCCGAAGATGATCGTTTAACTGTAGCAAGAGC-----ACGAAAAATTGAGCGTTTCTTATCACAACCCTTCTTCGTGGCAGAAGTCTTTACCGGTTCTCCGGGAAAATATGTTGGTCTCGCGGAAACAGTTAGGGGGTTTCAACTGATCCTTTCCGGAGAATTAGACAGTCTTCCTGAGCAGGCCTTTTATTTGGTGGGTAACATCGATGAAGCTACCGCGAAAGCTATGA-------   [1440]
Rohdea_japonica                          ------GTCCTGCGGTTTCCACACTTGACGAA------AAAAACCTAGGGCGTATCGCTCAAATTATTGGCCCAGTACTGGATGTTGTTTTTCCCCCGGGCAAGATGCCTAATATTTATAACGCTTTGGTAGTTAAAGGTCGAGATACTGTTGGTCAGCAAATTAATGTGACTTGCGAGGTACAACAATTATTAGGAAATAATCGAGTTAGAGCTGTAGCTATGAGTGCTACAGATGGTCTGACGAGAGGGATGGAAGTGATTGACACGGGAGCTCCTCTAAGTGTTCCGGTCGGCGGAGCTACTCTCGGGCGAATTTTCAATGTTCTTGGAGAGCCTGTTGATAATTTAGGTCCTGTAGATACTCGTACAACATCTCCTATTCATAGATCTGCGCCCGCCTTTATACAGTTAGATACGAAATTATCAATCTTTG-----AAACAGGGATTAAAGTGGTGGATCTTTTAGCTCCGTATCGCCGTGGAGGAAAAATCGGACTATTTGGAGGAGCTGGCGTGGGTAAAACAGTACTTATCATGGAATTGATCAACAACATTGCCAAAGCTCATGGAGGCGTATCTGTATTTGGCGGAGTAGGCGAACGTACTCGTGAAGGAAATGATCTCTACATGGAAATGAAAGAATCCGGGGTGATTAATGAAAAAAATATTGCAGAATCAAAAGTAGCTCTAGTCTATGGTCAAATGAATGAACCGCCGGGAGCTCGTATGAGAGTTGGTTTGACTGCACTAACCATGGCGGAATATTTCCGGGATGTTAATGAACAAGACGTGCTTCTATTCATCGACAATATCTTTCGTTTTGTCCAAGCGGGGTCAGAAGTATCCGCCTTATTAGGGAGAATGCCCTCTGCAGTGGGTTATCAACCCACCCTTAGTACAGAAATGGGTTCTTTGCAAGAAAGAATTACTTCCACCAAAGAGGGATCTATAACTTCGATCCAAGCAGTTTATGTACCTGCAGATGATTTGACCGACCCCGCTCCTGCCACGACATTTGCACATTTAGATGCTACTACCGTACTATCAAGAGGATTAGCTGCCAAAGGTATTTATCCAGCAGTAGATCCTTTAGATTCAACGTCAACTATGTTACAACCTGGGATCGTTGGCGAGGAACATTATGAAACTGCGCAAAAAGTGAAGCAAACTTTACAACGTTACAAAGAACTTCAGGACATTATAGCTATCCTGGGGTTGGACGAATTATCCGAAGATGATCGTTTAACTGTAGCAAGAGC-----ACGAAAAATTGAGCGTTTCTTATCACAACCCTTCTTCGTGGCAGAAGTCTTTACCGGTTCTCCGGGAAAATATGTTGGTCTCGCGGAAACAGTTAGGGGGTTTCAACTGATCCTTTCCGGAGAATTAGACAGTCTTCCTGAGCAGGCCTTTTATTTGGTGGGTAACATCGATGAAGCTACCGCGAAAGCTATGAACTTAGA   [1447]
Tupistra_aurantiaca                      ------GTCCTGCGGTTTCCACACTTGACGAA------AAAAACCTAGGGCGTATCGCTCAAATTATTGGCCCAGTACTGGATGTTGTTTTTCCCCCGGGCAAGATGCCTAATATTTATAACGCTTTGGTAGTTAAAGGTCGAGATACTGTTGGTCAGCAAATTAATGTGACTTGCGAGGTACAACAATTATTAGGAAATAATCGAGTTAGAGCTGTAGCTATGAGTGCTACAGATGGTCTGACGAGAGGGATGGAAGTGATTGACACGGGAGCTCCTCTAAGTGTTCCGGTCGGCGGAGCTACTCTCGGGCGAATTTTCAATGTTCTTGGAGAGCCTGTTGATAATTTAGGTCCTGTAGATACTCGTACAACATCTCCTATTCATAGATCTGCGCCCGCCTTTATACAGTTAGATACGAAATTATCAATCTTTG-----AAACAGGGATTAAAGTGGTGGATCTTTTAGCTCCGTATCGCCGTGGAGGAAAAATCGGACTATTTGGAGGAGCTGGCGTGGGTAAAACAGTACTTATCATGGAATTGATCAACAACATTGCCAAAGCTCATGGAGGCGTATCTGTATTTGGCGGAGTAGGCGAACGTACTCGTGAAGGAAATGATCTCTACATGGAAATGAAAGAATCCGGGGTGATTAATGAAAAAAATATTGCAGAATCAAAAGTAGCTCTAGTCTATGGTCAAATGAATGAACCGCCGGGAGCTCGTATGAGAGTTGGTTTGACTGCACTAACCATGGCGGAATATTTCCGGGATGTTAATGAACAAGACGTGCTTCTATTCATCGACAATATCTTTCGTTTTGTCCAAGCGGGGTCAGAAGTATCCGCCTTATTAGGGAGAATGCCCTCTGCAGTGGGTTATCAACCCACCCTTAGTACAGAAATGGGTTCTTTGCAAGAAAGAATTACTTCCACCAAAGAGGGATCTATAACTTCGATCCAAGCAGTTTATGTACCTGCAGATGATTTGACCGACCCCGCTCCTGCCACGACATTTGCACATTTAGATGCTACTACCGTACTATCAAGAGGATTAGCTGCCAAAGGTATTTATCCAGCAGTAGATCCTTTAGATTCAACGTCAACTATGTTACAACCTGGGATCGTTGGCGAGGAACATTATGAAACTGCGCAAAAAGTGAAGCAAACTTTACAACGTTACAAAGAACTTCAGGACATTATAGCTATCCTGGGGTTGGACGAATTATCCGAAGATGATCGTTTAACTGTAGCAAGAGC-----ACGAAAAATTGAGCGTTTCTTATCACAACCCTTCTTCGTGGCAGAAGTCTTTACCGGTTCTCCGGGAAAATATGTTGGTCTCGCGGAAACAGTTAGGGGGTTTCAACTGATCCTTTCCGGAGAATTAGACAGTCTTCCTGAGCAGGCCTTTTATTTGGTGGGTAACATCGATGAAGCTACCGCGAAAGCTATGAACTTAGA   [1447]
Liriope_platyphylla                      ---------CTGCGGTTTCCACACTTGACGAA------AAAAACCTAGGGCGTATCGCTCAAATTATTGGCCCAGTACTGGATGTTGTTTTTCCCCCGGGCAAGATGCCTAATATTTATAACGCTTTGGTAGTTAAAGGTCGAGATACTGTTGGTCAGCAAATTAATGTGACTTGTGAGGTACAACAATTATTAGGAAATAATCGAGTTAGAGCTGTAGCTATGAGTGCTACAGATGGTCTGACGAGAGGGATGGAAGTGATTGACACGGGAGCTCCTCTAAGTGTTCCGGTCGGCGGAGCTACTCTCGGGCGAATTTTCAATGTTCTTGGAGAGCCTGTTGATAATTTAGGTCCTGTAGATACTCGTACAACATCTCCTATTCATAGATCTGCGCCCGCCTTTATACAGTTAGATACGAAATTATCAATCTTTG-----AAACAGGGATTAAAGTGGTGGATCTTTTAGCTCCGTATCGCCGTGGAGGAAAGATCGGACTATTTGGAGGAGCTGGCGTGGGTAAAACAGTACTTATCATGGAATTGATCAACAACATTGCCAAAGCTCATGGAGGCGTATCCGTATTTGGCGGAGTAGGCGAACGTACTCGTGAAGGAAATGATCTCTACATGGAAATGAAAGAATCCGGGGTGATTAATGAAAAAAATATTGCAGAATCAAAAGTAGCTCTAGTCTATGGTCAAATGAATGAACCGCCGGGAGCTCGTATGAGAGTTGGTTTGACTGCACTAACCATGGCGGAATATTTCCGGGATGTTAATGAACAAGACGTGCTTCTATTCATCGACAATATCTTTCGTTTTGTCCAAGCGGGGTCAGAAGTATCCGCCTTATTAGGGAGAATGCCCTCTGCAGTGGGTTATCAACCCACCCTTAGTACAGAAATGGGTTCTTTGCAAGAAAGAATTACTTCCACCAAAGAGGGATCTATAACTTCGATCCAAGCAGTTTATGTACCTGCAGATGATTTGACCGACCCCGCTCCTGCCACGACATTTGCACATTTAGATGCTACTACCGTACTATCAAGAGGATTAGCTGCCAAAGGTATTTATCCAGCAGTGGATCCTTTAGATTCAACGTCAACTATGTTACAACCTGGGATCGTTGGCGAGGAACATTATGAAACTGCGCAAAAAGTTAAGCAAACTTTACAACGTTACAAAGAACTTCAGGACATTATAGCTATCCTGGGGTTGGACGAATTATCCGAAGAAGATCGTTTAACTGTAGCAAGAGC-----ACGAAAAATTGAGCGTTTCTTATCACAACCCTTCTTCGTGGCAGAAGTCTTTACCGGTTCTCCGGGAAAATATGTTGGTCTCGCGGAAACAGTTAGGGGGTTTCAACTGATCCTTTCCGGAGAATTAGACAGCCTTCCTGAGCAGGCCTTTTATTTGGTGGGTAACATCGATGAAGCTACCGCGAAAGCTATGAACTTAGA   [1444]
Liriope_spicata                          ------------CGGTTTCCACACTTGACGAA------AAAAACCTAGGGCGTATCGCTCAAATTATTGGCCCAGTACTGGATGTTGTTTTTCCCCCGGGCAAGATGCCTAATATTTATAACGCTTTGGTAGTTAAAGGTCGAGATACTGTTGGTCAGCAAATTAATGTGACTTGTGAGGTACAACAATTATTAGGAAATAATCGAGTTAGAGCTGTAGCTATGAGTGCTACAGATGGTCTGACGAGAGGGATGGAAGTGATTGACACGGGAGCTCCTCTAAGTGTTCCGGTCGGCGGAGCTACTCTCGGGCGAATTTTCAATGTTCTTGGAGAGCCTGTTGATAATTTAGGTCCTGTAGATACTCGTACAACATCTCCTATTCATAGATCTGCGCCCGCCTTTATACAGTTAGATACGAAATTATCAATCTTTG-----AAACAGGGATTAAAGTGGTGGATCTTTTAGCTCCGTATCGCCGTGGAGGAAAGATCGGACTATTTGGAGGAGCTGGCGTGGGTAAAACAGTACTTATCATGGAATTGATCAACAACATTGCCAAAGCTCATGGAGGCGTATCCGTATTTGGCGGAGTAGGCGAACGTACTCGTGAAGGAAATGATCTCTACATGGAAATGAAAGAATCCGGGGTGATTAATGAAAAAAATATTGCAGAATCAAAAGTAGCTCTAGTCTATGGTCAAATGAATGAACCGCCGGGAGCTCGTATGAGAGTTGGTTTGACTGCACTAACCATGGCGGAATATTTCCGGGATGTTAATGAACAAGACGTGCTTCTATTCATCGACAATATCTTTCGTTTTGTCCAAGCGGGGTCAGAAGTATCCGCCTTATTAGGGAGAATGCCCTCTGCAGTGGGTTATCAACCCACCCTTAGTACAGAAATGGGTTCTTTGCAAGAAAGAATTACTTCCACCAAAGAGGGATCTATAACTTCGATCCAAGCAGTTTATGTACCTGCAGATGATTTGACCGACCCCGCTCCTGCCACGACATTTGCACATTTAGATGCTACTACCGTACTATCAAGAGGATTAGCTGCCAAAGGTATTTATCCAGCAGTGGATCCTTTAGATTCAACGTCAACTATGTTACAACCTGGGATCGTTGGCGAGGAACATTATGAAACTGCGCAAAAAGTTAAGCAAACTTTACAACGTTACAAAGAACTTCAGGACATTATAGCTATCCTGGGGTTGGACGAATTATCCGAAGAAGATCGTTTAACTGTGGCAAGAGC-----ACGAAAAATTGAGCGTTTCTTATCACAACCCTTCTTCGTGGCAGAAGTCTTTACCGGTTCTCCGGGAAAATATGTTGGTCTCGCGGAAACAGTTAGGGGGTTTCAACTGATCCTTTCCGGAGAATTAGACAGCCTTCCTGAGCAGGCCTTTTATTTGGTGGGTAACATCGATGAAGCTACCGCGAAAGCTATGAACTTAGA   [1441]
Peliosanthes_teta_ssp._humilis           ------GTCCTGCGGTTTCCACACTTGACGAA------AAAAACCTAGGGCGTATCGCTCAAATTATTGGCCCAGTACTGGATGTTGTTTTTCCCCCGGGCAAGATGCCTAATATTTATAACGCTTTGGTAGTTAAAGGTCGAGATACTGTTGGTCAGCAAATTTATGTGACTTGTGAGGTACAACAATTATTAGGAAATAATCGAGTTAGAGCTGTAGCTATGAGTGCTACAGATGGTCTGACGAGAGGGATGGAAGTGATTGACACGGGAGCTCCTCTAAGTGTTCCGGTCGGCGGAGCTACTCTCGGGCGAATTTTCAATGTTCTTGGAGAGCCTGTTGATAATTTAGGTCCTGTAGATACTCGTACAACATCTCCTATTCATAGATCTGCGCCTGCCTTTATACAGTTAGATACGAAATTATCAATCTTTG-----AAACAGGGATTAAAGTGGTGGATCTTTTAGCTCCGTATCGCCGTGGAGGAAAAATCGGACTATTTGGAGGAGCTGGCGTGGGTAAAACAGTACTTATCATGGAATTGATCAACAACATTGCCAAAGCTCATGGAGGCGTATCCGTATTTGGCGGAGTAGGCGAACGTACTCGTGAAGGAAATGATCTCTACATGGAAATGAAAGAATCCGGGGTGATTAATGAAAAAAATATTGCAGAATCAAAAGTAGCTCTAGTCTATGGTCAAATGAATGAACCGCCGGGAGCTCGTATGAGAGTTGGTTTGACTGCACTAACCATGGCGGAATATTTCCGGGATGTTAATGAACAAGACGTGCTTCTATTCATCGACAATATCTTTCGTTTTGTCCAAGCGGGGTCAGAAGTATCCGCCTTATTAGGGAGAATGCCCTCTGCAGTGGGTTATCAACCCACCCTTAGTACAGAAATGGGTTCTTTGCAAGAAAGAATTACTTCCACCAAAGAGGGATCTATAACTTCGATCCAAGCAGTTTATGTACCTGCAGATGATTTGACCGACCCCGCTCCTGCCACGACATTTGCACATTTAGATGCTACTACCGTACTATCAAGAGGATTAGCTGCCAAAGGTATTTATCCAGCAGTGGATCCTTTAGATTCAACGTCAACTATGTTACAACCTGGGATCGTTGGCGAGGAACATTATGAAACTGCGCAAAAAGTTAAGCAAACTTTACAACGTTACAAAGAACTTCAGGACATTATAGCTATCCTGGGGTTGGACGAATTATCCGAAGAAGATCGTTTAACTGTAGCAAGAGC-----ACGAAAAATTGAGCGTTTCTTATCACAACCCTTCTTCGTGGCAGAAGTCTTTACCGGTTCTCCGGGAAAATATGTTGGTCTCGCGGAAACAGTTAGGGGGTTTCAACTGATCCTTTCCGGAGAATTAGACAGCCTTCCTGAGCAGGCCTTTTATTTGGTGGGTAACATCGATGAAGCTACCGCGAAAGCTATGAACTTAGA   [1447]
Peliosanthes_sp.                         -----TGTCCTGCGGTTTCCACACTTGACGAA------AAAAACCTAGGGCGTATCGCTCAAATTATTGGCCCAGTACTGGATGTTGTTTTTCCCCCGGGCAAGATGCCTAATATTTATAACGCTTTGGTAGTTAAAGGTCGAGATACTGTTGGTCAGCAAATTTATGTGACTTGTGAGGTACAACAATTATTAGGAAATAATCGAGTTAGAGCTGTAGCTATGAGTGCTACAGATGGTCTGACGAGAGGGATGGAAGTGATTGACACGGGAGCTCCTCTAAGTGTTCCGGTCGGCAGAGCTACTCTCGGGCGAATTTTCAATGTTCTTGGAGAGCCTGTTGATAATTTAGGTCCTGTAGATACTCGTACAACATCTCCTATTCATAGATCTGCGCCTGCCTTTATACAGTTAGATACGAAATTATCAATCTTTG-----AAACAGGGATTAAAGTGGTGGATCTTTTAGCTCCGTATCGCCGTGGAGGAAAAATCGGACTATTTGGAGGAGCTGGCGTGGGTAAAACAGTACTTATCATGGAATTGATCAACAACATTGCCAAAGCTCATGGAGGCGTATCCGTATTTGGCGGAGTAGGCGAACGTACTCGTGAAGGAAATGATCTCTACATGGAAATGAAAGAATCCGGGGTGATTAATGAAAAAAATATTGCAGAATCAAAAGTAGCTCTAGTCTATGGTCAAATGAATGAACCGCCGGGAGCTCGTATGAGAGTTGGTTTGACTGCACTAACCATGGCGGAATATTTCCGGGATGTTAATGAACAAGACGTGCTTCTATTCATCGACAATATCTTTCGTTTTGTCCAAGCGGGGTCAGAAGTATCCGCCTTATTAGGGAGAATGCCCTCTGCAGTGGGTTATCAACCCACCCTTAGTACAGAAATGGGTTCTTTGCAAGAAAGAATTACTTCCACCAAAGAGGGATCTATAACTTCGATCCAAGCAGTTTATGTACCTGCAGATGATTTGACCGACCCCGCTCCTGCCACGACATTTGCACATTTAGATGCTACTACCGTACTATCAAGAGGATTAGCTGCCAAAGGTATTTATCCAGCAGTGGATCCTTTAGATTCAACGTCAACTATGTTACAACCTGGGATCGTTGGCGAGGAACATTATGAAACTGCGCAAAAAGTTAAGCAAACTTTACAACGTTACAAAGAACTTCAGGACATTATAGCTATCCTGGGGTTGGACGAATTATCCGAAGAAGATCGTTTAACTGTAGCAAGAGC-----ACGAAAAATTGAGCGTTTCTTATCACAACCCTTCTTCGTGGCAGAAGTCTTTACCGGTTCTCCGGGAAAATATGTTGGTCTCGCGGAAACAGTTAGGGGGTTTCAACTGATCCTTTCCGGAGAATTAGACAGCCTTCCTGAGCAGGCCTTTTATTTGGTGGGTAACATCGATGAAGCTACCGCGAAAGCTAT---------   [1439]
Ophiopogon_japonicus                     ---TCTGTCCTGCGGTTTCCACACTTGACGAA------AAAAACCTAGGGCGTATCGCTCAAATTATTGGCCCAGTACTGGATGTTGTTTTTCCCCCGGGCAAGATGCCTAATATTTATAACGCTTTGGTAGTTAAAGGCCGAGATACTGTTGGTCAGCAAATTAATGTGACTTGTGAGGTACAACAATTATTAGGAAATAATCGAGTTAGAGCTGTAGCTATGAGTGCTACAGATGGTCTGACGAGAGGGATGGGAGTGATTGACACGGGAGCTCCTCTAAGTGTTCCGGTCGGCGGAGCTACTCTCGGGCGAATTTTCAATGTTCTTGGAGAGCCTGTTGATAATTTAGGTCCTGTAGATACTCGTACAACATCTCCTATTCATAGATCTGCGCCTGCCTTTATACAGTTAGATACGAAATTATCAATCTTTG-----AAACAGGGATTAAAGTGGTGGATCTTTTAGCTCCGTATCGCCGTGGAGGAAAAATCGGACTATTTGGAGGAGCTGGCGTGGGTAAAACAGTACTTATCATGGAATTGATCAACAACATTGCCAAAGCTCATGGAGGCGTATCCGTATTTGGCGGAGTAGGCGAACGTACTCGTGAAGGAAATGATCTCTACATGGAAATGAAAGAATCCGGGGTGATTAATGAAAAAAATATTGCAGAATCAAAAGTAGCTCTAGTCTATGGTCAAATGAATGAACCGCCGGGAGCTCGTATGAGAGTTGGTTTGACTGCACTAACCATGGCGGAATATTTCCGGGATGTTAATGAACAAGACGTGCTTCTATTCATCGACAATATCTTTCGTTTTGTCCAAGCGGGGTCAGAAGTATCCGCCTTATTAGGGAGAATGCCCTCTGCAGTGGGTTATCAACCCACCCTTAGTACAGAAATGGGTTCTTTGCAAGAAAGAATTACTTCCACCAAAGAGGGATCTATAACTTCGATCCAAGCAGTTTATGTACCTGCAGATGATTTGACCGACCCCGCTCCTGCCACGACATTTGCACATTTAGATGCTACTACCGTACTATCAAGAGGATTAGCTGCCAAAGGTATTTATCCAGCAGTGGATCCTTTAGATTCAACGTCAACTATGTTACAACCTGGGATCGTTGGCGAGGAACATTATGAAACTGCGCAAAAAGTGAAGCAAACTTTACAACGTTACAAAGAACTTCAGGACATTATAGCTATCCTGGGGTTGGACGAATTATCCGAAGAAGATCGTTTAACTGTAGCAAGAGC-----ACGAAAAATTGAGCGTTTCTTATCACAACCCTTCTTCGTGGCAGAAGTCTTTACCGGTTCTCCGGGAAAATATGTTGGTCTCGCGGAAACAGTTAGGGGGTTTCAACTGATCCTTTCCGGAGAATTAGACAGCCTTCCTGAGCAGGCCTTTTATTTGGTGGGTAACATCGATGAAGCTACCGCGAAAGCTATG-ACTTAGA   [1449]
Ophiopogon_jaburan                       ---------CTGCGGTTTCCACACTTGACGAA------AAAAACCTAGGGCGTATCGCTCAAATTATTGGCCCAGTACTGGATGTTGTTTTTCCCCCGGGCAAGATGCCTAATATTTATAACGCTTTGGTAGTTAAAGGCCGAGATACTGTTGGTCAGCAAATTAATGTGACTTGTGAGGTACAACAATTATTAGGAAATAATCGAGTTAGAGCTGTAGCTATGAGTGCTACAGATGGTCTGACGAGAGGGATGGAAGTGATTGACACGGGAGCTCCTCTAAGTGTTCCGGTCGGCGGAGCTACTCTCGGGCGAATTTTCAATGTTCTTGGAGAGCCTGTTGATAATTTAGGTCCTGTAGATACTCGTACAACATCTCCTATTCATAGATCTGCGCCTGCCTTTATACAGTTAGATACGAAATTATCAATTTTTG-----AAACAGGGATTAAAGTGGTGGATCTTTTAGCTCCGTATCGCCGTGGAGGAAAAATCGGACTATTTGGAGGAGCTGGCGTGGGTAAAACAGTACTTATCATGGAATTGATCAACAACATTGCCAAAGCTCATGGAGGCGTATCCGTATTTGGCGGAGTAGGCGAACGTACTCGTGAAGGAAATGATCTCTACATGGAAATGAAAGAATCCGGGGTGATTAATGAAAAAAATATTGCAGAATCAAAAGTAGCTCTAGTCTATGGTCAAATGAATGAACCGCCGGGAGCTCGTATGAGAGTTGGTTTGACTGCACTAACCATGGCGGAATATTTCCGGGATGTTAATGAACAAGACGTGCTTCTATTCATCGACAATATCTTTCGTTTTGTCCAAGCGGGGTCAGAAGTATCCGCTTTATTAGGGAGAATGCCCTCTGCAGTGGGTTATCAACCCACCCTTAGTACAGAAATGGGTTCTTTGCAAGAAAGAATTACTTCCACCAAAGAGGGATCTATAACTTCGATCCAAGCAGTTTATGTACCTGCAGATGATTTGACCGACCCCGCTCCTGCCACGACATTTGCACATTTAGATGCTACTACCGTACTATCAAGAGGATTAGCTGCCAAAGGTATTTATCCAGCAGTGGATCCTTTAGATTCAACGTCAACTATGTTACAACCTGGGATCGTTGGCGAGGAACATTATGAAACTGCGCAAAAAGTTAAGCAAACTTTACAACGTTACAAAGAACTTCAGGACATTATAGCTATCCTGGGATTGGACGAATTATCCGAAGAAGATCGTTTAACTGTAGCAAGAGC-----ACGAAAAATTGAGCGTTTCTTATCACAACCCTTCTTCGTGGCAGAAGTCTTTACCGGTTCTCCGGGAAAATATGTTGGTCTCGCGGAAACAGTTAGGGGGTTTCAACTGATCCTTTCCGGAGAATTAGACAGCCTTCCTGAGCAGGCCTTTTATTTGGTGGGTAACATCGATGAAGCTACCGCGAAAGCTATGAACTTAGA   [1444]
Ophiopogon_stenophyllus                  -----------GCGGTTTCCACACTTGACGAA------AAAAACCTAGGGCGTATCGCTCAAATTATTGGCCCAGTACTGGATGTTGTTTTTCCCCCGGGCAAGATGCCTAATATTTATAACGCTTTGGTAGTTAAAGGCCGAGATACTGTTGGTCAGCAAATTAATGTGACTTGTGAGGTACAACAATTATTAGGAAATAATCGAGTTAGAGCTGTAGCTATGAGTGCTACAGATGGTCTGACGAGAGGGATGGAAGTGATTGACACGGGAGCTCCTCTAAGTGTTCCGGTCGGCGGAGCTACTCTCGGGCGAATTTTCAATGTTCTTGGAGAGCCTGTTGATAATTTAGGTCCTGTAGATACTCGTACAACATCTCCTATTCATAGATCTGCGCCTGCTTTTATACAGTTAGATACGAAATTATCAATCTTTG-----AAACAGGGATTAAAGTGGTGGATCTTTTAGCTCCGTATCGCCGTGGAGGAAAAATCGGACTATTTGGAGGAGCTGGCGTGGGTAAAACAGTACTTATCATGGAATTGATCAACAACATTGCCAAAGCTCATGGAGGCGTATCCGTATTTGGCGGAGTAGGCGAACGTACTCGTGAAGGAAATGATCTCTACATGGAAATGAAAGAATCCGGGGTGATTAATGAAAAAAATATTGCAGAATCAAAAGTAGCTCTAGTCTATGGTCAAATGAATGAACCGCCGGGAGCTCGTATGAGAGTTGGTTTGACTGCCCTAACTATGGCGGAATATTTCCGGGATGTTAATGAACAAGACGTGCTTCTATTCATCGACAATATCTTTCGTTTCGTCCAAGCGGGGTCAGAAGTATCCGCCTTATTAGGGAGAATGCCCTCTGCAGTGGGTTATCAACCCACCCTTAGTACAGAAATGGGTTCTTTGCAAGAAAGAATTACTTCCACCAAAGAGGGATCTATAACTTCGATCCAAGCAGTTTATGTACCTGCAGATGATTTGACCGACCCCGCTCCTGCCACGACATTTGCACATTTAGATGCTACTACCGTACTATCAAGAGGATTAGCTGCCAAAGGTATTTATCCAGCAGTGGATCCTTTAGATTCAACGTCAACTATGTTACAACCTGGGATCGTTGGCGAGGAACATTATGAAACTGCGCAAAAAGTTAAGCAAACTTTACAACGTTACAAAGAACTTCAGGACATTATAGCTATCCTGGGGTTGGACGAATTATCCGAAGAAGATCGTTTAACTGTAGCAAGAGC-----ACGAAAAATTGAGCGTTTCTTATCACAACCCTTCTTCGTGGCAGAAGTCTTTACCGGTTCTCCGGGAAAATATGTTGGTCTCGCGGAAACAGTTAGGGGGTTTCAACTGATCCTTTCCGGAGAATTAGACAGCCTTCCTGAGCAGGCCTTTTATTTGGTGGGTAACATCGATGAAGCTACCGCGAAAGCTATGAACTTAGA   [1442]
Agapanthus_africanus                     ---CTGGTCCTGCGGTTTCCACACTTGAAGAA------AAAAACCTAGGGCGTATCGCTCAAATTATTGGCCCAGTACTGGATGTTGTTTTTCCCCCGGGCAAGATGCCTAATATTTATAACGCTTTGGTAGTTAAAGGTCGAGATACTGTCGGTCAGCAAATTAATGTGACTTGTGAGGTACAACAATTATTAGGAAATAATCGAGTTCGAGCTGTAGCTATGAGCGCTACAGATGGTCTGACGAGAGGAATGGAAGTGATTGACACGGGAGCTCCTCTAAGTGTTCCAGTCGGCGGAGCTACTCTCGGGCGAATTTTCAATGTTCTTGGAGAGCCTGTTGATAATTTAGGTCCTGTAGATACTCGTACAACATCTCCTATTCATAGATCTGCGCCTGCCTTTATACAGTTAGATACGAAATTATCAATCTTTG-----AAACAGGGATTAAAGTGGTGGATCTTTTAGCTCCGTATCGCCGTGGAGGAAAAATCGGACTATTTGGGGGAGCTGGCGTGGGTAAAACAGTACTTATCATGGAATTAATCAACAACATTGCAAAAGCTCATGGAGGCGTATCCGTATTTGGCGGAGTAGGCGAACGTACTCGTGAAGGAAATGATCTCTACATGGAAATGAAAGAATCCGGGGTGATTAATGAAAAAAATATTGCAGAATCAAAAGTAGCTCTAGTCTATGGTCAAATGAATGAACCGCCGGGAGCCCGTATGAGAGTTGGTTTGACTGCACTAACCATGGCAGAATACTTCCGGGATGTTAATGAACAAGACGTGCTTCTATTCATCGACAATATCTTTCGTTTCGTCCAAGCGGGGTCAGAAGTATCCGCCTTATTAGGGAGAATGCCTTCCGCAGTGGGGTATCAACCCACCCTTAGTACCGAAATGGGTACTTTGCAAGAAAGAATTACTTCCACCAAGGAGGGATCTATAACTTCGATCCAAGCAGTTTATGTACCTGCGGATGATTTGACTGACCCTGCTCCTGCCACGACATTTGCACATTTAGATGCTACTACCGTACTATCAAGAGGATTAGCCGCCAAAGGTATTTATCCAGCAGTAGATCCTTTAGATTCAACGTCAACTATGTTACAACCTCGGATCGTTGGCGAGGAACATTATGAAACTGCGCAAAGAGTTAAGCAAACTTTACAACGTTACAAAGAACTTCAGGACATTATAGCTATCCTGGGGTTGGACGAATTATCCGAAGAAGATCGTTTAACTGTAGCAAGAGC-----ACGAAAAATTGAGCGTTTCTTATCACAACCCTTCTTCGTGGCAGAAGTCTTTACTGGTTCTCCAGGGAAATATGTTGGTCTCGCCGAAACAATTAGGGGGTTTCAACTGATCCTTTCCGGAGAATTAGACGGTCTTCCCGAGCAGGCCTTTTATTTGGTAGGTAACATCGATGAAGCTACCGCGAAAGCTATGAACTTAGA   [1450]
Nerine_alta                              ------GTCCTGCGGTTTCCACACTTGAAGAA------AAAAACCTAGGGCGTATCGCTCAAATTATTGGCCCAGTACTGGATGTTGTTTTTCCCCCCGGCAAGATGCCTAATATTTACAACGCTTTGGTAGTTAAAGGTCGAGATACTGTCGGTCAGCAAATTAATGTGACTTGTGAGGTACAACAATTATTAGGAAATAATCGAGTTAGAGCTGTAGCTATGAGTGCTACGGATGGTCTGACGAGAGGAATGGAAGTGATTGACACGGGAGCTCCTCTAAGTGTTCCAGTCGGCGGAGCTACTCTCGGGCGAATTTTCAATGTTCTTGGAGAGCCTGTTGATAATTTAGGTCCTGTAGATACTCGTACAACATCTCCTATTCATAGATCTGCGCCTGCCTTTATACAGTTAGATACGAAATTATCAATCTTTG-----AAACAGGGATTAAAGTAGTGGATCTTTTAGCTCCGTATCGCCGTGGAGGAAAAATCGGACTATTTGGGGGAGCTGGCGTGGGTAAAACAGTACTTATCATGGAATTGATCAACAACATTGCCAAAGCTCATGGAGGCGTATCCGTATTTGGCGGAGTAGGAGAACGTACTCGTGAAGGAAATGATCTCTACATGGAAATGAAAGAATCCGGGGTGATTAATGAAAAAAATATTGCAGAATCAAAAGTAGCTCTAGTCTATGGTCAAATGAATGAACCGCCGGGAGCTCGTATGAGGGTTGGTTTGACTGCACTAACCATGGCGGAATATTTCCGGGATGTTAATGAACAAGACGTGCTTCTATTCATCGATAATATCTTTCGTTTCGTCCAAGCGGGGTCAGAAGTATCCGCCTTATTAGGGAGAATGCCTTCCGCAGTGGGTTATCAACCCACCCTTAGTACCGAAATGGGTTCTTTGCAAGAAAGAATTACTTCCACCAAAGAGGGATCCATAACTTCGATCCAAGCAGTTTATGTACCCGCGGATGATTTGACCGACCCTGCTCCTGCCACGACATTTGCACATTTAGATGCTACTACCGTACTATCAAGAGGATTAGCTGCCAAAGGTATTTATCCAGCAGTAGATCCTTTAGATTCAACGTCAACTATGTTACAACCTCGAATCGTTGGCGAGGAACATTATGAAACTGCGCAAAGAGTTAAGCAAACTTTACAACGTTACAAAGAACTTCAGGACATTATAGCTATCCTGGGGTTGGACGAATTATCCGAAGAAGATCGTTTAACTGTAGCAAGAGC-----ACGAAAAATTGAGCGTTTCTTATCACAACCCTTCTTCGTGGCAGAAGTCTTTACCGGTTCTCCAGGGAAATATGTTGGTCTCGCCGAAACAATTAGGGGGTTTCAATTGATCCTTTCCGGAGAATTAGACGGTCTTCCCGAGCAGGCTTTTTATTTGGTGGGTAACATCGACGAAGCTACCGCGAAAGCTATGAACTTAGA   [1447]
Amaryllis_belladona                      ---CTGGTCCTGCGGTTTCCACACTTGAAGAA------AAAAACCTAGGGCGTATCGCTCAAATTATTGGCCCAGTACTGGATGTTGTTTTTCCCCCCGGCAAGATGCCTAATATTTACAACGCTTTGGTAGTTAAAGGTCGAGATACTGTCGGTCAGCAAATTAATGTGACTTGTGAGGTACAACAATTATTAGGAAATAATCGAGTTAGAGCTGTAGCTATGAGTGCTACGGATGGTCTGACGAGAGGAATGGAAGTGATTGACACGGGAGCTCCTCTAAGTGTTCCAGTCGGCGGAGCTACTCTCGGGCGAATTTTCAATGTTCTTGGAGAGCCTGTTGATAATTTAGGTCCTGTAGATACTCGTACAACATCTCCTATTCATAGATCTGCGCCTGCCTTTATACAGTTAGATACGAAATTATCAATCTTTG-----AAACAGGGATTAAAGTAGTGGATCTTTTAGCTCCGTATCGCCGTGGAGGAAAAATCGGACTATTTGGGGGAGCTGGCGTGGGTAAAACAGTACTTATCATGGAATTGATCAACAACATTGCCAAAGCTCATGGAGGCGTATCCGTATTTGGCGGAGTAGGCGAACGTACTCGTGAAGGAAATGATCTCTACATGGAAATGAAAGAATCCGGGGTGATTAATGAAAAAAATATTGCAGAATCAAAAGTAGCTCTAGTCTATGGTCAAATGAATGAACCGCCGGGAGCTCGTATGAGGGTTGGTTTGACTGCACTAACCATGGCGGAATATTTCCGGGATGTTAATGAACAAGACGTGCTTCTATTCATCGATAATATCTTTCGTTTCGTCCAAGCGGGGTCAGAAGTATCCGCCTTATTAGGGAGAATGCCTTCCGCAGTGGGTTATCAACCCACCCTTAGTACCGAAATGGGTTCTTTGCAAGAAAGAATTACTTCCACCAAAGAGGGATCCATAACTTCGATCCAAGCAGTTTATGTACCTGCGGATGATTTGACCGATCCTGCTCCTGCCACGACATTTGCACATTTAGATGCTACTACCGTACTATCAAGAGGATTAGCTGCCAAAGGTATTTATCCAGCAGTAGATCCTTTAGATTCAACGTCAACTATGTTACAACCTCGAATCGTTGGCGAGGAACATTATGAAACTGCGCAAAGAGTTAAGCAAACTTTACAACGTTACAAAGAACTTCAGGACATTATAGCTATCCTGGGGTTGGACGAATTATCCGAAGAAGATCGTTTAACTGTAGCAAGAGC-----ACGAAAAATTGAGCGTTTCTTATCACAACCCTTCTTCGTGGCAGAAGTCTTTACCGGTTCTCCGGGGAAATATGTTGGTCTCGCCGAAACAATTAGGGGGTTTCAACTGATCCTTTCCGGAGAATTAGACGGTCTTCCCGAGCAGGCTTTTTATTTGGTGGGTAACATCGACGAAGCTACCGCGAAAGCTATGAACTTAGA   [1450]
Crinum_asiaticum_var._japonicum          -----GGTCCTGCGGTTTCCACACTTGAAGAA------AAAAACCTAGGGCGTATCGCTCAAATTATTGGCCCAGTACTGGATGTTGTTTTTCCCCCCGGCAAGATGCCTAATATTTACAACGCTTTGGTAGTTAAAGGTCGAGATACTGTCGGTCAGCAAATTAATGTGACTTGTGAGGTACAACAATTATTAGGAAATAATCGAGTTAGAGCTGTAGCTATGAGTGCTACGGATGGTCTGACGAGAGGAATGGAAGTGATTGACACGGGAGCTCCTCTAAGTGTTCCAGTCGGCGGAGCTACTCTCGGGCGAATTTTCAATGTTCTTGGAGAGCCTGTTGATAATTTAGGTCCTGTAGATACTCGTACAACATCTCCTATTCATAGATCTGCGCCTGCCTTTATACAGTTAGATACGAAATTATCAATCTTTG-----AAACAGGGATTAAAGTAGTGGATCTTTTAGCTCCGTATCGCCGTGGAGGAAAAATCGGACTATTTGGGGGAGCTGGCGTGGGTAAAACAGTACTTATCATGGAATTGATCAACAACATTGCCAAAGCTCATGGAGGCGTATCCGTATTTGGCGGAGTAGGCGAACGTACTCGTGAAGGAAATGATCTCTACATGGAAATGAAAGAATCCGGGGTGATTAATGAAAAAAATATTGCAGAATCAAAAGTAGCTCTAGTCTATGGTCAAATGAATGAACCGCCGGGAGCTCGTATGAGGGTTGGTTTGACTGCACTAACCATGGCGGAATATTTCCGGGATGTTAATGAACAAGACGTGCTTCTATTCATCGATAATATCTTTCGTTTCGTCCAAGCGGGGTCAGAAGTATCCGCCTTATTAGGGAGAATGCCTTCCGCAGTGGGTTATCAACCCACCCTTAGTACCGAAATGGGTTCTTTGCAAGAAAGAATTACTTCCACCAAAGAGGGATCCATAACTTCGATCCAAGCAGTTTATGTACCCGCGGATGATTTGACCGACCCTGCTCCTGCCACGACATTTGCACATTTAGATGCTACTACCGTACTATCAAGAGGATTAGCTGCCAAAGGTATTTATCCAGCAGTAGATCCTTTAGATTCAACGTCAACTATGTTACAACCTCGAATCGTTGGCGAGGAACATTATGAAACTGCGCAAAGAGTTAAGCAAACTTTACAACGTTACAAAGAACTTCAGGACATTATAGCTATCCTGGGGTTGGACGAATTATCCGAAGAAGATCGTTTAACTGTAGCAAGAGC-----ACGAAAAATTGAGCGTTTCTTATCACAACCCTTCTTCGTGGCAGAAGTCTTTACCGGTTCTCCAGGGAAATATGTTGGTCTCGCCGAAACAATTAGGGGGTTTCAACTGATCCTTTCCGGAGAATTAGACGGTCTTCCCGAGCAGGCTTTTTATTTGGTGGGTAACATCGACGAAGCTACCGCGAAAGCTATGAACTTAGA   [1448]
Cybistetes_longifolia                    ---CTGGTCCTGCGGTTTCCACACTTGAAGAA------AAAAACCTAGGGCGTATCGCTCAAATTATTGGCCCAGTACTGGATGTTGTTTTTCCCCCCGGCAAGATGCCTAATATTTACAACGCTTTGGTAGTTAAAGGTCGAGATACTGTCGGTCAGCAAATTAATGTGACTTGTGAGGTACAACAATTATTAGGAAATAATCGAGTTAGAGCTGTAGCTATGAGTGCTACGGATGGTCTGACGAGAGGAATGGAAGTGATTGACACGGGAGCTCCTCTAAGTGTTCCAGTCGGCGGAGCTACTCTCGGGCGAATTTTCAATGTTCTTGGAGAGCCTGTTGATAATTTAGGTCCTGTAGATACTCGTACAACATCTCCTATTCATAGATCCGCGCCTGCCTTTATACAGTTAGATACGAAATTATCAATCTTTG-----AAACAGGGATTAAAGTAGTGGATCTTTTAGCTCCGTATCGACGTGGAGGAAAAATCGGACTATTTGGGGGAGCTGGCGTGGGTAAAACAGTACTTATCATGGAATTGATCAACAACATTGCCAAAGCTCATGGAGGCGTATCCGTATTTGGCGGAGTAGGCGAACGTACTCGTGAAGGAAATGATCTCTACATGGAAATGAAAGAATCCGGGGTGATTAATGAAAAAAATATTGCAGAATCAAAAGTAGCTCTAGTCTATGGTCAAATGAATGAACCGCCGGGAGCTCGTATGAGGGTTGGTTTGACTGCACTAACCATGGCGGAATATTTCCGGGATGTTAATGAACAAGACGTGCTTCTATTCATCGATAATATCTTTCGTTTCGTCCAAGCGGGGTCAGAAGTATCCGCCTTATTAGGGAGAATGCCTTCCGCAGTGGGTTATCAACCCACCCTTAGTACCGAAATGGGTTCTTTGCAAGAAAGAATTACTTCCACCAAAGAGGGATCCATAACTTCGATCCAAGCAGTTTATGTACCCGCGGATGATTTGACCGACCCTGCTCCTGCCACGACATTTGCACATTTAGATGCTACTACCGTACTATCAAGAGGATTAGCTGCCAAAGGTATTTATCCAGCAGTAGATCCTTTAGATTCAACGTCAACTATGTTACAACCTCGAATCGTTGGCGAGGAACATTATGAAACTGCGCAAAGAGTTAAGCAAACTTTACAACGTTACAAAGAACTTCAGGACATTATAGCTATCCTGGGGTTGGACGAATTATCCGAAGAAGATCGTTTAACTGTAGCAAGAGC-----ACGAAAAATTGAGCGTTTCTTATCACAACCCTTCTTCGTGGCAGAAGTCTTTACCGGTTCTCCAGGGAAATATGTTGGTCTCGCCGAAACAATTAGGGGGTTTCAACTGATCCTTTCCGGAGAATTAGACGGTCTTCCCGAGCAGGCTTTTTATTTGGTGGGTAACATCGACGAAGCTACCGCGAAAGCTATGAACTTAGA   [1450]
[truncated: 1,640,540 more chars]
