# Supplementary material for: Networks in a Large-Scale Phylogenetic Analysis: Reconstructing Evolutionary History of Asparagales (Lilianae) Based on Four Plastid Genes
Source: PLoS One. 2013 Mar 18;8(3):e59472. doi: 10.1371/journal.pone.0059472 (PMC3605904; doi:10.1371/journal.pone.0059472)
Supplement: Appendix S2 — The XML file used for divergence time estimates in BEAST analysis. (XML) [file pone.0059472.s002.xml]

<?xml version="1.0" standalone="yes"?>

<!-- Generated by BEAUTi v1.7.4                                              -->
<!--       by Alexei J. Drummond, Andrew Rambaut and Marc A. Suchard         -->
<!--       Department of Computer Science, University of Auckland and        -->
<!--       Institute of Evolutionary Biology, University of Edinburgh        -->
<!--       David Geffen School of Medicine, University of California, Los Angeles-->
<!--       http://beast.bio.ed.ac.uk/                                        -->
<beast>

	<!-- The list of taxa to be analysed (can also include dates/ages).          -->
	<!-- ntax=284                                                                -->
	<taxa id="taxa">
		<taxon id="Phragmites_communis"/>
		<taxon id="Juncus_effusus_var._decipiens"/>
		<taxon id="Commelina_communis"/>
		<taxon id="Apostasia_wallichii"/>
		<taxon id="Orchis"/>
		<taxon id="Calanthe_discolor"/>
		<taxon id="Cymbidium_goeringii"/>
		<taxon id="Cypripedium_calceolus"/>
		<taxon id="Cephalanthera_longibracteata"/>
		<taxon id="Epipactis_thunbergii"/>
		<taxon id="Cephalanthera_erecta"/>
		<taxon id="Cephalanthera_falcata"/>
		<taxon id="Dendrobium_acinaciforme"/>
		<taxon id="Coelogyne_sp."/>
		<taxon id="Roscoea_cautleoides"/>
		<taxon id="Zingiber_mioga"/>
		<taxon id="Costus_woodsonii"/>
		<taxon id="Canna_indica"/>
		<taxon id="Lilium_tsingtauense"/>
		<taxon id="Lilium_distichum"/>
		<taxon id="Lilium_hansonii"/>
		<taxon id="Smilax_china"/>
		<taxon id="Smilax_riparia_var._ussuriensis"/>
		<taxon id="Veratrum_maackii_var._japonicum"/>
		<taxon id="Drymophila_moorei"/>
		<taxon id="Disporum_sessile"/>
		<taxon id="Disporum_smilacinum"/>
		<taxon id="Disporum_uniflorum"/>
		<taxon id="Chionographis_japonica"/>
		<taxon id="Heloniopsis_orientalis"/>
		<taxon id="Tricoryne_elatior"/>
		<taxon id="Typha_orienthalis"/>
		<taxon id="Aphyllanthes_monspeliensis"/>
		<taxon id="Pandanus_vandermeeschii"/>
		<taxon id="Pandanus_veitchii"/>
		<taxon id="Allium_ochotense"/>
		<taxon id="Allium_thumbergii"/>
		<taxon id="Allium_microdictyon"/>
		<taxon id="Allium_sacculiferum"/>
		<taxon id="Laxmannia_squarrosa"/>
		<taxon id="Sowerbaea_juncea"/>
		<taxon id="Sisyrinchium_palmifolium"/>
		<taxon id="Solenomelus_segethii"/>
		<taxon id="Tigridia_immaculata"/>
		<taxon id="Neomarica_northiana"/>
		<taxon id="Trimezia_martinicensis"/>
		<taxon id="Hermodactylus_tuberosus"/>
		<taxon id="Iris_sanguinea"/>
		<taxon id="Iris_odaesanensis"/>
		<taxon id="Iris_pseudoacorus"/>
		<taxon id="Belamcanda_chinensis"/>
		<taxon id="Iris_confusa"/>
		<taxon id="Iris_minutiaurea"/>
		<taxon id="Iris_rossii"/>
		<taxon id="Moraea_riparia"/>
		<taxon id="Dietes_grandiflora"/>
		<taxon id="Calamus_castaneus"/>
		<taxon id="Nypa_fruticans"/>
		<taxon id="Arenga_hastata"/>
		<taxon id="Areca_triandra"/>
		<taxon id="Ravenea_sambiranensis"/>
		<taxon id="Astrocaryum_mexicanum"/>
		<taxon id="Butia_capitata"/>
		<taxon id="Phoenix_dactylifera"/>
		<taxon id="Trachycarpus_martianus"/>
		<taxon id="Pauridia_longituba"/>
		<taxon id="Spiloxene_serrata"/>
		<taxon id="Hypoxis_villosa"/>
		<taxon id="Rhodohypoxis_milloides"/>
		<taxon id="Rhodohypoxis_baurii"/>
		<taxon id="Hypoxis_hemerocallidea"/>
		<taxon id="Curculigo_capitulata"/>
		<taxon id="Molineria_capitulata"/>
		<taxon id="Ixiolirion_tataricum"/>
		<taxon id="Acanthocarpus_preisii"/>
		<taxon id="Chamaexeros_serra"/>
		<taxon id="Lomandra_longifolia"/>
		<taxon id="Lomandra_hastilis"/>
		<taxon id="Lomandra_ordii"/>
		<taxon id="Arthropodium_cirrhatum"/>
		<taxon id="Thysanotus_sp."/>
		<taxon id="Aristea_monticala"/>
		<taxon id="Geissorhiza_heterostyla"/>
		<taxon id="Nivenia_stokoei"/>
		<taxon id="Romulea_bulbocodium"/>
		<taxon id="Crocus_banaticus"/>
		<taxon id="Crocus_cartwrighti"/>
		<taxon id="Gladiolus_illyricus"/>
		<taxon id="Thereianthus_racemosus"/>
		<taxon id="Pillansia_templemanii"/>
		<taxon id="Watsonia_anguta"/>
		<taxon id="Tulbaghia_Simmleri"/>
		<taxon id="Leucocoryne_pauciflora"/>
		<taxon id="Tristagma_nivale"/>
		<taxon id="Ipheion_uniflorum"/>
		<taxon id="Tristagma_uniflorum"/>
		<taxon id="Nothoscordum_borbonicum"/>
		<taxon id="Nothoscordum_bivalve"/>
		<taxon id="Nothoscordum_texanum"/>
		<taxon id="Xeronema_callistemon"/>
		<taxon id="Blandfordia_cunninghamii"/>
		<taxon id="Blandfordia_grandiflora"/>
		<taxon id="Blandfordia_punicea"/>
		<taxon id="Lanaria_lanata"/>
		<taxon id="Astelia_alpina"/>
		<taxon id="Milligania_stylosa"/>
		<taxon id="Borya_septentrionalis"/>
		<taxon id="Conanthera_bifolia"/>
		<taxon id="Tecophilaea_cyanocrocus"/>
		<taxon id="Zephyra_elegans"/>
		<taxon id="Odontostomum_hartwegii"/>
		<taxon id="Cyanella_orchidifolius"/>
		<taxon id="walleria_gracilis"/>
		<taxon id="Isophysis_tasmanica"/>
		<taxon id="Doryanthes_excelsa"/>
		<taxon id="Doryanthes_palmeri"/>
		<taxon id="Bowiea_volubilis"/>
		<taxon id="Rhadamanthus_convallarioides"/>
		<taxon id="Drimia_altissima"/>
		<taxon id="Urginea_epigea"/>
		<taxon id="Dipcadi_filifolium"/>
		<taxon id="Ornithogalum_armeniacum"/>
		<taxon id="Ornithogalum_shawii"/>
		<taxon id="Ornithogalum_caudatum"/>
		<taxon id="Merwilla_aurea"/>
		<taxon id="Eucomis_humilis"/>
		<taxon id="Eucomis_punctata"/>
		<taxon id="Drimiopsis_maxima"/>
		<taxon id="Ledebouria_cooperi"/>
		<taxon id="Lachenalia_carnosa"/>
		<taxon id="Massonia_angustifolia"/>
		<taxon id="Hyacinthoides_hispanica"/>
		<taxon id="Scilla_scilloides"/>
		<taxon id="Hyacinthella_nervosa"/>
		<taxon id="Bellevalia_romana"/>
		<taxon id="Bellevalia_pycnantha"/>
		<taxon id="Muscari_aucheri"/>
		<taxon id="Dianella_ensifolia"/>
		<taxon id="Asphodeline_lutea"/>
		<taxon id="Asphodelus_aestivus"/>
		<taxon id="Kniphofia_sp."/>
		<taxon id="Haworthia_coarctata"/>
		<taxon id="Gasteria_rawlinsoii"/>
		<taxon id="Aloe_pendens"/>
		<taxon id="Astroloba_foliosa"/>
		<taxon id="Poellnitzia_rubiflora"/>
		<taxon id="Bulbine_semibarbata"/>
		<taxon id="Bulbinella_cauda_felis"/>
		<taxon id="Eremurus_chinensis"/>
		<taxon id="Trachyandra_esterhuysenae"/>
		<taxon id="Trichopetalum_plumosum"/>
		<taxon id="Eriospermum_natalense"/>
		<taxon id="Eriospermum_abyssinicum"/>
		<taxon id="Eriospermum_parvifolium"/>
		<taxon id="Anemarrhena_asphodeloides"/>
		<taxon id="Anthericum_liliago"/>
		<taxon id="Paradisea_liliastrum"/>
		<taxon id="Anthericum_ramosum"/>
		<taxon id="Chlorophytum_orchidastrum"/>
		<taxon id="Chlorophytum_tetraphyllum"/>
		<taxon id="Paradisea_minor"/>
		<taxon id="Chlorophytum_suffruticosum"/>
		<taxon id="Hagenbachia_panamensis"/>
		<taxon id="Leucocrinum_montanum"/>
		<taxon id="Herreriopsis_elegans"/>
		<taxon id="Behnia_reticulata"/>
		<taxon id="Herreria_salsaparilha"/>
		<taxon id="Camassia_cusickii"/>
		<taxon id="Hesperocallis_undulata"/>
		<taxon id="Chlorogalum_pomeridianum"/>
		<taxon id="Hastingsia_serpentinicola"/>
		<taxon id="Hosta_yingeri"/>
		<taxon id="Hosta_minor"/>
		<taxon id="Hosta_capitata"/>
		<taxon id="Hosta_plantaginea"/>
		<taxon id="Yucca_filamentosa"/>
		<taxon id="Yucca_queretaroensis"/>
		<taxon id="Agave_ghiesbreghtii"/>
		<taxon id="Agave_americana"/>
		<taxon id="Echeandia_sp."/>
		<taxon id="Milla_biflora"/>
		<taxon id="Dichelostemma_multiflorum"/>
		<taxon id="Bloomeria_crocea_var._aurea"/>
		<taxon id="Triteleia_peduncularis"/>
		<taxon id="Muilla_maritima"/>
		<taxon id="Bessera_elegans"/>
		<taxon id="Dandya_thadhowardii"/>
		<taxon id="Johnsonia_pubescens"/>
		<taxon id="Stawellia_dimorphantha"/>
		<taxon id="Caesia_contorta"/>
		<taxon id="Corynotheca_micrantha"/>
		<taxon id="Chamaescilla_sp."/>
		<taxon id="Hemerocallis_minor"/>
		<taxon id="Hemerocallis_hongdoensis"/>
		<taxon id="Hemerocallis_dumortieri"/>
		<taxon id="Hemerocallis_fulva"/>
		<taxon id="Hemiphylacus_latifolius"/>
		<taxon id="Asparagus_densiflorus"/>
		<taxon id="Asparagus_oligoclonos"/>
		<taxon id="Asparagus_cochinchinensis"/>
		<taxon id="Asparagus_schoberioides"/>
		<taxon id="Xanthorrhoea_media"/>
		<taxon id="Xanthorrhoea_resinosa"/>
		<taxon id="Pasithea_coerulea"/>
		<taxon id="Phormium_tenax"/>
		<taxon id="Stypandra_glauca"/>
		<taxon id="Cordyline_cannifolia"/>
		<taxon id="Cordyline_pumilio"/>
		<taxon id="Dracaena_aubryana"/>
		<taxon id="Pleomele_javanica"/>
		<taxon id="Dracaena_schizantha"/>
		<taxon id="Sansevieria_trifasciata"/>
		<taxon id="Dracaena_deremensis"/>
		<taxon id="Dracaena_hookeriana"/>
		<taxon id="Theropogon_pallidus"/>
		<taxon id="Comospermum_yedoense"/>
		<taxon id="Ruscus_aculeatus"/>
		<taxon id="Ruscus_streptophyllus"/>
		<taxon id="Danae_racemosa"/>
		<taxon id="Semele_androgyna"/>
		<taxon id="Smilacina_bicolor"/>
		<taxon id="Smilacina_dahurica"/>
		<taxon id="Smilacina_japonica"/>
		<taxon id="Maianthemum_stellatum"/>
		<taxon id="Maianthemum_bifolium"/>
		<taxon id="Maianthemum_dilatatum"/>
		<taxon id="Nolina_bigelovii"/>
		<taxon id="Dasylirion_wheeleri"/>
		<taxon id="Calibanus_hookeri"/>
		<taxon id="Beaucarnea_recurvata"/>
		<taxon id="Nolina_recurvata"/>
		<taxon id="Disporopsis_pernyi"/>
		<taxon id="Disporopsis_sp."/>
		<taxon id="Polygonatum_stenophyllum"/>
		<taxon id="Polygonatum_inflatum"/>
		<taxon id="Polygonatum_desoulavyi"/>
		<taxon id="Polygonatum_odoratum_var._pluriflorum"/>
		<taxon id="Polygonatum_humile"/>
		<taxon id="Polygonatum_lasianthum"/>
		<taxon id="Polygonatum_involucratum"/>
		<taxon id="Polygonatum_falcatum"/>
		<taxon id="Aspidistra_elatior"/>
		<taxon id="Aspidistra_yingjiangensis"/>
		<taxon id="Convallaria_majalis"/>
		<taxon id="Speirantha_gardenii"/>
		<taxon id="Reineckea_carnea"/>
		<taxon id="Rohdea_japonica"/>
		<taxon id="Tupistra_aurantiaca"/>
		<taxon id="Liriope_platyphylla"/>
		<taxon id="Liriope_spicata"/>
		<taxon id="Peliosanthes_teta_ssp._humilis"/>
		<taxon id="Peliosanthes_sp."/>
		<taxon id="Ophiopogon_japonicus"/>
		<taxon id="Ophiopogon_jaburan"/>
		<taxon id="Ophiopogon_stenophyllus"/>
		<taxon id="Agapanthus_africanus"/>
		<taxon id="Nerine_alta"/>
		<taxon id="Amaryllis_belladona"/>
		<taxon id="Crinum_asiaticum_var._japonicum"/>
		<taxon id="Cybistetes_longifolia"/>
		<taxon id="Lycoris_uydoensis"/>
		<taxon id="Narcissus_tazetta_var._chinensis"/>
		<taxon id="Leucojum_roseum"/>
		<taxon id="Clivia_nobilis"/>
		<taxon id="Apodolirion_cedarbergense"/>
		<taxon id="Gethyllis_brittoniana"/>
		<taxon id="Haemanthus_albiflos"/>
		<taxon id="Scadoxus_cinnabarinus"/>
		<taxon id="Scadoxus_puniceus"/>
		<taxon id="Calostemma_lutea"/>
		<taxon id="Cyrtanthus_purpureus"/>
		<taxon id="Ungernia_flava"/>
		<taxon id="Habranthus_martinezii"/>
		<taxon id="Hippeastrum_psittacinum"/>
		<taxon id="Zephyranthes_simpsonii"/>
		<taxon id="Eustephia_darwinii"/>
		<taxon id="Hieronymiella_var._latifolia"/>
		<taxon id="Stenomesson_miniatum"/>
		<taxon id="Ismene_longifolia"/>
		<taxon id="Hymenocallis_littoralis"/>
		<taxon id="Paramongaia_weberbaueri"/>
		<taxon id="Lycoris_sanguinea_var._koreana"/>
		<taxon id="Pancratium_canariense"/>
		<taxon id="Vagaria_parviflora"/>
	</taxa>
	<taxa id="ArecalesFossil">
		<taxon idref="Butia_capitata"/>
		<taxon idref="Calamus_castaneus"/>
	</taxa>
	<taxa id="AspragalesFossil">
		<taxon idref="Apostasia_wallichii"/>
		<taxon idref="Ixiolirion_tataricum"/>
	</taxa>
	<taxa id="ZingibealesFossil">
		<taxon idref="Canna_indica"/>
		<taxon idref="Zingiber_mioga"/>
	</taxa>
	<taxa id="inGroup">
		<taxon idref="Acanthocarpus_preisii"/>
		<taxon idref="Agapanthus_africanus"/>
		<taxon idref="Agave_americana"/>
		<taxon idref="Agave_ghiesbreghtii"/>
		<taxon idref="Allium_microdictyon"/>
		<taxon idref="Allium_ochotense"/>
		<taxon idref="Allium_sacculiferum"/>
		<taxon idref="Allium_thumbergii"/>
		<taxon idref="Aloe_pendens"/>
		<taxon idref="Amaryllis_belladona"/>
		<taxon idref="Anemarrhena_asphodeloides"/>
		<taxon idref="Anthericum_liliago"/>
		<taxon idref="Anthericum_ramosum"/>
		<taxon idref="Aphyllanthes_monspeliensis"/>
		<taxon idref="Apodolirion_cedarbergense"/>
		<taxon idref="Apostasia_wallichii"/>
		<taxon idref="Areca_triandra"/>
		<taxon idref="Arenga_hastata"/>
		<taxon idref="Aristea_monticala"/>
		<taxon idref="Arthropodium_cirrhatum"/>
		<taxon idref="Asparagus_cochinchinensis"/>
		<taxon idref="Asparagus_densiflorus"/>
		<taxon idref="Asparagus_oligoclonos"/>
		<taxon idref="Asparagus_schoberioides"/>
		<taxon idref="Asphodeline_lutea"/>
		<taxon idref="Asphodelus_aestivus"/>
		<taxon idref="Aspidistra_elatior"/>
		<taxon idref="Aspidistra_yingjiangensis"/>
		<taxon idref="Astelia_alpina"/>
		<taxon idref="Astrocaryum_mexicanum"/>
		<taxon idref="Astroloba_foliosa"/>
		<taxon idref="Beaucarnea_recurvata"/>
		<taxon idref="Behnia_reticulata"/>
		<taxon idref="Belamcanda_chinensis"/>
		<taxon idref="Bellevalia_pycnantha"/>
		<taxon idref="Bellevalia_romana"/>
		<taxon idref="Bessera_elegans"/>
		<taxon idref="Blandfordia_cunninghamii"/>
		<taxon idref="Blandfordia_grandiflora"/>
		<taxon idref="Blandfordia_punicea"/>
		<taxon idref="Bloomeria_crocea_var._aurea"/>
		<taxon idref="Borya_septentrionalis"/>
		<taxon idref="Bowiea_volubilis"/>
		<taxon idref="Bulbine_semibarbata"/>
		<taxon idref="Bulbinella_cauda_felis"/>
		<taxon idref="Butia_capitata"/>
		<taxon idref="Caesia_contorta"/>
		<taxon idref="Calamus_castaneus"/>
		<taxon idref="Calanthe_discolor"/>
		<taxon idref="Calibanus_hookeri"/>
		<taxon idref="Calostemma_lutea"/>
		<taxon idref="Camassia_cusickii"/>
		<taxon idref="Canna_indica"/>
		<taxon idref="Cephalanthera_erecta"/>
		<taxon idref="Cephalanthera_falcata"/>
		<taxon idref="Cephalanthera_longibracteata"/>
		<taxon idref="Chamaescilla_sp."/>
		<taxon idref="Chamaexeros_serra"/>
		<taxon idref="Chionographis_japonica"/>
		<taxon idref="Chlorogalum_pomeridianum"/>
		<taxon idref="Chlorophytum_orchidastrum"/>
		<taxon idref="Chlorophytum_suffruticosum"/>
		<taxon idref="Chlorophytum_tetraphyllum"/>
		<taxon idref="Clivia_nobilis"/>
		<taxon idref="Coelogyne_sp."/>
		<taxon idref="Commelina_communis"/>
		<taxon idref="Comospermum_yedoense"/>
		<taxon idref="Conanthera_bifolia"/>
		<taxon idref="Convallaria_majalis"/>
		<taxon idref="Cordyline_cannifolia"/>
		<taxon idref="Cordyline_pumilio"/>
		<taxon idref="Corynotheca_micrantha"/>
		<taxon idref="Costus_woodsonii"/>
		<taxon idref="Crinum_asiaticum_var._japonicum"/>
		<taxon idref="Crocus_banaticus"/>
		<taxon idref="Crocus_cartwrighti"/>
		<taxon idref="Curculigo_capitulata"/>
		<taxon idref="Cyanella_orchidifolius"/>
		<taxon idref="Cybistetes_longifolia"/>
		<taxon idref="Cymbidium_goeringii"/>
		<taxon idref="Cypripedium_calceolus"/>
		<taxon idref="Cyrtanthus_purpureus"/>
		<taxon idref="Danae_racemosa"/>
		<taxon idref="Dandya_thadhowardii"/>
		<taxon idref="Dasylirion_wheeleri"/>
		<taxon idref="Dendrobium_acinaciforme"/>
		<taxon idref="Dianella_ensifolia"/>
		<taxon idref="Dichelostemma_multiflorum"/>
		<taxon idref="Dietes_grandiflora"/>
		<taxon idref="Dipcadi_filifolium"/>
		<taxon idref="Disporopsis_pernyi"/>
		<taxon idref="Disporopsis_sp."/>
		<taxon idref="Disporum_sessile"/>
		<taxon idref="Disporum_smilacinum"/>
		<taxon idref="Disporum_uniflorum"/>
		<taxon idref="Doryanthes_excelsa"/>
		<taxon idref="Doryanthes_palmeri"/>
		<taxon idref="Dracaena_aubryana"/>
		<taxon idref="Dracaena_deremensis"/>
		<taxon idref="Dracaena_hookeriana"/>
		<taxon idref="Dracaena_schizantha"/>
		<taxon idref="Drimia_altissima"/>
		<taxon idref="Drimiopsis_maxima"/>
		<taxon idref="Drymophila_moorei"/>
		<taxon idref="Echeandia_sp."/>
		<taxon idref="Epipactis_thunbergii"/>
		<taxon idref="Eremurus_chinensis"/>
		<taxon idref="Eriospermum_abyssinicum"/>
		<taxon idref="Eriospermum_natalense"/>
		<taxon idref="Eriospermum_parvifolium"/>
		<taxon idref="Eucomis_humilis"/>
		<taxon idref="Eucomis_punctata"/>
		<taxon idref="Eustephia_darwinii"/>
		<taxon idref="Gasteria_rawlinsoii"/>
		<taxon idref="Geissorhiza_heterostyla"/>
		<taxon idref="Gethyllis_brittoniana"/>
		<taxon idref="Gladiolus_illyricus"/>
		<taxon idref="Habranthus_martinezii"/>
		<taxon idref="Haemanthus_albiflos"/>
		<taxon idref="Hagenbachia_panamensis"/>
		<taxon idref="Hastingsia_serpentinicola"/>
		<taxon idref="Haworthia_coarctata"/>
		<taxon idref="Heloniopsis_orientalis"/>
		<taxon idref="Hemerocallis_dumortieri"/>
		<taxon idref="Hemerocallis_fulva"/>
		<taxon idref="Hemerocallis_hongdoensis"/>
		<taxon idref="Hemerocallis_minor"/>
		<taxon idref="Hemiphylacus_latifolius"/>
		<taxon idref="Hermodactylus_tuberosus"/>
		<taxon idref="Herreria_salsaparilha"/>
		<taxon idref="Herreriopsis_elegans"/>
		<taxon idref="Hesperocallis_undulata"/>
		<taxon idref="Hieronymiella_var._latifolia"/>
		<taxon idref="Hippeastrum_psittacinum"/>
		<taxon idref="Hosta_capitata"/>
		<taxon idref="Hosta_minor"/>
		<taxon idref="Hosta_plantaginea"/>
		<taxon idref="Hosta_yingeri"/>
		<taxon idref="Hyacinthella_nervosa"/>
		<taxon idref="Hyacinthoides_hispanica"/>
		<taxon idref="Hymenocallis_littoralis"/>
		<taxon idref="Hypoxis_hemerocallidea"/>
		<taxon idref="Hypoxis_villosa"/>
		<taxon idref="Ipheion_uniflorum"/>
		<taxon idref="Iris_confusa"/>
		<taxon idref="Iris_minutiaurea"/>
		<taxon idref="Iris_odaesanensis"/>
		<taxon idref="Iris_pseudoacorus"/>
		<taxon idref="Iris_rossii"/>
		<taxon idref="Iris_sanguinea"/>
		<taxon idref="Ismene_longifolia"/>
		<taxon idref="Isophysis_tasmanica"/>
		<taxon idref="Ixiolirion_tataricum"/>
		<taxon idref="Johnsonia_pubescens"/>
		<taxon idref="Juncus_effusus_var._decipiens"/>
		<taxon idref="Kniphofia_sp."/>
		<taxon idref="Lachenalia_carnosa"/>
		<taxon idref="Lanaria_lanata"/>
		<taxon idref="Laxmannia_squarrosa"/>
		<taxon idref="Ledebouria_cooperi"/>
		<taxon idref="Leucocoryne_pauciflora"/>
		<taxon idref="Leucocrinum_montanum"/>
		<taxon idref="Leucojum_roseum"/>
		<taxon idref="Lilium_distichum"/>
		<taxon idref="Lilium_hansonii"/>
		<taxon idref="Lilium_tsingtauense"/>
		<taxon idref="Liriope_platyphylla"/>
		<taxon idref="Liriope_spicata"/>
		<taxon idref="Lomandra_hastilis"/>
		<taxon idref="Lomandra_longifolia"/>
		<taxon idref="Lomandra_ordii"/>
		<taxon idref="Lycoris_sanguinea_var._koreana"/>
		<taxon idref="Lycoris_uydoensis"/>
		<taxon idref="Maianthemum_bifolium"/>
		<taxon idref="Maianthemum_dilatatum"/>
		<taxon idref="Maianthemum_stellatum"/>
		<taxon idref="Massonia_angustifolia"/>
		<taxon idref="Merwilla_aurea"/>
		<taxon idref="Milla_biflora"/>
		<taxon idref="Milligania_stylosa"/>
		<taxon idref="Molineria_capitulata"/>
		<taxon idref="Moraea_riparia"/>
		<taxon idref="Muilla_maritima"/>
		<taxon idref="Muscari_aucheri"/>
		<taxon idref="Narcissus_tazetta_var._chinensis"/>
		<taxon idref="Neomarica_northiana"/>
		<taxon idref="Nerine_alta"/>
		<taxon idref="Nivenia_stokoei"/>
		<taxon idref="Nolina_bigelovii"/>
		<taxon idref="Nolina_recurvata"/>
		<taxon idref="Nothoscordum_bivalve"/>
		<taxon idref="Nothoscordum_borbonicum"/>
		<taxon idref="Nothoscordum_texanum"/>
		<taxon idref="Nypa_fruticans"/>
		<taxon idref="Odontostomum_hartwegii"/>
		<taxon idref="Ophiopogon_jaburan"/>
		<taxon idref="Ophiopogon_japonicus"/>
		<taxon idref="Ophiopogon_stenophyllus"/>
		<taxon idref="Orchis"/>
		<taxon idref="Ornithogalum_armeniacum"/>
		<taxon idref="Ornithogalum_caudatum"/>
		<taxon idref="Ornithogalum_shawii"/>
		<taxon idref="Pancratium_canariense"/>
		<taxon idref="Paradisea_liliastrum"/>
		<taxon idref="Paradisea_minor"/>
		<taxon idref="Paramongaia_weberbaueri"/>
		<taxon idref="Pasithea_coerulea"/>
		<taxon idref="Pauridia_longituba"/>
		<taxon idref="Peliosanthes_sp."/>
		<taxon idref="Peliosanthes_teta_ssp._humilis"/>
		<taxon idref="Phoenix_dactylifera"/>
		<taxon idref="Phormium_tenax"/>
		<taxon idref="Phragmites_communis"/>
		<taxon idref="Pillansia_templemanii"/>
		<taxon idref="Pleomele_javanica"/>
		<taxon idref="Poellnitzia_rubiflora"/>
		<taxon idref="Polygonatum_desoulavyi"/>
		<taxon idref="Polygonatum_falcatum"/>
		<taxon idref="Polygonatum_humile"/>
		<taxon idref="Polygonatum_inflatum"/>
		<taxon idref="Polygonatum_involucratum"/>
		<taxon idref="Polygonatum_lasianthum"/>
		<taxon idref="Polygonatum_odoratum_var._pluriflorum"/>
		<taxon idref="Polygonatum_stenophyllum"/>
		<taxon idref="Ravenea_sambiranensis"/>
		<taxon idref="Reineckea_carnea"/>
		<taxon idref="Rhadamanthus_convallarioides"/>
		<taxon idref="Rhodohypoxis_baurii"/>
		<taxon idref="Rhodohypoxis_milloides"/>
		<taxon idref="Rohdea_japonica"/>
		<taxon idref="Romulea_bulbocodium"/>
		<taxon idref="Roscoea_cautleoides"/>
		<taxon idref="Ruscus_aculeatus"/>
		<taxon idref="Ruscus_streptophyllus"/>
		<taxon idref="Sansevieria_trifasciata"/>
		<taxon idref="Scadoxus_cinnabarinus"/>
		<taxon idref="Scadoxus_puniceus"/>
		<taxon idref="Scilla_scilloides"/>
		<taxon idref="Semele_androgyna"/>
		<taxon idref="Sisyrinchium_palmifolium"/>
		<taxon idref="Smilacina_bicolor"/>
		<taxon idref="Smilacina_dahurica"/>
		<taxon idref="Smilacina_japonica"/>
		<taxon idref="Smilax_china"/>
		<taxon idref="Smilax_riparia_var._ussuriensis"/>
		<taxon idref="Solenomelus_segethii"/>
		<taxon idref="Sowerbaea_juncea"/>
		<taxon idref="Speirantha_gardenii"/>
		<taxon idref="Spiloxene_serrata"/>
		<taxon idref="Stawellia_dimorphantha"/>
		<taxon idref="Stenomesson_miniatum"/>
		<taxon idref="Stypandra_glauca"/>
		<taxon idref="Tecophilaea_cyanocrocus"/>
		<taxon idref="Thereianthus_racemosus"/>
		<taxon idref="Theropogon_pallidus"/>
		<taxon idref="Thysanotus_sp."/>
		<taxon idref="Tigridia_immaculata"/>
		<taxon idref="Trachyandra_esterhuysenae"/>
		<taxon idref="Trachycarpus_martianus"/>
		<taxon idref="Trichopetalum_plumosum"/>
		<taxon idref="Tricoryne_elatior"/>
		<taxon idref="Trimezia_martinicensis"/>
		<taxon idref="Tristagma_nivale"/>
		<taxon idref="Tristagma_uniflorum"/>
		<taxon idref="Triteleia_peduncularis"/>
		<taxon idref="Tulbaghia_Simmleri"/>
		<taxon idref="Tupistra_aurantiaca"/>
		<taxon idref="Typha_orienthalis"/>
		<taxon idref="Ungernia_flava"/>
		<taxon idref="Urginea_epigea"/>
		<taxon idref="Vagaria_parviflora"/>
		<taxon idref="Veratrum_maackii_var._japonicum"/>
		<taxon idref="Watsonia_anguta"/>
		<taxon idref="Xanthorrhoea_media"/>
		<taxon idref="Xanthorrhoea_resinosa"/>
		<taxon idref="Xeronema_callistemon"/>
		<taxon idref="Yucca_filamentosa"/>
		<taxon idref="Yucca_queretaroensis"/>
		<taxon idref="Zephyra_elegans"/>
		<taxon idref="Zephyranthes_simpsonii"/>
		<taxon idref="Zingiber_mioga"/>
		<taxon idref="walleria_gracilis"/>
	</taxa>
	<taxa id="PoalesFossil">
		<taxon idref="Juncus_effusus_var._decipiens"/>
		<taxon idref="Typha_orienthalis"/>
	</taxa>

	<!-- The sequence alignment (each sequence refers to a taxon above).         -->
	<!-- ntax=284 nchar=6699                                                     -->
	<alignment id="alignment" dataType="nucleotide">
		<sequence>
			<taxon idref="Phragmites_communis"/>
			---------------------------------------------aTtAtTgGaCcCgTgCtGgAtAtAaCtTtTcCcCcGgGcAaGtTgCcTtAtAtTtAtAaCgCtTtGaTaGtCaAgAgTcGaGaCaCtGcCgAtAaGcAaAtTaAtGtGaCtTgTgAgGtAcAaCaAtTaTtAgGaAaTaAtCgAgTtAgAgCtGtAgCtAtGaGtGcTaCaGaCgGgTtGaTgAgAgGaAtGcAaGtGaTtGaCaCgGgAgCtCcTcTcAgTgTtCcAgTcGgTgGaGcTaCtCtCgGaCgAaTtTtTaAcGtTcTtGgGgAgCcTaTtGaCaAtTtGgGtCcTgTaGaTaCtAgTgCaAcAtTcCcTaTtCaTaGaTcCgCgCcTgCcTtTaTcGaGtTaGaTaCgAaAtTaTcCaTcTtTg-----aAaCaGgTaTtAaGgTgGtCgAtCtTtTaGcTcCtTaTcGgCgTgGaGgAaAaAtCgGaCtAtTtGgAgGgGcAgGaGtAgGtAaAaCtGtAcTcAtCaTgGaAtTaAtCaAtAaCaTtGcTaAaGcTcAtGgAgGcGtAtCcGtAtTtGgCgGaGtAgGgGaAcGgAcTcGtGaAgGaAaTgAtCtTtAtAtGgAaAtGaAgGaAtCtGgAgTaAtTaAtGaAaAaAaTaTtGaGgAaTcAaAgGtAgCtCtAgTcTaTgGcCaAaTgAaTgAaCcGcCgGgAgCtCgTaTgAgAgTtGgTtTaAcTgCcCtAaCtAtGgCaGaAtAtTtCcGaGaTgTtAaTaAgCaAgAcGtGcTtTtAtTcAtCgAtAaTaTcTtTcGtTtTgTtCaAgCaGgAtCgGaGgTaTcTgCtTtAtTaGgGaGaAtGcCcTcCgCaGtGgGtTaTcAaCcTaCcCtTaGtAcAgAaAtGgGtTcTtTgCaAgAaAgAaTtGcTtCtAcCaAaAaGgGaTcTaTaAcTtCgAtCcAaGcAgTtTaTgTaCcTgCgGaCgAtTtGaCcGaCcCtGcTcCtGcCaCaAcAtTtGcAcAtTtGgAcGcTaCtAcCgTaCtTtCcAgAgGaTtAgCtTcCaAaGgTaTtTaTcCcGcAgTaGaTcCtTtAgAtTcAaCcTcAaCtAtGtTaCaGcCtCgGaTcGtTgGcAaCgAaCaTtAtGaAaCtGcGcAaAgAgTtAaGgAaAcTtTaCaAcGtTaCaAaGaAcTtCaGgAcAtTaTcGcAaTtCtTgGgTtGgAtGaAtTaTcGgAgGaGgAtCgTtTaAcTgTaGcAaGaGc-----aCgAaAaAtTgAgCgGtTcTtAtCaCaAcCgTtCtTtGtGgCaGaAgTtTtTaCcGgTtCtCcAgGaAaGtAtGtTgGtCtTgCaGaAaCaAtTaGgGgAtTtCaAcTaAtCcTtTcCgGaGaAtTaGaTgGcCtAcCcGaAcAgGcTtTtTaTtTgGtGgGgAaCaTcGaTgAaGcTaGaTgGaAaAaTtCgAaGgG--tAtTcAg-----aAaAaCaGaAaTcTcGtCaAcAaTaCtTcG------tCtAcCcAcTtCtCtTtCaGgAaTaTaTtTaTgCaTtTgC------cCaTgAtTaTgGaTtA---------------AaTgGtTcC---------------GaAcCtGtGgA--aAtT------aTtGgGt------------------GtAaTaAcA------aGaAaTtTaGtTcAcTaCtTgTgAaAcGtTtAaT---TaTtCgAaTgTaTcAgCaGaAtTtTtGgAtTaAtTcGgT------tAaTcAtCcTaAcCaAgAtC------gAtT-GtTgGaT-----CaCaGcAaTtA------------tTtTtAtTcTgA---GtTtTaTtCtCaGaTtC---TaTcTgAgGgGtTtGcGaTcGt------TgTaGaAaTcCcAtTcTcGcTaGgA---GaAcTaTcTtGtCcG---------Ga-aG---AaAaAgAaAtAcCaAaGtTtCa------AaAtTtAcAaTcTaTtCaTtCaAtAtTtCcTtTtTtAg
			AaGaCaAaTtTtTgCaTtTaCaTtAtCtAtCaCaTcTaGaAaTaCcCtAtCcTaTcCaTtTgGaAaTcTtGgTtCaAcTcCtTgAaTaCcGgAtCcAaGaTgTtCcAtCtTtGcAtTtAtTgCgAtTcTtTcTcAaTtAtT------aTtCg------Aa---tTgGaAtAg---tCtTaTtAcTtCa---aTgAaA------tCgA---TtTtTcTtTtGaAaAaA------gAaAaTaAaAgAcTaTtTcGaTtCcTaTaTaAcTcTtAtGtAtCaGaAtAtGaAtTtTtCtTgTtGtTtCtTcGtAaAcAaTcTtCtTgCtTaCgAtTaAcAtCtTcTgGaAcCtTtCtGgAaCgAaTcCaCtTtTcTaGgAaGaTgGaAcAtT------tT---------------------GgGgTaAtGtAcCcAgGgTt------TtTtCgGaAaAcCaTaT------gGtTcTtTaTgGaTcCtCtTaTgCaTtAtGcTcGaTaTcAaGgAaAgGcAaTtCtTgCaTcAaAa------GgAaCtCtTcTtTtGaAgAaGaAaTgGaAaTcTtAcCtTgTcAaTtTcTcGcAaTaTtTtTtCtCtTtTtGgAcTcAaCcGc---------------aAaGgAtCcGtAtAaAcCaAtTaAcAaAcTcTtGcTtCgAtTtTcTgGgGtAcCtTtCaAgTgTaCcAaTaAaTaCcTtGtTaGtAaGgAaTcAaAtGcTgGaGaAtTcTtTtCtAaTaGaTaCtCgAaTgAaA------aAaTtCgAtAcTaCaGtCcCcGcTaCtCcCcTcAtTgGaTcCtTaTcAaAaGcTcAaTtTtGtAcTgGaTcGgGgCaTcCtAtTaGtAaAcCcGtTtGgAcCgAtTtAtCaGaTtGgGaTaTtCtTgAtCgCtTtGgTcGgAtAtCtAgAaAtCtTtTtCaTtAtCaTaGtGgAtCtTcGaAaAaAcGgAcTtTgTaTcGaCtAaAaTaTaTaCtTcGaCtTtCaTgTgCtAgAaCtTtAgCtCgTaAaCaTaAaAgTaCgGtAcGaAcTtTtAtGcAaCgAtTgGgTtCgGtA------tTtTtAgAaGaAtTtTtTaCgGaAgAaGaGcAaGtTtTtTcTtTgAtGtT------cA--cCaAaAcAaC------tCaCtTtTcTtTcCaTgGaTc------AcAcA------gTgAgCgTaTtTgGtAtTtGgAtAtTaTcCgTaTcAaTgAcCtGgTg--AaTcCtCtT--aCtAaTgGgGtTtGgAcTtTtTcTt------AtTcCgAcAgCaAcCaAaAaTcTtCgTcGcAtAtGgGcTtTtCcTaGtGtTtTaCtCtTaAgTaTaGcTaTgGtAtTcTcAgTtCaCcTgTcTaTtCaAcAaAtAaAtGgAaGtTcTaTcTaTcAaTaTcTaTgGtCtTgGaCcAtCaAtAaTgAtTtTtCc--TtAgAaTtTgGaTaCtTgAtCgAcCcCcTtAcTtCtAtTaTgTtAaTaCtAaTtAcTaCtGtAgGaAtCtTgGtTcTtAtTtAtAgTgAcGaTtAtAtGtCtCaCgAtGaAgGaTaTtTgAgAtTtTtTgTtTaTaTaAgTtTtTtTaAtAcTtCtAtGtTgGgAtTgGtTaCtAgTtCcAaTtTgAtAcAaAtTtAtTtTtTtTgGgAaCtTgTgGgAaTgTgTtCcTaTtTaTtGaTaGgCtTtTgGtTtAcAcGgCcGaTtGcAgCaAgTgCtTgTcAaAaAgCtTtTgTa--------AcTaAtCgTgTaGgGgAtTtTgGtCtGtTaTtAgGaAtTtTaGgTtTtTtTtGgAtAaCaGgTaGtTtAgAgTtTcGgGaTtTgTtCaAaAtAgCtAaTaAcTgGaTtC------cTaAtAaTgGgAtTaAtTcCtTaCtTaCtAcTtTgTgTgCtTtTtTaTtAtTtCtTgGtGcAgTtGcAaAaTcTgCaCaAtTcCcTcTtCaCgTaTgGtTaCcCgAtGcTaTgGaAgGaCcCaCtCcCaTtTcGgCtCtTa
			TaCaCgCaGcAaCtAtGgTtGcTgCgGgGaTtTtTcTtCtAgCtCgAcTtCtTcCtCtTtTcAtAtCcCtAcCtTtGaTaAtGaGtTtCaTtTcTtTaGtAgGtAcAaTaAcAcTcTtCtTaGgAgCtAcTtTaGcTcTtGcTcAgAgAgAtAtTaAaAgAaGcTtAgCcTaTtCtAcAaTgTcTcAaTtGgGtTaTaTgAtGtTaGcTcTaGgTaTaGgTtCtTaTcAaGcTgCtTtAtTcCaTtTgAtCaCtCaTgCtTaTtCgAaAgCtTtAtTgTtCtTgGgAtCcGgAtCcGtTaTtCaTtCaAtGgAaCcTcTtGtTgGaTaTtCaCcAgAtAaAaGtCaGaAtAtGgTtCtTaTgGgTgGtTtAaGaAaAtAcGtTcCaAtTaCaAgAaCtAcTtTtTtAtGgGgTaCaCtTtCtCtTtGtGgTaTtCcAcCtCtTgCtTgCtTcTgGtCcAaAgAtGaAaTcCtTaGtAaTaGtTgGtTgTaTtCaCcCtTtTtTgGaAtAaTaGcCtCtTtTaCtGcAgGaTtAaCtGcAtTtTaTaTgTtTcGgAtAtAtTtAcTtAcTtTtGaTgGgTaTtTgCgTgTtCaTtTtCaAaAtTaCaGtAg---------tAcTaAaGaAgGtTcGtTgTaTtCaAtAtCcTtAtGgGgAaAaAgCa----TaCcCaAaGgAgTcAaTaGgGaTtTtGtTtTaTcAaC-------------AaT------gAaG------aGtGgAgTt---------tC----tTtTtTtTc---aCaAaAtAtAc---------cGcA------aAtTcCtCgTaAtAc------AaGaAaTaGgAtAgGaT------cCtTtAgTaCtCc------CtT------tGgGgCtAaA-------AaCaCtTtTgTcTaTcCtCaTgAaAcGgGaAaTaCtAtGcTaTtTcCtCtTcTtAtAtTaCtGcTtTtTaCtTtGtTcAtTgGaTcCaTaGgAaTcCaTtTtGaTaAt---gGaGcAaTg------GaTaAtGgAaTaTcGgAgTtAaCcAtAtTaGcAaAgTgGcTaAcTcCcTcAaTaAaCtTtTtCcAgGaAaGtTcTaAt------TcTtCtAtAaAtTcAtAtGaAtTtCtCaCtAaTgCa------AtTtCtTcTgTaAgTtTaGcTaTtTtGgGtCtAtTcAtAgCaTaTaTcTtCtAtGgAtCcGcTtAtTcTtTtTtTcAgAaTtTgAaTtTtTtAaAtTcCcTtCtA---------AaAgGgAaTcCaAaAaAgAaCtTtTtGgAtCaAaTaAaAaAaA-CgAtAtAcAgCtGgTcAtAtAaTcGtGgTtAtAtAgAtGtTtTcTaTaCtAaGgTcTtTaTcCtGgGtAtAaGaAgAtTaGcCgAaCtAa-cGcAtTtTtTcGaTaAaGcTtAcTaCaCcCcGg-aGtAcGaAaCcAaGgAtAcTgAtAtCtTgGcAgCaTtCcGaGtAaCtCcTcAgCcCgGgGtTcCgGcTgAaGaAgCaGgGgCtGcAgTaGcTgCgGaAtCtTcTaCtGgTaCaTgGaCaAcTgTtTgGaCtGaTgGaCtTaCcAgTcTtGaTcGtTaCaAaGgAcGaTgCtAtCaCaTcGaGcCcGtTcCtGgGgAcGaGgGtAaCtAtAtCtGtTaTgTaGcTtAtCcAtTaGaCcTaTtTgAaGaGgGtTcTgTtAcTaAcAtGtTtAcTtCcAtTgTaGgTaAcGtAtTtGgTtTcAaAgCcCtAcGcGcTcTaCgTtTgGaGgAtCtAcGaAtTcCtCcTaCtTaTtCaAaAaCtTtCcAaGgTcCgCcTcAtGgTaTcCaAgTtGaAaGgGaTaAgTtGaAcAaGtAtGgCcGtCcTtTaTtGgGaTgTaCtAtTaAaCcAaAaTtGgGaTtAtCcGcAaAaAaTtAcGgTaGaGcTtGtTaTgAgTgTcTaCgCgGtGgAcTtGaTtTtAcCaAaGaTgAtGaAaAcGtAaAcTcAcAaCcAtTtAtGcGcTgGaGaGaCcGtTt
			TgTcTtTtGtGcTgAaGcAaTtTaTaAaTcAcAgGcCgAaAcCgGtGaAaTcAaGgGgCaTtAcTtGaAtGcGaCtGcAgGtAcAtGcGaAgAaAtGaTtAaGaGaGcTgTaTtTgCgAgGgAaTtAgGgGtTcCtAtTgTaAtGcAtGaCtAcTtAaCtGgAgGaTtCaCcGcAaAtAcTaCtTtGgCtCaTtAtTgCcGcGaCaAcGgCcTaCtTcTtCaCaTtCaCcGaGcAaTgCaTgCaGtTaTtGaTaGaCaGaAaAaTcAtGgTaTgCaTtTcCgTgTaTtAgCtAaAgCaTtGcGtAtGtCtGgGgGaGaTcAtAtCcAcGcCgGtAcAgTaGtAgGtAaGtTaGaAgGgGaAcGcGaAaTgAcTtTaGgTtTtGtTgAtTtAtTgCgCgAtGaTtTtAtTgAaAaAgAcCgTgCtCgCgGtAtCtTtTtCaCtCaGgAcTgGgTaTcCaTgCcAgGtGtTaTaCcGgTgGcTtCaGgGgGtAtTcAtGtTtGgCaTaTgCcAgCtCtGaCcGaAaTcTtTgGaGaCgAtTcCgTaTtAcAaTtTgGtGgAgGaAcTtTaGgAcAcCcTtGgGgGaAtGcAcCtGgTgCaGcAgCtAaTcGgGtGgCtTtAgAaGcCtGtGtAcAaGcTcGtAaCgAaGgGcGcGaTcTtGcTcGtGaAgGtAaTgAaAtTaTcCgAcAaGc-tTgCaAaT
		</sequence>
		<sequence>
			<taxon idref="Juncus_effusus_var._decipiens"/>
			T--ACAATTCAAGAA------AAAA-C-TTGGGCATATCG-TCAAATTATTGGCCCAG---TCGATGTCG-TTTTGCTCCGGGGAATT-GCCT-ATATTTATAACGCTTTGATAGTGAAGGATCGAGATACTATGGNTCAGGATGTTTATG-GACTTGTGAAGTACAACAATTATTAGGAAATAATCGAGTTAGAGCTGTATCTATGAGTGCTACAGATGGTCTAACGAGAGGAATGGAAGTGATTGATACAGAAGCTCCTCTCAGTGTTCCAGTTGGTGGAGCTACTCTCGGACGAATTTTCAATGTTCTTGGAGAGCCTATTGATAATTTAGGCCCGGTAGATACTAGTACAACACTTCCTATTCATAGATCTGCACCTGCTTTTATAGAATTAGATACAAAATTATCTATCTTTG-----AAACCGGTATTAAAGTGGTGGATCTTTTAGCTCCTTATCGCCGTGGAGGAAAAATTGGATTATTTGGGGGAGCTGGAGTAGGTAAAACAGTACTTATTATGGAATTGATCAACAATATTGCTAAAGCTCATGGGGGCGTATCCGTATTTGGTGGAGTAGGGGAACGTACTCGTGAAGGAAATGATCTCTATATGGAAATGAAACAATCCGGGGTGATTAATGAAAAAAAGATTTCAGAATCTAAAGTAGCTCTAGTCTATGGTCAAATGAATGAACCGCCGGGAGCTCGTATGAGAGTTGGTTTAACTGCCCTAACTATGGCAGAATATTTCCGGGATGTTAATAAACAAGATGTGCTTCTATTCATTGACAATATTTTTCGTTTCGTCCAAGCAGGATCAGAAGTATCCGCTTTATTAGGGAGAATGCCTTCCGCAGTGGGTTATCAACCTACTCTGAGTACAGAAATGGGTTCTTTGCAAGAAAGAATTACTTCTACTAAAAAGGGGGCTATAACTTCAATCCAAGCAGTTTACGTACCTGCGGATGATTTGACCGACCCCGCTCCTGCTACAACATTTGCACATTTAGATGCTACTACCGTACTATCAAGACCATTAGCTGCCAAGGGNATTTATCCAGCAGTAGANCCTTTAGATTCAACATCCACTATGTTACAACCTAATATTGTTGGCAAAGAACATTATGAAACTGCGCAAAGAGTTAAGCAAACTTCACAACGTTACAAGGAACTTCAAGATATTATAGCGGTTCTTGGATTAGATGAATTATCGGAAGAGGATCGTTTAACTGTAGCAAGAGC-----ACGAAAGATTGAGCGTTTCTTATCACAGCCNTTCTTCGTGGCAGAAATATTTACTGGTTCTCCAGGAAAATATGTTGATCTTGCAGAAACTATTAGGGGATTTCAACTGATTCTTTCCGGAGAATTAGATCGTTTGCCCGAACAAGCTTTTTATTTGGTGGGTAACATCGATGAAGCTACATGGAAAATTTCCAAGGA--TATCTAG-----AAAAATATGAATTTTGTCAACATCAATGTT------TATATCCGCTCCTTTTTCAGGAGTATATTTATGCACTGGC------TTATGATTATGATTTA---------------AATACTTGTCTTTTTTCT------GAATCTGTGGACGAATT-----GATTAGTT---------------------ATGATA------ATAAATATAGCTCAGTACTAGTCAAACGTTTAAT---TACTCGAATGTATCAACAGAATTATTTGATTAATTCAGT------TAATCATTCTAAGTTCAATT------CATTTATTGCG------AATAACCATTT------------CTTTTACTCCCA---TTTTTATTCTCAGATGA---TATCTGAGGGTTTTGGGATTAT------TTTAGAAATTCCGTTCTCGTTAGAA---TTTTTATCGTTTTCA---------AA-AA---GAAAAAAAAGACTCAAATTGCA------AAATTTACGATCTATCCATTCCATATTTTCTTTTTTAG
			AGGATAAATTATTGCATTTTCATTTTATGTCAGATATACTAATACCCTATCCTATTCATTTCGAAATCTTGATTCAAATTCTTCAATACTGGATCCAAGATATTTCTTTTTTGCATTTAGTGCGATTCTTTTTCTTCGAAT------ATTTG------AA---TTGGAATA---CTCTCATTACTTCG---AAAAAT------TGGG---TTTCTATTTTTTTAAAA------GAAAATCAAAGACTTTTTCGGTTCCTATATAATTCTTATGTATCTGAATATGAGTTTGTATTCCTTTTTCTTTCGACAAAATCTTCTTATTTACGATTCACATCTTTTGGAATCTTTCTTGAGCGAATTTATTTCTATGGAAAAATAAAACACT------TT---------------------AGAATAGTGTATGTTACTTC------TTTGCAGAGAACTCTGT------GGTTCTTCACAGATTCTTTCATACACTATGTTCGATATCAAGGTAAAGCAATTCTATCTTCAAGA------GGTACTTTTCTTTTGATGAAGAAATGGAAATCCTATCTTGTCTGTTTTTGGCAATATTATTTTCATTTTTGGTTTCAACCTA---------------ATAGAATTTTGATAAATCAATTCTTCAATTATTCATTCTATTTTTTTGGTTATCTTTTAAGTCTCAAAAAAAATCATTTGGTCGTAAGGGGTCAAATACTGGAAAATTCCGTATTAATAGATACAATGAATAAT------CAATTGGATACTATAGTCCCAGTTATTCCTCTCATTAGATCTTTGTCTATAGCTACATTTTGTACTGTATCGGGACATCCTATTAGTAAGCCAATCTGGGCGGATTTGTCAGATCGTGATATTCTTACCCGATTTGGTCGGATAAGTAGAAATCTTTTTCATTATTATAGTGGATCTTCTAAAAAGTGGGGTTTGTATCGAATAAAGTTTATACTTCGGCTTTCGTGTGCTAGAACTTTGGCTCGCAAACATAAAAGTACAGTCCGTACTTTTATGCAAAAATTAGGTGGAATG------TTCTTGGAAGAATTCTTTACGGAAGAAGAACAAGTTCTTTCGTTGGTCTT------CC--AAAAAATAAT------TCATTTTTCTTTACATAGATC------AAATA------GAGAACGTATTTGGTATTTAGATATTATCCGTATCAATGATCTGGTG--AATT--------------------------------------ATTTCGA-------------------------------------------------------------------------------------------------------------------------------------AACTATTAATAATGATTTTTCC--TTAGAGTTTGGATACTTAATTGATCCACTTACCTCAATTATGTTAATACTTATTAGTACTATTGGCATAACAATTCTTATTTATAGTGATAATTACATGTCTCATGATCAAGGATATTTAAGATTTTTTGTTTATTTGAACCTTTTTAATACTTCTATGTTAGGATTAATAACAAGTTCTAATTTAATACAAATTTATATTTTTTGGGAAGTTGTGGGAATGTGTTCTTATTTATTAATAGGTTTTTGGTTTACTCGACCACGTGCAGCAAGTGCTTGCCAAAAAGCTTTTGTA--------ACTAATCGTGTAGGAGATTTTGGTTTATTGTTAGGGATCTTAGGTTTTTATTGGATAACAGGTAGTTTTGAATTTCGAGATTTGTTTAAGATAACAAATAATTTCATTC------ATCAAAATGAAGTAAATTCTTTATCTATAATTTTCTGCACTTTTTTATTATTTGTCGGTGCAATTGCTAAATCTGCACAATTCCCCCTTCACATATGGTTACCTGATGCCATGGAAGGACCTACTCCCATTTCTGCTCTTA
			TACATGCTGCTACTATGGTAGCAGCAGGTATTTTTCTTATAGCTCGACTTTTTCCTCTTTTCTTAATTATACCTTATATAATGAATATTTTTTCTTTAATAGGTCTAATAACATTATTATTAGGAGCCACTTTGGCTCTTGCTCAAAAAGACATTAAAAGAAGCTTAGCCTACTCTACAATGTCCCAGTTGGGTTATATTATACTAGCTCTAGGAATAGGCTCATATCGAACTGCTTTATTCCATTTGATAACCCATGCTTATTCTAAGGCCTTATTGTTTTTAGGATCTGGATCTATTATTCATTCAATGGAACCCATTATTGGATATTTACCAGAAAAAAACCAAAATATGATTCTTATGGGTGGTTTAAAAAAATATATTCCAATTACAAGAATTACTTTTTTATTGGGTACACTCTCTCTTTGTGGTATTCCACCTCTTGCTTGTTTTTGGTCTAAAGATGAAATTCTTAATGATAGTTGGTTATATTCCCCAATTTTTGGAATAATAGTTTATTTCACAGCTGGACTCACCGCATTTTATATGTTTCGAGTATATTTACTTACGTTTGATGGATATTTACGTGTTCATTTTCAAAATTCTAGTAA---------TACTAGAAGTAATTCATTTGATTCAATATCTTTATGGGGTAAAAATA----CATTAGATAGAATAAATACTAATTTCACTTTATCAAA-------------AAT------AAAT------AATAAGGTC---------TC----CTTTTTTTC---AAAAGATA------------AGGA------------AAATAATAT------AAAAAATAGGATACACT------ACTTTTATAATTA------CTT------TGGAAATAAA-------TCCATCTCCATATATCCTCATGAATTGGAGAATACTATGCTATATCCTCTTCTTCTATTAGTACCATTTACTTTGTTTATTGGATTAATAGGAATTCATTTTGATAAA---AAAGGATTA------GAT---------------CTTGATATATTATCAAAATGGTTAACTTTATCATCAAATCTTATTGTTGAAAGTTCAAAT------TATTATATAAATTCATATGAATTTTTAAAAAATGCA-----------------------------------------------------------------------------------------------------------------------------------------------------------------------------------------------------------------ATACT-----------------------------------------------------------CTTATTATACTCCTG-AGTATGAAACCAAAGATACTGATATCCTAGCAGCATTCCGAGTAACTCCTCAACCCGGAGTTCCACCTGAAGAAGCAGGAGCTGCGGTAGCTGCCGAATCTTCTACTGGTACATGGACAACTGTTTGGACTGATGGACTTACGAGTCTTGATCGTTACAAAGGACGATGCTACCACATCGAACCCGTTGCTGGAGATGAAAATCAATTTATTGCTTATGTAGCTTATCCTTTAGACCTTTTTGAAGAAGGTTCTGTTACTAATATGTTTACTTCCATTGTAGGTAATGTATTTGGTTTCAAAGCCCTACGAGCTCTACGTTTGGAAGATCTGCGAATCCCCCCTGCTTATTCAAAAACTTTCCAAGGTCCGCCTCATGGGATCCAAGTTGAAAGAGATAAGTTGAATAATTATGGTCGTCCTCTATTGGGATGTACTATTAAACCAAAATTGGGATTATCTGCAAAGAACTATGGTAGAGCAGTTTATGAATGTTTACGTGGTGGACTTGATTTTACCAAAGATGATGAAAACGTAAATTCACAACCCTTTATGCGCTGGAGAGACCGTTT
			CTTATTTTGTGCCGAAGCAATTTTTAAAGCACAGGCTGAAACAGGTGAAATCAAAGGGCACTACTTGAATGCTACTGCAGGTACATGTGAAGAAATGATGAAAAGGGCCATATTTGCCAGAGAATTGGGAGTTCCTATCGTAATGCATGACTACTTAACTGGTGGATTCACCGCAAATACTAGTTTGGCTTTTTATTGTCGAGATAATGGTCTACTTCTTCACATCCACCGTGCAATGCATGCAGTTATTGATAGACAGAAAAATCATGGTATGCATTTTCGTGTACTAGCTAAAGCATTACGTATGTCTGGTGGAGATCATATTCACGCCGGTACAGTAGTAGGAAAACTGGAAGGGGAACGAGAGATAACTTTAGGTTTTGTTGATTTATTACGTGATGATTTTATTGAAAAAGATCGTAGCCGCGGTATCTTTTTCACTCAAGATTGGGTCTCCATGCCAGGTGTTATACCCGTGGCTTCAGGGGGTATTCATGTTTGGCATATGCCTGCTTTGACCGAAATTTTTGGGGATGATTCCGTACTCCAGTTTGGTGGAGGAACTCTAGGACACCCTTGGGGAAATGCACCTGGTGCAGTAGCTAATAGGGTGGCTTTAGAAGCATGTGTACAAGCTCGTAATGAAGGACGTGATCTTGCTCGTGAAGGTAACGAAATTATTCGTAAAGC-AGCCAAAT
		</sequence>
		<sequence>
			<taxon idref="Commelina_communis"/>
			TCCACACTTGAAGAA------AAAAACCTAGGGCGTATCGCTCAAATTATTGGCCCAGTACTAGATGTTGTTTTTCCTCCGGGCAAAATGCCTAAGATTTTTAATGCTTTAGTAGTTAAGAGTCGAGATACTGTCGGTCAGCAAATTAATGTTACTTGTGAGGTACAACAATTATTAGGAAATAATCGAGTTAGAGCTATAGCTATGAGTGCTACAGATGGACTGACAAGAGGAATGGAAGTGATTGACAGAGGAGTTCCTCTGAGTGTTCCAGTCGGCGGAGCTACTCTCGGGCGAATCTTCAACGTTCTTGGGGAACCCGTTGATGAATTAGGTCCTGTAGATACTCGCACAACATCTCCTATTCATAGATCCGCGCCCGCCTTTATACAGTTAGATACGAAATTATCTATTTTCG-----AAACGGGGATTAAAGTAGTGGATCTTTTAGCCCCTTATCGGCGCGGAGGAAAAATTGGACTGTTTGGGGGAGCCGGTGTAGGTAAAACAGTACTAATCATGGAATTAATCAACAACATTGCTAAAGCTCACGGGGGTGTATCCGTATTTGGCGGAGTAGGCGAACGTACTCGTGAAGGAAACGATCTCTACATGGAAATGAAGGAATCCGGCGTAATTAATGAAGAAAATCTTGCGGAATCCAAAGTTGCTTTAGTCTATGGTCAAATGAATGAACCGCCGGGAGCTCGTATGAGAGTTGGGTTGACTGCCCTAACCATGGCGGAATATTTCCGGGATGTTAATCAACAAGATGTACTTTTATTCATTGACAATATCTTTCGTTTCGTTCAAGCGGGATCGGAGGTATCTGCCTTATTGGGCAGAATGCCTTCCGCAGTAGGTTATCAACCTACCCTTAGTACAGAAATGGGTTCTTTGCAAGAAAGAATTACTTCTACCAAGGAGGGATCCATAACTTCCATCCAAGCAGTTTATGTACCTGCAGACGATTTGACAGATCCTGCCCCTGCCACGACATTTGCACATTTAGATGCGACTACCGTACTCTCAAGAGGATTAGCCGCTAAAGGCATTTATCCAGCAGTGGATCCTTTAGATTCAACGTCAACTATGTTACAACCCGGAATTGTTGGCGATAAACATTATGAAACTGCGCAAAGAGTTAAGCAAACTTTACAGCGTTACAAAGAGCTTCAAGACATTATAGCTATCCTTGGCTTAGACGAATTATCCGAAGAGGATCGCTTAACTGTAGCAAGAGC-----ACGAAAAATTGAGCGTTTCTTATCACAACCATTCTTTGTAGCAGAAGTCTTTACTGGTTCTCCAGGAAAGTATGTTGATCTTACGGAAACAATTAGGGGATTTCAACTGATCCTTTCCGGAGAATTAGACAGTCTTCCCGAGCAGGCCTTTTATTTGGTAGGTAACATAGATGAAGCTAC-TGAATGAAATGGAATGAAGGATTTAG-----AAAAGAATAGATCTTGTCAAGAGCACTTCC------TATATCCGCTTTTCTTTCACGAATATATTTATGTATTTGC------TCATGATCGTGGTTTA---------------AATAGTTTGAATTTTTAT------GAACCTGTAAA--AA------------GTT---------------------ATCATA------ATAAATATAGTTCAGTACTTGTGAAACGTTTTAT---TTTTCGAATGTATCAACAAAATTCTTTTTTTTATTGGTT------TAATGCTTTTAAGCGAAATC------CATTCGTTGGGAAAAACAATTACAATTT------------TTTTTATTCTCG---TTTTTTTTCTCAGATGA---TATCCGAGGGTTTTGCAGTTCT------TGTGGAAATTCCATTCTCATTGCAA---TTAGTATCTTCCCTC---------GA----------AGAAATACCAAAATATCA------AAATTTACGATCTATTCATTCAACATTTCCCTTTTTAG
			AGGATAAATTATCACATTTAAATTTTCTATCAGATATATTAATACCTTATCCCATCCATATAGAAATCCTGATTCAAATACTTCAATTTCGAATCCGGGAGGTTTCCTCTTTACATTTATTGCGGTTTTTTCTTTACGAAT------ATCTT------AATTATTGGAAAAG---TCTCATTACTTCG---AGAAAA------TCTA---TTTATGTTTTTTCAAAA------GAAAATAGAAGACTTTTTTTGTTTCTATATAATTCTTATGTATCTGAATGTGAGTTTGTATTAATGTTTTTTCGTAAACAATCCTCTTTTTTACGATTAACGTCTTACAGAACCCTTATTGAACGAATACATTTTTTTGGAAAAATAAAGCATC------TT------------------------GTAGTTTGTGAAAAGTC------TTTTGAACAAACTCTAT------GGGTCTTTAAAGACCCTTTCATGCATTATGTTCGATATCAAGGAAAAGCTATTCTAAGCTCAAGG------GGGACTCATTTTTTCATGAAGAAATGGAAAACCTACTTTGTAAATTTTTGGCAATATTATTTGCATTTTTGGTCCCAACCAT---------------GCAGGATTTATATAAACCAATTATCAAATTTTTCTTTCTACTTTTCAGGTTATCTTTCAAGTATACTAAAAAAACCCCTGGCGGTAAGGAATAAAATGCTAGATAATGGATTTCTAATGGATATTCTTACTAAA------AAATTCGATACTATAGTCCCAATTATTCCTCTTATTGGAGCTTTGTCTAAAGCTAAATTTTGTACAATATCTGGATATCCTCTTAGTAAGCCCATTTGGGCCGATTTATCCGATTATGATATTATCAATCGATTTGGTCGTATATCTAGAAATCTTTCTCATTATTATAGCGGATCCTCAAAAAAACAGAGTTTATCTAGAATAAAATATATACTTAGACTTTCGTGTGCTAGAACTTTGGCTCGTAAACATAAAAGTACGGTACGGACTTTTTTGCAAAAATTAAATTCGAGATCGGGATTTTTTGAGGAATTCTTTACAGAAGAAGAGCAAACTCTTTCTTTGACCTT------TC--CAAAAATAAG------TTTTTTTTCTTTATACGGACT------ACAGA---AAAGAGAGCGCATTTGGTATTTGGATATTTTTCATATCAATGATTTGTTA--AATAAGATT--TAAAATAGGATTGGGGCTTCTATTT------ATTCCAACAGCAACAAAAAATATTCGTCGTATATGGGCTTTTCCTAGTGTTTTACTCTTAAGTATGGCTATGGGATTTTCGTTAAATCTGTCTATTCAACAACTAAACAGGGGTTTTATCTATCAATATTTATGGTCTTGGATCATCAATAATGATTTTTCC--TTAGAGTTTGGATACTTGATTGATCCGCTAACTTCTATTATGTCAATACTAATTACTACTGTCGGAATCTTAGTTCTTATTTATAGTGACATTTATATGTCTTATGATCAGGGATATTTGAGATTTTTTGCTTATCTGAGTTTTTTCAATGCATCCATGTTGGGATTAGTTACCAGTTCCAATTTGATACAAGTTTATATTTTTTGGGAACTGGTGGGAATGTGTTCTTATTTATTAATAGGATTTTGGTTTACACGACCAATTGCGGCAAATGCTTGTCAAAAAGCTTTTGTA--------ACTAATCGTGTAGGGGATTTTGGGTTATTATTAGGAATCTTAGGTTTTTATTGGATAACGGGGAGCTTTGAATTTCGAGATTTATTCGAAATAACTAATAACTTAACCC------CTAATAATGGGGTAAATTCATTATTTGTTACTTTGTGTGCTTCGTTATTATTCATTGGCGCAGTTGCTAAGTCCGCACAATTCCCTCTTCATGTATGGTTACCTGATGCCATGGAAGGGCCTACTCCTATCTCGGCTCTTA
			TACACGCTGCTACAATGGTAGCGGCGGGAATTTTTCTTGTAGCTCGACTTCTACCTCTTTTCATAACTATACCTTACATAATGAATTTTATTTCTTTGATAGGTATAATAACAGTACCATTAGGAGCAACTTTAGCTCTTGCTCAAAGAGATATAAAAAGGAGTTTAGCCTATTCTACAATGTCTCAATTGGGTTATATTATGTTAGCTCTAGGTATAGGTTCTTATCGAGCTGCTTTATTCCATTTGATTACTCATGCTTATTCTAAAGCTTTGTTGTTTTTGGGATCCGGATCCATTATTCACTCAATGGAACCCCTTGTCGGCTATTCACCAGAAAAAAGTCAGAATATGGTTCTTATGGGTGGTTTAACAAGATATGTTCCAATTACAAGAATTACGTTTTTAATAGGTACACTTTCCATTTGTGGTATTCCGCCCTTTGCTTGTTTTTGGTCAAAAGATGAAATTCTTAATGATAGTTGGTTGTATTCCCCCATTTTCGCAACAATAGCGTGTTTCACGGCGGGACTAACAGCATTTTATATGTTTCGTGTGTATTTACTTACTTTTGATGGAAATTTGCGCCTTCATCTTAAAAATTACAGTAG---------CACTAAAAATAATTCATTGTATTCAATATCTCTATGGGGAAAAGAAG----TATCAAAGGTAGTCAATAAAAACTTTTTTTTCTCAAC-------------AAT------AAAA------AATAGAGTT---------------TTATTTTTG----------------------------------------AATAATCC------AAGAAAAAACATTCGAT------ACCTCAGTACTTA------CTTGATAAATGAAAAAAAA-------AACACTTCAATCTATCCTCACGAACCAAACAATACTATGCTATTTCCTCTGCTTATATTGGTATTATTTACTTTGTTCATTGGATTCATAGGAATTCATTTTGATCGA---GGAGACATA------GAT---------------TTTGATATATTATCGAAATGGTTAAGTCCATCAACAAACTTTTTTGATCAAAACTCAAAT------CATTCTGTAAATTCCTATGAATTTCTTATAAATGCA------ATTTTTTCAGTAAGTATATCTATTTTTGGGTTATTCATAGCATATATTTTTTACGGATCCATTTTTTCTTTTTTTCTGAATTTTGAATTAATCAATTTTTTTGTA---------AAAAGCGGTCCTAAAAGAATGATCTTAGACAAAATAAAAAACA-GAATATACAATTGGTCATATAATCGCGGTTACATAGATATTTTTTATACTCGGGTTTTTATTATGGGTATAAGAGGATTAACAAAAGTAA-CTCGGTTTTATGATAGATATTATTATACTCCTG-AGTACATAACCAAGGATACTGATATATTGGCAGCGTTCCGAGTAACTCCTCAACCAGGAGTTCCGCCTGAGGAAGCAGGGGCTGCGGTAGCTGCCGAATCTTCTACCGGTACATGGACAACTGTGTGGACTGATGGGCTTACCAGTCTTGATCGTTACAAAGGACGATGCTACCGCATCGAGCCCGTTACTGGGGAAGATAATCAATATATTGCTTATGTAGCTTATCCTTTAGACCTTTTTGAAGAAGGTTCTGTTACTAATATGTTTACTTCCATTGTAGGTAATGTATTTGGTTTCAAAGCCTTGCGAGCTCTACGTTTGGAGGATTTGCGAATTCCCGTTTCTTATACCAAAACTTTTCAGGGCCCACCTCACGGTATCCAAGTTGAAAGAGATAAGTTGAACAAGTATGGTCGTCCCCTATTGGGATGTACTATTAAACCAAAATTGGGATTATCCGCAAAGAACTATGGTAGAGCAGTTTACGAATGTCTGCGTGGTGGACTTGATTTTACCAAGGATGACGAAAATGTGAACTCACAACCATTTATGCGTTGGAGAGACCGTTT
			CTTATTTGTTGCCGAAGCTCTTTATAAAGCACAGGCCGAAACGGGTGAAATCAAAGGACATTACTTGAATGCTACTGCGGGTACATGTGAAGAAATGATTAAAAGGGCTCAGTGTGCTAGAGAATTAGGAGCTCCTATCGTAATGCACGACTACTTAACTGGGGGATTCACCGCAAATACTACCTTGGCTCATTATTGCCGTGACAACGGTCTGCTTCTTCACATTCACCGCGCAATGCATGCAGTTATTGATAGACAAAAAAATCATGGTATGCATTTTCGTGTACTAGCTAAAGCATTACGTATGTCTGGTGGAGATCATATCCACGCCGGTACAGTAGTAGGGAAACTGGAAGGAGAACGTGAGATGACTTTAGGTTTTGTTGATTTATTACGTGATGATTATATTAAACAAGACCGAAGCCGTGGTATTTTTTTCACTCAGGATTGGGTCTCTATGCCGGGTGTTATACCTGTCGCTTCGGGGGGTATTCATGTTTGGCATATGCCTGCCCTGACCGAAATTTTTGGGGATGATTCGGTATTACAGTTTGGTGGAGGAACTTTAGGACATCCTTGGGGAAATGCACCGGGTGCAGTAGCTAATAGGGTGGCTTTAGAAGCGTGTGTACAAGCTCGTAATGAAGGACGTAATCTTGCTCGTGAAGGTGCTGAAATTATCCGTGAAGC-TTGCAAAT
		</sequence>
		<sequence>
			<taxon idref="Apostasia_wallichii"/>
			TCCACACTTGAAGAA------AAAAACCGAGGGCGTATCGCTCAAATTATTGGCCCAGTGCTGGATGTAACTTTTCCACCGGGAAAGATGCCTAATATTTATAATGCTTTGGTAATTCAGGGTCAAGATAGTATCGGCCAACAAATTAATGTAACTTGTGAGGTACAACAATTATTAGGAAATAATCGAGTTAGAGCTGTAGCTATGAGTGCCACAGATGGTCTGATGAGAGGAATGGAGGTGATTGACACGGGAGCTCCTCTAAGTGTTCCAGTCGGCGGGACTACTCTTGGACGAATTTTCAATGTTCTTGGAGAACCTGTTGATAATTTAGGTCCTGTCGATACTCGAACAACATCTCCTATTCATAGATCTGCACCCACCTTCATACAGTTAGATACGAAATTATCAATCTTTG-----AAACAGGGATTAAAGTGGTAGATCTTTTAGCCCCCTATCGCCGCGGAGGAAAAATTGGACTTTTTGGGGGGGCAGGAGTGGGTAAAACGGTACTCATCATGGAATTGATCAACAACATTGCCAAAGCTCATGGGGGAGTATCCGTATTTGGTGGAGTAGGTGAACGTACTCGTGAAGGAAATGATCTTTACCTGGAAATGAAAGAATCCGGAGTGATTAATGAAAAGAATCTTGCGGAGTCCAAAGTGGCTCTAGTCTATGGTCAAATGAATGAACCGCCGGGAGCTCGTATGAGAGTTGGCTTAACTGCCCTAACCATGGCGGAATATTTCCGGGATGTTAATGAGCAAGACGTACTTCTATTCATAGACAATATCTTTCGTTTCGTTCAAGCAGGGTCAGAAGTATCCGCCTTATTGGGTAGAATGCCTTCTGCAGTGGGTTATCAACCTACCCTTAGTACAGAAATGGGTTCTTTGCAAGAAAGAATTACTTCTACCAAAGAAGGATCTATAACATCGATTCAAGCAGTTTATGTACCCGCAGATGATTTGACGGACCCTGCTCCTGCCACGACATTTGCACATTTAGATGCTACTACTGTATTATCAAGAGGATTAGCTGCTAAAGGTATTTATCCAGCAGTAGATCCCTTAGATTCAACGTCAACTATGTTACAACCTCGGATCGTTGGCGAAGAACATTATGAAACTGCGCAAAGAGTTAAGCAAACTTCACAACGTTACAAAGAACTTCAGGACATTATAGCTATCCTTGGGTTGGACGAATTATCCGAAGAAGATCGTTTAACTGTAGCAAGAGC-----ACGAAAGATTGAGCGTTTCTTATCACAACCTTTCTTTGTGGCAGAAGTCTTTACTGGTTCTCCAGGTAAATATGTTGGTCTCGCAGAAACAATTAGGGGGTTTCAACTCATCCTTTCCGGAGAATTAGACGGTCTTCCAGAACAGGCCTTTTATTTGGTGGGTAACATTGATGAAGCTACATGGAAGAATTAGAAGGA--TATTTAGATTGAAAAAAGATAGATTTTGGCAACAAAACTTCC------TATATCCGCTACTCCTTCAAGAGTATATTTATTCACTTGT------TCATGATCATAGTCTT------------------------CTTTTTTAC------GAACCTGTTGA--AATT------TGTGGTT---------------------ATGACA------ATAAATCTAGTTTAGTACTTGTGAAACGTTTAAT---TACTCGAATGTATCAACAGAATTCTTTGATTTCTTCGGT------TAATGATTCTAACCAAAATG------GATTTTGTGGT------CACAAGAATTC------------TTTTTCTTCTAA---TTTTGCTTTTCAAATGG---CATCAGAAGGTTTTGGAGTCAT------TCTGGAAATTCCATTCTCGTCGCGA---TTAGTTTCTTTCCCT---------GA-AG---AAATAAAAATACCAAAATCTCT------GAATTTACGATCTATTCATTCAATATTTCCTTTTTTAG
			AGGACAAATTCTTACATTTAAATTATGTATTAGGTATACTAATACCCCATCCCATCCATCTGGGAATCTTGGTTCAAATCCTTCAATGCTGGATCAAAGATGCTCCTTCTTTGCATTTATTGTTAAAATTTTTTCACGAAT------ATTAT------AA---TTCGAATAGTCTTTTTACTTC-------AAAAAA---------------------------AAA------GAAGAT---------TTTGGCTTCTTATATAATTCTTATATATGTGAATGCGAATTTCTTTTACTATTTCTTCGTAAACAGTCTTCCTACTTACGATCAACATCTTCTGGAGTTTTTCTTGAACGAATGCATTTCTATGGAAAAATAGAGTATC------TT------------------------GTAGTATGTTGTAATTC------TCTTCAAAGGATCCCAT------GCTTCTTCAAAAATCTTTTCATGCATTATGTTCGATATCAAGGAAAAGGAATTCTGGCTTCAAAG------GGTACTTTTTTTCTGATGAAAAAATGGAAATATCATCTTGTAAATTTTTGGCAATCTTATTTTCGCTTTTGGTCTCAACCAT---------------ATAGGATACATATAAAACAATTATTCAACTATTCCTTTTCTTTTATGGGGTATTTTTCAAGTGTACTAAGATATTCTTTGGTAGTAAGAAATCAAATGCTAGAGAATTCATTTCTCATGGATATTCTGACTAAG------AAATTAGATACCATAGTTCCAGTTGTTTCTCTTATTGGATCAATGTCGAAAGCCCAATTTTGTACTGTATTGGGTCATCCTATTAGTAAACCGATTTGGACTGATTTTTCAGATTCTGATATTCTTGATCGATTTTGTAGAATATGTAAAAATCTTTGTCGTTTTTACAGTGGATCCTCAAAAAAACATGTTTTGTATCATATAAAATATATACTTCGACTTTCGTGTGCTAGAACTTTAGCCCGTAAACATAAAAGTACAGTACGTACTTTGATGCGAAGATTAGGTTCGGGA------TTCTTAGAAAAATTCTTTATGGAAGAAGAACAAGTTCTTTCTTTAATCTT------CC--TCCAAAAAAT------CTCTTTTTCTTTACGTGGATT------ACATA------GAAAACGTATTTGGTATTTGGACATTATCTGTATTAATGATCTGGTG--GATC-ATTC--ATG------------------------------------------------------------------------------------------------------------------------------------------------------------------------------------------------------------------------------------------------------------------------------------------------------------------------------------------------------------------------------------------------------------------------------------------------------------------------------------------------------------------------------------------------------------------------------------------------------------------------------------------------------------------------------------------------------------------------------------------------------------------------------
			--------------------------------------------------------------------------------------------------------------------------------------------------------------------------------------------------------------------------------------------------------------------------------------------------------------------------------------------------------------------------------------------------------------------------------------------------------------------------------------------------------------------------------------------------------------------------------------------GATGGGTATTTGCGTGTTCATTTTCAGGATTATACTAATTTTAGTAGTGCAAAAAATAGCTCGTTTTATTCAATATCTCTATGGGGAAGGGGGA----CACTAAAGAAAATCAATAGGAATTTTATTTTA------------------AAT-----AAAATG-----AATAAGGTT---------TG----CTTTTTTTC---AAAAGATATAC---------TTCA------AATTAACAAAAATGT------AAGAAGTAAGATACGAG------ACTTTAGTACTCA------CTA------TAAGAAAAAA-------TATACTTATATTTATCCTCACGAATCGAACAATACTATGTTATTTTCTTTACTTGTATTAGGACTATTTACTTTGTTTGTTGGATCAATAGGAATTTCATTTAATGTA---GGGGAAATA------GAT---------------TTTGATATATTATCAAAATGGTTAACTCCATCGACAATTCTTTTTTATCAAAATTCTAAT------TCTTCTGAAGATTGGTATGTATTTTTTTCAAATGTT------GTTTTCTCAGTAAGTATAGCTCTTTTCGGACTATTGATAGCATTTATTTCTTATGGATCTGTTTATTCCTCTTTCCAAAATTTGGACTTAATTAATTCATTTTTC---------AAAGGAGTTTCTAAAAGAGTTTTTTTGGATAAAATCAAAAATG-TGATATACAATTGGTCATATAATCGTGGTTATATAGATATTTTTTATACTAGGATTTTTACAAAGAGTATAAGAGGATTAGTCGACATAA-CTCAGTTTTTTGATAAATCTTATTATACTCCTG-ACTACGAAACCAAAGATACTGATATCTTGGCAGCATTCCGAGTAACTCCTCAACCTGGAGTTCCGCCTGAGGAAGCAGGGGCAGCGGTAGCTGCTGAATCTTCTACTGGTACATGGACAACTGTGTGGACTGATGGACTTACCAGTCTTGATCGTTACAAAGGACGATGCTACCACATCGAACCCGTTGTTGGAGAGGAAAATCAATATATTGCTTATGTAGCTTATCCTTTAGACCTTTTTGAAGAAGGTTCTGTTACTAACATGTTTACTTCCATTGTGGGTAATGTATTTGGTTTCAAAGCCCTGCGAGCTCTACGTCTGGAGGATCTGCGAATTCCCCCTTCTTATTCCAAAACTTTTCAAGGCCCGCCTCATGGCATCCAAGTTGAAAGAGATAAATTGAACAAGTATGGTCGTCCTCTATTGGGATGTACTATTAAACCTAAATTGGGATTATCCGCAAAGAACTACGGTAGAGCGGTTTATGAATGTCTACGCGGTGGACTTGATTTTACCAAGGATGATGAAAACGTGAACTCACAACCATTTATGCGTTGGAGAGACCGTTT
			CTTATTTTGTGCCGAAGCACTTTATAAAGCGCAGGCCGAAACAGGTGAAATCAAAGGGCATTACTTGAATGCTACTGCGGGTACATGTGAAGAAATGATCAAAAGGGCTGTATTTGCCAGAGAATTGGGAGTTCCTATCGTAATGCATGACTACTTAACAGGGGGATTCACTGCAAATACTAGCTTGGCTCATTATTGCCGAGATAACGGCCTACTTCTTCACATCCATCGTGCAATGCATGCAGTTATTGATAGACAGAAGAATCATGGTATGCATTTTCGTGTACTAGCTAAAGCATTACGTATGTCTGGTGGAGATCATATTCACGCTGGTACAGTAGTAGGTAAACTGGAAGGGGAACGTGAGATGACTTTGGGTTTTGTTGATTTATTACGTGATGATTTTATTGAAAAAGACCGAAGTCGCGGTATCTTTTTTACTCAAGATTGGGTCTCTATGCCAGGTGTTATACCCGTGGCTTCAGGGGGTATTCATGTTTGGCATATGCCTGCCCTGACCGAAATCTTTGGGGATGATTCCGTACTACAGTTCGGCGGAGGAACTTTAGGACACCCTTGGGGAAATGCACCCGGTGCAGTAGCTAATCGGGTGGCTTTAGAAGCGTGTGTACAAGCTCGTAATGAAGGACGTGATCTTGCTCGTGAGGGTAATGAAATTATCCGTGAAGC-TAGCAAAT
		</sequence>
		<sequence>
			<taxon idref="Orchis"/>
			TCTACACTTGAAGAA------CAAAACCTAGGGCGTATCGCTCAAATTATTGGCCCAGTACTGGATGTTATTTTTCCACCGGGCAAGATGCCTAATATTTATAATGCTTTGATAATTAAGAGTCGAGATACTGTCGGCCAGCAAATTAATGTAACTTGTGAGGTACAACAATTATTAGGAAATAATCGAGTTAGAGCTGTAGCTATGAGTGCTACAGACGGTCTGATGAGAGGAATGAAAGTGATTGACACGGGAGCTCCTCTAAGTGTTCCAGTCGGCGGAGCTACTCTCGGACGAATTTTCAATGTTCTTGGAGAGCCTGTTGATAATTTAGGTCCTGTCGATATTCGCACAACATCTCCCATTCATAGATCTGCACCTGCCTTCATACAGTTAGATACAACATTATCAATCTTTG-----AAACAGGGATTAAAGTGGTGGATCTTTTAGCCCCCTATCGCCGGGGAGGAAAAATTGGACTATTTGGGGGAGCTGGAGTGGGTAAAACAGTACTCATCATGGAATTGATCAACAACATTGCCAAAGCTCATGGAGGCGTATCCGTATTTGGTGGAGTAGGTGAACGTACTCGTGAAGGAAATGATCTCTACATGGAAATGAAAGAATCCGGGGTGATTAATGAGAAAAATATTGCAGAATCCAAAGTCGCTCTAGTCTATGGTCAAATGAATGAACCGCCAGGGGCTCGTATGAGAGTTGGCTTGACTGCCCTAACCATGGCGGAATATTTCCGGGATGTTAATGAGCAAGACGTACTTCTATTCATCGACAATATATTTCGTTTCGTTCAAGCAGGGTCCGAAGTATCTGCCTTATTAGGTAGAATGCCTTCTGCAGTGGGTTACCAACCTACCCTTAGTACGGAAATGGGTTCTTTGCAAGAAAGAATTACTTCTACCAAAGAAGGATCTATAACATCGATCCAAGCAGTTTATGTACCTGCGGATGATTTGACCGACCCTGCTCCTGCCACAACATTCGCACATTTAGATGCTACTACCGTATTATCAAGAGGATTAGCTGCCAAAGGTATTTATCCAGCAGTAGATCCCTTGGATTCAACGTCAACTATGTTACAACCTCGAATCGTTGGCGAGGAACATTATGGAACTGCGCAAATGGTTAAGCAAACTTCACAACGTTACAAAGAACTTCAGGACATTATAGCTATCCTTGGGTTGGACGAATTATCCGAAGAAGATCGTTTAACCGTAGCAAGAGC-----ACGAAAGATTGAGCGTTTCTTATCACAACCCTTCTTTGTTGCAGAAGTATTTACCGGTTCTCCAGGGAAATATGTTGATCTCGCAGAAACAATTCGGGGGTTTCAATTCATCCTTTCCGGAGAATTAGATGGTCTTCCCGAGCAAGCCTTTTATTTGGTGGGTAACATCGATGAAGCTAC--GACAGGATTATAAGGA--TATTGAGATTGAAAAAAGATACATTTCGGCAACAAAACTTCC------TATATCCGCTACTCCTTCAGGAGTATATTTACTCACTTGC------TCATGATCATAGCTTC---------------AATAGTTTTATTTATTAC------GAACCTGTGGA--AATT------CTTGGTT---------------------ATGACA------ATAAATATAGTTTAGTACTTGTGAAACGTTTAAT---TACTCGAATATATCAACAGAAACCTTTTTTTTATTCGGT------AAATGATTCTAACCAAAATC------TATTTTGGGGG------CATAAGAATTA------------TTTTTCTTCTCA---TTTTTCTTATCAAATAT---TATCAGAAGGTTTTGGAATCAT------TCTGGAAATTCCATTCTCGTCGCGA---TTAGTATCTTCCTTT---------GA-AG---AAAAAAAAATACCAAAATCTCA------GAATTTACGATCTATTCATTCAATCTTTCCTTTTTTAG
			AAGATAAATTCTCACATTTAAATTTTGTGTCAGATCTACTAATACCCCATCCCATACATATGGAAATCTTAGTTCAAATCCTTCAATGCTGGATCAAAGATGTTCCTTCTTTGCATTTGTTGCGATTGATTTTCCACGAAT------ATCAT------AA---TTTCAATAG---TGTCATTACTTCA---AAGAAA------GACA---TTTACGTCTTTTCAAAA------CGAAATAAAAGATTTTTTTGGTTCTTACATAATTCTTATGTATATGAATGCGAATATATATTCCTATTTCTTCGTAAAAAGTCTTCTTATTTACGATCAACATCTTTTGAAGTCTTTCTTGAGCGAACACATTTCTATGGAAAAATAGAATATT------TT---------------------AGAGTAATGTATTGTAATTC------TTTTCAGAGGATTCTAT------GGTTCCTCAAAGAACCTTTCATACATTATGTTCGATATCAAGGAAAAGCAATTCTGGCTTCAAAG------GGAACTCTAATTCTGATGAAGAAATGGAAATTTCATCTTGTTCATTTTTGGCAATTTTATTTTCATTTTTGGTCTCAACCTT---------------ATAGGATCTATATAAAGGAATTACCCAACTATTCCTTCTCTTTTCTGGGGTATTTTTTAAGTGTACTAAAAAAGACTTTGGTAATAAGAAATCAAATGCTGGAGAATTCATTTTTAATAAATACTCTGACTAAT------AAATTAGATACAATAGCCCCAGCTATTTCTCTTATTGAAGCATTGTCAAAAGCTCAATTTTGTACTGTATTGGGCCATCCCATTAGTAAACCAATCTGGACCGATTTATCGGATTCTGATATTCTTGATCGATTTTGTCGGATATGTAGAAATATTTGTCGTTATCACAGTGGATCCTCAAAAAAACAGGTTTTGTATCGTATAAAGTATATACTTCGACTTTCGTGTGCTAGAACTTTAGCTCGTAAACATAAAAGTACAGTACGCACTTTTATACGAAGATTAGGTTCGGGA------TTCTTAGAAGAATTTTTTATGGAAGAAGAACAAGCTCTTTCTTTCATTTT------CCTCCAAAAAAGAC--------CTTTTTCTTTGTACGGTTT------ACGTA------GAGAACGTATTTGGTATTTGGACATTATCCGTATGAATGATCTGGTG--GATC-ATTA--ATGAATAGGATTTGGACCTCTACTT------ATTCTGACAGCAACAAAAGATATTCGTCGTATGTGGGCTTTCCCAAGTGTTTTACTGCTAAGTATAGCTATGTGGTTTTCAGCCAATTT-TATATTCAGCAAATAAATGGAAGTTTGACCTATCAATGTCTATGGTCTTGCACCATCAATAATGATTTTTTA--TTAGAGTTCGGATACTTGATCGATCCACTTACTTCTATTATGTCAATGCTAATTACTACTGTTGGAATCTTGGTT-TTATTTATAGAGACAATTATATGTCTCACGACCAAGGATATTTAAGATTTTTTGCTCATATGAGTTTTTTTAATGCTTCAATGTTGGGATTAGTTACTAGTTCCAACTTGGTACAAATTTATATTTTTTGGGAACTCGTGGGAATGTGTTCGTATTTCTTGATAGGTTTTTGGTTCACACGACCCNTTGCNNCGAGTGCTTGTCAAAAAGCTTTTGTATCTAATCGACTAATCGTATAGGAGATTTTGGTTTCTTATTCTGAACCTTAGGATTTTATTGGATAACTGGTAGTTTCGAATTTCGGGATTTCTTCCAGC---CTGATACCTTGATCC---------------GGGTCAATTCTTTCTTTGCTACTTTATGTGCCTTTTTCTTCTTTGTAGGTGCAATTGCTAAATCCGCACAATTCCCCCTTCACGTATGGTTACCTGATGCCATGGAAGGTCCCACTCCTATTT-AGCTCTTA
			TACACGCTGCTACTATGGTAGCAGCAGGTCTTTTTCTTGTAGCTCGGCTTCTTCCTCTTTTCATAGTTCTACCTTACATAATGAATCTCATTTGTTTAGTAGGTATAAGAACAGTACTTTTAGGAGCTACTTTGGCTCTTGCCCAAAGATACATTAAAAGAAGTTTAGCTTCTTCTACAATGTCTCAATTGGGTTAGATTATGTTAGCTTTAGGTATAGGTTCTTATCGAGCTGCTTTATTCCATTTGATCACCCATGCCTCTTCTAAAGCTTTCTTGTTTTTGGGATCCGG---------------------------------------------------------------------------------------------------------------------AGGTACACTTTCTCTTTGTGGTATTCCGCCTCTTGCTTGTTTTTGGTCTAAAGATTCAATTCTTCACGATAGTTGGTTGTACTCACCCATTTTCGCACTAATAGCTTGGTTCACAGCAGGATTAACCGCGTTTTATATGTTTCGGATGTACTTACTGACCTTTGATGGGTATTTGCGCATTTCTTTTCAAGATTCTAGTAGTTTGAGTAGTACAAAAAAGAGCTCGTTTTATTCAATATCTCTATGGGGAAAGGGGA----CACTGAAGG---------GGAATTTCCTTTTTTCAAA-------------AAT------GAAG----------AGTTT---------TG----GTTTTTTTC---AAAAGATCTAT---------CTAA------AATTGACAAGAATGT------CATAAGTAAGATACGAG------ACTTTAGTA---------------------------------------------------------------------------------------------------------------------------------------------------------------------------------------------------------------------------------------------------------------------------------------------------------------------------------------------------------------------------------------------------------------------------------------------------------------------------------------------------------------------------------------------------------------------------CTTATTATACTCCTG-ACTACGAAACCAAAGATACTGATATCTTGGCAGCATTCCGAGTAACTCCTCAACCGGGAGTTCCGCCTGAAGAAGCAGGCGCTGCGGTAGCAGCCGAATCTTCTACTGGTACATGGACAACTGTGTGGACTGATGGACTTACCAGTCTCGATCGTTACAAAGGACGATGCTACCACATCGAGGCTGTTGTTGGGGAGGAAAATCAATATATTGCTTATGTAGCTTATCCTTTAGACCTTTTTGAAGAAGGTTCTGTTACTAACATGTTTACTTCCATTGTGGGTAATGTTTTTGGTTTCAAAGCTCTGCGAGCTCTACGTCTGGAAGATCTGCGAATTCCCCCTGCTTATTCCAAAACTTTCCAAGGTCCGCCTCATGGCATCCAAGTTGAAAGAGATAAATTGAACAAGTACGGTCGTCCCCTATTGGGATGTACTATTAAACCAAAATTGGGATTATCCGCAAAAAACTACGGTAGAGCGGTTTATGAATGTCTACGGGGTGGACTTGATTTTACTAAGGATGATGAAAACGTGAACTCACAACCATTTATGCGTTGGAGAGATCGTTT
			CTTATTTTGTGCCGAATCAATTTATAAATCGCAAGCTGAAACGGGTGAAATCAAAGGGCATTACTTGAATGCAACTGCGGGTACATGCGAAGAAATGATCAAAAGAGCGGTATTTGCCAGAGAATTGGGAGTTCCTATCGTAATGCATGACTACTTAACCGGGGGCTTCACCGCAAATACTAGCTTGGCTCATTATTGCCGCGATAACGGTCTACTTCTTCACATCCATCGCGCAATGCATGCAGTTATTGATAGACAGAAAAATCATGGTATGCATTTTCGTGTACTAGCTAAAGCATTACGTATGTCTGGTGGAGATCATATTCACGCTGGTACAGTAGTAGGTAAACTGGAGGGGGAACGTGAGATGACTTTGGGTTTTGTTGATTTATTACGTGATGATTTTATTGAAAAAGATCGAAGTCGCGGTATTTTTTTCACTCAAGACTGGGTCTCTATGCCAGGTGTTCTGCCCGTGGCTTCAGGGGGTATTCATGTTTGGCATATGCCTGCCCTAACCGAAATCTTTGGGGATGATTCTGTACTACAGTTC--------------------------------------------------------------------------------------------------------------------------------------------------
		</sequence>
		<sequence>
			<taxon idref="Calanthe_discolor"/>
			TCCACACTTGACGAA------AAAAACCTAGGTCGTATCGCTCAAATTATTGGCCCAGTACTTGATGTCGTTTTTCCCCCAGGCAAGATGCCTAATATTTATAACGCTTTGGTAGTTAAAGGTCGAGATACCGTCGGTCAGCAAATTAATGTGACTTGTGAAGTACAACAATTATTAGGAAATAATCGAGTTAGAGCTGTAGCTATGAGTGCTACAGATGGTCTGACGAGAGGAATGGAAGTAATTAACACGGGAGCTCCTCTAAGTGTTCCAGTCGGCGGAGCTACTCTCGGACGAATTTTTAATGTTCTTGGGGAGCCTGTTGATAATTTAGGTCCTGTAGATACTCGTACAACATCTCCTATTCATAGATCTGCGCCTGCCTTTATACAGTTGGATACAAAATTATCAATCTTTG-----AAACGGGGATTAAAGTGGTAGATCTTTTAGCTCCTTATCGCCGTGGAGGAAAAATCGGACTATTTGGGGGAGCTGGCGTGGGTAAAACAGTACTTATCATGGAATTGATCAACAACATTGCCAAAGCTCATGGAGGCGTATCCGTATTTGGCGGAGTAGGCGAACGTACTCGTGAAGGAAATGATCTCTACATGGAAATGAAAGAATCGGGGGTGATTAATGAAAAAAATATTGCAGAATCAAAAGTAGCTCTAGTCTATGGTCAAATGAATGAACCGCCGGGAGCTCGTATGAGAGTTGGTTTGACTGCCCTAACCATGGCGGAATATTTCCGGGATGTTAATGAACAAGACGTACTTCTATTCATCGACAATATCTTTCGTTTCGTCCAAGCAGGGTCAGAAGTATCCGCCTTATTAGGGAGAATGCCTTCCGCAGTGGGTTATCAACCTACCCTTAGTACAGAAATGGGTTCTTTGCAAGAAAGAATTACTTCCACCAAAGAGGGATCTATAACTTCGATCCAAGCAGTTTATGTACCTGCGGATGATTTGACCGACCCCGCTCCTGCCACGACATTTGCACATTTAGATGCTACTACCGTACTATCAAGAGGATTAGCTGCCAAAGGTATTTATCCAGCAGTAGATCCTTTAGATTCAACGTCAACTATGTTACAACCTCGGATCGTTGGCGAGGAACATTATGAAACTGCGCAAAGAGTTAAGCAAACTTCACAACGTTACAAAGAACTTCAGGACATTATAGCTATCCTTGGATTGGACGAATTATCCGAAGAAGATCGTTTAACTGTAGCAAGAGC-----ACGAAAAATTGAGCGTTTCTTATCACAACCTTTCTTCGTGGCAGAAGTCTTTACCGGTTCTCCAGGGAAATATGTTGGTCTCGCAGAAACAATTAGGGGGTTTCAACTGATCCTTTCCGGAGAATTAGACGGTCTTCCCGAGCAGGCCTTTTATTTGGTGGGTAACATCGACGAAGCTACATGGCAGAATTACAAGGA--TATTTAGATTGAAAAAAGATAGATTTCGGCAACAAAACTTCC------TATATCCACTACTCCTTCAGGAGTATATTTACTCACTTGC------TCATTATCATAGCTTT---------------AATAGTTTTATTTTTTAC------GAACCTGTGGA--AATT------ATTGGTT---------------------ATGACA------ATAAATCTAGTTTAGTACTTGTGAAACGTTTAAT---TACTCGAATGTATCAACAGAAATCTTTGATTTCTTCGGT------GAATGATTCTAACCAAAAGGAAAATGGTTTTTGGGGG------CACAAGAATTC------------TTTTTCTTCTCA---TTTTTATTCTCAAATGG---TATCAGAAGGTTTTGGAGTCAT------TCTGGAAATTCCATTCTCGTCGCGA---TTAGTATCTTCCCTT---------GA-AG---AAAAAAGAATACCAAAATCTCA------TAATTTACGATCTATTCATTCAATATTTCCCTTTTTAG
			AGGATAAATTATCACATTTAAATTATGTATCAGATCTACTAATACCCCACCCCATCCATCTGGAAATCTTGGTTCAAATCCTTCAATGCTGGATCAAAGATGTTCCTTCTTTGCATTTATTACGATTGTTTTTCCACGAAT------ATCAT------AA---TTTGAATAG---TATCATTACTTCA---AAGAAA------TCCA---TTTACGTCTTTTCAAAA------AGAACGAAAAGATTCTTTTGGTTCCTACATAATTCTTATGTATATGAATACGAATATCTATTCCTGTTTCTTCGTAAACAGTCTTCTTATTTACGATCAATATCTTCTGGAGTCTTTCTTGAGCGAACACATTTCTATGGGAAAATAGAATATC------TT---------------------ATAGTCGTGTGTTGTAATTT------TTTTCAGAGGATCCTAT------GGTTCCTCAAAGATACTTTCATACATTATGTTCGATATCAAGGAAAAGCTATTCTGGCTTCAAAA------GGAACTTTTTTTCTGATGAAAAAATGGAAATTTTATCTTGTAAATTTTTGGGAATCTTATTTTCACTTTTGGTTTCAACCTT---------------ATAGGATCCATATAAAAAAATTACCCAACTATTCCTTCTCTTTTCTGGGGTATTTTTCAAGTGTACTAAAAAATACTTTGGTAGTAAGAAATCAAATGCTAGAGAATTCATTTCTAATAAATACTCTGACTAAT------AAATTAGATACCATAGCCCCAGTTATTTCTCTTATTGGATCATTGTCGAAAGCTCAATTTTGTACTGTATTGGGTCATCCTATTAGTAAACCGATCTGGACCGATTTATCGGATTCTGATATTCTTGATCGATTTTGTCGGATATCTAGAAATCTTTGTCATTATCACAGCGGATCCTCAAAGAAACAGGTTTTGTATCGTATAAAATATATACTTCGACTTTCGTGTGCTAGAACTTTGGCTCGTAAACATAAAAGTACAGTACGCACTTTTATGCAAAGATTAGGTTCGGGA------TTTTTAGAAGAATTTTTTTTGGAAGAAGAACAATCTCTTTCTTTAATCTT------CC--TCCAAAAAAT------CCCCTTTATTTTACACGGATT------ACATA------GAGAACGTATTTGGTATTTGGACATTATCCGTATCAATGATCTGGTG--GATC-ATTC--ATG------ATTTGGACTTCTGCTT------ATTCCGACAGCAACAAAAAATATTCGTCGTATGTGGGCTTTTCCGAGTGTTTTGATGCTAAGTATAGCTATGGCATTTTCGGCCAATCTATCTATTCAGCAAATAAATGGAAATTTTATCTATCAATATCTATGGTCTTGGACTGTCAATAATGATTTTTCT--TTAGAATTCGGACATTTGATCGATCCACTTACTTCTATTATGTCAATATTAATTACTACTGTTGGAATCATGGTTCTTATTTATAGTGACAATTATATGTCTCACGATCAAGGATATTTGAGATTTTTTGCCTATATGAGTTTTTTCAATAGTTCTATGTTAGGATTAGTTACTAGTTCCAATTTGATACAAATTTATATTTTTTGGGAACTTGTAGGCATGTGTTCCTATTTATTAATAGGTTTTTGGTTCACACGACCGAGTGCGGCAAGTGCTTGCCAAAAAGCTTTTGTA--------ACCAATCGTATAGGGGATTTTGGTTTATTATTAGGAATTTTAGGACTTTATTGGATAACTGGTAGTTTAGAATTTCGGGATTTGTTCGAAATAGTTAATAACTTGGTTC------ATCATAATGGAGTAAATCCCTTATTTGCTACTCTGTGTGCTTCTTTTTTATTCGTTGGTGCAGTTGCTAAATCCGCACAATTCCCCCTTCACATATGGTTACCTGATGCTATGGAAGGACCCACTCCCATTTCTGCTCTTA
			TACATGCTGCTACTATGGTAGCAGCGGGAATTTTTCTTGTAGCTCGGCTTCTTCCTCTTTTCATAGTTATACCTTCCATAATGAATATCATTTCTTCAATAGGCGTAATAACAGTACTATTAGGAGCTACTTTGGCTCTTGCTCAAAGAGACATTAAAAGAAGTTTAGCTTACTCGACAATGTCTCAATTGGGTTATATTATGTTAGCTCTGGGTATAGGTTCTTATCGAGCCGCTTTATTCCATTTGATCACTCATGCCTATTCGAAAGCTTTATTGTTTTTGGGATCTGGATCAATTATTCATTCAATGGAACCCATTGTTGGATATTCACCAGATAAAAGTCAAAATATGGTTCTTATGGGTGGTTTAACAAAATATGTTCCAATTACAAGAATTACCTTTTTATTAGGTACACTCTCCCTTTGTGGTATTCCGCCTCTTGCTTGTTTTTGGTCCAAAGATGAAATTCTTAATGATAGTTGGTTGTATTCACCAACTTTCGCAATAATAGCTTCCTTTACGGCGGGATTAACCGCATTTTATATGTTTCGAATGTATTTACTTACCTTTGATGGACATTTGCGCATTCATTTTCAAGATTATAGTAGTTTTAGTAGTACAAAAAAGAGCTCGTTTTATTCAATATCTCTATGGGGAAAAGGGA----CACTTAAGAAAATCAATAGTAATTTCTTTTTTTCAAA-------------AAT------GAATAAG---AATAAGGTT---------TG----TTTTTTTTC---AAAAAATATAT---------CTAA------AATTGACGAGAATGT------AAGAAGTAAGATACGAG------ACTTTAGTACTTA------CTT------TAGAAATAGA-------TACACTTATATGTATCCTCACGAATCAAGCAATACTATGTTATTTCCTCTCCTTATATTAGTACTATTAACTTTGTTCATTGGATCAATAGGAATTTCTTTTAACGGA---GGAGTAATA------GAT---------------TTGGATCTATTATCAAAATGGTTAACTCCATCTACAACCCTTTTTCATCAGAAATTGAAT------TCTTCTGAGGATTGGTATGGATTTTTTTCAAATGCT------TTTTTTTCAGTAAGTATAGCTCTTTTCGGACTATTTATAGCATCTATTTTTTATGGATCTATTTATTCATCTTTCAAAAATTTGAGCTTAATTAATTTCTTTTTA---------AAAAGAGTTCCTAAAAGAATTATTCTGGACAAAATAAAAGGTA-TGATATACAATTGGTCATATAATCGTGGTTATATAGATATTTTTTATACTGGGATTTTCACCATGAGTATAAGAGGGTTA-----------------------------CTTATTATACTCCTG-ACTACGAAACCAAAGATACTGATATCTTGGCAGCATTCCGAGTAACTCCTCAACCGGGAGTTCCGCCTGAAGAAGCGGGGGCTGCGGTAGCTGCCGAATCTTCTACTGGTACATGGACAACTGTGTGGACTGATGGACTTACCAGTCTTGATCGTTACAAAGGACGATGCTACCACATCGAGGTCGTTGTTGGGGAGGAAAATCAATATATTGCTTATGTAGCTTATCCTTTAGACCTTTTTGAAGAAGGTTCTGTTACTAACATGTTTACTTCCATTGTGGGTAATGTATTTGGTTTCAAAGCCCTGCGAGCTCTACGTCTGGAAGATCTGCGAATTCCCCCTTCTTATTCCAAAACTTTCCAAGGTCCGCCTCATGGCATCCAAGTTGAGAGAGATAAATTGAACAAGTACGGTCGTCCCCTATTGGGATGTACTATTAAACCAAAATTGGGATTATCCGCAAAAAACTACGGTAGAGCGGTTTATGAATGTCTACGGGGTGGACTTGATTTTACTAAGGATGATGAAAACGTAAATTCACAACCATTTATGCGTTGGAGAGATCGTTT
			CTTATTTTGTGCCGAAGCGCTTTTTAAAGCGCAAGCCGAAACGGGTGAAATTAAAGGACATTACTTGAATGCAACTGCGGGTACATGTGAAGAAATGATCAAAAGAGCGGTATTTGCCAGAGAATTGGGAGTTCCTATCGTAATGCATGACTACATAACTGGGGGGTTCACCGCAAATACTAGTTTGGCTCATTATTGCCGCGACAATGGTCTACTTCTTCACATCCATCGCGCAATGCATGCAGTTATTGATAGACAGAAAAATCATGGTATGCATTTTCGTGTACTAGCTAAAGCATTACGTATGTCTGGTGGAGATCATATTCACGCTGGTACAGTAGTGGGTAAACTGGAGGGGGAACGTGAGATGACTTTGGGTTTTGTTGATTTGTTACGTGATGATTTTATTGAAAAAGATCGAAGTCGTGGTATTTTTTTCACTCAAGACTGGGTCTCTATGCCAGGTGTTCTGCCCGTGGCTTCAGGGGGTATTCATGTTTGGCATATGCCTGCCCTAACCGAAATCTTTGGGGATGATTCCGTACTACAGTTCGGTGGAGGAACTTTAGGGCACCCTTGGGGAAATGCACCCGGTGCAGTAGCTAATCGGGTGGCTTTAGAAGCATGTGTACAAGCTCGTAATGAGGGACGCGATCTTGCTCGTGAAGGTAATGATATTATTCGTGAAGC-TACCAAAT
		</sequence>
		<sequence>
			<taxon idref="Cymbidium_goeringii"/>
			TCT-CACTTGAAGAA------CAAAACCTAGGGCGTATCACTCAAATTATTGGCCCAGTACTGGATGTCATTTTTCCACCGGGCAATATGCCTAATATTTATAATGCTTTGGTAATTAAAGGTCGAGATACTGTCGGTCAGCAAATTAATGTAACTTGTGAAGTACAACAATTATTAGGAAATAATCGAGTGAGAACTGTAGCTATGAGTGCTACAGATGGTCTGAGGAGAGGAATGAAAGTGATTAACACGGGAGCTCCTCTAAGTGTTCCAGTCGGGGGAGCTACTCTCGGACGAATTTTCAACGTTCTTGGAGAGCCCGTTGATAATTTAGGTCCTGTCGATACTCGCACAACATCTCCTATTCATAGATCTGCACCCGCCTTCATACAGTTAGATACGAAATTATCAATCTTTG-----AAACAGGGATTAAAGTGGTAGATCTTTTAGCTCCCTATCGCCGTGGAGGAAAAATAGGACTATTTGGGGGAGCTGGAGTGGGTAAAACAGTACTCATCATGGAATTGATCAACAACATTGCCAAAGCTCACGGAGGCGTATCTGTATTTGGCGGAGTAGGTGAACGTACTCGTGAAGGAAATGATCTCTACATGGAAATGAAAGAATCCGGGGTGATTAATGAAAAAAATCTTGCAGAATCAAAAGTGGCTCTAGTCTATGGTCAAATGAATGAACCGCCAGGAGCTCGTATGAGAGTTGGCTTGACTGCCCTAACCATGGCGGAATATTTTAGGGATGTTAATGAGCAAGACGTACTTCTATTCATCGACAATATATTTCGTTTCGTTCAAGCAGGGTCCGAAGTCTCTGCCTTATTAGGTAGAATGCCTTCTGCAGTGGGTTATCAACCTACCCTTAGTACGGAAATGGGTTCTTTGCAAGAAAGAATTACTTCTACTAAAGAAGGATCCATAACATCGATCCAAGCAGTTTATGTACCTGCGGATGATTTGACCGACCCTGCTCCTGCCACGACATTTGCACATTTAGATGCTACTACCGTATTATCAAGAGGATTAGCTGCCAAAGGTATTTATCCAGCAGTAGATCCCTTGGATTCAACGTCAACTATGTTACAACCTAGGATCGTTGGTGAGGAACATTATGAAACTGCGCAAAGGGTTAAGCAAACTTCACAACGTTACAAAGAACTTCAGGACATTATAGCTATCCTTGGGTTGGACGAATTATCCGAAGAAGATCGGTTAACTGTAGCAAGAGC-----ACGCAAAATTGAGCGTTTCTTATCACAACCCTTCTTTGTGGCAGAAGTCTTTACTGGTTCTCCAGGGAAATATGTTGGTCTCGCAGAAACAATTCGGGGGTTTAAATTCATCCTTTCCGGAGAATTAGACGGTCTTCCCGAGCAGGCCTTTTATTTGGTGGGTAACATCGATGAAGCTACATGGCAGAATGACAAGGA--TATTTAGATTTAAAAAAGATAGATTTCGGCAACAAAACTTCC------TCTATCCGCTACTCCTTCAGGAGTATATTTACTCACTTGT------TCATTATCATAGCTTC---------------AATAGTTTGATTTTTTAC------GAACCTGTGGA--AATT------ATCGGTT---------------------ATGACA------ATAAATATAGTTTAGTACTTGTGAAACGTTTAAT---TACTCGAATGTACCAACAGGAATCTTTGATTTCTTCGGT------GAATGATTCTAACAAAAATG------GATTTTGGGGT------CACAAGAATTC------------TTTTTCTTCTCA---TTTTTATTTTCAAATGA---TATCAGAAGTTTTTGGAGTCAT------TCTGGAAATTCCATTCTCATCACGA---TTAGTATCTTCCCTT---------GA-AG---AAAAACGAATACCAAAATCTCA------GAATTTACGATCTATTCATTCAATATTTCCCTTTTTAG
			AGGATAAATTATCACATTTAAATTATGTGTCAGATCTATTAATACCCCATCCTATCCATTTGGAAATCTTGGTTCAAATCCTTCAATGCTGGATCAAAGATGTTCCTTCTTTGCATTTCTTGCGATTGTTTTTCCACGAAT------ATCAT------AA---TTTGAATAG---TCTGATTACTTCA---AAGAAA------TCTA---TTTACGTCTTTTCAAAA------AGAAAGAAAAGATTCTTTTGGTTCCTACATAACTCTTATGTATATGAATTTGAATATCTATTCCTATTTCTTCGTAAACA-TCTTCTTATTTACGATCAATATCTTATGGAATCTTTATTGAGCGAACACTTTTCTATGGAAAAATAGAATATC------TT---------------------ATGGTCGTGTGTTGTAATTC------TTTTCAGAGGATCCTAT------GGTTCCTCAAAGATACTTTCATACATTATGTTCGATATAAAGGAAAAGCGATTCTGGCTTCAAAA------GGAACTCTTATTCTGATGAAGAAATGGAAATTTCATCTTGTGAATTTTTGGCAATCTTCTTTTCACTTTTGGTTTCAACCTT---------------ATAGGATCCATAGAAAGCAATTACCCAACTCTTCCTTCTCTTTTCTGGGGTCTTTTTCAAGTGTACTAAAAAATCCTTTGGTAGTAAGAAATCAAATGCTAGAGAATTCATTTCTCAGAAATACTCTGACTAAG------AAATTAGATACCATAGCCCCAGTGATTTCTCTTATTGGATCATT-------GCTCCATTTTGTACTGTATTGGGTAAAAATATTAGTAAACCGATCTGGACCGATTTCTCGGATTCTGATATTCTTGATCGATTTTGTCGGATATGTAGAAATCTTTGTCATTATCACAGTGGATCCTCAAAGAAGCAGGTTTTGTATCGTAGAAAGTATATACTTCGACTTTCGTGTGCTAGAACTTTGGCTCGTAAACAGAAAAGTACAGTACGCACTTTGATGCGAAAATTAGGTTCGGGA------TTCTTAGAAGAATTTTTTTTGGAAGAAGAACAATCTCTTTCTTTCATCTT------CC--TCCAAAAAAG------ACCTTTTCTTTTACACGGATT------ACATA------GAGAACGTATTTGGTATTTGGACATTATCCGTATCAATGATCTGGTG--GATC-ATTC--ATGGACAAGACC----------CCT------CTTCCGACAGCAACAAAAGATCTTCGTCGTATGTGGGCTTTCCTAAGTGTTTGACTACTCAGTCTAGCTATGTGGTTTTCGGCCAATCTGTCTATTCAGCAAAGAAATGGAAGTTTGACCTATCAATATCTATGGTCTTGGACCATCAAGAATGATTTTTTTTCTTAGAGTTC-----CTTGATCGATCCACTGACTTCTATTATGTCAATACTAATTACTACTGTTGGAATCATGGTTTTTCTTTCTAGTGACAATTCTATGTCTCACGACCAA------TTGAGATTTTTTGCTC-------TTTTTCCAATGCTTCAATGTTGGGATTAGTTACTAGTTCCAATTTGATACAAATTTCTCTTTTTTGGGAACTAGTGGGAATGTGTTCGT-------------------GTTCACACGACCCGTTGCAGCAAGTGCTTGTCAAAAAGCTTTTGTA--------ACTCAGAGTCTATTCGATTTTGGTTTCTTATTAGGAACCTTAGGATTTGATTGGATAACTGGTAGTTTCGAATTTTGT----------------------TCTTGATCC--------------GGGGTCAATTCTTTTTTT-------TATGTGCCTTTTTCTTCTTTGTCGGTGCAGTTGCTAAATCCGCACAATTCCCCCTTCACGTATGGTTACCTGATGCCATGGAAG-----ACTCCTCTTTCGGCTCTTA
			TACACGCTGCTACTATG-----AGCAGGAATTTGTCTTGTAGCTCGGCTTCTTCCTCTTTTCATAGTTCTACCTGACATAATGAATCTCATTTGTTTAGTAGGTCTAAGAACAGTACTTTTAGGAGCTACTTTAGCTCTTGCCCA-------ATTCAAAGAAGTTTAGCTTATTCTACAATGTCTCAATTGGGTTAGATTATGTTAGCTCTAGGTATAGGTTCTTATCGAGCTGCTTTCTTTCATTTGATCACCCATGCCTATTCTAAAGCTTTCTTG---TTAGGATCCGGTTCCATTCTTCATTCAATTGAACCTATTGTTGGATATTCACCAGAGAAAAGTCAGAATATGGTTCTTATGGGAGGTTTAATAAAATATGTTCCAATTACAAAAACTACTTTTTTCTTAGGTACACTTTCTCTTTGTGATATTCCGCCTCTTGCTTGTTTTTGGTCCAAAGATGAAATTCTTCACGATAGTTGGTTGTACTCACCAATTTTCGCACTAATAGCTTGGTTCACAACAGGATTAACCGCATTTTATATGTTTAGGATGTACTTACTTACCTTTGATGGGTATTTGCGCATTCATTTTCAAGATTCTAGTAATCTTAGTAATACAAAAAATAGTTCGTTTTATTCAATATCTCTATGGGGAAAAGGGA----CAATGAATAAAGTGAATAGGAATTTNTTTTTTTCAAA-------------AAT------GAATAAG---AATAAGGTT---------TG----TTTTTTTTC---AAAAGATATAT---------CTAA------AATTGACAAGAATTT------AAGAAGTAAGATACGAG------ACTTTATTACTTA------CTT------TAGAAATAGG-------TACACTTATATGTATCCTCACGAATCGAGCAATACTATGTTATTTCCTCTCCTTGCATTAGTACTATTCACTTTGTTCATTGGATCAATAGGAATCTCTTTTAATGGA---GGAGTAAGA------GAT---------------TTGGATCTATTATCAAAATGGTTAACTCCATCAGCAACCCTTTTTCATAAAAAAATGAAT------TCTTCTGAGGATTGGTATGGATTTTTGTCAAATGCT------TCTTTTTCAGTAAGTATAGTTCTTTTCGGACTATTGATAGCATCTATTTTTTATGGATCTATTTATTCATCTTTCAAAAATTTGGGCTTAATTCATTTATTTTTT---------AAAATAGGTCCTAAAAAGATTCTTCTGGACAAAATAAAAGGTG-TGATATACAATTGGTCATATAATCGTGGTTATATAGATATTTTTTATACTGGTATTTTTACCATGAGTCTAAGAGGGTTAGCCGAACTAA-TTCAGTTTTTTGATAAATCTTATTATACTCCTG-ACTACGAAACCAAAGATACTGATATCTTGGCAGCATTCCGAGTAACTCCTCAACCGGGAGTTCCGGCGGAAGAAGCGGGGGCTGCGGTAGCAGCCGAATCTTCTACTGGTACATGGACAACTGTGTGGACTGATGGACTTACCAGTCTTGATCGTTACAAAGGACGATGCTACCACATCGAGGCTGTTGTTGGGGAGGAAAATCAATATATTGCTTATGTAGCTTATCCTTTAGACCTTTTTGAAGAAGGTTCTGTTACTAACATGTTTACTTCCATTGTGGGTAATGTATTTGGTTTCAAAGCCCTGCGAGCTTTACGTCTGGAAGATCTGCGAATTCCCACTTCTTATTCCAAAACTTTCCAAGGTCCGCCTCATGGCATCCAAGTTGAAAGAGATAAATTGAACAAGTACGGTCGTCCCCTATTGGGATGTACTATTAAACCAAAATTGGGATTATCCGCAAAAAACTACGGTAGAGCAGTTTATGAATGTCTACGGGGTGGACTTGATTTTACTAAGGATGATGAAAACGTAAATTCACAACCATTTATGCGTTGGAGAGATCGTTT
			CTTATTTTGTGCCGAAGCGCTTTTTAAAGCGCAAGCCGAAACGGGTGAAATTAAAGGACATTACTTGAATGCAACTGCGGGTACATGTGAAGAAATGATCAAAAGAGCGGTATTTGCCAGAGAATTGGGAGTTCCTATCGTAATGCATGACTACTTAACTGGGGGGTTCACCGCAAATACTAGCTTGGCTCATTATTGCCGCGACAATGGTCTACTTCTTCACATCCATCGCGCAATGCATGCAGTTATTGATAGACAGAAAAATCATGGTATGCATTTTCGTGTACTAGCTAAAGCATTACGTATGTCTGGCGGAGATCATATTCACGCTGGTACAGTAGTGGGTAAACTGGAAGGGGAACGTGAGATGACTTTGGGTTTTGTTGATTTATTACGTGATGATTTTATTGAAAAAGATCGAAGTCGTGGTATTTTTTTCACTCAAGACTGGGTCTCTATGCCAGGTGTTATACCCGTGGCTTCAGGGGGTATTCATGTTTGGCATATGCCTGCCCTAACCGAAATCTTTGGGGATGATTCTGTACTACAGTTCGGCGGAGGAACTTTAGGGCACCCTTGGGGAAATGCACCCGGTGCAGTAGCTAATCGAGTGGCTTTAGAAGCATGTGTACAAGCTCGTAATGAGGGACGTGATCTTGCTCGTGAAGGTAATGATATTATTCGTGAAGC-TAGCAAAT
		</sequence>
		<sequence>
			<taxon idref="Cypripedium_calceolus"/>
			TCCGCACTTGAAGAA------CAAAACCTAGGGCGTATCGCTCAAATTATTGGCCCAGTACTGGATGTCATTTTTCCACCGGGCAAGATGCCTAATATTTATAATGCTTTGGTAATTAAGGGTCGAGATACTGTCGGTCAGCAAATTAATGTAACTTGTGAGGTACAACAATTATTAGGAAATAATCGAGTGAGAGCTGTAGCTATGAGCGCTACAGATGGTCTGATGAGAGGAATGAAGGTGATTGACACGGGAGCTCCTCTAAGTGTTCCAGTCGGCGGAGCTACTCTAGGACGAATTTTCAACGTTCTTGGAGAGCCTGTTGATAATTTGGGTCCTGTTGATACTCGCACAACATCTCCTATTCATAGATCTGCACCCGCCTTCATACAATTAGATACGAAATTATCAATCTTTG-----AAACAGGAATTAAAGTAGTGGATCTTTTAGCCCCCTACCGCCGTGGAGGAAAAATCGGACTATTTGGGGGAGCTGGAGTGGGTAAAACAGTACTCATCATGGAATTGATCAACAACATTGCCAAAGCTCATGGAGGCGTATCCGTATTTGGCGGAGTAGGTGAACGTACTCGTGAAGGAAATGATCTCTACATGGAAATGAAGGAATCCGGGGTGATTAATGAAAAAAATCTTGGAGAATCCAAGGTCGCTCTAATCTATGGTCAAATGAATGAACCGCCAGGAGCTCGTATGAGAGTTGGCTTGACTGCCCTAACCATGGCGGAATATTTTCGGGATGTTAATGAGCAAGACGTACTTCTATTCATCGACAATATCTTTCGTTTCGTTCAAGCAGGGTCCGAAGTATCTGCCTTATTAGGTAGAATGCCTTCCGCAGTGGGTTATCAACCTACCCTTAGTACGGAAATGGGTTCTTTGCAAGAAAGAATTACTTCTACCAAAGAAGGATCTATAACATCGATCCAAGCAGTTTATGTACCTGCGGATGATTTGACCGACCCTGCTCCTGCCACGACATTTGCACATTTAGATGCTACTACCGTATTATCAAGAGGATTAGCTGCCAAAGGTATTTATCCAGCAGTAGATCCCTTAGATTCAACGTCAACCATGTTACAACCTCGGATCGTTGGCGAGGAACATTATGAAATTGCGCAAAGAGTTAAGCAAACTTCACAACGTTACAAAGAACTTCAGGACATTATAGCTATCCTTGGGTTGGACGAATTATCCGAAGAAGATCGTTTAACTGTAGCAAGAGC-----ACGAAAGATTGAGCGTTTCTTATCACAACCCTTCTTTGTGGCAGAAGTCTTTACTGGTTCTCCGGGGAAATATGTTGGTCTCGCAGAAACAATTCGGGGGTTTCAACTCATCCTTTCCGGAGAATTAGACGATCTTCCCGAACAGGCCTTTTATTTGGTGGGTAACATCGATGAAGCTACATGGCAGGATTATAAGGA--TATTTAGATTGAAAAAAGATAGATTTCGGCAACAAAACTTCC------TATATCCGCTACTCTTTCAGGAGTATATTTACTCACTTGC------TCATGATCATAGCTTC---------------AATAGTTTTATTTATTAC------GAACCTGTGGA--AATT------CTTGGTT---------------------ATGACA------ATAAATCTAGTTTATTACTTGTGAAACGTTTAAT---TACTCGAATATATCAACAGAAAACTTTTTTTTATTCGGT------AAATGATTCTAACCAAAATG--AATGGTTTTTGGGGG------CACAAGAATTC------------TTTTTCTTCTCA---TTTTTCTTCTCAAATGG---TATCAGAAGGTTTTGGAGTCAT------TCTGGAAATTCCATTCTCGTCGCGA---TTAGTATCTTCCCTT---------GA-AG---AAAAAAAAATACCAAAATCTCA------GAATTTACGATCTATTCATTCAATATTTCCCTTTTTAG
			AGGACAAATTCTCACATTTGAATTATGTGTCAGATCTACTAATACCCCATCCCATCCATCTGGAAATCTTGGTTCAAATCCTGCAATGCTGGATCAAAGATGTTCCTTCTTTGCATTTATTGCGATTGCTTTTCCACGAAT------ATCAT------TA---TTTTAATAG---TCTCATTACTTCA---AAAAAA------AGCA---TTTACGCCTTTTCAAGA------ATAAAGAAAAGATTCCTTTGGTTCCTATATAATTCTTATGTATATGAATGCGAATATCTATTCCATTTTCTTCGTAAACAGTCTTCTTATTTACGATCAACATCTTCTGGAGTGTTTCTTGAGCGAACACATTTCTATGTAAAAATAGAACATC------TT---------------------ATAGTAGTGTGTTGTAATTC------TTTTCATAGGATCCTAT------GCTTTCTCAAGGATCCTTTCATGCATTATGTTCGATATCAAGGAAAAGCAATTCTGGCTTCAAAG------GGAACTCTTATTCTGATGAAGAAATGGAAATTTCATCTTGTTAATTTTTGGCAATCTTATTTGCACTTTTGGTCTCAACCGT---------------ATAGGATCCATATAAAGCAATTATACAACTATTCCTTCTCTTTTCTGGGGTATTTTTCAAGTGTACTAGAAAATCATTTGGTAGTAAGAAATCAAATGCTAGAGAATTCATTTCTAATAAATATTATGACTAAG------AAATTAGATACCATAGCCCCAGTTATTTCTCTTATTGGATCATTGTCGAAAGCTCAATTTTGTACTGTATTGGGCCATCCTATTAGTAAACCGATCTGGACCGATTTATCGGATTCTGATATTCTTGATCGATTTTGCCGGATATGTAGAAATCTTTGTCGTTATCACAGCGGATCCTCAAAAAAAAAAGTTTTGTATCGTATAAAGTATATACTTCGATTTTCGTGTGCTAGAACTTTGGCGCGGAAACATAAAAGTACAGTACGCACTTTTATGCGAAGATTAGGTTCGGGA------CTATTAGAAGAATTCTTTATGGAAGAAGAA---GTTCTTTCTTTAATCTT------CC--TCCAAAAAAT------CCCTTTTCCCTTACACGGATC------ACATA------GAGATCGTATTTGGTATTTGGATATTATCCATATCAATGATCTGGTG--GATC-ATTC--ATGAATAGGATTTGGACTTCTACTT------ATTCCGACAGCAACAAAGGATATTCGTCGTATGTGGGCTTTCGCAAGTGTTTTACTGCTAAGTATAGCTATGTGGTTTTCGTTCAATCTGTCTATTCAGCAAATAAATAGTAGTTTTACCTATCAATATCTATGGTCTTGGACCATCAATAATGATTTTTTA--TTAGAGTTCGGACACTTGATCGATCCACTTACTTCTATTATGTCAATACTAATTACTACTGTTGGAATCATGGTTTTTATTTATAGTGACAATTATATGTCTCACGACCAAGGATATTTGAGATTTTTTGCTTATATGAGTTTTTCCAATGCTTCAATGTTGGGATTAGTTACTAGTTCCAATTTGATACAAATTTATATTTTTTGGGAACTAGTGGGAATGTGTTCCTATTTATTGATAGGCTTTTGGTTCACACGACCCGTTGCAGCAAGTGCTTGTCAAAAAGCTTTTGTA--------ACTAATCGTATAGGGGATTTTGGTTTATTATTAGGAACCCTAGGATTTTATTGGATAACAGGTAGTTTTGAATTTCGGGATTTGTTCCAAATAGTGAATACCTTGATCC------ACAATAATGGGGTCAATTCTTTATTTGCTACTTTATGTGCCTTTTTATTATTTGTCGGTGCAGTTGCTAAATCCGCACAATTCCCCCTTCACATATGGTTACCTGATGCCATGGAAGGACCCACTCCTATTTCGGCTCTTA
			TACACGCTGCTACTATGGTAGCAGCAGGAATTTTTCTTGTAGCTCGGCTTCTTCCTCTTTTCATAGTTATACCTTACATAATGAATCTCATTTCTTTAGTAGGTATAATAACAGTACTTTTAGGAGCTACTTTGGCTCTTGCACAAAGAGACATTAAAAGAAGTTTAGCTTATTCTACAATGTCTCAATTGGGTTATATTATGTTAGCTCTAGGTATAGGTTCTTATCGAGCTGCTTTATTCCATTTGATCACCCATGCCTATTCTAAAGCTTTATTGTTTTTGGGATCCGGATCTATTATTCATTCAATGGAACCTATTGTTGGATATTCACCAGATAAAAGTCAGAATATGGTTCTTATGGGAGGTTTAACAAGATATGTTCCAATTACAAAAACCACTTTTTTTTTAGGTACACTTTCTCTTTGTGGTATTCCGCCTCTTGCTTGTTTTTGGTCCAAAGATTCAATTCTTCACGATAGTTGGTTGTACTCACCAATTTTCGCACTAATAGCTTGGTTCACAGCAGGATTAACCGCATTTTATATGTTTCGAATGTACTTACTTAC--------GGTATTTGCGCATTCATTTTCAAGATTATAGTAGTCTTAGTAGTACAAAAAAGAAGTCGTTTTATTCAATATCCTTATGGGGAAAGGGGA----CACTGAAGGAAGTCAATAGGAATTTCTTTT-----------------------------------------------------------------------------------------------------------------------------------------------------------------------------------------------------------------------------------------------------------------------------------------------------------------------------------------------------------------------------------------------------------------------------------------------------------------------------------------------------------------------------------------------------------------------------------------------------------------------------------------------------------------------------------------------------------------------------------------CTTATTATACTCCTG-ACTACGAAACCAAAGATACTGATATCTTGGCAGCATTCCGAGTAACTCCTCAACCGGGAGTTCCGCCTGAAGAAGCAGGGGCTGCGGTAGCTGCCGAATCTTCTACTGGTACATGGACAACTGTGTGGACTGATGGACTTACCAGTCTTGATCGTTACAAAGGACGATGCTACCACATCGAGGCCGTTGTTGGGGAGGAAAATCAATATATTGCTTATGTAGCTTATCCCTTAGACCTTTTTGAAGAAGGTTCTGTTACTAACATGTTTACTTCCATTGTGGGTAATGTATTTGGTTTCAAAGCCCTGCGAGCTCTACGTCTGGAAGATCTGCGAATTCCCCCTTCTTATTCCAAAACTTTCCAAGGCCCGCCTCATGGCATCCAAGTTGAAAGAGATAAATTGAACAAGTACGGTCGTCCCCTATTGGGATGTACTATTAAACCAAAATTGGGATTATCCGCAAAAAACTACGGTAGAGCGGTTTATGAATGTCTACGGGGTGGACTTGATTTTACTAAGGATGATGAAAACGTGAACTCACAACCATTTATGCGTTGGAGAGATCGTTT
			CTTATTTTGTGCCGAAGCGCTTTATAAAGCGCAAGCCGAAACGGGTGAAATCAAAGGCCATTACTTGAATGCAACTGCGGGTACATGTGAAGAAATGATAAAAAGGGCGGTATTTGCCAGAGAATTGGGAGTTCCTATCGTAATGCATGACTACTTAACTGGGGGGTTCACCGCAAATACTAGCTTGGCTCATTATTGCCGCGACAACGGTCTACTTCTTCACATCCATCGCGCAATGCATGCAGTTATTGATAGACAGAAAAATCATGGTATGCATTTTCGTGTACTAGCTAAAGCATTACGTATGTCTGGTGGAGATCATATTCACGCTGGTACAGTAGTAGGTAAACTGGAGGGGGAACGTGAGATGACTCTGGGTTTTGTTGATTTGTTACGTGATGATTTTATTGAAAAAGATCGAAGTCGTGGTATTTTTTTCACTCAAGACTGGGTCTCTATGCCAGGTGTTCTGCCCGTGGCTTCAGGGGGTATTCATGTTTGGCATATGCCTGCCCTAACCGAAATCTTTGGGGATGATTCCGTACTACAGTTTGGTGGAGGAACTTTAGGGCACCCTTGGGGAAATGCACCCGGTGCAGTAGCTAATCGAGTGGCTTTAGAAGCATGTGTACAAGCTCGTAATGAGGGGCGTGATCTTGCTCGTGAAGGTAATGATATTATTCGTGAAGC-TAGCAAAT
		</sequence>
		<sequence>
			<taxon idref="Cephalanthera_longibracteata"/>
			TCTACACTTGAAGAA------CAAAACCTAGGGCGTATCGCTCAAATTATTGGCCCAGTACTGGATGTCATTTTTCCACCGGGCAAGATGCCTAATATTTATAATGCTTTGGTAGTTAAAGG-CGAGATACTG-CGG-CAGCAAATTAATGTGACTTGTGAGGTACAACAATTATTAGGAAATAATCGAGTTAGAGCTGTAGCTATGAGTGCTACAGATGGTCTGATGAGAAGAATGGAAGTTATTGACACGGAAGCTCCTCTAAGTGTTCCAGTCGGGGGAGCTACTCTCGGACGAATTTTCAATGTTCTTGGAGAGCCCGTTGATAATTTAGGTTCCGTGGATACTCGCACAACATCTCCTATTCATAGATCTGCACCCGCCTTCATACA-TTAGATACAAAATTATCAATCTTTG-----AAAC-GGGATTAAAGTGGTGGATCTTTTAGCTCCGTATCGCCGTGGAGGAAAAATAGGACTATTTGGGGGAGC-GGAGTGGGTAAAACAGTACTCATCATGGAATTGATCAACAACATTGCCAAAGCTCACGGAGGCGTATCCGTATTTGGCGGAGTAGG-GAACGTACTCGTGAAGGAAATGATCTCTACATGGAAATGAAAGAATCCGGGGTGATTAATGAAAAAAAT-TTGCAGAATCCAAAGTAGCTCTAGTCTATGGTCAAATGAATGAACCGCCAGGAGCTCGTATGAGAGTTGGCTTGACTGCCCTAACCATGGCGGAATATTTCCGGGATGTTAATGA-CAAGACGT-CTTCTATTCATCGACAATATCTTTCGTTTCGTTCAAGCAGGGTCAGAAGTCTCCGCCTTATTAGGGAGAATGCCTTC-GC-GTGGGTTATCAACCTACCCTTAGTAC-GAAATGGGTTCTTTGCAAGAAAGAATTACTTCTACCAAAGA-GGATCTATAACTTCGATCCAAGCAGTTTATGTACCTGCGGATGATTTGACCGACCC-GCTCCTGCCACGACATTTGCACATTTGGATGCTACTACCGTA-TATCAAGAGGATTAGCTGCCAAAGG-ATTTATCCAGC-GTAGATCCTT--GATTCAAC-TCAACTATGTTACAACCTCG-ATCGTTGGCGAGGAACATTATGAAACTGCGCAAAG---TAAGCAAACTT-ACAACGTTACAAAGAACTTCAGGACATTATAGCTATCCTGGGGTTGGACGAATTATCCGAAGAAGATCGTTTAACTGTAGCAAGAGC-----ACGAAAAATTGAGCGTTTCTTATCACAACCCTTCTTCGTGGCAGAAGTCTTTACTGGTTCTCCAGGGAAATATGT-GGTCT-GCAGAAACAATT--GGGGTTTCAACT-ATCCTTTCCGGAGAATTAGACGGTCTTCCCGAGCAGGCCTTTTATTTGGTGGGTAACATCGATGAAGCTACATGGCAGAATTACAAGGA--TATTTAGATTGAAAAAAGATAGATTTAGGCAACAAAACTTCC------TATATCCGCTACTCCTTCAGGAGTCTATTTACTCACTTGC------TCATGATCATATCTTC---------------AATAGTTTTATTTTTTAC------GAACCTTTGGA--AATT------CTTGGTT---------------------ATGACA------ATAAATTTAGTTTAGTACTTGTGAAACGTTTAAT---TACTCGAATGTATCAACAGAAATCTTCGATTTCTTCGTT------AAATGATTCTAACCAAAATG------GATTTTGGGGT------CACAAGAATTC------------TTTTTCTTCTCA---TTTTTCTTCTCAAATGG---TATCAGAAGGTTTTGGAGTCAT------TCTAGAAATTCCATTCTCGTCGCGA---TTAGTATCTTCCCTT---------GA-AG---AAAAAAAAATACCAAAATCTCA------GAATTTACGATCTATTCATTCAATGTTTCCCTTTTTAG
			AGGATAAATTCTCGCATTTAAATTATGTGTCAGATCTACTAATACCCCATCCCCCCCATCTGGAAATCTTGGTTCAAATCCTTCAATGCTGGATCAAAGATGTTCCTTCTTTGCATTTCTTGCGATTTTTTTTCCACGACT------ATCAT------AA---TTTGAATAG---TCTCATTACTTCA---AATAAA------TCCA---TTCACGTCTTTTCAAAA------AGAAAGAAAAGATTCTTTTTGTTCCTACATAATTCTTATGTATATGAATGCGAATATCTATTCCTGTTTCTTCGTAAAAAGTCTTCTTATTTACGATCAACATCTTCTGGAGTCTTTCTTGAGCGAACACATTTCTATGGAAAAATAGAATATC------TT---------------------ATAGTAGTGTGTTGCAATTC------TTTTCAGAGGATTCTAT------GGTTCCTCAAAGATCCTTTCATACATTATGTTCGATATCAAGGAAAAGCAATTCTGGCTTCAAAG------GGAACTCTTATTCTAATGAAGAAATGGAAATTTCATCTTGTGAATTTTTGGCAATCTTATTTTCACTTTTGGTCTCAACCTT---------------ATAGGATCCATATAAAGCAATTACCCAACTCTTCCTTCTCTTTTCTGGGGTATTTTTCAAGTGTACTAAAAAATACTTTGGTAGTAAGAAATCAAATGCTAGAGAATTCATTTCTAATAAATACTCTGACTAAA------AAATTCGATACCATAGGCCCAGTTATTTCTCTTATTGGATCATTGTCAAAAGCTCAATTTTGTACTGTATTGGGTCATCCTATTAGTAAACCAATCTGGACCGATTTATCGGATTCTGATATTCTTGATCGATTTTGTCGGATATGTAGAAATCTTTGTCGTTATCACAGCGGATCCTCAAAGAAACAGGTTTTGTATCGTATAAAGTATATACTTAGACTTTCGTGTGCTAGAACTTTGGCTCGTAAACATAAAAGTACCGCACGTACTTTTATGCGAAGATTAGGTTCGGGA------TTATTAGAAGAGTTTTTTTTGGAAGAAGAACAAGCTCTTTCTTTAATCTT------CC--TCCCAAAAAT------CCCTTTTCCTTTACACGGATT------ACATA------GAGAACGTATTTGGTCTTTGGATATTATCCGTATCAATGATCTGTTG--GATC-ATTC--ATGAATAGGATTGGGACTTCTGCTT------ATTCCGACAGCAACAAAAAATATTCGTCGTATGTGGGCTTTTCCGAGTGTTTTGATGTTAAGTATAGCTATGGCGTTTTCGGTTAATTTAGCTATTCAACAAATAAATGGAAATTTTATTTATCAATATCTATGGTCTTGGACCATCAATAATGATTTTTCT--TTAGAGTTCGGACACTTAATCGATCCACTTACTTCTATTATGTCAATATTAATTACTACTGTTGGAATCATGGTTCTTATTTATAGTGACAATTATATGTCTCACGATCAAGGATATTTGAGATTTTTTGCTTATATGAGTTTTTTCAATACTTCTATGTTGGGATTAGTTACCAGTTCTAACTTGATACAAATTTATATTTTTTGGGAACTTGTAGGAATGTGTTCGTATTTATTAATAGGTTTTTGGTTCACACGACCAATTGCAGCAAGTGCTTGCCAAAAAGCTTTTGTA--------ACCAATCGTATAGGGGATTTTGGTTTATTATTAGGAATTTTAGGATTTTATTGGATAACTGGTAGTTTAGAATTTCGGGATTTATTCAAAATAGTTAATAACTTGGTTC------CAAATAATGGAGTAAATTCTTTATTTGTTATTCTGTGTGCTTCTTTTTTATTCGTTGGCGCTGTTGCTAAATCTGCGCAATTCCCCCTTCACATATGGTTACCTGATGCTATGGAAGGGCCCACCCCCATTTCGGCTCTTA
			TACATGCTGCTACTATGGTAGCGGCGGGAATTTTTCTTGTAGCTCGGCTTCTTCCTCTTTTTGTAGCTATACCTTACATAATGAATCTCATTTCTTTCATAGGCATAATAACAGTATTCTTAGGAGCCACTTTGGCTCTTGCTCAAAGAGACATTAAAAGAAGTTTAGCTTATTCTACAATGTCCCAATTGGGTTATATTATGTTAGCTCTAGGTATAGGTTCTTATCGAGCTGCTTTATTCCATTTGATCACTCATGCCTATTCGAAAGCTTTATTGTTTTTAGGATCCGGATCCATTATTCATTCAATGGAACCTATTGTTGGATATTCACCCGATAAAAGTCAGAATATGGTTCTTATGGGCGGTTTAACAAGATATGTTCCAATTACAAGAACTACTTTCTTATTAGGTACACTTTCTCTTTGTGGTATTCCGCCTCTTGCTTGTTTTTGGTCCAAGGATGAAATTATTAATGATAGTTGGTTGTATTCACCAATTTTTGCAATAATAGCTTGTTTTACAGCGGGATTAACCGCATTTTATATGTTTCGAATGTATTTACTAACCTTTGATGGGCATTTGCGTGTTCATTTTCAAAATTATAGTAG---------TACTAAAAATAGTTCATTCTATTCCATATCTCTATGGGGAAAAGCAG----TACCGAAAGTAGTCAATAGAAATTTACTTTTATCAAC-------------AAT------TAAT------AATACGGTC---------TT----CTTTTTTTC---AAAGGATACAT---------ATCA------AATTAATGATAATAT------AAAAAATCGAATGCGAT------ACTTGAGTACTTC------TTT------TATAAATAAA-------TACACTTACATGTATCCTCACGAATCGGACAATACTATGCTATTTCCTCTTCTTATATTGACACTATTTACTTTGTTCATGGGATCAATAGGAATTGATTTTGATCAA---GGAGTAGTA------GAT---------------TTTGATATATTATCGAAATGGTTAACTCCATCGAGAAACCTTTTGAATAAAAATTCAAAC------TATTCTGTGAATTGGTATGAATTTTTTACAAATGCA------ATTTTTTCAGTAAGTATAGCTCTTTTTGGACTATTTGTAGCATCCATTTTATATGGGTCTGTTTATTCATCTTTCAAGAATTTGGACTTAATCAATTCATTTGTA---------AAAAGGGGTCCTAAAAGGATTATCTTGGACCAAATAAAAAAAG-TGGTATACAATTGGTCATATAATCGTGGTTACATAGACATTTTTTATACTAGAGTCTTAATCATGAGTATAAGAGGATTAGCCGAACTAA-TTCAGTTTTTTGATAGACCTTATTATACTCCTG-ACTACGAAACCAAAGATACTGATATCTTGGCAGCATTCCGAGTAACTCCTCAACCGGGAGTTCCGCCCGAAGAAGCGGGGGCTGCGGTAGCTGCCGAATCTTCTACTGGTACATGGACAACTGTGTGGACTGATGGACTTACCAGTCTTGATCGTTACAAAGGACGATGCTACCACATCGAGGCCGTTGTTGGGGAGGAAAATCAATATATTGCTTATGTAGCTTATCCTTTAGACCTTTTTGAAGAAGGTTCTGTTACTAACATGTTTACTTCCATTGTGGGTAATGTATTTGGTTTCAAAGCCCTGCGAGCTCTACGTCTGGAAGATCTGCGAATTCCCACTTCTTATTCCAAAACTTTCCAAGGTCCGCCTCATGGCATCCAAGTTGAAAGAGATAAATTGAACAAGTACGGTCGTCCCCTATTGGGATGTACTATTAAACCAAAATTGGGATTATCCGCAAAAAACTATGGTAGAGCAGTTTATGAATGTCTACGGGGTGGACTTGATTTTACTAAGGATGATGAAAACGTAAATTCACAACCATTTATGCGTTGGAGAGATCGTTT
			CTTATTTTGTGCCGAAGCACTTTATAAAGCGCAAGCCGAAACGGGTGAAATCAAAGGACATTACTTGAATGCAACTGCGGGTACATGTGAAGAAATGATGAAAAGAGCGGTATTTGCCAGAGAATTGGGAGTTCCTATCGTAATGCATGACTACTTAACTGGGGGGTTCACCGCAAATACTAGCTTGGCTCATTATTGCCGCGACAACGGTCTACTTCTTCACATCCATCGCGCAATGCATGCAGTTATTGATAGACAGAAAAATCATGGTATGCATTTTCGTGTACTAGCTAAAGCATTACGTATGTCTGGTGGAGATCATATTCACGCTGGTACAGTAGTAGGTAAACTTGAGGGGGAACGTGAGATGACTTTGGGTTTTGTTGATTTGTTACGTGATGATTTTATTGAAAAAGATCGAAGTCGTGGTATTTTTTTCACTCAAGACTGGGTCTCTATGCCAGGTGTTCTGCCCGTGGCTTCAGGGGGTATTCATGTTTGGCATATGCCTGCCCTAACCGAAATCTTTGGGGATGATTCCGTACTACAGTTCGGTGGAGGAACTTTAGGGCACCCTTGGGGAAATGCACCCGGTGCAGTAGCTAATCGGGTGGCTTTAGAAGCATGTGTACAAGCTCGTAATGAGGGGCGTGATCTTGCTCGTGAAGGTAATGAAATTATTCGTGAAGC-TAGCAAAT
		</sequence>
		<sequence>
			<taxon idref="Epipactis_thunbergii"/>
			TCCACACTTGAAGAA------CAAAAACTGGGGCGTATCGCTCAAATTATTGGCCCAGTACTGGATGTCATTTTTCCCCCGGGAAAAATGCCTAATATTTATAACGCTTTGGTAATTAAAGGTCGAGATACTGTCGGTCAACAAATTAATGTGACCTGTGAAGTACAACAATTATTAGGAAATAATCGAGTGAGAGCTGTAGCTATGAGTGCTACAGATGGTCTGACGAGAGGAATGGAAGTAATTGACACGGGAGCTCCTCTAAGTGTTCCAGTCGGCGGAGCTACTCTCGGACGAATTTTCAACGTTCTTGGAGAGCCTGTTGATAATTTAGGTCCTGTAGATACTCGCACAACATCTCCTATTCATAGATCCGCGCCTGCCTTCATACAGTTAGATACGAAATTATCAATCTTTG-----AAACAGGGATTAAAGTGGTGGATCTTTTAGCTCCCTATCGCCGTGGAGGAAAAATCGGACTATTTGGGGGAGCTGGAGTGGGTAAAACAGTACTCATCATGGAATTGATCAACAACATTGCCAAAGCTCATGGAGGCGTATCCGTATTTGGCGGAGTAGGCGAACGTACTCGTGAAGGAAATGATCTCTACATGGAAATGAAAGAATCCGGGGTGATTAATGAAAAAAATATTGCAGAATCCAAAGTGGCTCTAGTCTATGGTCAAATGAATGAACCGCCAGGAGCTCGTATGAGAGTTGGCTTGACTGCCCTAACCATGGCGGAATATTTCCGGGATGTTAATGAGCAAGACGTACTTCTATTCATCGACAATATATTTCGTTTCGTTCAAGCAGGGTCCGAAGTCTCTGCCTTATTAGGCAGAATGCCTTCTGCAGTGGGTTATCAACCTACCCTTAGTACGGAAATGGGTTCTTTGCAAGAAAGAATTACTTCTACCAAAGAAGGATCTATAACATCGATCCAAGCACTTTATGTACCTGCGGATGATTTGACCGACCCTGCTCCTGCCACGACATTTGCACATTTAGATGCTACTACAGTATTATCAAGAGGATTAGCTGCCAAAGGTATTTATCCAGCAGTAGATCCCTTGGATTCAACATCAACTATGTTACAACCTCGGATCGTTGGCGAGGAACA-----------------------------------------------------------------------------------------------------------------------------------------------------------------------------------------------------------------------------------------------------------------------------------------------------------------ATGGCAGAATTACAAGGA--TATTTAGATTGAAAAAAGATAGATTTCGGCAACAAAACTTCC------TATATCCGCTACTCCTGAAGGAGTCTATTTACTCACTTGC------TCATGATCATATCTTA---------------AATAGTTTGATTTTTTAC------GAACCTGTGGA--AATT------AGTGGTT---------------------ATGACA------ATAAATTTAGTTTAGTACTTGTGAAACGTTTAAT---TACTCGAATGTATCAACAGAAATCTTTGATTTCTTCGTT------GAATGATTCTAACCAAAATG------GATTTTGGGTT------CACAAGAATTC------------TTTTTCTTCTCA---TTTTTCTTCTCAAATGG---TATCAGAAGGTTTTGGAGTCAT------TCTGGAAATTCCATTCTCGTCGCGA---TTAGTATCTTCCCTT---------GA-AG---AAAAAAAAATACCGAAATCTCA------GAATTTACGATCTATTCATTCAATATTTCCCTTTTTAG
			AGGATAAATTCTCGCATTTAAATTATGTGTCAGATCTACTAATACCCCATCCCCTCCATCTGGAAATCTTGGTTCAAATCCTTCAATGCTGGATCAAAGATGTTCCTTCTTTGCATTTATTGCGATTTTTTTTCCACGAAT------ATCAT------AA---TTTGAATAGTCTTC---TTACTTCA---AATAAA------TCCA---TTCACGTCTTTTCAAAA------AGAAAGAAAAGATTATTTTGGTTCCTACATAATTCTTATGTATATGAATGCGAATATCTATTCCTGTTTTTTCGTAAAAAGTCTTCTTATTTACGATCAACATCTTCTGGAGTCTTTCTGGAGCGAACACATTTCTATGGAAAAATAGAATATC------TT---------------------ATAGTAGTGTGTTGTAATTC------TTTTCAGAGGATTCTAT------GGTCCT-CAAAGATCCTTC---------------------------------------------------------------------------------------------------------------------------------------------------------------------------------------------------------------------------------------------------------------------------------------------------------------------------------------------------------------------------------------------------------------------------------------------------------------------------------------------------------------------ACTCCCACTT--------------------------------------------------------------------------------------------------------------------------------------CC---------------------------------------------------------------------------------------------------------AGTT-ACT---ATGAATAGGATTTGGACTTCTACTT------ATTCCGACAGCAACAAAAGATCTTCGTCGTATGTGGGCTTTCCCAAGTGTTTTACTACTAAGTATAGCTATGTGGTTTTCGGCCAATCTGTCTATTCAGCAAATAAATGGAAGTTTGACCTATCAATATCTATGGTCTTGGACCATCAATAATGATTTTTTA--TTAGAGTTCGGACACTTGATTGATCCACTTACTTCTATTATGTCAATACTAATTACTACTGTTGGAATCATGGTTTTTATTTATAGTGACAATTATATGTCTCACGACCAAGGATATTTGAGATTTTTTGCTTATATGAGTTTTTCCAATGCTTCAATGTTGGGATTAGTTACGAGTTCCAATTTGATACAAATTTATATTTTTTGGGAACTAGTGGGAATGTGTTCGTATTTATTGATAGGTTTTTGGTTCACACGACCCGTTGCAGCAAGTGCTTGTCAAAAAGCTTTTGTA--------ACTAATCGTATAGGGGATTTTGGTTTATTATTAGGAACCTTAGGATTTTATTGGATAACTGGTAGTTTTGAATTTCGGGATTTGTTTCAAATAGTGAATACCTTGATCC------ATAATAATGGGGTCAATTTTTTATTTGCTACTTTATGTGCCTTTTTATTATTTGTTGGTGCAGTTGCTAAATCCGCACAATTCCCCCTTCACGTATGGTTACCTGATGCCATGGAAGGCCCCACTCCTATTTCGGCTCTTA
			TACACGCTGCTACTATGGTAGCAGCAGGAATTTTTCTTGTAGCTCGGCTTCTTCCTCTTTTCATAGTTATACCTTACATAATGAATCTCATTTGTTTAGTAGGTATAATAACAGTACTTTTAGGAGCTACTTTGGCTCTTGCCCAAAGAGACATTAAAAGAAGTTTAGCTTATTCTACAATGTCTCAATTGGGTTATATTATGTTAGCTCTAGGTATAGGTTCTTATCGAGCTGCTTTATTCCATTTGATCACCCATGCCTATTCTAAAGCTTTATTGTTTTTGGGATCCGGATCCATTATTCATTCAATGGAACCTATTGTTGGATATTCACCAGAGAAAAGTCAGAATATGGTTCTTATGGGAGGTTTAACAAAATATGTTCCAATTACAAAAACTACTTTTTTTTTAGGTACACTTTCTCTTTGTGGTATTCCGCCTCTTGCTTGTTTTTGGTCCAAAGATGAAATTCTTCACGATAGTTGGTTGTACTCACCAATTTTCGCACTAATAGCTTGGTTCACAACAGGATTAACCGCATTTTATATGTTTCGGATGTACTTACTTACCTTTGATGGGTATTTGCGCATTCATTTTCAATATTATAGTAGTCTTAGTAGTACAAAAAATAGCTCGTTTTATTCAATATCTCTATGGGGAAAAGGGA----CACTGAAGAAAGTCAATAGGAATTTCTTTTTTTCAAA-------------AAT------GAATAAG---AATAAGTTT---------TG----TTTTTTTTC---GAAAGATATAT---------CGAA------AATTGACAAGAATGT------AAGAAGTAAGATACGAG------ACTTTAGTACTGA------CTT------TAGAAATAGG-------TACACTTATATGTATCCTCACGAATCGAGCAATACTATGTTATTTCCTCTACTTGTATTAGTACTATTTACTTTGTTCATTGGATCAATAGGAATTTCTTTTAACGAC---AGAGTAATA------GAT---------------TTGGATCTATTATCGAAATGGTTAACTCCATCGACAACCCTTTTTAATCCAAATTTGAAT------TCTTCTGAAGATTGGTATGGATTTTTGTCAAATGCT------TTTTTTTCAGTAAGTATAGCTTTTTTCGGACTATTGATAGCATCTATTTTTTATGGATCTATTTATTCATCTTTCAAAAATTTGGGCTTAATTAATTTCTTTTTC---------AAAAGATGTCCTAAAAGAATTATTCTGGACAAAATAAAAGGTG-TGATATACAATTGGTCATATAATCGTGGTTATATAGATATTTTTTATACTGGGATTTTCACCATGAGTATAAGAGGGTTAGCCGAGCTAA-CTCAGTTTTTTGATAAATCTTATTATACTCCTG-ACTACGAAACCAAAGATACTGATATCTTGGCAGCATTCCGAGTAACTCCTCAACCGGGAGTTCCGCCCGAAGAAGCGGGGGCTGCGGTAGCTGCCGAATCTTCTACTGGTACATGGACAACTGTGTGGACTGATGGACTTACCAGTCTTGATCGTTACAAAGGACGATGCTACCACATCGAGGCCGTTGTTGGGGAGGAAAATCAATATATTGCTTATGTAGCTTATCCTTTAGACCTTTTTGAAGAAGGTTCTGTTACTAACATGTTTACTTCCATTGTGGGTAATGTATTTGGTTTCAAAGCCCTGCGAGCTCTACGTCTGGAAGATCTGCGAATTCCCACTTCTTATTCCAAAACTTTCCAAGGTCCGCCCCATGGCATCCAAGTTGAAAGAGATAAATTGAACAAGTATGGTCGTCCCCTATTGGGATGTACTATTAAACCAAAATTGGGATTATCCGCAAAAAACTATGGTAGAGCAGTTTATGAATGTCTACGGGGTGGACTTGATTTTACTAAGGATGATGAAAACGTAAATTCACAACCATTTATGCGTTGGGAGAGTCGTTT
			CTTATTTTGTGCCGAAAGCACTTTTAAAGCACAAGCCGAAACGGGTGAAATCAAAGGACATTACT----------------------------------------------------------------------------------------------------------------------------------------------------------------------------------------------------------------------------------------------------------------------------------------------------------------------------------------------------------------------------------------------------------------------------------------------------------------------------------------------------------------------------------------------------------------------------------------------------------------------------------------------------------
		</sequence>
		<sequence>
			<taxon idref="Cephalanthera_erecta"/>
			TCTACACTTGAAGAA------CAAAAACTGGGGCGTATCGCTCAAATTATTGGCCCAGTACTGGATGTCATTTTTCCACCGGGCAAAATGCCTAATATTTATAATGCTTTGGTAATTAAGGGTCGAGATACTGTCGGTCAACAAATTAATGTAACTTGTGAAGTACAACAATTATTAGGAAATAATCGAGTGAGAGCTGTAGCTATGAGTGCTACAGATGGTCTGATGAGAGGAATGAAAGTTATTGACACGGAAGCTCCTCTAAGTGTTCCAGTCGGGGGAGCTACTCTCGGACGAATTTTCAACGTTCTTGGAGAGCCCGTTGATAATTTAGGTTCTGTCGATACTCGCACAACATCTCCTATTCATAGATCTGCACCCGCCTTCATACAGTTAGATACGAAATTATCAATCTTTG-----AAACCGGGATTAAAGTGGTGGATCTTTTAGCCCCCTATCGCCGTGGAGGAAAAATAGGACTATTTGGGGGAGCTGGAGTGGGTAAAACAGTACTCATCATGGAATTGATCAACAACATTGCCAAAGCTCACGGAGGCGTATCCGTATTTGGTGGAGTAGGTGAACGTACTCGTGAAGGAAATGATCTCTACATGGAAATGAAAGAATCCGGGGTGATTAATGAAAAAAATCTTGCAGAATCCAAAGTGGCTCTAGTCTATGGTCAAATGAATGAACCGCCAGGAGCTCGTATGAGAGTTGGCTTGACTGCCCTAACCATGGCGGAATATTTCCGGGATGTTAATGAGCAAGACGTACTTCTATTCATCGACAATATATTTCGTTTCGTTCAAGCAGGGTCCGAAGTCTCTGCCTTATTAGGCAGAATGCCTTCTGCAGTGGGTTATCAACCTACCCTTAGTACGGAAATGGGTTCTTTGCAAGAAAGAATTACTTCTACCAAAGAAGGATCTATAACATCGATCCAAGCAGTTTATGTACCTGCGGATGATTTGACCGACCCTGCTCCTGCCACGACATTTGCACATTTAGATGCTACTACAGTATTATCAAGAGGATTAGCTGCCAAAGGTATTTATCCAGCAGTAGATCCCTTGGATTCAACATCAACTATGTTACAACCTCGGATCGTTGGCGAGGAACATTATGAAACTGCGCAAAGGGTTAAGCAAACTTCACAACGTTATAAAGAACTTCAGGACATTATAGCTATCCTTGGGTTGGACGAATTATCCGAAGAAGATCGTTTAACTGTAGCAAGAGC-----ACGAAAGATTGAGCGTTTCTTATCACAACCCTTCTTCGTGGCAGAAGTCTTTACTGGTTCTCCAGGGAAATATGTTGGTCTCGCAGAAACAATTCGGGGGTTTCAATTCATCCTTTCCGGAGAATTAGACGGTCTTCCCGAGCAGGCCTTTTATTTGGTGGGTAACATCGATGAAGCTACATGGCAGAATTACAAGGA--TATTTAGATTGAAAAAAGATAGATTTAGGCAACAAAACTTCC------TATATCCGCTACTCCTGAAGGAGTCTATTTACTCACTTGC------TCATGATCATATCTTC---------------AATAGTTTTATTTTTTAC------GAACCTTTGGA--AATT------CTTGGTT---------------------ATGACA------ATAAATCTAGTTTAGTACTTGTGAAACGTTTAAT---TACTCGAATGTATCAACAGAAATCTTCGATTTCTTCGTT------AAATGATTCTAACCAAAATG------GATTTTGGGGT------CACAAGAATTC------------TTTTTCTTCTCA---TTTTTCTTCTCAAATGG---TATCAGAAGGTTTTGGAGTCAT------TCTAGAAATTCCATTCTCGTCGCGA---TTAGTATCTTCCCTT---------GA-AG---AAAAAAAAATACCAAAATCTCA------GAATTTACGATCTATTCATTCAATGTTTCCCTTTTTAG
			AGGATAAATTCTCGCATTTAAATTATGTGTCAGATCTACTAATACCCCATCCCCCCCATCTGGAAATCTTGGTTCAAATCCTTCAATGCTGGATCAAAGATGTTCCTTCTTTGCATTTCTTGCGATTTTTTTTCCACGACT------ATCAT------AA---TTTGAATAG---TCTCATTACTTCA---AATAAA------TCCA---TTCACGTCTTTTCAAAA------AGAAAGAAAAGATTCTTTTTGTTCCTACATAATTCTTATGTATATGAATGCGAATATCTATTCCTGTTTCTTCGTAAAAAGTCTTCTTATTTACGATCAACATCTTCTGGAGTCTTTCTTGAGCGAACACATTTCTATGGAAAAATAGAATATC------TT---------------------ATAGTAGTGTGTTGCAATTC------TTTTCAGAGGATTCTAT------GGTTCCTCAAAGATCCTTTCATACATTATGTTCGATATCAAGGAAAAGCAATTCTGGCTTCAAAG------GGAACTCTTATTCTAATGAAGAAATGGAAATTTCATCTTGTGAATTTTTGGCAATCTTATTTTCACTTTTGGTCTCAACCTT---------------ATAGGATCCATATAAAGCAATTACCCAACTCTTCCTTCTCTTTTCTGGGGTATTTTTCAAGTGTACTAAAAAATACTTTGGTAGTAAGAAATCAAATGCTAGAGAATTCATTTCTAATAAATACTCTGACTAAA------AAATTCGATACCATAGCCCCAGTTATTTCTCTTATTGGATCATTGTCAAAAGCTCAATTTTGTACTGTATTGGGTCATCCTATTAGTAAACCAATCTGGACCGATTTATCGGATTCTGATATTCTTGATCGATTTTGTCGGATATGTAGAAATCTTTGTCGTTATCACAGCGGATCCTCAAAGAAACAGGTTTTGTATCGTATAAAGTATATACTTCGACTTTCGTGTGCTAGAACTTTGGCTCGTAAACATAAAAGTACAGTACGCACTTTTATGCGAAGATTAGGTTCGGGA------TTCTTAGAAGAATTTTTTTTGGAAGAAGAACAAGCTCTTTCTTTAATCTT------CC--TCCAAAAAAT------CCCTTTTCCTTTACACGGATT------ACATA------GAGAACGTATTTGGTATTTGGACATTATCCGTATCAATGATCTGGTG--GATC-ATTC--ATGAATAGGATTTGGACTTCTACTT------ATTCCGACAGCAACAAAAGATCTTCGTCGTATGTGGGCTTTCCCAAGTGTTTTACTACTAAGTATAGCTATGTGGTTTTCGGCCAATCTGTCTATTCAGCAAATAAATGGAAGTTTGACCTATCAATATCTATGGTCTTGGACCATCAATAATGATTTTTTA--TTAGAGTTCGGACACTTGATCGATCCACTTACTTCTATTATGTCAATACTAATTACTACTGTTGGAATCATGGTTTTTATTTATAGTGACAATTATATGTCTCACGACCAAGGATATTTGAGATTTTTTGCTTATATGAGTTTTTCCAATGCTTCAATGTTGGGATTAGTTACTAGTTCCAATTTGATACAAATTTATATTTTTTGGGAACTAGTGGGAATGTGTTCGTATTTATTGATAGGTTTTTGGTTCACACGACCCGTTGCAGCAAGTGCTTGTCAAAAAGCTTTTGTA--------ACTAATCGTATAGGAGATTTTGGTTTATTATTAGGAACCTTAGGATTTTATTGGATAACTGGTAGTTTTGAATTTCGGGATTTGTTCCAAATAGTGAATACCTTGATCC------AGAATAATGGGGTCAATTCTTTATTTGCTACTTTATGTGCCTTTTTCTTATTTGTTGGTGCAGTTGCTAAATCCGCACAATTCCCCCTTCACGTATGGTTACCTGATGCCATGGAAGGCCCCACTCCTATTTCGGCTCTTA
			TACACGCTGCTACTATGGTAGCAGCAGGAATTTTTCTTGTAGCTCGGCTTCTTCCTCTTTTCATAGTTATACCTTACATAATGAATCTCATTTGTTTAGTAGGTATAATAACAGTACTTTTAGGAGCTACTTTGGCCCTTGCCCAAAGAGACATTAAAAGAAGTTTAGCTTATTCTACAATGTCTCAATTGGGTTATATTATGTTAGCTCTAGGTATAGGTTCTTATCGAGCTGCTTTATTCCATTTGATCACCCATGCCTATTCTAAAGCTTTATTGTTTTTGGGATCTGGATCCATTATTCATTCAATGGAACC-----------------------------------------------------------------------------------------------------------------------------------------------------------------------------------------------------------------------------------------------------------------------------------------------------------------------------------------------------------------------------------------------------------------------------------------------------------------------------------------------------------------------------------------------------------------------------------------------------------------------------------------------------------------------------------------------------------------------------------------------------------------------------------------------------------------------------------------------------------------------------------------------------------------------------------------------------------------------------------------------------------------------------------------------------------------------------------------------------------------------------------------CTTATTATACTCCTG-ACTACGAAACCAAAGATACTGATATCTTGGCAGCATTCCGAGTAACTCCTCAACCGGGAGTTCCGCCCGAAGAAGCGGGGGCTGCGGTAGCTGCCGAATCTTCTACTGGTACATGGACAACTGTGTGGACTGATGGACTTACCAGTCTTGATCGTTACAAAGGACGATGCTACCACATCGAGGCTGTTGTTGGGGAGGAAAATCAATATATTGCTTATGTAGCTTATCCTTTAGACCTTTTTGAAGAAGGTTCTGTTACTAACATGTTTACTTCCATTGTGGGTAATGTATTTGGTTTCAAAGCCCTGCGAGCTCTACGTCTGGAAGATCTGCGAATTCCCACTTCTTATTCCAAAACTTTCCAAGGTCCGCCTCATGGCATCCAAGTTGAAAGAGATAAATTGAACAAGTACGGTCGTCCCCTATTGGGATGTACTATTAAACCAAAATTGGGATTATCCGCAAAAAACTATGGTAGAGCAGTTTATGAATGTCTACGGGGTGGACTTGATTTTACTAAGGATGATGAAAACGTAAATTCACAACCATTTATGCGTTGGAGAGATCGTTT
			CTTATTTTGTGCCGAAGCACTTTATAAAGCGCAAGCCGAAACGGGTGAAATCAAAGGACATTACTTGAATGCAACTGCGGGTACATGTGAAGAAATGATGAAAAGAGCGGTATTTGCCAGAGAATTGGGAGTTCCTATCGTAATGCATGACTACTTAACTGGGGGGTTCACCGCAAATACTAGCTTGGCTCATTATTGCCGCGACAACGGTCTACTTCTTCACATCCATCGCGCAATGCATGCAGTTATTGATAGACAGAAAAATCATGGTATGCATTTTCGTGTACTAGCTAAAGCATTACGTATGTCTGGTGGAGATCATATTCACGCTGGTACAGTAGTAGGTAAACTTGAGGGGGAACGTGAGATGACTTTGGGTTTTGTTGATTTGTTACGTGATGATTTTATTGAAAAAGATCGAAGTCGCGGTATTTTTTTCACTCAAGACTGGGTCTCTATGCCAGGTGTTCTGCCCGTGGCTTCAGGGGGTATTCATGTTTGGCATATGCCTGCCCTAACCGAAATCTTTGGGGATGATTCCGTACTACAGTTCGGTGGAGGAACTTTAGGGCACCCTTGGGGAAATGCACCCGGTGCAGTAGCTAATCGGGTGGCTTTAGAAGCATGTGTACAAGCTCGTAATGAGGGGCGTGATCTTGCTCGTGAAGGTAATGAAATTATTCGTGAAGC-TAGCAAAT
		</sequence>
		<sequence>
			<taxon idref="Cephalanthera_falcata"/>
			TCTACACTTGAAGAA------CAAAACCTGGGGCGTATCGCTCAAATTATTGGCCCAGTACTGGATGTCATTTTTCCACCGGGCAAAATGCCTAATATTTATAATGCTTTGGTAATTAAGGGTCGAGATACTGTCGGTCAACAAATTAATGTAACTTGTGAAGTACAACAATTATTAGGAAATAATCGAGTGAGAGCTGTAGCTATGAGTGCTACAGATGGTCTGATGAGAGGAATGAAAGTGATTGACACGGAAGCTCCTCTAAGTGTTCCAGTCGGGGGAGCTACTCTCGGACGAATTTTCAACGTTCTTGGAGAGCCCGTTGATAATTTAGGTTCTGTCGATACTCGCACAACATCTCCTATTCATAGATCTGCACCCGCCTTCATACAGTTAGATACGAAATTATCAATCTTTG-----AAACCGGGATTAAAGTGGTGGATCTTTTAGCCCCCTATCGCCGTGGAGGAAAAATAGGACTATTTGGGGGAGCTGGAGTGGGTAAAACAGTACTCATCATGGAATTGATCAACAACATTGCCAAAGCTCACGGAGGCGTATCCGTATTTGGTGGAGTAGGTGAACGTACTCGTGAAGGAAATGATCTCTACATGGAAATGAAAGAATCCGGGGTGATTAATGAAAAAAATCTTGCAGAATCCAAAGTGGCTCTAGTCTATGGTCAAATGAATGAACCGCCAGGAGCTCGTATGAGAGTTGGCTTGACTGCCCTAACCATGGCGGAATATTTCCGGGATGTTAATGAGCAAGACGTACTTCTATTCATCGACAATATATTTCGTTTCGTTCAAGCAGGGTCCGAAGTCTCTGCCTTATTAGGCAGAATGCCTTCTGCAGTGGGTTATCAACCTACCCTTAGTACGGAAATGGGTTCTTTGCAAGAAAGAATTACTTCTACCAAAGAAGGATCTATAACATCGATCCAAGCAGTTTATGTACCTGCGGATGATTTGACCGACCCTGCTCCTGCCACGACATTTGCACATTTAGATGCTACTACAGTCTTATCAAGAGGATTAGCTGCCAAAGGTATTTATCCAGCAGTAGATCCCTTGGATTCAACATCAACTATGTTACAACCTCGGATCGTTGGCGAGGAACATTATGAAACTGCGCAAAGGGTTAAGCAAACTTCACAACGTTATAAAGAACTTCAGGACATTATAGCTATACTTGGGTTGGACGAATTATCCGAAGAAGATCGTTTAACTGTAGCAAGAGC-----ACGAAAGATTGAGCGTTTCTTATCACAACCCTTCTTTGTGGCAGAAGTCTTTACTGGTTCTCCAGGGAAATATGTTGGTCTCGCAGAAACAATTCGGGGGTTTCAATTCATCCTTTCCGGAGAATTAGACGGTCTTCCCGAGCAGGCCTTTTATTTGGTGGGTAACATCGATGAAGCTACATGGCAGAATTACAAGGA--TATTTAGATTGAAAAAAGATAGATTTAGGCAACAAAACTTCC------TATATCCGCTACTCCTGAAGGAGTCTATTTACTCACTTGC------TCATGATCATATCTTC---------------AATAGTTTTATTTTTTAC------GAACCTTTGGA--AATT------CTTGGTT---------------------ATGACA------ATAAATCTAGTTTAGTACTTGTGAAACGTTTAAT---TACTCGAATGTATCAACAGAAATCTTTGATTTCGTCGTT------AAATGATTCTAACCAAAATG------GATTTTGGGGT------CACAAGAATTC------------TTTTTCTTCTCA---TTTTTCTTCTCAAATGG---TATCAGAAGGTTTTGGAGTCAT------TCTAGAAATTCCATTCTCGTCGCGA---TTAGTATCTTCCCTT---------GA-AG---AAAAAAAAATACCAAAATCTCA------GAATTTACGATCTATTCATTCAATATTTCCCTTTTTAG
			AGGATAAATTCTCGCATTTAAATTATGTGTCAGATCTACTAATACCCCATCCCCCCCATCTGGAAATCTTGGTTCAAATCCTTCAATGCTGGATCAAAGATGTTCCTTCTTTGCATTTCTTGCGATTTTTTTTCCACGACT------ATCAT------AA---TTTGAATAG---TCTCATTACTTCA---AATAAA------TCCA---TTCACGTCTTTTCAAAA------AGAAAGAAAAGATTCTTTTGGTTCCTACATAATTCTTATGTATATGAATGCGAATATCTATTCCTGTTTCTTCGTAAAAAGTCTTCTTATTTACGATCAACATCTTCTGGAGTCTTTCTTGAGCGAACACATTTCTATGGAAAAATAGAATATC------TT---------------------ATAGTAGTGTGTTGCAATTC------TTTTCAGAGGATTCTAT------GGTTCCTCAAAGATCCTTTCATGCATTATGTTCGATATCAAGGAAAAGCAATTCTGGCTTCAAAG------GGAACTCTTATTCTAATGAAGAAATGGAAATTTCATCTTGTGAATTTTTGGCAATCTTATTTTCACTTTTGGTCTCAACCTT---------------ATAGGATCCATATAAAGCAATTACCCAACTCTTCCTTCTCTTTTCTGGGGTATTTTTCAAGTGTACTAAAAAATCCTTTGGTAGTAAGAAATCAAATGCTAGAGAATTCATTTCTAATAAATACTCTGACTAAA------AAATTCGATACCATAGCCCCAGTTATTTCTCTTATTGGATCATTGTCAAAAGCTCAATTTTGTACTGTATTGGGTCATCCTATTAGTAAACCAATCTGGACCGATTTATCGGATTCTGATATTCTTGATCGATTTTGTCGGATATGTAGAAATCTTTGTCGTTATCACAGCGGATCCTCAAAGAAACAGGTTTTGTATCGTATAAAGTATATACTTCGACTTTCGTGTGCTAGAACTTTGGCTCGTAAACATAAAAGTACAGTACGCACTTTTATGCGAAGATTAGGTTCGGGA------TTCTTAGAAGAATTTTTTTTGGAAGAAGAACAAGCTCTTTCTTTAATCTT------CC--TCCAAAAAAT------CCCTTTTCCTTTACACGGATT------ACATA------GAGAACGTATTTGGTATTTGGACATTATCCGTATCAATGATCTGGTG--GATC-ATTC--ATGAATAGGATTTGGACTTCTACTT------ATTCCGACAGCAACAAAAGATCTTCGTCGTATGTGGGCTTTCCCAAGTGTTTTACTACTAAGTATAGCTATGTGGTTTTCGGCCAATCTGTCTATTCAGCAAATAAATGGAAGTTTGACCTATCAATATCTATGGTCTTGGACCATCAATAATGATTTTTTA--TTAGAGTTCGGACACTTGATCGATCCACTTACTTCTATTATGTCAATACTAATTACTACTGTTGGAATCATGGTTTTTATTTATAGTGACAATTATATGTCTCACGACCAAGGATATTTGAGATTTTTTGCTTATATGAGTTTTTCCAATGCTTCAATGTTGGGATTAGTTACTAGTTCCAATTTGATACAAATTTATATTTTTTGGGAACTAGTGGGAATGTGTTCGTATTTATTGATAGGTTTTTGGTTCACACGACCCGTTGCAGCAAGTGCTTGTCAAAAAGCTTTTGTA--------ACTAATCGTATAGGAGATTTTGGTTTATTATTAGGAACCTTAGGGTTTTATTGGATAACTGGTAGTTTTGAATTTCGGGATTTGTTCAAAATAGTGAATACCTTGATCC------AGAATAATGGGGTCAATTCTTTATTTGCTACTTTATGTGCCTTTTTCTTATTTGTTGGTGCAGTTGCTAAATCCGCACAATTCCCCCTTCACGTATGGTTACCTGATGCCATGGAAGGCCCCACTCCTATTTCGGCTCTTA
			TACACGCTGCTACTATGGTAGCAGCAGGAATTTTTCTTGTAGCTCGGCTTCTTCCTCTTTTCATAGTTATACCTTACATAATGAATCTCATTTGTTTAGTAGGTATAATAACAGTACTTTTAGGAGCTACTTTGGCCCTTGCCCAAAGAGACATTAAAAGAAGTTTAGCTTATTCTACAATGTCTCAATTGGGTTATATTATGTTAGCTCTAGGTATAGGTTCTTATCGAGCTGCTTTATTCCATTTGATCACCCATGCCTATTCTAAAGCTTTATTGTTTTTGGGATCTGGATCCATTATTCATTCAATG---------------------------------------------------------------------------------------------------------------------------------------------------------------------------------------------------------------------------------------------------ATGTACTTACTTACCTTTGATGGGTATTTGCGCATTCATTTTCAATATTATAGTAGTCTTAGTAGTACAAAAAATAGCTCGTTTTATTCAATATCTCTATGGGGAAAAGGGA----CACTGAAGAAAGTCAATAGGAATTTCTTTTTTTCAAA-------------AAT------GAATAAG---AATAAGGTT---------TG----TTTTTTTTC---GAAAGATATAT---------CGAA------AATTGACAAAAATGT------AAGAAGTAAGATACGAG------ACTTTAGTACTTA------CTT------GAGAAATAGG-------TAC-CTTATATGTATCCTCACGAATCGAGCAATA-TATG-TGTTTACTC-ACTTGTATTAGTACTATTTACTTTGTTCATTGGATCAATAGGAATTTCTTTTAACAGC---GAAGTAATA------GAT---------------TTGGATCTATTATCGAAATGGTTAACTCCATCAATAACCCTTTTTCATCCAAAATTAAAT------TCTTCTGAGGATTGGTATGGGTTTTTGTCAAATGCT------TTTTTTTCAGTAAGTATAGCTTTTTTCGGACTATTGATAGCATCTATTTTTTATGGATCTATTTATTCATCTTTCAAGAATTTGGGCTTAATTAATTTCTTTTTA---------AAAAGAGGTCCTAAAAGAATTATTCTGGACAAAATAAAAGGTG-TGATATACAATTGGTCATATAATCGTGGTTATATAGATATTTTTTATACTGGGATTTTCACCATGAGTATAAGAGGGTTAGCCGAGCTAA-CTCAGTTTTTTGATAAATCTTATTATACTCCTG-ACTACGAAACCAAAGATACTGATATCTTGGCAGCATTCCGAGTAACTCCTCAACCGGGAGTTCCGCCCGAAGAAGCGGGGGCTGCGGTAGCTGCCGAATCTTCTACTGGTACATGGACAACTGTGTGGACTGATGGACTTACCAGTCTTGATCGTTACAAAGGACGATGCTACCACATCGAGCCTGTTGGTGGGGAGGAAAATCAATATATTGCTTATGTAGCTTATCCTTTAGACCTTTTTGAAGAAGGTTCTGTTACTAACATGTTTACTTCCATTGTGGGTAATGTATTTGGTTTCAAAGCCCTGCGAGCTCTACGTCTGGAAGATCTGCGAATTCCCACTTCTTATTCCAAAACTTTCCAAGGTCCGCCTCATGGCATCCAAGTTGAAAGAGATAAATTGAACAAGTACGGTCGTCCCCTATTGGGATGTACTATTAAACCAAAATTGGGATTATCCGCAAAAAACTATGGTAGAGCAGTTTATGAATGTCTACGGGGTGGACTTGATTTTACTAAGGATGATGAAAACGTAAATTCACAACCATTTATGCGTTGGAGAGATCGTTT
			CTTATTTTGTGCCGAAGCACTTTATAAAGCGCAAGCCGAAACGGGTGAAATCAAAGGACATTACTTGAATGCAACTGCGGGTACATGTGAAGAAATGATGAAAAGAGCGGTATTTGCCAGAGAATTGGGAGTTCCTATCGTAATGCATGACTACTTAACTGGGGGGTTCACCGCAAATACTAGCTTGGCTCATTATTGCCGCGACAACGGTCTACTTCTTCACATCCATCGCGCAATGCATGCAGTTATTGATAGACAGAAAAATCATGGTATGCATTTTCGTGTACTAGCTAAAGCATTACGTATGTCTGGTGGAGATCATATTCACGCTGGTACAGTAGTAGGTAAACTTGAGGGGGAACGTGAGATGACTTTGGGTTTTGTTGATTTGTTACGTGATGATTTTATTGAAAAAGATCGAAGTCGTGGTATTTTTTTCACTCAAGACTGGGTCTCTATGCCAGGTGTTCTGCCCGTGGCTTCAGGGGGTATTCATGTTTGGCATATGCCTGCCCTAACCGAAATCTTTGGGGATGATTCCGTACTACAGTTCGGTGGAGGAACTTTAGGGCACCCTTGGGGAAATGCACCCGGTGCAGTAGCTAATCGGGTGGCTTTAGAAGCATGTGTACAAGCTCGTAATGAGGGGCGTGATCTTGCTCGTGAAGGTAATGAAATTATTCGTGAAGC-TAGCAAAT
		</sequence>
		<sequence>
			<taxon idref="Dendrobium_acinaciforme"/>
			TCTACACTTGAAGAA------CAAAACCTAGGGCGTATCGCTCAAATTATTGGCCCAGTACTGGATGTCATTTTTCCACCGGGCAAGATGCCTAATATTTATAATGCTTTGGTAATTAAGGGTCGAGATACTTTCGGTCAGCAAATTAATGTAACTTGTGAAGTACAACAATTATTAGGAAATAATCGAGTGAGAGCTGTAGCTATGAGTGCTACAGATGGTCTGATGAGAGGAATGAAAGTTATTGACACGGGAGCTCCTCTAAGTGTTCCAGTCGGGGGGGCTACTCTCGGACGAATTTTCAACGTTCTTGGAGAGCCCGTTGATAATTTAGGTCCTGTCGATACTCGCACAACATCTCCTATTCATAGATCTGCACCCGCCTTCATACAGTTAGATACGAAATTCTCAATCTTTG-----AAACAGGGATTAAAGTGGTGGATCTTTTAGCCCCCTATCGCCGTGGAGGAAAAATCGGACTATTTGGGGGAGCTGGAGTGGGTAAAACAGTACTCATCATGGAATTGATCAACAACATTGCCAAAGCTCACGGAGGCGTATCCGTATTTGGCGGAGTAGGTGAACGTACTCGTGAAGGAAATGATCTCTACATGGAAATGAAAGAATCCGGGGTGATTAATGAAAAAAATATTGCAGAATCAAAAGTGGCTCTAGTCTATGGTCAAATGAATGAACCGCCAGGAGCTCGTATGAGAGTTGGCTTGACTGCCCTAACCATGGCGGAATATTTCCGGGATGTTAATGAGCAAGACGTACTTCTATTCATCGACAATATATTTCGTTTTGTTCAAGCAGGGTCCGAAGTCTCTGCCTTATTAGGTAGAATGCCTTCTGCAGTGGGTTATCAACCTACCCTTAGTACGGAAATGGGTTCTTTGCAAGAAAGAATTACTTCTACCAAGGAAGGATCCATAACATCGATCCAAGCAGTTTATGTACCTGCGGATGATTTGACCGACCCTGCTCCTGCCACGACATTTGCACATTTAGATGCTACTACCGTATTATCAAGAGGATTAGCTGCCAAAGGTATTTATCCAGCAGTAGATCCCTTGGATTCAACGTCAACTATGTTACAACCTCGGATCGTTGGCGAGGAACATTATGAAACTGCGCAAAGGGTTAAGCAAACTTCACAACGTTACAAAGAACTTCAGGACATTATAGCTATCCTTGGGTTGGACGAATTATCCGAAGAAGATCGTTTAACTGTAGCAAGAGC-----ACGCAAGATTGAGCGTTTCTTATCACAACCCTTCTTTGTGGCAGAAGTCTTTACTGGTTCTCCGGGGAAATATGTTGGTCTCGCAGAAACAATTCGGGGGTTTCAATTCATCCTTTCCGGAGAATTAGACGGTCTTCCCGAGCAGTCCTTTTATTTGGTGGGTAACATCGATGAAGCTACAATTACAAATTACAAGGA--TATTTAGATTGAAAAAAGATAGATTTCGTCAACAAAACTTCC------TATATCCGCTACTCCTTCAGGAGTATATTTACTCACTTGC------TCATTATCATAGCTTA---------------AATAGTTTGATTTTTTAC------GAACCTGTGGA--ATTT------CTAGGTT---------------------ATGACA------ATAAATCTAGTTTAGTACTTGTGAAACGTTTAAT---TATTCGAATGTATCAACAGAAATCTTTGATTTCTTCGGT------GAATTATTCTAACCAAAATG------GATTTTGGGGG------CACAAGAATTC------------TTTTTCTTCTCA---TTTTTCTTCTCAAATGG---TATCAGAAGGTTTTGGAGTCAT------TCTGGAAATTCCATTCTCGTCGCAATTCTTAGTATCTTCCCTT---------GA-AG---AAAAAAGAATACCAAAATCTCA------GAATTTACGATCTATTCATTCAATATTTCCCTTTTTAG
			AGGATAAATTATCGCATTTAAATTATGTGTCAGATCTACTAATACCCCATCCCATCCATCTGGAAATCTTGGTTCAAATCCTTCAATGTTGGATCAAAGATGTTCCTTCTTTGCATTTATTGCGATTGTTTTTCCACGAAT------ATCAT------AA---TTTGAATAG---TCTCTTTACTTCA---AAGAAA------TCCA---TTTACGTATTTTCAAAA------AGAAAGAAAAGATTCTTTTGGTTCCTACATAATTCTTATGTATATGAATGCGAATATCTATTCCTGTTTCTTCGTAAACAGTCTTCTTATTTACGATCAATATCTTCTGGAGTCTTTCTTGAGCGAACACATTTCTATGGAAAAATAGAATATC------TT---------------------ATAGTCGTGTGTTGTAATTC------TTTTCAGAGGATCCTAT------GGTTCCTCAAGGATACTTTCATACATTATGTTCGATATCAAGGAAAAGCAATTCTGGCTTCAAAA------GGAACTCTTATTCTGATGAAAAAATGGGAATTTCATCTTGTGAATTTTTGGCAATCTTATTTTCACTTTTGGTTTCAACCTT---------------ATAGGATCCATATAAAGCAATTACCCAACTATTCCTTCTCTTTTCTGGGGTTCTTTTCAAGTGTACTGAAAAATCCTTTGGTAGTAAGAAATCAAATGCTAGAGAATTCATTTCTAATAAATACTCTATCTAAG------AAATTAGATACCATAGCCCCAGTTATTTCTCTTATTGGATCATTGTCGAAAGCTCAATTTTGTACTGTATTGGGTCATCCTATTAGTAAACCGATCTGGACCGATTTATCGGATTCTGATATTCTTGATCGATTTTGTCGGATATGTAGAAATCTTTGTCGTTATCACAGCGGATCCTCAAAGAAACAGGTTTTGTATCGTATAAAGTATATACTTCGACTTTCGTGTGCTAGAACTTTGGCTCGTAAACATAAAAGTACAGTACGCACTTTTATGCGAAGGTTAGGTTCGGGA------TTCTTAGAAGAATTCTTTTTTGAAGAAGAACAATCTCTTTCTTTAATCTT------CC--TCCAAAAAAT------CCCTTTTCTTTTACACGGATT------ACATA------GAGAACGTATTTGGTATTTGGACATTATCCGTATCAATGATCTGGTG--GATC-ATTC--ATG--------------------------------------------------------------------------------------------------------------------------------------------------------------------------------------------------------------------------------------------------------------------------------------------------------------------------------------------------------------------------------------------------------------------------------------------------------------------------------------------------------------A---------------------------------------------------------------------------------------------------------------------------------------------------------------------------------------------------------------------------------------------------------------
			-----------------------------------------------------------------------------------------------------------------------------------------------------------------------------------------------------------------------------------------------------------------------------------------TTGGGATCCGGATCCATTATTCATTCAATGGAACCTATTGTTGGATATTCACCAGAGAAAAGTCAGAATATGGTTCTTATGGGAGGTTTAACAAAATATGTTCCAATTACAAAAACTACTTTTTTTTTAGGTACACTTTCTCTTTGTGGTATTCCGCCTCTTGCTTGTTTTTGGTCCAAAGATGAAATTCTTCACGATAGTTGGTTGTACTCACCGATTTTCGCACTAATAGCTTGGTTCACAACAGGATTAACCGCATTTTATATGTTTAGGATGTACTTACTTACCTTTGATGGGTATTTGCGCATTCATTTTCAAGATTATAGTAGTATTAGTAGTACAAAAGATAGCTCGTTTTATTCAATATCTCTATGGGGAAAAGGGA----CACTTAATAAAGTCAATAGGAATTT--------------------------------------------------------------------CTTTTTTTC---AAAAGATATAT---------CTAA------AATTGACAAGAACGT------AAGAAGTAAGGTACGAG------ACTTTAGTACTTA------CTT------TACAAATAGG-------TACACTTATATGTATCCTCACGAATCGAGCAATACTATGTTATTTCCTCTCCTTGTATTAGTACTATTTACTTTGTTCATTGGATCAATAGGAATTTCTTTTAATGGA---GGAATAATA------GAT---------------TTGGATCTATTATCGAAATGGTTAACTCCATCGACAACCTTTTTTCATCAGAAATTGAAT------TCTTCTGAGGATTGGTATGGATCTTTATCAAATGCT------TTTTTTTCAGTAAGTATAGCTCTTTTCGGACTATTGATAGCATTTCTTTTTTATGGATCTATTTATTCATCTTTCAAAAATTTAGGCTTAATTAATTTCTTTTTA---------AAAAGAGGTCCTAAAAGAATTATTCTGGACAAAATAAAAGGTG-TAATATACAATTGGTCATATAATCGTGGTTATATAGATATTCTTTATACTGGAATTTTTACCATGAGTATAAGAGGTTTAGCCGAGCTAA-CTCAGTTTTTTGATAAATCTTATTATACTCCTG-ACTACGAAACCAAGGATACTGATATCTTGGCAGCATTCCGAGTAACTCCTCAACCGGGAGTTCCGCCTGAAGAAGCGGGGGCTGCGGTAGCTGCCGAATCTTCTACTGGTACATGGACAACTGTGTGGACTGATGGACTTACCAGTCTTGATCGTTACAAAGGACGATGCTACCACATCGAGGTCGTTGTTGGGGAGGACGATCAATATATTGCTTATGTAGCTTATCCTTTAGACCTTTTTGAAGAAGGTTCTGTTACTAACATGTTTACTTCCATTGTGGGTAATGTATTTGGTTTCAAAGCCCTGCGAGCTCTACGTCTGGAAGATCTGCGAATTCCCACTTCTTATTCCAAAACTTTCCAAGGTCCGCCTCACGGCATCCAAGTTGAAAGAGATAAATTGAACAAGTATGGTCGTCCCCTATTGGGATGTACTATTAAACCAAAATTGGGATTATCCGCAAAAAACTACGGTAGAGCGGTTTATGAATGTCTACGGGGTGGACTTGATTTTACTAAGGATGATGAAAACGTAAATTCACAACCATTTATGCGTTGGAGAGATCGTTT
			CTTATTTTGTGCCGAAGCAATCTTTAAAGCGCAAGCCGAAACGGGTGAAATTAAAGGACATTACTTGAAT-----------------------------------------------------------------------------------------------------------------------------------------------------------------------------------------------------------------------------------------------------------------------------------------------------------------------------------------------------------------------------------------------------------------------------------------------------------------------------------------------------------------------------------------------------------------------------------------------------------------------------------------------------
		</sequence>
		<sequence>
			<taxon idref="Coelogyne_sp."/>
			TCTACACTTGAAGAACAAAACCAAAACCTAGGGCGTATCGCTCAAATTATTGGCCCAGTACTGGATGTCATTTTTCCACCGGGCAAGATGCCTAATATTTATAATGCTTTGGTAATTCAGGGTCGAGATACTGTCGGTCAGCAAATTAATGTAACTTGTGAAGTACAACAATTATTAGGAAATAATCGAGTGAGAGCTGTAGCTATGAGTGCTACAGACGGTCTGATGAGAGGAATGAAAGTGATTGACACGGGAGCTCCTCTAAGTGTTCCAGTCGGGGGAGCTACTCTCGGACGAATTTTCAACGTTCTTGGAGAGCCCGTTGATAATTTAGGTCCTGTCAATACTCGCACAACATCTCCTATTCATAGATCTGCACCCGCCTTCATACAGTTAGATACGAAATTATCAATCTTTG-----AAACAGGGATTAAAGTGGTGGATCTTTTAGCCCCCTATCGCCGTGGAGGAAAAATCGGACTATTTGGGGGAGCTGGAGTGGGTAAAACAGTACTCATCATGGAATTGATCAACAACATTGCCAAAGCTCACGGAGGCGTATCCGTATTTGGCGGAGTAGGTGAACGTACTCGTGAAGGAAATGATCTCTACATGGAAATGAAAGAATCCGGGGTGATTAATGAAAAAGATATTGCAGAATCCAAAGTGGCTCTAGTCTATGGTCAAATGAATGAACCGCCAGGAGCTCGTATGAGAGTTGGCTTGACTGCCCTAACCATGGCGGAATATTTCCGGGATGTTAATGAGCAAGACGTACTTCTATTCATCGACAATATATTTCGTTTCGTTCAAGCAGGGTCCGAAGTCTCTGCCTTATTAGGTAGAATGCCTTCTGCAGTGGGTTATCAACCTACCCTTAGTACGGAAATGGGTTCTTTGCAAGAAAGAATTACTTCTACCAAGGAAGGATCTATAACATCGATCCAAGCAGTTTATGTACCTGCGGATGATTTGACCGACCCTGCTCCTGCCACGACATTTGCACATTTAGATGCTACTACCGTATTATCAAGAGGATTAGCTGCCAAAGGTATTTATCCAGCAGTAGATCCCTTGGATTCAACGTCAACTATGTTACAACCTCGGATCGTTGGCGAGGAACATTATGAAACTGCGCAAAGGGTTAAGCAAACTTCACAACGTTACAAAGAACTTCAGGACATTATAGCTATCCTTGGGTTGGACGAATTATCCGAAGAAGATCGTTTAACTGTAGCAAGAGC-----ACGCAAGATTGAGCGTTTCTTATCACAACCCTTCTTTGTGGCAGAAGTCTTTACTGGTTCTCCAGGGAAATATGTTGGTCTCGCAGAAACAATTCGGGGGTTTCAATTCATCCTTTCCGGAGAATTAGACGGCCTTCCCGAGCAGGCCTTTTATTTGGTGGGTAACATCGATGAAGCTACATGACAGAATTACAAGGA--TATTTAGATTGAAAAAAGATAGATTTCGGCAACAAAACTTCC------TATATCCGCTACTCCTTCAGGAGTATATTTACTCACTTGC------TCATTATCATAGCTTC---------------AATAGTTTGATTTTTTAC------GAACCTGTGGA--AATT------ATCGGTT---------------------ATGACA------ATAAATCTAGTTTAGTACTTGTGAAACGCTTAAT---TACTCGAATGTATCAACAGAAATCTTTGATTTCTTCGGT------GAATGATTCTAACCAAAATG------TATTTTGGGGG------CACAAGAATTC------------TTTTTATTCTCA---TTTTTCTTCTCAAATGG---TATCAGAAGGTTTTGGAGTCAT------TCTGGAAATTCCATTCTCGTCGCGA---TTAGTATCTTCCCTT---------GA-AG---AAAAAAGAATACCAAAATCTCA------GAATTTACGATCTATTCATTCAATATTTCCCTTTTTAG
			AGGATAAATTGTCACATTTAAATTATGTGTCAGATCTACTAATACCCCATCCCATCCATCTGGAAATCTTGGTTCAAATCCTTCAATGCTGGATCAAAGATGTTTCTTCTTTGCATTTCTTGCGATTGTTTTTCCACGAAT------ATCAT------AA---TTTGAATAG---TCTCATTACTTCA---AAGAAA------TCCA---TTTACGTCTTTTCAAAA------AGAAAGAAAAGATTCTTTTGGTTCCTACATAATTCTTATGTATATGAATGCGAATATCTATTCCTGTTTCTTCGTAAACAGTCTTCTTATTTACGATCAATATCTTCTGGAGTCTTTCTTGAGCGAACACATTTCTATGGAAAAATAGAATATC------TT---------------------ATAGTCGTGTGTTGTAATTC------TTTTCAGAGGATACTAT------GGTTCCTCAAAGATACTTTCATACATTATGTTCGATATCAAGGAAAAGCAATTCTGGCTTCAAAA------GGAACTCTTATTCTGATGAAGAAATGGAAATTTCATCTTGTGAATTTTTGGCAATCTTATTTTCACTTTTGGTTTCAACCTT---------------ATAGGATCTATATAAAGCAATTACCCGACTATTCCTTCTCTTTTCTGGGATATTTTTCAAGTGTACTAAAAAATCCTTTGGTAGTAAGAAATCAAATGCTAGAGAATTCATTTCTAATAAATACTCTGACTAAG------AAATTAGATACCATAGCCCCAGTTATTTCTCTTATTGGATCATTGTCGAAAGCTCAATTTTGTACTGTATTGGGTCATCCTATTAGTAAACCGATCTGGACCGATTTATCGGATTCTGATATTATTGATCGATTTTGTCGGATATGTAGAAATCTTTGTCGTTATCACAGCGGATCCTCAAAGAAACAGGTTTTGTATCGTATAAAGTATATACTTCGACTTTCGTGTGCTAGAACTTTGGCTCGTAAACATAAAAGTACAGTACGCACTTTTATGCGAAGATTAGGTTCGGGA------TTCTTAGAAGAATTTTTTTTGGAAGAAGAACAATCTCTTTCTTTAATCTT------CC--TCCAAAAAAT------CCCCTTTCTTTTACACGGATT------ACATA------GAGAACGTATTTGGTATTTGGACATTATCCGTATCAATGATCTGGTG--GATC-ATTC--ATGAATAGGATTTGGACTTCTACTT------ATTCCGACAGCAACAAAAGATCTTCGTCGTATGTGGGCTTTCCTAAGTGTTTTACTACTAAGTATAGCTATGTGGTTTTCGGCCAATCTGTCTATTCAGCAAATAAATGGAAGTTTGACCTATCAATATCTATGGTCTTGGACCATCAATAATGATTTTTTA--TTAGAGTTCGGACACTTGATCGATCCACTTACTTCTATTATGTCAATACTAATTACTACTGTTGGAATCATGGTTTTTATTTATAGTGACAATTATATGTCTCACGACCAAGGATATTTGAGATTTTTTGCTCATATGAGTTTTTCCAATGCTTCAATGTTGGGATTAGTTACTAGTTCCAATTTGATACAAATTTATATTTTTTGGGAACTAGTGGGAATGTGTTCGTATTTATTGATAGGCTTTTGGTTCACACGACCCATTGCAGCAAGTGCTTGTCAAAAAGCTTTTGTA--------ACTAATCGTATAGGAGATTTTGGTTTATTATTAGGAACCTTAGGATTTTATTGGATAACTGGTAGTTTCGAATTTCGCGATTTGTTCCAAATAGTGAATACCTTGATTC------ATAATCATGGGGTCAATTCTTTATTTGCTACTTTATGTGCCTTTTTATTATTTGTCGGTGCAGTTGCTAAATCCGCACAATTCCCCCTTCACGTATGGTTACCTGATGCCATGGAAGGCCCCACTCCTATTTCGGCTCTTA
			TACACGCTGCTACTATGGTAGCAGCAGGGATTTTTCTTGTAGCTCGGCTTCTTCCTCTTTTCATAGTTATACCTTACATAATGAATCTCATTTGTTTAGTAGGTATAATAACAGTACTTTTAGGAGCTACTTTAGCTCTTGCCCAAAGAGACATTAAAAGAAGTTTAGCTTATTCTACAATGTCTCAATTGGGTTATATTATGTTAGCTCTAGGTATAGGTTCTTATCGAGCTGCTTTATTCCATTTGATCACCCATGCCTATTCTAAAGCTTTATTATTTTTGGGATCCGGATCCATTATTCATTCAATGGAACCTATTGTTGGATATTCACCAGATAAAAGTCAGAATATGGTTCTTATGGGAGGTTTAACAAAATATGTTCCAATTACAAAAACTACTTTTTTTTTAGGTACGCTTTCTCTTTGTGGTATTCCGCCTCTTGCTTGTTTTTGGTCCAAAGATGAAATTCTTCACGATAGTTGGTTGTACTCACCAATTTTCGCACTAATAGCTTGGTTCACAACAGGATTAACCGCATTTTATATGTTTAGGATGTACTTACTTACCTTTGATGGGTATTTGCGCATTCATTTTCAAGATTATAGTAGTCTTAGTAGTACAAAAAATAGCTCGTTTTATTCAATATCTCTATGGGGAAAAGGGA----CACTTAAGAAAGTCAATAGGAATTCCTTTTTTTCAAA-------------CAT------GAATAAG---AATAAGGTT---------TG----TTTTTTTTC---AAAAGATATAT---------ATAA------GATTGACAAGAATGT------AAGAAGTAAGATACGAG------ACTTTAGTACTTA------CTT------TAGAAATAGG-------TACACTTATATGTATCCTCACGAATCGAGCAATACTATGTTATTTCCTCTACTTGTATTAGTACTATTTACTTTGTTCATTGGATCAATAGGAATTTCTTTTAACGGA---GGAGCAATA------TAT---------------TTGGATCTATTATCGAAATGGTTAACTCCGTCGACAACCCTTTTTCATCAAGAATTGAAT------TCTTCTGAGGATTGGTATGGATTTTTGTCAAATGCT------TTTTTTTCGGTAAGTATAGCTCTTTTCGGACTATTGATAGCATCTCTTTTTTATGGATCTATTTATTCATCTTTCAAGAATTTGGGCTTAATTAATCTCTTTTTA---------AAAAGAGGTCCTAAAAGAATTATTCTGGACAAAATAAAAGGTG-TGATATACAATTGGTCATATAATCGTGGTTATATAGATATTTTTTATACTGGAATTTTTACCATGAGTATAAGAGGGTTAGCCGAGCTAA-CTCAGTTTTTTGATAAATCTTATTATACTCCTG-ACTACGAAACCAAAGATACTGATATCTTGGCAGCATTCCGAGTAACTCCTCAACCGGGAGTTCCGCCTGAAGAAGCGGGGGCTGCGGTAGCTGCCGAATCTTCTACTGGTACATGGACAACTGTGTGGACTGATGGACTTACCAGTCTCGATCGTTACAAAGGACGATGCTACCACATCGAGGTCGTTGTTGGGGAGGAAAATCAATATATTGCTTATGTAGCTTATCCTTTAGACCTTTTTGAAGAAGGTTCTGTTACTAACATGTTTACTTCCATTGTGGGTAATGTATTTGGTTTCAAAGCCCTGCGAGCTCTACGTCTGGAAGATCTGCGAATTCCCACTTCTTATTCCAAAACTTTCCAAGGTCCGCCTCATGGCATCCAAGTTGAAAGAGATAAATTGAACAAGTACGGTCGTCCCCTATTGGGATGTACTATTAAACCAAAATTGGGATTATCCGCAAAAAACTACGGTAGAGCGGTTTATGAATGTCTACGGGGTGGACTTGATTTTACTAAGGATGATGAAAACGTAAATTCACAACCATTTATGCGTTGGAGAGATCGTTT
			CTTATTTTGTGCCGAAGCACTTTATAAAGCCCAAGCCGAAACGGGTGAAATTAAAGGACATTACTTGAATGCAACTGCGGGTACATGTGAAGAAATGATCAAAAGAGCGGTATTTGCCAGAGAATTGGGAGTTCCTATCGTAATGCATGACTACTTAACTGGGGGGTTCACCGCAAATACTAGCTTGGCTCATTATTGCCGCGACAATGGTCTACTTCTTCACATCCATCGCGCAATGCATGCAGTTATCGATAGACAGAAAAATCATGGTATGCATTTTCGTGTACTAGCTAAAGCATTACGTATGTCTGGTGGAGATCATATTCACGCTGGTACAGTAGTGGGTAAACTGGAGGGGGAACGTGAGATGACTTTGGGTTTTGTTGATTTATTACGTGATGATTTTATTGAAAAAGATCGAAGTCGTGGTATTTTTTTCACTCAAGACTGGGTCTCTATGCCAGGTGTTCTGCCCGTGGCTTCAGGGGGTATTCATGTTTGGCATATGCCTGCCCTAACCGAAATCTTTGGGGATGATTCCGTACTACAGTTCGGTGGAGGAACTTTAGGGCACCCTTGGGGAAATGCACCCGGTGCAGTAGCTAATCGGGTGGCTTTAGAAGCATGTGTACAAGCTCGTAATGAGGGCCGTGATCTTGCTCGTGAAGGTAATGATATTATTCGTGAAGC-TTGCAAAT
		</sequence>
		<sequence>
			<taxon idref="Roscoea_cautleoides"/>
			TCCACAC---------------AAAACCTAGGGCGTATCGCTCAAATTATTGGCCCAGTACTAGATGTTGTTTTTCCTCCGGGCAAGATGCCTAATATTTATAACGCTTTAGTAGTTAAGGGTCGAGATACTGTCGGTCAGCAAATTAATGTGACTTGTGAAGTACAACAATTATTAGGAAATAATCGAGTTAGAGCTGTAGCTATGAGTGCTACGGATGGATTGACGAGAGGAATGGAAGTAATTGATACGGGAGCTCCTCTAAGCATTCCAGTCGGCGGAGCTACACTCGGACGAATTTTCAACGTTCTTGGGGAACCTGTTGATAATTTAGGTCCTGTAGATACTAGCACAACATCTCCTATTCATAGACCCGCACCCGCCTTTATAGAGTTGGATACAAAATTCTCAATCTTTG-----AAACAGGAATTAAAGTAGTGGATCTTTTAGCTCCTTATCGCCGTGGAGGAAAAATAGGACTATTTGGGGGAGCTGGAGTAGGTAAAACAGTACTCATCATGGAATTAATCAACAACATTGCCAAAGCTCATGGAGGCGTATCCGTATTTGGCGGAGTAGGCGAACGTACTCGTGAAGGAAATGATCTTTACATAGAAATGAAAGAATCCGGAGTAATTAATGAAAAAAATATTGCAGAATCCAAAGTAGCTCTAGTCTATGGTCAAATGAATGAACCGCCGGGAGCTCGTATGAGAGTTGGTTTGACTGCACTAACCATGGCGGAATATTTCCGGGATGTTAATGAGCAAAACGTACTTCTATTCATCGATAATATCTTTCGTTTCGTCCAAGCGGGATCAGAAGTATCCGCCTTATTGGGGAGAATGCCTTCTGCAGTGGGTTATCAACCTACCCTTAGTACAGAAATGGGTTCTTTGCAAGAAAGAATTACTTCTACCAAAAAGGGATCCATAACTTCGATACAAGCCGTTTATGTCCCTGCGGACGATTTGACCGACCCTGCTCCTGCCACGACATTTGCACATTTAGATGCTACTACCGTACTATCAAGAGGGTTAGCTGCCAAAGGTATTTATCCTGCAGTGGATCCTTTAGATTCAACGTCAACTATGTTACAACCTCGAATCGTTGGTGAGGAACATTACGAAACTGCGCAAAGAGTTAAGCAAACTTCACAACGTTACAAAGAACTTCAGGACATTATAGCTATTCTTGGGTTGGACGAATTATCCGAAGAAGATCGTTTAACTGTAGCCAGAGC-----ACGAAAAATTGAGCGTTTCTTATCACAACCCTTCTTCGTGGCAGAAGTATTTACTGGTTCTCCAGGAAAATATGTCGGTCTTGCAGAAACAATTAGGGGGTTTCAACTGATCCTTTCCGGAGAATTAGACAGTCTTCCCGAGCAAGCCTTTTATTTGGTGGGTAACATCGATGAAGCTACATGGAAGAATTACAAGGA--TATTTAG-----AAGAAGATAGATCTCGGCAACAACAGTTTC------TATATCCACTTCTCTTTCAAGAATATATTTACGTATTTGC------TTATGATCATGGGTTA---------------AATAGTTCAATTTTTTAT------GAACCCC--AA--AACT----CCTTGGGTT---------------------ATGACA------ATAAATTTAGTTCAGTACTTGTGAAACGTTTAAT---TATTCGAATGTATCAAAAAAATTATTTGATTTATTCGGT------TAATGATATTTACCAAAAGA------TATTTGTTGGG------CATAACAATTA------------------TTTTCA---TTTTTTTTCTCAGATTC---TATCTGAAGGTTTTGCAGTCAT------TGTAGAAATTCCATTTTCGCTGCAG---TTAATATCTTCTCTT---------GA-AG---AAAAAGAAATACCAAAATCTCA------CAATTTACAATCTAGTCATTCAATATTTCCTTTTTTAG
			AGGATAAATTGTTGCATTTAAATTATCTGTCCGATATATTAATACCCTATCCCGTCCATATGGAAATCTTGGTCCAAATGCTTCAATCCTGGATCCAGGATGTTCTCTCTTTACATTTATTGCAGTTCCTTCTCCACGAAT------ATTAT------AA---TTGGAATAG---TCTCATTATTCCG---AAAAAA------TCTA---TTTACGTATTTTCAAAA------GAAAATAAAAGACTATTTTGGTTCTTATATAATTTATATATATATGAATACGAATTTCTATTAGTGTTTCCTTGTAAACAATCCTCTTTTTTACGATTAATATCTTCTGGAGTCCTTCTTGAGCGAATACATTTTTATGTCAAAATAGAACATC------TT------------------------GGAGTGTGCCGAATTTT------TTGTCAGAAGACTCTAT------GGATTTTCAAGGATCCTTTCATACATTATATTCGATATCAAGGAAAATCGATTCTGGGTTCAAGA------GGGACTCATTTTTTGATGAAGAAATGGAAATACCACCTTGTTAATTTTTGGCAATATTATTTTCATTTTTGGTCTCAACCAT---------------ATAGGATTGATATAAAGAAATTATCAAACTATTCTTTTTATTTTCTGGGTTATTTTTCAAGTGTACAAATTAATTCTTCGATGGTAAGGAATCAAATGCTAGAGAATTCATTTCTAATGGATACTCTTACTAAG------AAATTTGATACCATAATCCCAATTATTCCTCTTATTCGATCATTGTCTAAAGCTCCATTTTGTACCGTATCTGGGTATCCTATTAGTAAACCAATTTGGACCGATTTAGCGGATTGTGATATTATTAATAGATTTGGTCGGATATGTAGAAAGCTTTCTCACTATCACAGTGGATCCTCAAAAAAACAGAGTTTGTATCGAATGAAGTATATACTTCGACTTTCATGTGCCAGAACTTTGGCCCGTAAACATAAAAGTTCAGCACGCAGTTTTTTGCAAAGATTAAGTTCGGGA------TTATTAGAAGAATTTTTTATGGAAGAAGAACAAGTTATTTTTTTGATCTT------TC--CAAAAATAAT------TTCTTTTTATTTATATGGATC------ATATA------GAGAACGTATTTGGTATTTGGATATTATCCGTATCAATGACCTGGTA--AATT-GTTT--ATTAATAGGATTCGGGCTTCTACTT------ATTCCGACAGCAACAAAAAATATTCGTCGTATATGGGCTTTTCCTAGTATTTTTTTCTTAAGTATAGCTATGGTATTTTCAGCCAATTTATCTATTCAAGAAATAAATGGAAGTTCCATCTATCAATATCTATGGTCTTGGACCATCAATAATGATTTTTCC--TTAGAGTTCGGATATTTAATCGATCCACTTAGTTCGATTATGTCAATACTAATTACTACTGTTGGAATCATGGTTCTTATTTATAGTGATAATTATATGTCCCATGATCAAGGATATTTAAGATTTTTTGCTTATATGAGTTTTTTCAATGCTTCTATGTTGGGATTAGTTACCAGTTCAAATTTGATAAAAATTTATGTTTTTTGGGAACTAGTGGGAATGTGTTCTTATTTATTAATAGGATTTTGGTTCACACGACCGACTGCAGCAAGTGCTTGTCAAAAAGCTTTTGTA--------ACTAATCGTGTAGGGGATTTTGGTTTATTATTAGGAATCTTAGGTTTTTATTGGATAACTGGTAGTTTTGAATTTCGGGATTTGTTCGAAATAACTAACAACTTGATAC------ACAATAATGGGGTCAGTTCTTCATTTGCTACTTTGTGTGCCTTTTTATTATTTCTCGGTGCAGTTGCTAAATCCGCGCAATTCCCCCTTCATGTATGGTTACCTGATGCAATGGAAGGACCTACTCCTATCTCGGCTCTTA
			TACACGCTGCTACCATGGTAGCAGCGGGAATTTTTCTTGTAGCTCGACTTCTTCCTCTTTTCATATCCATACCTTACATAATGAATATTATTTCTGTAATAGGTGTAATAACAGTACTATTAGGAGCTACCTTGGCTCTTGCTCAAACAGATATAAAAAGAAGTTTAGCCTATTCTACAATGTCTCAATTGGGTTATATTATGTTAGCTCTAGGTCTAGGTTCTTATCGAGCTGCTTTATTCCATTTGTTTACTCACGCCTATTCTAAAGCTTTATTATTTTTGGGATCCGGAGCCATTATCCATTCAATGGAACCTGTTGTTGGATATTCACCAGATAAAAGTCAGAATATGATTCTGATGGGCGGTTTAAAAAGATATGTTCCAATTACAAGAACTACTTTTTTATTAGGTACACTTTCTATTTGTGGTATTCCACCTCTTGCTTGTTTTTGGTCCAAAGATGAAATTCTTAATGAGAGTTGGTTGTATTCACCAATTTTTGCAATAATAGCTTGTTTTACAGCAGGATTAACTGCATTTTATATGTTTCGCGTGTATTTACTTACTTTTGATGGACATTTGCGCATAAATTGTAAAAATTACAGTAG---------CACCAATAATAGCTCGTTCCATTCAATATCTCTATGGGGAAAAGAAG----TTCCAAAAAAAGTTGATAGAAATTTTCTTTTATCAAA-------------AAT------AGAA------AATATGGTC---------TT----CTTTTTTTC---AAAGGATAGAT---------ATAA------AATATCTAGTAATCT------AAAAAAAAGAAGACCAT------ATT----------------CTT------TAGAAAAAAAGTACACTTATACTTCTATGTATCCTCACGAATCGGACAATACTATGCTATTTCCTCTGTTTGTTTTGGTACTATTTACTTTGTTTGTTGGAACAATAGGAATTCATTTTGATTAT---GGAATAATA------TAT---------------TTTGATATATTATCAAAATGGTTAACTCCATCGACAAATCTTTTACATCCCAATGCGAGT------TATTCCGTGGATTGGTATGAATTTTTTACAAATGCA------ATTTTTTCAGTAAGTATAGCTATTTTTGGACTATTAATAGCATATGTTTTATATGGGTCTGTTTATTCATTGTTCCAGAATTTGGAATTCATTAATTCATTTATA---------AAAGAAGGTCCTAAAAGAATTTTCTTGGACAAAATAAAAAATA-GAATATATAATTGGTCCTACAATTGTGGTTATATAGATATTTTTTATACTAGAGTTTTTACCTCGGGTATAAGGGGATTAACCAAACTAA-CTCAGTTTTTTGATAGAACTTATTATACTCCTG-ACTACGAAGTCAAAGATACTGATATCTTGGCAGCATTCCGAGTAACTCCTCAACCTGGAGTTCCACCCGAAGAAGCAGGGGCTGCGGTAGCTGCCGAATCTTCTACTGGTACATGGACAACTGTGTGGACTGATGGACTTACCAGTCTTGATCGTTACAAAGGGCGATGCTACCACATCGAGGCTGTTATTGGGGAGGATAATCAATATATTGCTTATGTAGCTTATCCTTTAGACCTTTTTGAAGAAGGTTCTGTTACTAACATGTTTACTTCCATTGTGGGTAATGTGTTTGGTTTCAAAGCCTTACGAGCTCTACGTTTGGAGGATCTGCGAATTCCCACTTCCTATTCCAAAACTTTCCAAGGCCCGCCTCACGGCATTCAGGTTGAAAGGGATAAGTTGAACAAGTATGGTCGTCCCCTATTGGGATGTACTATTAAACCAAAATTGGGATTATCTGCAAAAAACTACGGTAGAGCAGTTTATGAGTGTCTACGTGGTGGGCTTGATTTTACCAAAGATGATGAAAACGTGAACTCACAACCATTTATGCGTTGGAGAGACCGTTT
			CCTATTTTGTGCTGAAGCAATTTATAAAGCGCAGGCCGAAACAGGTGAAATTAAAGGGCATTACTTGAATGCTACTGCGGGTACATGCGAAGAAATGATGAAAAGGGCCGTATTTGCCAGAGAATTAGGAGTTCCTATCGTAATGCATGATTACTTAACTGGTGGATTCACTGCAAATACTAGCTTGGCTCATTATTGCCGTGACAATGGCCTACTTCTTCACATCCATCGCGCAATGCATGCAGTTATTGATAGACAGAAAAATCATGGTATGCATTTCCGTGTACTAGCTAAAGCATTACGTATGTCTGGTGGAGACCATATTCACGCTGGTACAGTAGTAGGTAAACTGGAAGGGGAACGCGAAATGACTTTAGGTTTTGTTGATTTATTACGTGATGATTTTATTGAAAAAGATCGAAGTCGTGGTATTTTCTTCACTCAAGATTGGGTTTCTATGCCAGGTGTTATACCCGTGGCTTCAGGGGGTATTCATGTTTGGCATATGCCTGCGCTGACCGAAATCTTTGGGGATGATTCCGTACTACAGTTTGGAGGAGGAACTTTAGGACACCCTTGGGGAAATGCACCTGGTGCAGTAGCTAATAGGGTGGCTTTAGAAGCGTGTGTACAAGCTCGTAATGAGGGACGTGATCTTGCTCGTGAAGGTAATGAAATTATCCGTGAAGC-TTGCAAAT
		</sequence>
		<sequence>
			<taxon idref="Zingiber_mioga"/>
			TCCACAC---------------AAAACCTAGGGCGTATCGCTCAAATTATTGGCCCAGTACTAGATGTTGTTTTTCCTCCGGGCAAGATGCCTAATATTTATAACGCTTTAGTAGTTAAGGGTCGAGATACTGTCGGTCAGCAAATTAATGTGACTTGTGAAGTACAACAATTATTAGGAAATAATCGAGTTAGAGCTGTAGCTATGAGTGCTACGGATGGATTGACGAGAGGAATGGAAGTAATTGATACGGGAGCTCCTCTAAGCATTCCAGTCGGCGGAGCTACACTCGGACGAATTTTCAACGTTCTTGGGGAACCTGTTGATAATTTAGGTCCTGTAGATACTAGCACAACATCTCCTATTCATAGACCCGCACCCGCCTTTATAGAGTTGGATACAAAATTCTTAATCTTTG-----AAACAGGAATTAAAGTAGTGGATCTTTTAGCTCCTTATCGCCGTGGAGGAAAAATAGGACTATTTGGGGGAGCTGGAGTAGGTAAAACAGTACTCATCATGGAATTGATCAACAACATTGCCAAAGCTCATGGAGGCGTATCCGTATTTGGCGGAGTAGGCGAACGTACTCGTGAAGGAAATGATCTTTACATAGAAATGAAAGAATCCGGAGTAATTAATGAAAAAAATATTGCAGAATCCAAAGTAGCTCTAGTCTATGGTCAAATGAATGAACCGCCGGGAGCTCGTATGAGAGTCGGTTTGACTGCACTAACCATGGCGGAATATTTCCGGGATGTTAATGAGCAAAACGTACTTCTATTCATCGACAATATCTTTCGTTTCGTCCAAGCGGGATCAGAAGTATCCGCCTTATTGGGGAGAATGCCTTCTGCAGTGGGTTATCAACCTACCCTTAGTACAGAAATGGGTTCTTTGCAAGAAAGAATTACTTCTACCAAAAAGGGATCCATAACTTCGATACAAGCCGTTTATGTACCTGCGGACGATTTGACCGACCCTGCTCCTGCCACGACATTTGCACATTTAGATGCTACTACCGTACTATCAAGAGGGTTAGCTGCCAAAGGTATTTATCCTGCAGTAGATCCTTTAGATTCAACGTCAACTATGTTACAACCTCGAATCGTTGGTGAGGAACATTACGAAACTGCGCAAAGAGTTAAGCAAACTTCACAACGTTACAAAGAACTTCAGGACATTATAGCTATTCTTGGATTGGACGAATTATCCGAAGAAGATCGTTTAACTGTAGCCAGAGC-----ACGAAAAATGGAGCGTTTCTTATCACAACCCTTCTTCGTGGCAGAAGTATTTACTGGTTCTCCAGGAAAATATGTCGGTCTTGCAGAAACAATTAGGGGGTTTCAACTGATCCTTTCCGGAGAATTAGACAGTCTTCCCGAGCAAGCCTTTTATTTGGTGGGTAACATCGATGAAGCTAC-----------------------------------------------------------------------------------------------------------------------------------------------------------------------------------------------------------------------------------------------------------------------------------------------------------------------------------------------------------------------------------------------------------------------------------------------------------------------------------------------------------------------------------------------------------------------------------------
			------------------------ATCTGTCCGATATACTAATACCCTATCCCGTCCATATGGAAATCTTGGTCCAAATGCTTCAATCCTGGATCCAGGATGTTCTCTCTTTACATTTATTGCAGTTCTTTCTCCACGAAT------ATTAT------AA---TTGGAATAG---TCTCATTATTCCG---AAAAAA------TCTA---TTTACGTATTTTCAAAA------GAAAATAAAAGACTATTTTGGTTCTTATATAATTTATATATATATGAATACGAATTTCTATTAGTGTTTCCTTGTAAACAATCCTCTTTTTTACGATTAATATCTTCTGGAGTCCTTCTTGAGCGAATACATTTTTATGTAAAAATAGAACATC------TT------------------------GGAGTGTGCCGAATTTT------TTGTCAGAAGACTCTAT------GGATTTTCAAGGATCCTTTCATACATTATATTCGATATCAAGGAAAATCGATTCTGGGTTCAAGA------GGGACTCATTTTTTGATGAAGAAATGGAAATACCACCTTGTTAATTTTTGGCAATATTATTTTCATTTTTGGTCTCAACCAT---------------ATAGGATTGATATAAAGAAATTATCAAACTATTCTTTTTATTTTCTGGGTTATTTTTCAAGTGTACAAATTAATTCTTCGATGGTAAGGAATCAAATGCTAGAGAATTCATTTCTAATGTATACTCTTACTAAG------AAATTTGATACTATAATCCCGATTATTCCTCTTATTCGATCATTGTCTAAAGCTCAATTTTGTACCGTATCCGGGTATCCTATTAGTAAACCAATTTGGACCGATTTAGCGGATTGTGATATTATTAATAGATTTGGTCGGATATGTAGAAAGCTTTCTCACTATCACAGTGGTTCC----------------------------------------------------------------------------------------------------------------------------------------------------------------------------------------------------------------------------------------------------------------------------------------------AGTT-ACT---ATGAATAGGATTTGGGCTTATACTT------ATTCCGACAGCAACAAAAAATATTCGTCGTATATGGGCTTTTCCTAGTATTTTTTTCTTAAGTATAGCTATGGTATTTTCAGCCAATTTATCTATTCAAGAAATAAATGGAAGTTCCATCTATCAATATCTATGGTCTTGGACCATCAATAATGATTTTTCC--TTAGAGTTCGGATATTTAATCGATCCACTTAGTTCGATTATGTCAATACTAATTACTACTGTTGGAATTATGGTTCTTATTTATAGTGACAATTATATGTCCCATGATCAAGGATATTTAAGATTTTTTGCTTATATGAGTTTTTTCAATGCTTCTATGTTGGGATTAGTTACCAGTTCAAATTTGATAAAAATTTATGTTTTTTGGGAACTAGTGGGAATGTGTTCTTATTTATTAATAGGATTTTGGTTCACACGACCGACTGCAGCAAGTGCTTGTCAAAAAGCTTTTGTA--------ACTAATCGTGTAGGGGATTTTGGTTTATTATTAGGAATCTTAGGTTTTTATTGGATAACTGGTAGTTTTGAATTTCGGGATTTGTTCGAAATAACTAACAACTTGATAT------ACAATAATGGGGTCAGTTCTTCATTTGCTACTTTGTGTGCCTTTTTATTATTCCTCGGTGCAGTTGCTAAATCCGCGCAATTCCCCCTTCATGTATGGTTACCTGATGCAATGGAAGGACCTACTCCTATCTCGGCTCTTA
			TACACGCTGCTACCATGGTAGCAGCGGGAATTTTTCTTGTAGCTCGACTTCTTCCTCTTTTCATATCCATACCTTACATAATGAATATTATTTCTTTAATAGGTGTAATAACAGTACTATTAGGAGCTACCTTGGCTCTTGCTCAAACAGATATAAAAAGAAGTTTAGCCTATTCCACAATGTCTCAATTGGGTTATATTATGTTAGCTCTAGGTCTAGGTTCTTATCGAGCTGCTTTATTCCATTTGATTACTCATGCCTATTCTAAAGCTTTATTATTTTTGGGATCCGGAGCCATTATCCATTCAATGGAACCTGTTGTTGGATATTCACCAGATAAAAGTCAGAATATGATTCTGATGGGTGGTTTAAAAAGATATGTTCCAATTACAAGAACTACTTTTTTATTAGGTACACTTTCTATTTGTGGTATTCCACCTCTTGCTTGTTTTTGGTCCAAAGATGAAATTCTTAATGAGAGTTGGTTGTATTCACCAATTTTTGCAATAATAGCTTGTTTCACAGCAGGATTAACTGCATTTTATATGTTTCGCGTGTATTTACTTACTTTTGATGGGCATTTACGCATAAATTGTAAAAATTACAGTAG---------CACCAATAATAGCTCGTTCCATTCAATATCTTTATGGGGAAAAGAAG----TTCCAAAAAAAGTTGATAGAAATTTTCTTTTATCAAA-------------AAT------AGAG------AATATGGTC---------TT----CTTTTTTTC---AAAGGATAGAT---------ATAA------AATATCTAGTAATCT------AAAAAAAAGAAGACCAT------ATT----------------CTT------TCGAAAAAAAGTACACTTATACTTCTATGTATCCTCACGAATCGGACAATACTATGCTATTTCCTCTGTTTGTTTTGGTACTATTTACTTTGTTTGTTGGAACAATAGGAATTCATTTTGATTAT---GGAATAATA------TAT---------------TTTGATATATTATCAAAATGGTTAACTCCATCGATAAATCTTTTACATTCCAATGCGAGT------TATTCCGTGGATTGGTATGAATTTTTTACAAATGCA------ATTTTTTCGGTAAGTATAGCTATTTTTGGACTATTAATAGCATATGTTTTATATGGGTCTGTTTATTCATTGTTCCAAAATTTGGAATTCATTAATTCATTTATA---------AAAGGAGGTCCTAAAAGAATTTTCTTGGACAAAATAAAAAATA-GAATATACAATTGGTCCTACAATTGTGGTTATATAGATATTTTTTATACTAGAGTTTTTACCTTGGGTATAAGGGGATTAACCAAACTAA-CTCAGTTTTTTGATAGAACTTATTATACTCCTG-ACTACGAAGTCAAAGATACTGATATCTTGGCAGCATTCCGAGTAACTCCTCAACCTGGAGTTCCACCCGAAGAAGCAGGGGCTGCGGTAGCTGCCGAATCTTCTACTGGTACATGGACAACTGTGTGGACTGATGGACTTACCAGTCTTGATCGTTACAAAGGGCGATGCTACCACATCGAGGCTGTTATTGGGGAGGATAATCAATTTATTGCTTATGTAGCTTATCCTTTAGACTTTTTTGAAGAAGGTTCTGTTACTAACATGTTTACTTCCATTGTGGGTAATGTGTTTGGTTTCAAAGCCTTACGAGCTCTACGTTTGGAGGATCTGCGAATTCCCACTTCCTATTCCAAAACTTTCCAAGGCCCGCCTCACGGCATTCAGGTTGAAAGAGATAAGTTGAACAAGTATGGTCGTCCCCTATTGGGATGTACTATTAAACCAAAATTAGGATTATCTGCAAAAAACTACGGTAGAGCAGTTTATGAGTGTCTACGTGGTGGGCTTGATTTTACCAAAGATGATGAAAACGTGAACTCACAACCATTTATGCGTTGGAGAGACCGTTT
			CCTATTTTGTGCTGAAGCAATTTATAAAGCGCAGGCCGAAACAGGTGAAATTAAAGGGCATTACTTGAATGCTACTGCAGGTACATGTGAAGAAATGATGAAAAGGGCCATATTTGCCAGAGAATTAGGAGCTCCTATCGTAATGCATGACTATTTAACTGGTGGATTCACTGCAAATACTAGCTTGGCTCATTATTGCCGAGACAACGGCCTACTTCTTCACATACATCGCGCAATGCATGCAGTTATTGATAGACAGAAAAATCATGGTATGCATTTCCGTGTACTAGCTAAAGCATTACGTATGTCTGGTGGAGACCATATTCACGCTGGTACAGTAGTAGGTAAACTGGAAGGGGAACGCGAAATGACTTTAGGTTTTGTTGATTTATTACGTGATGATTTTATTGAAAAAGATCGAAGTCGTGGTATTTTCTTCACTCAAGATTGGGTTTCTATGCCAGGTGTTATACCCGTGGCTTCGGGAGGTATTCATGTTTGGCATATGCCTGCGCTGACCGAAATCTTTGGGGATGATTCCGTACTACAGTTTGGAGGAGGAACTTTAGGACACCCTTGGGGAAATNCACCTGGTGCAGTAGCTAATAGGGTNGCTTTAGAAGCGTGTGTACAAGCTCGTAATGAGGGACGTGATCTTGCTCGTGAAGGTAATGAAATTATCCGTGAAGC-TGCCAAAT
		</sequence>
		<sequence>
			<taxon idref="Costus_woodsonii"/>
			TCCACACTTGAAGAACAAAACCAAAACCTAGGGCGTACCGCTCAAATTATTGGCCCAGTACTGGATGTTGTTTTTCCTCCGGGCAAGATGCCTAATATTTATAACGCTTTGGTAGTTAAGGGTCGAGATACTGTCGGTCAGCAAATTAATGTAACTTGTGAAGTACAACAATTATTAGGAAATAATCGAGTTAGAGCTGTAGCTATGAGTGCTACAGATGGACTGATGAGAGGAATGGAAGTAATTGACACGGGAGCTCCTCTAAGCGTTCCAGTCGGCGGAGCTACCCTCGGACGAATTTTCAACGTTCTTGGGGAGCCTGTTGATAATTTAGGTCCTCTGGATACTAGCACAACATCTCCTATTCATAGACCTGCACCCGCCTTTATCCAGTTGGATACGAAATTATCAATCTTTG-----AAACAGGAATTAAAGTAGTGGATCTTTTAGCTCCTTATCGCCGCGGAGGAAAAATCGGATTATTTGGGGGAGCTGGAGTGGGTAAAACAGTACTCATCATGGAATTGATCAACAACATTGCTAAAGCTCATGGAGGTGTATCCGTATTTGGCGGAGTAGGCGAACGTACTCGTGAAGGAAATGATCTTTACATGGAGATGAAAGAATCCGGAGTAATTAATGAAAAAAATATTGCAGAATCAAAAGTGGCTCTAGTCTATGGTCAAATGAATGAACCGCCGGGAGCTCGTATGAGAGTTGGTTTGACTGCCCTAACCATGGCGGAATATTTCCGGGATGTTAATGAACAAGACGTACTTCTATTCATCGACAATATCTTTCGTTTCGTCCAAGCAGGATCAGAAGTATCCGCCTTATTGGGGAGAATGCCTTCCGCAGTGGGTTATCAACCTACCCTTAGTACAGAAATGGGTTCTTTGCAAGAAAGAATTACTTCTACCAAAGAGGGATCTATAACTTCGATCCAAGCCGTTTATGTACCTGCGGACGATTTGACCGATCCTGCTCCTGCCACGACATTTGCACATTTAGATGCTACTACCGTACTATCAAGAGGATTAGCTGCCAAAGGTATTTATCCAGCAGTGGATCCTTTAGATTCAACGTCAACTATGTTACAACCTCGGATCGTTGGGGAGGAACATTATGAAACTGCGCAAAGAGTTAAGCAAACTTCACAACGTTACAAAGAACTTCAGGACATTATAGCTATTCTTGGGTTGGACGAATTATCCGAAGAAGATCGTTTAACTGTAGCAAGAGC-----ACGAAAAATTGAGCGTTTCTTATCACAACCCTTCTTCGTGGCAGAAGTATTTACTGGTTCTCCAGGAAAATATGTTGGTCTTGCAGAAACAATTAGGGGGTTTCAACTGATCCTTTCCGGAGAATTAGACAGTCTTCCCGAGCAGGCCTTTTATTTGGTGGGTAACATCGATGAAGCTACATGGAAGAATTACAAGGA--TATTTAG-----AAAAAGATGGATCTCGGCAACAACACTTTC------TATATCCACTTCTCTTTCAAGAGTATATTTATGTATTTGC------TTATGATCACGGGTTA---------------AATAGTTCGATTTTCGAT------AAACCCGTGAA--ATCC------TTGGGTT---------------------ATGACA------ATAAATCTAGTTCAATACTTGTGAAACGTTTAAT---TATTCGAATGTATCAACAAAATTATTTGATTTATTCGGT------TAATGATTCTTACCAAAATC------GATTCGTTGGA------CACAACAATTA------------TTTTTATTCCTG---TTTTTTTTCTCAGATGA---TATCAGAAGGTTTTGCAGTCAT------TGTGGAAATTCCATTTTCGCTGCAA---TTAATATCTTCCTTT---------GA-AG---AAAAAGAAATACCGAAATCTCA------CAATTTACAATCTATTCATTCAATATTTCCTTTTTTAG
			AGGATAAATTATTGCATTTAAATTATCTGTCAAATATACTAATACCCCACTCCATCCATATGGAAATCTTGGTCCAAATCCTTCAATCCTGGATCCAGGATGTTCCCTCTTTGCATTTATTGCGGTTCTTTCTCCACGAAT------ATTAT------AA---TTCGAATAG---TCTCACTACCCCG---AAGAAA------TCTA---TTTACGTATTTTCAAAA------GAAAATAAAAAATTATTTCGGTTCTTATATAATTCTTATGGATCTGAATGCGAATTTTTATTAGTTTTTCTTCGTAAACAATCTTCTTATTTACGATTAACATCTTCTGGAGTCTTTCATGAGCGAACACATTTTTATAGAAAAATAGAACATC------TT------------------------GTAGTGTGCCGAAATTCTAATTATGTTGAGAAGACTCTAT------GGGTCTTCAAGGATCCTTTTATGCATTATGTTCGATATCAAGGAAAAGCGATTTTGGGTTCAAGA------GGGACTCATTTTCTGATGAAGAAATGGAAATGCCACCTTGTCAATTTCTGGCAATATTATTTTCATTTTTGGTCTCAACCGT---------------ATAGGATTCATATAAACCAATTATCAAACTATTCCTTCTATTTTCTGGGTTATTTTTCAAGTGTACTAATAAATTCTTCGATGGTAAAGAATCAAATGGTAGATAATTCATTTCTAGTGAATACTCTTACTAAG------AAATTCGATACTATAGTCCCAATTATTCCTCTTATTCGATCATTGTCTAAAGCTCAATTTTGTAACGTATCCGGGCATCCTATTAGTAAGCCAATTTGGACCGATCTATCAGATTGTGATATTATTAATCGATTTGGTCGGATATATAGAAATCTTTCTCACTACCATAGTGGATCCTCAAAAAAACAGAGTTTGTATCGAATGAAGTATATACTTCGACTTTCATGTGCCCGAACTTTGGCCCGTAAACATAAAAGTGCAGTACGCTGTTTTTTGCAAAGATTAAGTTCGGGA------TTATTAGAAGAATTCTTTACGGAAGAAGGACAAGTTCTTTCTTTGATCTT------TC--CCCCAAAAAC------GTCTTTTTCTTTACATGGATC------ATATA------GAGAACGTATTTGGTATTTGGATATTATCCGTATCAATGATCTCGTA--AATA-ATTT--ATAAATAGGATTTGGGCTTCTACTTATTCCGATTCCGACAGCAACAAAAAATATTCGTCGTATATGGGCTTTTCCTAGTGTTTTACTTTTAAGTATAGCTATGGGGTTTTCGGCCAATTTATCTATTCAACAAATAAATGGAAGTTCTATCCACCAATATCTATGGTGTTGGACCATCAATAATGATTTTTCC--TTAGAGTTCGGATACTTGATTGATCCACTTAGTTCTATTATGTCAATACTAATTACTACTGTTGGAATCCTGGTTCTTATTTATAGTGACAATTATATGTCTCATGATCAAGGATATGTTAGATTTTTTGCTTATATGAGTTTTTTCAATGCTTCTATGTTGGGATTAGTTACTAGTTCAAATTTGATACAAATTTATATTTTTTGGGAACTAGTAGGAATGTGTTCCTATTTATTAATAGGGTTTTGGTTTACACGACCGACTGCAGCAAGTGCTTGTCAAAAAGCTTTTGTA--------ACTAATCGTGTAGGGGATTTTGGTTTATTATTAGGAATTTTAGGTCTTTATTGGATAACAGGTAGTTTCGAATTTCGAGATGTGTTCGAAATAACTAATAACTTGATTC------ACAATAATGGGGTCAGTTCTTTATTTGCGACTTTGTTTGCCTCCTTATTATTCGTTGGTGCAATTGCTAAATCCGCTCAATTCCCTCTTCACGTATGGTTAGCTGATGCAATGGAAGGACCCACTCCTATCTCCGCTCTTA
			TACACGCTGCTACCATGGTAGCAGCAGGAATTTTTCTTGTAGCTCGACTTCTTCCTCTTTTTATATCCATACCTTACATAATGAATTTTATTTCTTTAATAGGTATAATAACAGTACTATTAGGAGCTACTTTGGCTCTTGCTCAAAGAGATATAAAAAGAAGTTTAGCCTATTCCACAATGTCTCAATTGGGTTATATTATGTTAGCTCTAGGTATAGGTTCTTATCGAGCTGCTTTATTCCATTTGATCACTCATGCCTATTCTAAGGCTTTATTGTTTTTGGGATCCGGATCCATTATTCATTCAATGGAACCTATTGTTGGATATTCACCAGAGAAAAGTCAGAATATGATTCTTATGGGGGGTCTAAGAAGATATGTTCCAATTACAAGAACTACTTTTTTACTAGGTACACTTTCTATTTGTGGTATTCCACCTCTTGCTTGTTTTTGGTCCAAAGATGAAATTCTTAATGATAGTTGGTTGTATTCACCAATTTTCGCAACAATAGCTTGTTTCACAGTGGGATTAACCGCATTTTATATGTTTCGGGTGTATTTACTTACCTTTGATGGGCATTTGCGCATTCATTTTCAGAATTATAGTAG---------CACCCAAAATAGCTCGTTCTATTCAATATCTCTATGGGGAAAGGAAG----TACCTCAAACAGTCAATAGAAATTTACTTTTATCAAT-------------AAT------GAAT------AATACGGTA---------TT----CTTTTTTTC---AAAGGATACAT---------ATAA------AATAGATAATAATTT------AAAAAAAGGCATAGGAT------ACTTTAATACTTC------CTTCAAAAAAAAGAAAAAG-------TACACTTCCATGTATCCTCACGAATCGGACAATACTATGTTATTTCCTCTGCTTGTATTGGTATTATTTACTTTATTCGTTGGATCAATAGGAATTCATTTTGATCAA---GGAGTAATA------GAT---------------TTTGATATATTATCAAAATGGTTAACCCCATCAACAAACCTTTTCCATCCAAATTTGAGT------TATTCTGTGGATTGGTATGAATTTTTTACAAATGCA------ATTTTTTCAATAAGTATAGCTATTTTCGGACTATTCATAGTATCTATTTTATATGGGTCTGTTTATTCATTTTTCCAGAATATGGACTTTCTTAATTCATTTGTA---------AAAAACGGTCCTAAAAGAATTTTCTTAGACCAAATCCAAAATG-GGATATACAATTGGTCATATAATCGTGGTTACATAGATATTTTTTATACTAGGGTTTTTGCAATGGGTATAA-GGGATTAACCGAACTAA-CTCAGTTTTTTGATAAAACTTATTATANTCCTG-ACTACGAAGTCAAAGATACGGATATCTTGGCAGCATTTNGAGTAACTCCTCAACCTGGAGTTCCGCCCGAAGAAGCAGGGGGTGCGGTAGCTGCCGGATTTTNTACTGGTACATGGACAACTGTGTGGACTGATGGACTTACCAGCCTTGATCGTTACAAAGGGCGATGCTACCACATCGAGGCCGTTGTTGGGGAGGATAATCAATATATTGCTTATGTAGCTTATCCTTTAGACCTTTTTGAAGAAGGTTCTGTTAATAACATGTTTAATTCCATTGTGGGTAATGTATTTGGTTTCAAAGCCTTACGGGCTNTACGTCTGGAGGATCTGCGAGTTCCCACTTGTTATTCCAAAACTTTCCAAGGCCCGCCTCACGGCATTCAGGTTGAAAGAGATAAGTTGAACAAGTATGGTCGTCCCCTGTTGGGATGTACTATTAAACCAAAATTGGGATTATCCGCAAAAAACTACGGTACAGCGGTTTATGAATGTCTACGTGGTGGACTTGATTTTACCAAAGATGATGAAAACGTGAACTCACAACCATTTATGCGTTGGAGAGACCGTTT
			CTTATTTTGTGCTGAAGCACTTTTTAAAGCGCAGTCCGAAACAGGTGAAATCAAAGGACATTACTTGAATGCTACTGCGGGTACATGTGAAGAAATGATGAAAAGGGCCATATTTGCCAGAGAATTAGGAACTCCTATCGTAATGCATGACTATTTAACTGGTGGATTCACTGCAAATACTAGCTTGGCTCATTATTGCCGTGACAACGGCCTACTTCTTCACATCCATCGCGCAATNCATGCAGTNATTGATAGACAGAAAAATCATGGTATGCATTTCCGTGTACTACCTAAAGCATTACGTATGTCTGGTGGAGATCATATTCACGCTGGTACAGTAGTAGGTAAACTGGAAGGGGAACGTGAGATGACTTTAGGTTTCGTTGATTTATTACGTGATGATTATATTGAAAAAGACCGAAGTCGCGGTGTTTTCTTCACTCAAGATTGGGTCTCTATGCCAGGTGTTATACCCGTGGCTTCAGGGGGTATTCATGTTTGGCATATGCCTGCTCTGACCGAAATCTTTGGGGATGATTCCGTACTACAGTTTGGCGGAGGAACTTTAGGACACCCTTGGGGAAATGCACCTGGTGCAGTAGCTAATAGGGTGGCTTTAGAAGCGTGTGTACAAGCTCGTAACGAGGGACGTGATCTTGCTCGTGAAGGTAATGAAATTATCCGCGAAGC-TAGCAAAT
		</sequence>
		<sequence>
			<taxon idref="Canna_indica"/>
			TCCACACTTAAAGAA------CAAAACCTAGGGCGTATCGCTCAAATTATTGGCCCAGTACTGGATGTTGTTTTTCCTCCGGGCAAGATGCCTAATATTTATAACGCTTTGGTAGTTAAGGGTCGAGATACTGTCGGTCAGCAAATTAACGTGACTTGTGAAGTACAACAATTATTAGGAAATAATAGAGTTAGAGCTGTAGCTATGAGTGCTACAGATGGACTGACGAGAGGAATGGAAGTGATTGACACGGGAGCTCCTCTAAGCGTTCCGGTCGGTGGAGCTACCCTCGGACGAATTTTCAACGTTCTTGGGGAGCCTGTTGATAATTTAGGTCCTGTAGATACTAGTACAACATCTCCTATTCATAGACCTGCACCTGCCTTTATACAGTTGGATACAAAATTATCAATCTTTG-----AAACAGGAATTAAAGTAGTGGATCTTTTAGCTCCTTATCGCCGTGGAGGAAAAATCGGACTATTTGGGGGAGCTGGAGTGGGTAAAACAGTACTTATCATGGAATTGATCAACAACATTGCCAAAGCTCATGGAGGCGTATCCGTATTTGGCGGAGTAGGCGAACGTACTCGTGAAGGAAATGATCTTTACATGGAAATGAAAGAATCCGGAGTAATTAATGAAAAAAATATTGCAGAATCAAAAGTAGCTCTAGTCTATGGTCAAATGAATGAACCGCCGGGAGCTCGTATGAGAGTTGGTTTGACTGCCCTAACCATGGCGGAATATTTCCGGGATGTTAATGAACAAGACGTACTTCTATTCATCGACAATATCTTTCGCTTCGTTCAAGCAGGATCAGAAGTATCCGCCTTATTGGGTAGAATGCCTTCTGCAGTGGGTTATCAACCTACCCTTAGTACAGAAATGGGTACTTTGCAAGAAAGAATTACTTCTACCAAAGAAGGATCTATAACTTCAATCCAAGCCGTTTATGTACCTGCGGACGATTTGACCGACCCTGCTCCTGCCACGACATTTGCACATTTAGATGCTACTACCGTACTATCAAGAGGATTAGCTGCCAAAGGTATTTATCCAGCAGTGGATCCTTTAGATTCAACGTCAACTATGTTACAACCTCGGATCGTTGGCGAGGAACATTATGAAACTGCGCAAAGAGTTAAGCAAACTTCACAACGTTACAAAGAACTTCAGGACATTATAGCTATTCTTGGGTTGGACGAATTATCTGAAGAAGATCGTTTAACTGTAGCAAGAGC-----ACGAAAAATTGAGCGTTTCTTATCACAACCCTTCTTCGTAGCAGAAGTATTTACTGGTTCTCCAGGAAAATATGTTGGTCTTGCAGAAACAATTAGGGGGTTTCAACTGATCCTTTCCGGAGAATTAGACAGTCTGCCCGAGCAGGCCTTTTACTTGGTGGGTAACATCGATGAAGCTACA---------------------------------------------------------------------------CTTCTCTTTCAAGAGTATATTTATGTATTTTC------TTATGATCACGGTTTA---------------AATAGTTCGATTTTTTATGAGCAAGAACCCGTAAA--ATTTAAATCTTTGGGTT---------------------ATGACA------ATAAATCTAGTTCAGTACTTGTGAAACGTTTAAT---TATTCGAATGTATCAACAAAATTTGTTTATTTTTTCGGT------TAATGATTCTTACCAAAATC------GGTTCGTTGGG------CACAACAATTA------------TTTTTATTCCCA---TTTTTTTTCTCAGATGA---TATCAGAAGGTTTTGCAGTCAT------TGTGGAAGTTCCATTCTCGCTGCAA---TTAGTATCTTCCCTT---------GA-AG---AAAAAGAAATACCAAAATCTCA------CAATTTCCAATCTATTCATTCAATATTTCCTTTTTTAG
			AGGATAAATTATCGCATTTTAATTATTTGTCAGATATACTAATACCCCATCCCGTCCATATGGAAATCTTGGTCCAAACCCTTCAATCCTGTATCCGGGATGTTCCCTCTTTGCATTTATTGCGGTTCCTTCTCCATGACT------ATTAT------AA---TTGGAATAG---TCCCATTACTACG---AATAAA------TCTA---TTTACGTATTTTCAAAA------GAAAAAAAAAGATTATTTTTGGTCTTATATAATTCTTATGTATCTGAATGCGAATTTGTATTTGTTTTTCTTCGTAAACAATCTTCTTATTTACGATTAACATCTTCTGGAGTCTTTCTTGAGCGAACATATTTTTATGGAAAAATAGAACATC------TT------------------------GTAGTGTGCCGAAATTT------TTTTAAGAAAACTCTAT------GGGTCTTCAAGGATCCTTTCATGCATTATGTTCGATATCAAGAAAAAGTGATTCTGGGTTCAAGG------GGAACTCATTTTCTGATGAAGAAATGGAAATGCCATCTTATAAATTTCTGGCAATATTATTTTCATTTTTGGTCTCAACCGT---------------ACAGGATCCATATAAACCGGTTATCAAACTATTCCTTCTATTTTCTGGGTTATCTTTCAAGTATACTAATAAATTCTTCGGCCGTAAGGAATCAAATGCTAGATAATTCATTTCTAATAGATATTCTTACTAGG------AAATTCGATACCATAGTTCCAATTATTCCTCTTATTCGATCATTATCTAAAGCTAAATTTTGTACCGTATCCGGACATCCTATTAGTAAGCCAATTTGGACCGATTTATCAGATTGTGATATTATTAATCGATTTGGTCGGATATGTAGAAATCTTTCTCACTATCACAGTGGATCCTCAAAAAAACAGAGTTTGTATCGAATGAAGTATATACTTCGACTTTCTTGTGCCAGAACTTTGGCCCGTAAACATAAAAGTACAGTACGCAGTTTTTTGCAAAGATTAAGTTCGGGA------TTGTTAGAAGAATTCTTTACAGAAGAAGAACAAGTTCTTTCTTTGATCTT------TC--CAAAAATAAC------TTTTTTTTCTTTATATGGATC------ATATA------GAGAACGTATTTGGTATTTGGATATTATTCGCGTCAATCACCTAGTA--AATA-ATTT--TTAAATAGGATTGGGGCTTCTACTT------ATTCCAACAGCAACAAAAAATATTCGTCGTATATGGGCTTTTACTAGTGTTTTACTCTTAAGTATAGCTATGGGGTTTTCAGCAAATTTATCTATTCAACAAATAAATGGAAGTTCTATCCATCAATATCTATGGTCTTGGACCATCAATAATGATTTTTCC--TTAGAGTTCGGATATTTGATCGATCCACTTAGTTCTATTATGTCAATATTAATTACTACTGTTGGAATCATGGTTCTTATTTATAGTGACAATTATATGTCTCATGATCAAGGATATTTAAGATTTTTTGCTTATATGAGTTTTTCCAACGCTTCTATGTTGGGATTAGTTACCAGTTCCAATTTGATACAAATTTATATTTTTTGGGAATTAGTGGGAATGTGCTCCTATTTATTAATAGGATTTTGGTTTACACGACCGACTGCAGCAAGTGCTTGTCAAAAAGCTTTTGTA--------ACTAATCGTGTAGGGGATTTTGGTTTATTATTAGGAATCTTAGGTCTTTATTGGATAACAGGTAGTTTCGAATTTCGGGATTTGTTCGAAATAACTAATAATTTGATCCACAATAATAATAATGGGTTCAGTTCCTTATTTGCTACTTTGTGTGCTTCTTTATTATTCGTCGGTGCAGTTGCTAAATCCGCACAATTCCCCCTTCACGTATGGTTGCCTGATGCGATGGAAGGACCCACTCCTATCTCGGCTCTTA
			TACACGCTGCTACTATGGTAGCAGCAGGAATTTTTCTTGTAGCTCGACTTCTTCCTCTTTTCATATCCATACCTTACATAATGAATTTTATTTCTTTAATAGGTATAATAACAGTACTATTAGGAGCTACTTTGGCTCTAGCTCAAAGAGATATAAAAAGAAGTTTAGCCTATTCTACAATGTCTCAATTGGGTTATATTATGTTAGCTCTAGGTATAGGTTCTTATCGAGCTGCTTTATTCCATTTGATTACTCATGCCTACTCTAAAGCTTTATTGTTTTTAGGATCCGGATCCATTATTCATTCAATGGAACCAATTGTTGGATATTCGCCAGATAAAAGTCAGAATATGGTTCTTATGGGTGGTTTAAGAAGATATGTTCCAATTACAAGAACTACTTTTTTATTAGGTACACTTTCCATTTGTGGTATTCCACCTCTTGCTTGTTTTTGGTCCAAAGATGAAATTCTTAATGATAGTTGGTTGTATTCACCGATTTTCGCAATAATAGCTTGTTTCACAGCAGGATTAACCGCATTTTATATGTTTCGGGTGTATCTACTTACCTTTGATGGGCATTTGCGCGTTCATTTTCAAAATTACAGTAG---------CACCAAAAATAGCTCGTTCTATTCAATATCTCTATGGGGAAAGGAAG----TACCAAAAGCAGTCAATAGAAATTTACTTTTATCAAA-------------AAT------GAAT------AATACGGTC---------TT----CTTTTTTTC---AAAGGATACAT---------ATAA------AATTGATAATAATCT------AAAAAAAAAGGTACGAT------ACTTTAATACTTC------GTT------CGATAAAAAA-------TATACTTCCATATATCCTCATGAATCAGACAATACTATGCTATTTCCTCTACTTGTGTTGGTACTATTCACTTTGTTCGTTGGATCAATAGGAATTCACTCTGATCAG---GGAGTAATA------GAT---------------TTTGATATATTATCAAAATGGTTAATCCCATCTACAAACCTT------CCAAATTCGAGT------TATTCTGTGGATTGGTATGAATTTTTTACAAATGCA------ATTTTTTCAGTAAGTATAGCTATTTTCGGACTATTCATAGCATATATTTTATATGGTTCTGTTTATTCATTTTTCCAGAATTTGGACTTCATTAATTCATTTGTA---------AAAGGTGGTCCTAAAAGAATTTTCTTGGACCAAATCAAAAAAG-GGATATACAATTGGTCATATAATCGTGGTTACATAGATTTTTTTTATACTAGGGTTTTTACCACGGGTATAAGGGGATTAACCGAATTAA-CTCAGTTTTTTGATAGAACTTATTATACTCCTG-ACTACGAAGTCAAAGATACTGATATCTTGGCAGCATTCCGAGTAACTCCTCAACCCGGAGTTCCGCCCGAAGAAGCAGGGGCTGCGGTAGCTGCCGAATCTTCTACTGGTACATGGACAACTGTGTGGACTGATGGACTTACCAGTCTTGATCGTTACAAAGGGCGATGCTATCACATCGAGGCCGTTGTTGGGGAGGATAATCAATATATTGCTTATGTAGCTTATCCTTTAGACCTTTTTGAAGAAGGTTCTGTTACTAACATGTTTACTTCCATTGTGGGTAATGTATTTGGTTTCAAAGCCTTACGAGCTCTACGTCTGGAGGATCTGCGAATTCCCCCTGCTTATTCTAAAACTTTCCAAGGTCCGCCTCACGGCATTCAGGTTGAAAGAGATAAGTTGAACAAGTATGGTCGTCCCCTATTGGGATGTACTATTAAACCAAAATTGGGATTATCTGCAAAAAACTACGGTAGAGCGGTTTATGAATGTCTACGTGGTGGACTTGATTTTACCAAAGATGATGAAAACGTGAACTCACAACCATTTATGCGTTGGAGAGACCGTTT
			CTTATTTTGTGCCGAAGCAATTTTTAAATCACAGGCCGAAACAGGTGAAATCAAAGGACATTACTTGAATGCTACTGCGGGTACATGTGAAGAAATGATTAAAAGGGCCGTATTTGCCAGAGAATTAGGAGTTCCTATCGTAATGCATGACTACTTAACTGGTGGATTCACTGCAAATACTAGCTTGGCTCATTATTGCCGTGACAACGGCCTACTTCTTCACATCCACCGTGCAATGCATGCAGTTATTGATAGACAGAAAAATCATGGTATGCATTTCCGTGTACTAGCTAAAGCATTACGTATGTCTGGTGGAGATCATATTCACGGTGGTACAGTAGTAGGTAAACTGGAAGGGGAGCGTGAGATGACTTTAGGTTTCGTTGATTTATTACGTGATGATTATATTGAAAAAGACCGAAGTCGCGGTATTTTCTTCACTCAAGATTGGGTCTCTATGCCAGGTGTTATACCTGTGGCTTCAGGGGGTATTCATGTTTGGCATATGCCTGCTCTGACCGAAATCTTTGGGGATGATTCCGTACTACAGTTTGGTGGGGGAACTTTAGGACACCCTTGGGGAAATGCACCTGGTGCAGTAGCTAATAGGGTGGCTTTAGAAGCATGTGTACAAGCTCGTAACGAGGGACGTGATCTTGCTCGTGAAGGTAATGAAATTATCCGTGAAGC-TTGCAAAT
		</sequence>
		<sequence>
			<taxon idref="Lilium_tsingtauense"/>
			TCCACGCTTGAAGAA------AAAAACCTAGGGCGTATCGCTCAAATTATTGGCCCGGTATTGGATGTCGTTTTTCCCCCCGGCAAAATGCCTAATATTTATAATGCTTTAGTAGTTAAGGGTCGAGATACTGTCGGTCCACAAATTAATGTTACTTGCGAGGTACAACAATTATTAGGAAATAATCGAGTTAGAGCTGTCGCTATGAGTGCTACAGATGGGCTGATGAGAGGGATGGAAGTGATTGACACGGGAACTCCTCTAAGTGTTCCAGTCGGAGGAGCTACTCTTGGACGAATTTTCAATGTTCTTGGGGAGCCTGTTGATAATTTAGGTCCCGTAGATACTCGCACAACATCTCCTATTCATAGATCTGCGCCTGCCTTTATACAGTTAGATACAAAATTATCAATCTTTG-----AAACAGGAATTAAAGTAGTGGATCTTTTAGCTCCCTATCGCCGTGGAGGAAAAATAGGGTTATTTGGAGGAGCTGGAGTAGGTAAAACAGTACTCATCATGGAATTGATCAACAACATTGCCAAAGCTCATGGAGGCGTATCCGTATTTGGCGGAGTAGGCGAACGTACTCGTGAAGGAAATGATCTCTACATGGAAATGAAAGAATCTGGAGTGATTAATGAAAAAAATATTGCAGAATCAAAAGTGGCTCTAGTCTATGGTCAAATGAATGAACCCCCGGGAGCTCGTATGAGAGTTGGTTTGACTGCCCTAACCATGGCAGAATATTTCCGGGATGTTAATGAGCAAGACGTACTTTTATTCATCGACAATATCTTTCGTTTCGTCCAAGCAGGATCAGAAGTATCCGCCTTATTAGGGAGAATGCCTTCTGCAGTAGGTTATCAACCTACACTTAGTACAGAAATGGGTTCTTTGCAAGAAAGAATTACTTCTACCAAAGAGGGATCCATAACTTCGATCCAAGCAGTTTATGTACCTGCGGACGATTTGACCGACCCTGCTCCTGCCGCGACATTTGCACATTTAGATGCTACTACCGTACTATCAAGAGGATTAGCTGCCAAAGGTATTTATCCGGCAGTGGATCCTTTAGATTCCACGTCAACTATGTTACAACCTCGGATTGTTGGCGAGGAACATTATGAAATTGCGCAAAGAGTTAAGCAAACTTCACAACGTTACAAAGAACTTCAAGACATTATAGCTATCCTTGGGTTGGACGAATTATCCGAGGAGGACCGTTTAACTGTAGCAAGAGC-----ACGAAAAATTGAGCGTTTTTTGTCACAACCCTTCTTCGTGGCAGAAGTATTTACTGGTTCTCCAGGTAAATATGTTGCTCTCGCAGAAACAATTAAGGGGTTTCAATTGATTCTTTCCGGAGAATTAGATGGTCTTCCCGAGCAGGCCTTTTATTTGGTGGGTAACATTGATGAAGCTACATGGAAGAATTACAAGGG--TATTTAA-----AAAAAGATAGATCTCCGCAACAACACTTCC------TATATCCGCTTCTCTTGCAGGAGTATATTTACACACTTGC------TCATGATGATAGTTTA---------------AATGGTTCGATTTTTTAC------GAACCTATCGA--ATTT------ATTGGTT---------------------ATGACA------ATAAATTTAGTTTAGTACTTGTAAAACGTTTAAT---TATTCGAATGTATCAACAGAATTTTTTGATTTATTTGGT------TAATGATTCTAATCAAAATA------GATTCGGTGGA------CACACCAATTA------------TTTTTATTCTCATTTTTTTTATTCTCAAATGG---TATCAAAGGGTTTTTCAGTCAT------TGTGGAAATTCCATTCTCGCGACGA---TTAGTATCTTCCTCC---------GA-AG---AAAAAGAAATACCAAAATCTCA------GAATTTAGGATCTATTCATTCAATATTTCCTTTTTTAG
			AGGACAAATTATCTCATTTAAATAATGTTTCAGATATACTAATACCCCATCCTATCCATTTTGAAATTTTGGTTCAAATCCTTCAATGCTGGATTCAAGATGTTCCCTCTTTACATTTATTGCGATTCTTTCTACATAAAT------ATCAG------AA---TCTGAATAA------AACTATTCAGAGTAATAAA------ACTA---TTTATGTTTTTTCAAAA------GAAAATAAAAGACTATTTTGGTTCTTGTACAATTCTTATGTATCTGAATGTGAATTTTTATTAGTTTTTTTTCATAAACAATCCTGTTATTTACGATCAACATCTTCTGGAGCCTTTCTTGAACGTTCACATTTCTATGGAAAAATGGAACATA------TT---------------------ATAATAGTGTGTTGTAATAA------TTTTCATAAGACCCTGT------GGCCCATCAAGGATCCTTTGATACATTATGTTCGATATCAAGGAAAAGCAATTCTGGCTTCAAGG------GGGACTCATCTTCTGATGAAGAAATGGAGATATTACTTTGTTAATTTCTGGCAATATTATTTTCACTTTTGGTCTCAACCGT---------------ACAGGATGCATATAAACTCATTATTAAACTATTCCTTCTATTTTATGGGGTATCTTTTACGTGTACTAATAAATCCTTATGCGGTAAAGAATCAAATGCTAGAAAACTCATTTCTAATAGATACTGTTATTAAG------AAATTTGATACCATAATACCCATTATTCCTCTTATTGGATCATTATCTAAAGCAAAATTTTGTACTTTCTCGGGACATCCGATTAGTAAGCCGATATGGGCAGATTTATCAGATTTTGATATTATTGATCGATTTGGTCGGATATGTAGAAATCTTTCTCATTATTACAGTGGATCTTCAAAAAAACAAAGTTTATATCGAATAAAGTATATACTTAGACTTTCGTGTGCTAGAACTTTGGCTCGTAAACATAAAAGTACGGCACGTGCTCTTTTGCAAAGATTAGGTTTGGGA------TTTTTAGAAGAGTTCTTTACGGAAGAAGAACAAGTTCTTTCTTTTATTTT------CC--CCAAAACAAC------TCTTTTTACTTTACATGGATC------ACATA------GAGAACGTATTTGGTCATTGGATATTATTCGTATCAATGACCTGGTG--AATA-ATTA-GATGAATAGGATTTGGACTTCTATTT------ATTCCTACAGCAACAAAAAATATTCGTCGTATGTGGGGTTTTACTAGTGTTTTACTGCTAAGTATAACTATGGCCTTTTCGGCCAGTCTGTCTATTCAGCAAATAAATGGAAGTTTTATCTATCAATATTTATGGTCTTGGACTATCAATAATGATTTTTCC--TTAGAGTTTGGACACTTGATCGATCCACTTACTTCTATTATGTTAATACTAATTACTACTGTTGGAATCATGGTTCTTATTTATAGTGACAATTATATGTCTCATGATCAAGGATATTTTAGATTTTTTGCTTATATGAGTTTTTCTAATACTTCCATGTTGGGATTAGTTACTAGTTCCAATTTGATACAAATTTATATTTTTTGGGAACTCGTAGGAATGTGTTCATATTTATTAATAGGTTTTTGGTTTACACGACCAGTTGCAGCAAGTGCTTGCCAAAAAGCCTTTATA--------ACTAATCGTGTAGGAGACTTTGGTTTATTATTAGGAATCTTAGCTTTTTATTGGATAACTGGCAGTTTAGAATTTCGGGATTTGTTCAAAATAGTTAATAACTTGATCC------ATAGTAATGGGGTCAATTCTACATTTGTTACTCTCTGCGCCTTTTTATTATTCGTCGGCGCAATTGCTAAATCTGCACAATTCCCTCTTCACATATGGTTACCTGATGCTATGGAGGGGCCCACCCCTATTTCGGCTCTTA
			TACACGCTGCTACCATGGTAGCAGCGGGAATTTTTCTTGTAGCTCGGCTTCTTCCTCTTTTCAGAGTTATACCTTACATAATGAATTTTGTTTCTTTAATAGGCATAATAACAGTACTATTAGGAGCCACTTTGGCTCTCGCTCAAAGAGATATTAAAAGAAGTTTAGCCTATTCCACAATGTCTCAATTGGGTTATATTATGTTAGCTCTAGGTATAGGTTCTTATCGAGCTGCTTTATTCCATTTAATAACTCATGCCTATTCTAAAGCTTTATTGTTTTTGGGATCCGGATCCATTATTAATTCTATGGAACCTATTGTTGGATATTCACCCGATAAAAGTCAGAATATGGTTCTTATGGGCGGTTTAACAAGATATGTTCCAATTACAAGAACTACTTTCTTATTAGGTACACTTTCTCTTTGTGGTATTCCGCCTCTTGCTTGTTTTTGGTCCAAGGATGAAATTATTAATGATAGTTGGTTGTATTCACCAATTTTTGCAATAATAGCTTGTTTTACAGCGGGATTAACCGCATTTTATATGTTTCGAATGTATTTACTAACCTTTGATGGGCATTTGCGTGTTCATTTTCAAAATTATAGTAG---------TACTAAAAATAGTTCATTCTATTCCATATCTCTATGGGGAAAAGCAG----TACCGAAAGTAGTCAATAGAAATTTACTTTTATCAAC-------------AAT------TAAT------AATACGGTC---------TT----CTTTTTTTC---AAAGGATACAT---------ATCA------AATTAATGATAATAT------AAAAAATCGAATGCGAT------ACTTGAGTACTTC------TTT------TATAAATAAA-------TACACTTACATGTATCCTCACGAATCGGACAATACTATGCTATTTCCTCTTCTTATATTGACACTATTTACTTTGTTCATGGGATCAATAGGAATTGATTTTGATCAA---GGAGTAGTA------GAT---------------TTTGATATATTATCGAAATGGTTAACTCCATCGAGAAACCTTTTGAATAAAAATTCAAAC------TATTCTGTGAATTGGTATGAATTTTTTACAAATGCA------ATTTTTTCAGTAAGTATAGCTCTTTTTGGACTATTTGTAGCATCCATTTTATATGGGTCTGTTTATTCATCTTTCAAGAATTTGGACTTAATCAATTCATTTGTA---------AAAAGGGGTCCTAAAAGGATTATCTTGGACCAAATAAAAAAAG-TGGTATACAATTGGTCATATAATCGTGGTTACATAGACATTTTTTATACTAGAGTCTTAATCATGAGTATAAGAGGATTAGCCGAACTAA-TTCAGTTTTTTGATAGACCTTATTATACTCCTG-ACTATGAAACCAAAGATACTGATATTTT-GCAGCATTCCGAGTAACTCCTCAACCCGGAGTTCCACCCGAAGAGGCAGGGGCAGCGGTAGCCGCCGAATCTTCCACTGGTACATGGACAACTGTGTGGACTGATGGACTTACCAGTCTTGATCGTTACAAAGGGCGATGCTACCACATCGAGAGCGTTGTTGGGGAGGAAAATCAATATATTGCTTATGTAGCTTATCCTTTAGACCTTTTTGAAGAAGGTTCTGTTACTAACATGTTCACTTCCATTGTGGGTAATGTATTTGGTTTCAAAGCCCTACGAGCTCTACGTCTGGAGGATCTGCGAATTCCTACTTCTTATTCCAAAACTTTTCAAGGCCCGCCTCATGGCATCCAAGTTGAAAGGGATAAATTGAACAAGTATGGTCGTCCCCTATTAGGATGTACCATTAAACCAAAATTGGGATTATCTGCAAAGAACTATGGTAGAGCGGTTTATGAATGTCTGCGCGGTGGACTTGATTTTACCAAGGATGATGAAAACGTGAACTCACAACCATTTATGCGTTGGAGAGACCGTTT
			CTTATTTTGTGCCGAAGCACTTTATAAAGCGCAAGCCGAAACGGGTGAAATC-AAGGACATTACTTGAATGCTACTGCGGGTACATGTGAAGAAATGATAAAAAGGGCCGTATTTGCTAGAGAATTGGGAGTTCCTATCGTAATGCATGACTACTTAACGGGGGGATTCACTGCAAATACTAGCTTGGCTCATTATTGCCGAGACAACGGCCTACTTCTTCACATTCATCGTGCAATGCATGCAGTTATTGATAGACAGAAAAATCATGGTATGCATTTTCGCGTACTAGCTAAAGCATTACGTATGTCCGGTGGCGATCATATTCACGCTGGTACAGTAGTAGGTAAACTGGAAGGAGAACGCGAGATGACTTTAGGTTTTGTTGATTTACTGCGCGATGATTTTATTGAAAAAGACCGAAGTCGTGGTATTTTTTTCACTCAAGATTGGGTCTCTATGCCAGGTGTTCTGCCCGTGGCTTCGGGGGGTATTCATGTTTGGCATATGCCTGCTCTAACCGAAATCTTTGGGGATGATTCTGTACTACAGTTCGGTGGAGGAACTTTAGGGCACCCTTGGGGAAATGCACCTGGTGCAGTAGCTAATCGAGTGGCTTTAGAAGCGTGTGTACAAGCTCGTAATGAAGGGCGTGATCTTGCTCGTGAGGGTAATGAAATTATCC-TGAAGC--TTCAAAT
		</sequence>
		<sequence>
			<taxon idref="Lilium_distichum"/>
			TCCACGCTTGAAGAA------AAAAACCTAGGGCGTATCGCTCAAATTATTGGCCCGGTATTGGATGTCGTTTTTCCCCCCGGCAAAATGCCTAATATTTATAATGCTTTAGTAGTTAAGGGTCGAGATACTGTCGGTCCACAAATTAATGTTACTTGCGAGGTACAACAATTATTAGGAAATAATCGAGTTAGAGCTGTCGCTATGAGTGCTACAGATGGGCTGATGAGAGGGATGGAAGTGATTGACACGGGAACTCCTCTAAGTGTTCCAGTCGGAGGAGCTACTCTTGGACGAATTTTCAATGTTCTTGGGGAGCCTGTTGATAATTTAGGTCCCGTAGATACTCGCACAACATCTCCTATTCATAGATCTGCGCCTGCCTTTATACAGTTAGATACAAAATTATCAATCTTTG-----AAACAGGAATTAAAGTAGTGGATCTTTTAGCTCCCTATCGCCGTGGAGGAAAAATAGGGTTATTTGGAGGAGCTGGAGTAGGTAAAACAGTACTCATCATGGAATTGATCAACAACATTGCCAAAGCTCATGGAGGCGTATCCGTATTTGGCGGAGTAGGCGAACGTACTCGTGAAGGAAATGATCTCTACATGGAAATGAAAGAATCTGGAGTGATTAATGAAAAAAATATTGCAGAATCAAAAGTGGCTCTAGTCTATGGTCAAATGAATGAACCCCCGGGAGCTCGTATGAGAGTTGGTTTGACTGCCCTAACCATGGCAGAATATTTCCGGGATGTTAATGAGCAAGACGTACTTTTATTCATCGACAATATCTTTCGTTTCGTCCAAGCAGGATCAGAAGTATCCGCCTTATTAGGGAGAATGCCTTCTGCAGTAGGTTATCAACCTACACTTAGTACAGAAATGGGTTCTTTGCAAGAAAGAATTACTTCTACCAAAGAGGGATCCATAACTTCGATCCAAGCAGTTTATGTACCTGCGGACGATTTGACCGACCCTGCTCCTGCCGCGACATTTGCACATTTAGATGCTACTACCGTACTATCAAGAGGATTAGCTGCCAAAGGTATTTATCCGGCAGTGGATCCTTTAGATTCCACGTCAACTATGTTACAACCTCGGATTGTTGGCGAGGAACATTATGAAATTGCGCAAAGAGTTAAGCAAACTTCACAACGTTACAAAGAACTTCAAGACATTATAGCTATCCTTGGGTTGGACGAATTATCCGAGGAGGACCGTTTAACTGTAGCAAGAGC-----ACGAAAAATTGAGCGTTTTTTGTCACAACCCTTCTTCGTGGCAGAAGTATTTACTGGTTCTCCAGGTAAATATGTTGCTCTCGCAGAAACAATTAAGGGGTTTCAATTGATTCTTTCCGGAGAATTAGATGGTCTTCCCGAGCAGGCCTTTTATTTGGTGGGTAACATTGATGAAGCTACATGGAAGAATTACAAGGG--TATTTAA-----AAAAAGATAGATCTCCGCAACAACACTTCC------TATATCCGCTTCTCTTGCAGGAGTATATTTACACACTTGC------TCATGATGATAGTTTA---------------AATGGTTCGATTTTTTAC------GAACCTATCGA--ATTT------ATTGGTT---------------------ATGACA------ATAAATTTAGTTTAGTACTTGTAAAACGTTTAAT---TATTCGAATGTATCAACAGAATTTTTTGATTTATTTGGT------TAATGATTCTAATCAAAATA------GATTCGGTGGA------CACACCAATTA------------TTTTTATTCTCATTTTTTTTATTCTCAAATGG---TATCAAAGGGTTTTTCAGTCAT------TGTGGAAATTCCATTCTCGCGACGA---TTAGTATCTTCCTCC---------GA-AG---AAAAAGAAATACCAAAATCTCA------GAATTTAGGATCTATTCATTCAATATTTCCTTTTTTAG
			AGGACAAATTATCTCATTTAAATAATGTTTCAGATATACTAATACCCCATCCTATCCATTTTGAAATTTTGGTTCAAATCCTTCAATGCTGGATTCAAGATGTTCCCTCTTTACATTTATTGCGATTCTTTCTACATAAAT------ATCAG------AA---TCTGAATAA------AACTATTCAGAGTAATAAA------ACTA---TTTATGTTTTTTCAAAA------GAAAATAAAAGACTATTTTGGTTCTTGTACAATTCTTATGTATCTGAATGTGAATTTTTATTAGTTTTTTTTCATAAACAATCCTGTTATTTACGATCAACATCTTCTGGAGCCTTTCTTGAACGTTCACATTTCTATGGAAAAATGGAACATA------TT---------------------ATAATAGTGTGTTGTAATAA------TTTTCATAAGACCCTGT------GGCCCATCAAGGATCCTTTGATACATTATGTTCGATATCAAGGAAAAGCAATTCTGGCTTCAAGG------GGGACTCATCTTCTGATGAAGAAATGGAGATATTACTTTGTTAATTTCTGGCAATATTATTTTCACTTTTGGTCTCAACCGT---------------ACAGGATGCATATAAACTCATTATTAAACTATTCCTTCTATTTTATGGGGTATCTTTTACGTGTACTAAAAAATCCTTATGCGGTAAAGAATCAAATGCTAGAAAACTCATTTCTAATAGATACTGTTATTAAG------AAATTTGATACCATAATACCCATTATTCCTCTTATTGGATCATTATCTAAAGCAAAATTTTGTACTTTCTCGGGACATCCGATTAGTAAGCCGATATGGGCAGATTTATCAGATTTTGATATTATTGATCGATTTGGTCGGATATGTAGAAATCTTTCTCATTATTACAGTGGATCTTCAAAAAAACAAAGTTTATATCGAATAAAGTATATACTTAGACTTTCGTGTGCTAGAACTTTGGCTCGTAAACATAAAAGTACGGCACGTGCTCTTTTGCAAAGATTAGGTTTGGGA------TTTTTAGAAGAGTTCTTTACGGAAGAAGAACAAGTTCTTTCTTTTATTTT------CC--CCAAAACAAC------TCTTTTTACTTTACATGGATC------ACATA------GAGAACGTATTTGGTCATTGGATATTATTCGTATCAATGACCTGGTG--AATA-ATTA-GATGAATAGGATTTGGACTTCTATTT------ATTCCTACAGCAACAAAAAATATTCGTCGTATGTGGGGTTTTACTAGTGTTTTACTGCTAAGTATAACTATGGCCTTTTCGGCCAGTCTGTCTATTCAGCAAATAAATGGAAGTTTTATCTATCAATATTTATGGTCTTGGACTATCAATAATGATTTTTCC--TTAGAGTTTGGACACTTGATCGATCCACTTACTTCTATTATGTTAATACTAATTACTACTGTTGGAATCATGGTTCTTATTTATAGTGACAATTATATGTCTCATGATCAAGGATATTTTAGATTTTTTGCTTATATGAGTTTTTCTAATACTTCCATGTTGGGATTAGTTACTAGTTCCAATTTGATACAAATTTATATTTTTTGGGAACTCGTAGGAATGTGTTCATATTTATTAATAGGTTTTTGGTTTACACGACCAGTTGCAGCAAGTGCTTGCCAAAAAGCCTTTATA--------ACTAATCGTGTAGGAGACTTTGGTTTATTATTAGGAATCTTAGCTTTTTATTGGATAACTGGCAGTTTAGAATTTCGGGATTTGTTCAAAATAGTTAATAACTTGATCC------ATAGTAATGGGGTCAATTCTACATTTGTTACTCTCTGCGCCTTTTTATTATTCGTCGGCGCAATTGCTAAATCTGCACAATTCCCTCTTCACATATGGTTACCTGATGCTATGGAGGGGCCCACCCCTATTTCGGCTCTTA
			TACACGCTGCTACCATGGTAGCAGCGGGAATTTTTCTTGTAGCTCGGCTTCTTCCTCTTTTCAGAGTTATACCTTACATAATGAATTTCGTTTCTTTAATAGGCATAATAACAGTACTATTAGGAGCCACTTTGGCTCTCGCTCAAAGAGATATTAAAAGAAGTTTAGCCTATTCCACAATGTCTCAATTGGGTTATATTATGTTAGCTCTAGGTATAGGTTCTTATCGAGCTGCTTTATTCCATTTAATAACTCATGCCTATTCTAAAGCTTTATTGTTTTTGGGATCCGGATCCATTATTAATTCTATGGAACCTATTGTTGGATATTCACCCGATAAAAGTCAGAATATGGTTCTTATGGGCGGTTTAACAAGATATGTTCCAATTACAAGAACTACTTTCTTATTAGGTACACTTTCTCTTTGTGGTATTCCGCCTCTTGCTTGTTTTTGGTCCAAGGATGAAATTATTAATGATAGTTGGTTGTATTCACCAATTTTTGCAATAATAGCTTGTTTTACAGCGGGATTAACCGCATTTTATATGTTTCGAATGTATTTACTAACCTTTGATGGGCATTTGCGTGTTCATTTTCAAAATTATAGTAG---------TACTAAAAATAGTTCATTCTATTCCATATCTCTATGGGGAAAAGCAG----TACCGAAAGTAGTCAATAGAAATTTACTTTTATCAAC-------------AAT------TAAT------AATACGGTC---------TT----CTTTTTTTC---AAAGGATACAT---------ATCA------AATTAATGATAATAT----------AAACGAATGCGAT------ACTTGAGTACTTC------TTT------TATAAATAAA-------TACACTTACATGTATCCTCACGAATCGGACAATACTATGCTATTTCCTCTTCTTATATTGACACTATTTACTTTGTTCATGGGATCAATAGGAATTGATTTTGATCAA---GGAGTAGTA------GAT---------------TTTGATATATTATCGAAATGGTTAACTCCATCGAGAAACCTTTTGAATAAAAATTCAAAC------TATTCTGTGAATTGGTATGAATTTTTTACAAATGCA------ATTTTTTCAGTAAGTATAGCTCTTTTTGGACTATTTGTAGCATCCATTTTATATGGGTCTGTTTATTCATCTTTCAAGAATTTGGACTTAATCAATTCATTTGTA---------AAAAGGGGTCCTAAAAGGATTATCTTGGACCAAATAAAAAAAG-TGGTATACAATTGGTCATATAATCGTGGTTACATAGACATTTTTTATACTAGAGTCTTAATCATGAGTATAAGAGGATTAGCCGAACTAA-TTCAGTTTTTTGATAGACCTTATTATACTCCTG-ACTATGAAAC-AAAGATACTGATATTTTGGCAGCATTCCGAGTAACTCCTCAACCCGGAGTTCCACCCGAAGAGGCAGG-GCAGCGGTAGCCGCCGAATCTTCCACTGGTACATGGACAACTGTGTGGACTGATGGACTTACCAGTCTTGATCGTTACAAAGGGCGATGCTACCACATCGAGAGCGTTGTTGGGGAGGAAAATCAATATATTGCTTATGTAGCTTATCCTTTAGACCTTTTTGAAGAAGGTTCTGTTACTAACATGTTCACTTCCATTGTGGGTAATGTATTTGGTTTCAAAGCCCTACGAGCTCTACGTCTGGAGGATCTGCGAATTCCTACTTCTTATTCCAAAACTTTTCAAGGCCCGCCTCATGGCATCCAAGTTGAAAGGGATAAATTGAACAAGTATGGTCGTCCCCTATTAGGATGTACCATTAAACCAAAATTGGGATTATCTGCAAAGAACTATGGTAGAGCGGTTTATGAATGTCTGCGCGGTGGACTTGATTTTACCAAGGATGATGAAAACGTGAACTCACA-CCATTTATGCGTTGGAGAGACCGTTT
			CTTATTTTGTGCCGAAGCACTTTATAAAGCGCAAGCCGAAACGGGTGAAATC-AAGGACATTACTTGAATGCTACTGCGGGTACATGTGAAGAAATGATAAAAAGGGCCGTATTTGCTAGAGAATTGGGAGTTCCTATCGTAATGCATGACTACTTAACGGGGGGATTCACTGCAAATACTAGCTTGGCTCATTATTGCCGAGACAACGGCCTACTTCTTCACATTCATCGTGCAATGCATGCAGTTATTGATAGACAGAAAAATCATGGTATGCATTTTCGCGTACTAGCTAAAGCATTACGTATGTCCGGTGGCGATCATATTCACGCTGGTACAGTAGTAGGTAAACTGGAAGGAGAACGCGAGATGACTTTAGGTTTTGTTGATTTACTGCGCGATGATTTTATTGAAAAAGACCGAAGTCGTGGTATTTTTTTCACTCAAGATTGGGTCTCTATGCCAGGTGTTCTGCCCGTGGCTTCGGGGGGTATTCATGTTTGGCATATGCCTGCTCTAACCGAAATCTTTGGGGATGATTCTGTACTACAGTTCGGTGGAGGAACTTTAGGGCACCCTTGGGGAAATGCACCTGGTGCAGTAGCTAATCGAGTGGCTTTAGAAGCGTGTGTACAAGCTCGTAATGAAGGGCGTGATCTTGCTCGTGAGGGTAATGAAATTATCCGTGAAGC-TTGCAAAT
		</sequence>
		<sequence>
			<taxon idref="Lilium_hansonii"/>
			TCCACGCTTGAAGAA------AAAAACCTAGGGCGTATCGCTCAAATTATTGGCCCGGTATTGGATGTCGTTTTTCCCCCCGGCAAAATGCCTAATATTTATAATGCTTTAGTAGTTAAGGGTCGAGATACTGTCGGTCCACAAATTAATGTTACTTGCGAGGTACAACAATTATTAGGAAATAATCGAGTTAGAGCTGTCGCTATGAGTGCTACAGATGGGCTGATGAGAGGGATGGAAGTGATTGACACGGGAACTCCTCTAAGTGTTCCAGTCGGAGGAGCTACTCTTGGACGAATTTTCAATGTTCTTGGGGAGCCTGTTGATAATTTAGGTCCCGTAGATACTCGCACAACATCTCCTATTCATAGATCTGCGCCTGCCTTTATACAGTTAGATACAAAATTATCAATCTTTG-----AAACAGGAATTAAAGTAGTGGATCTTTTAGCTCCCTATCGCCGTGGAGGAAAAATAGGGTTATTTGGAGGAGCTGGAGTAGGTAAAACAGTACTCATCATGGAATTGATCAACAACATTGCCAAAGCTCATGGAGGCGTATCCGTATTTGGCGGAGTAGGCGAACGTACTCGTGAAGGAAATGATCTCTACATGGAAATGAAAGAATCTGGAGTGATTAATGAAAAAAATATTGCAGAATCAAAAGTGGCTCTAGTCTATGGTCAAATGAATGAACCCCCGGGAGCTCGTATGAGAGTTGGTTTGACTGCCCTAACCATGGCAGAATATTTCCGGGATGTTAATGAGCAAGACGTACTTTTATTCATCGACAATATCTTTCGTTTCGTCCAAGCAGGATCAGAAGTATCCGCCTTATTAGGGAGAATGCCTTCTGCAGTAGGTTATCAACCTACACTTAGTACAGAAATGGGTTCTTTGCAAGAAAGAATTACTTCTACCAAAGAGGGATCCATAACTTCGATCCAAGCAGTTTATGTACCTGCGGACGATTTGACCGACCCTGCTCCTGCCGCGACATTTGCACATTTAGATGCTACTACCGTACTATCAAGAGGATTAGCTGCCAAAGGTATTTATCCGGCAGTGGATCCTTTAGATTCCACGTCAACTATGTTACAACCTCGGATTGTTGGCGAGGAACATTATGAAATTGCGCAAAGAGTTAAGCAAACTTCACAACGTTACAAAGAACTTCAAGACATTATAGCTATCCTTGGGTTGGACGAATTATCCGAGGAGGACCGTTTAACTGTAGCAAGAGC-----ACGAAAAATTGAGCGTTTTTTGTCACAACCCTTCTTCGTGGCAGAAGTATTTACTGGTTCTCCAGGTAAATATGTTGCTCTCGCAGAAACAATTAAGGGGTTTCAATTGATTCTTTCCGGAGAATTAGATGGTCTTCCCGAGCAGGCCTTTTATTTGGTGGGTAACATTGATGAAGCTACATGGAAGAATTACAAGGG--TATTTAA-----AAAAAGATAGATCTCCGCAACAACACTTCC------TATATCCGCTTCTCTTGCAGGAGTATATTTACACACTTGC------TCATGATGATAGTTTA---------------AATGGTTCGATTTTTTAC------GAACCTATCGA--ATTT------ATTGGTT---------------------ATGACA------ATAAATTTAGTTTAGTACTTGTAAAACGTTTAAT---TATTCGAATGTATCAACAGAATTTTTTGATTTATTTGGT------TAATGATTCTAATCAAAATA------GATTCGGTGGA------CACACCAATTA------------TTTTTATTCTCATTTTTTTTATTCTCAAATGG---TATCAAAGGGTTTTTCAGTCAT------TGTGGAAATTCCATTCTCGCGACGA---TTAGTATCTTCCTCC---------GA-AG---AAAAAGAAATACCAAAATCTCA------GAATTTAGGATCTATTCATTCAATATTTCCTTTTTTAG
			AGGACAAATTATCTCATTTAAATAATGTTTCAGATATACTAATACCCCATCCTATCCATTTTGAAATTTTGGTTCAAATCCTTCAATGCTGGATTCAAGATGTTCCCTCTTTACATTTATTGCGATTCTTTCTACATAAAT------ATCAG------AA---TCTGAATAA------AACTATTCAGAGTAATAAA------ACTA---TTTATGTTTTTTCAAAA------GAAAATAAAAGACTATTTTGGTTCTTGTACAATTCTTATGTATCTGAATGTGAATTTTTATTAGTTTTTTTTCATAAACAATCCTGTTATTTACGATCAACATCTTCTGGAGCCTTTCTTGAACGTTCACATTTCTATGGAAAAATGGAACATA------TT---------------------ATAATAGTGTGTTGTAATAA------TTTTCATAAGACCCTGT------GGCCCATCAAGGATCCTTTGATACATTATGTTCGATATCAAGGAAAAGCAATTCTGGCTTCAAGG------GGGACTCATCTTCTGATGAAGAAATGGAGATATTACTTTGTTAATTTCTGGCAATATTATTTTCACTTTTGGTCTCAACCGT---------------ACAGGATGCATATAAACTCATTATTAAACTATTCCTTCTATTTTATGGGGTATCTTTTACGTGTACTAAAAAATCCTTATGCGGTAAAGAATCAAATGCTAGAAAACTCATTTCTAATAGATACTGTTATTAAG------AAATTTGATACCATAATACCCATTATTCCTCTTATTGGATCATTATCTAAAGCAAAATTTTGTACTTTCTCGGGACATCCGATTAGTAAGCCGATATGGGCAGATTTATCAGATTTTGATATTATTGATCGATTTGGTCGGATATGTAGAAATCTTTCTCATTATTACAGTGGATCTTCAAAAAAACAAAGTTTATATCGAATAAAGTATATACTTAGACTTTCGTGTGCTAGAACTTTGGCTCGTAAACATAAAAGTACGGCACGTGCTCTTTTGCAAAGATTAGGTTTGGGA------TTTTTAGAAGAGTTCTTTACGGAAGAAGAACAAGTTCTTTCTTTTATTTT------CC--CCAAAACAAC------TCTTTTTACTTTACATGGATC------ACATA------GAGAACGTATTTGGTCATTGGATATTATTCGTATCAATGACCTGGTG--AATA-ATTA-GATGAATAGGATTTGGACTTCTATTT------ATTCCTACAGCAACAAAAAATATTCGTCGTATGTGGGGTTTTACTAGTGTTTTACTGCTAAGTATAACTATGGCCTTTTCGGCCAGTCTGTCTATTCAGCAAATAAATGGAAGTTTTATCTATCAATATTTATGGTCTTGGACTATCAATAATGATTTTTCC--TTAGAGTTTGGACACTTGATCGATCCACTTACTTCTATTATGTTAATACTAATTACTACTGTTGGAATCATGGTTCTTATTTATAGTGACAATTATATGTCTCATGATCAAGGATATTTTAGATTTTTTGCTTATATGAGTTTTTCTAATACTTCCATGTTGGGATTAGTTACTAGTTCCAATTTGATACAAATTTATATTTTTTGGGAACTCGTAGGAATGTGTTCATATTTATTAATAGGTTTTTGGTTTACACGACCAGTTGCAGCAAGTGCTTGCCAAAAAGCCTTTATA--------ACTAATCGTGTAGGAGACTTTGGTTTATTATTAGGAATCTTAGCTTTTTATTGGATAACTGGCAGTTTAGAATTTCGGGATTTGTTCAAAATAGTTAATAACTTGATCC------ATAGTAATGGGGTCAATTCTACATTTGTTACTCTCTGCGCCTTTTTATTATTCGTCGGCGCAATTGCTAAATCTGCACAATTCCCTCTTCACATATGGTTACCTGATGCTATGGAGGGGCCCACCCCTATTTCGGCTCTTA
			TACACGCTGCTACCATGGTAGCAGCGGGAATTTTTCTTGTAGCTCGGCTTCTTCCTCTTTTCAGAGTTATACCTTACATAATGAATTTCGTTTCTTTAATAGGCATAATAACAGTACTATTAGGAGCCACTTTGGCTCTCGCTCAAAGAGATATTAAAAGAAGTTTAGCCTATTCCACAATGTCTCAATTGGGTTATATTATGTTAGCTCTAGGTATAGGTTCTTATCGAGCTGCTTTATTCCATTTAATAACTCATGCCTATTCTAAAGCTTTATTGTTTTTGGGATCCGGATCCATTATTAATTCTATGGAACCTATTGTTGGATATTCACCCGATAAAAGTCAGAATATGGTTCTTATGGGCGGTTTAACAAGATATGTTCCAATTACAAGAACTACTTTCTTATTAGGTACACTTTCTCTTTGTGGTATTCCGCCTCTTGCTTGTTTTTGGTCCAAGGATGAAATTATTAATGATAGTTGGTTGTATTCACCAATTTTTGCAATAATAGCTTGTTTTACAGCGGGATTAACCGCATTTTATATGTTTCGAATGTATTTACTAACCTTTGATGGGCATTTGCGTGTTCATTTTCAAAATTATAGTAG---------TACTAAAAATAGTTCATTCTATTCCATATCTCTATGGGGAAAAGCAG----TACCGAAAGTAGTCAATAGAAATTTACTTTTATCAAC-------------AAT------TAAT------AATACGGTC---------TT----CTTTTTTTC---AAAGGATACAT---------ATCA------AATTAATGATAATAT------AAAAAATCGAATGCGAT------ACTTGAGTACTTC------TTT------TATAAATAAA-------TACACTTACATGTATCCTCACGAATCGGACAATACTATGCTATTTCCTCTTCTTATATTGACACTATTTACTTTGTTCATGGGATCAATAGGAATTGATTTTGATCAA---GGAGTAGTA------GAT---------------TTTGATATATTATCGAAATGGTTAACTCCATCGAGAAACCTTTTGAATAAAAATTCAAAC------TATTCTGTGAATTGGTATGAATTTTTTACAAATGCA------ATTTTTTCAGTAAGTATAGCTCTTTTTGGACTATTTGTAGCATCCATTTTATATGGGTCTGTTTATTCATCTTTCAAGAATTTGGACTTAATCAATTCATTTGTA---------AAAAGGGGTCCTAAAAGGATTATCTTGGACCAAATAAAAAAAG-TGGTATACAATTGGTCATATAATCGTGGTTACATAGACATTTTTTATACTAGAGTCTTAATCATGAGTATAAGAGGATTAGCCGAACTAA-TTCAGTTTTTTGATAGACCTTATTATACTCCCC-ACTATGAAAC-AAAGATACTGATAT-TTGGCAGCATTCCGAGTAACTCCTCAACCCGGAGTTCCACCCGAAGAGGCAGGGGCAGCGGTAGCCGCCGAATCTTCCACTGGTACATGGACAACTGTGTGGACTGATGGACTTACCAGTCTTGATCGTTACAAAGGGCGATGCTACCACATCGAGAGCGT--GTGGGGAGGAAAATCAATATATTGCTTATGTAGCTTATCCTTTAGACCTTTTTGAAGAAGGTTCTGTTACTAACATGTTCACTTCCATTGTGGGTAATGTATTTGGTTTCAAAGCCCTACGAGCTCTACGTCTGGAGGATCTGCGAATTCCTACTTCTTATTCCAAAACTTTTCAAGGCCCGCCTCATGGCATCCAAGTTGAAAGGGATAAATTGAACAAGTATGGTCGTCCCCTATTAGGATGTACCATTAAACCAAAATTGGGATTATCTGCAAAGAACTATGGTAGAGCGGTTTATGAATGTCTGCGCGGTGGACTTGATTTTACCAAGGATGATGAAAACGTGAACTCACAACCATTTATGCGTTGGAGAGACCGTTT
			CTTATTTTGTGCCGAAGCACTTTATAAAGCGCAAGCCGAAACGGGTGAAATCAAAGGACATTACTTGAATGCTACTGCGGGTACATGTGAAGAAATGATAAAAAGGGCCGTATTTGCTAGAGAATTGGGAGTTCCTATCGTAATGCATGACTACTTAACGGGGGGATTCACTGCAAATACTAGCTTGGCTCATTATTGCCGAGACAACGGCCTACTTCTTCACATTCATCGTGCAATGCATGCAGTTATTGATAGACAGAAAAATCATGGTATGCATTTTCGCGTACTAGCTAAAGCATTACGTATGTCCGGTGGCGATCATATTCACGCTGGTACAGTAGTAGGTAAACTGGAAGGAGAACGCGAGATGACTTTAGGTTTTGTTGATTTACTGCGCGATGATTTTATTGAAAAAGACCGAAGTCGTGGTATTTTTTTCACTCAAGATTGGGTCTCTATGCCAGGTGTTCTGCCCGTGGCTTCGGGGGGTATTCATGTTTGGCATATGCCTGCTCTAACCGAAATCTTTGGGGATGATTCTGTACTACAGTTCGGTGGAGGAACTTTAGGGCACCCTTGGGGAAATGCACCTGGTGCAGTAGCTAATCGAGTGGCTTTAGAAGCGTGTGTACAAGCTCGTAATGAAGGGCGTGATCTTGCTCGTGAGGGTAA---------------------------
		</sequence>
		<sequence>
			<taxon idref="Smilax_china"/>
			TCCACACTTGAAGAA------AAAAACCTAGGGCGTGTCGCTCAAATTATTGGCCCGGTATTGGATGTCGTTTTTCCCCCGGGCAAAATGCCTAATATTTATAATGCTTTAGTAGTTAAGGGTCGAGATACCGCCGGTCAGCAAATTAATGTTACTTGTGAGGTACAGCAATTATTAGGAAATAATCGAGTTAGAACTGTCGCTATGAGTGCTACAGACGGGCTGATGAGAGGGATGGAAGTGATTGACACGGGAGCTCCTCTCAGTGTTCCGGTCGGAGGAGCCACTCTCGGACGAATTTTCAATGTTCTTGGAGAGCCAGTTGATGATTTAGGTCCTGTAGATACTCGCACAACATCTCCTATTCATAGATCTTCGCCTGCCTTTATACAGTTAGATACGAAATTATCAATCTTTG-----AAACAGGAATTAAAGTAGTGGATCTTTTAGCTCCCTATCGTCGTGGAGGAAAAATTGGACTATTTGGAGGAGCTGGAGTAGGTAAAACAGTACTCATCATGGAATTGATCAACAACATTGCTAAAGCTCATGGAGGCGTATCTGTATTTGGCGGAGTAGGCGAACGTACTCGCGAAGGAAATGATCTCTACATGGAAATGAAAGAATCTGGAGTGATTAATGAAAAAAATATTGCGGAATCAAAAGTAGCTCTAGTCTATGGTCAAATGAATGAACCGCCGGGAGCTCGTATGAGAGTTGGTTTGACTGCCCTAACCATGGCGGAATATTTCCGGGATGTTAATGAACAAGACGTACTTTTATTCATCGACAATATCTTTCGTTTCGTCCAAGCAGGATCAGAAGTATCCGCCTTATTAGGGAGAATGCCTTCTGCGGTAGGTTATCAACCTACACTTAGTACAGAAATGGGTTCTTTGCAAGAAAGAATTACTTCTACCAAAGAGGGATCCATAACTTCGATCCAAGCAGTTTATGTACCTGCGGACGATTTGACCGACCCCGCTCCTGCCACGACATTTGCACATTTAGATGCTACTACCGTACTATCAAGAGGATTAGCTGCCAAAGGCATTTATCCGGCAGTAGATCCCTTAGATTCCACGTCAACTATGTTACAACCTCGGATCGTTGGCGAGGAACATTATGAAACCGCGCAAAGAGTTAAGCAAACTTCACAACGTTACAAAGAACTTCAGGACATTATAGCTATCCTTGGGTTGGACGAATTATCCGAAGAGGATCGTTTAACTGTAGCAAGAGC-----ACGAAAAATTGAGCGCTTTTTATCACAACCCTTCTTTGTGGCAGAAGTATTTACTGGTTCTCCAGGAAAATATGTTGGTCTCACAGAAACAATTAGGGGGTTTCAATTGATTCTTTCCGGAGAATTAGACGGTCTTCCCGAGCAGGCCTTTTATTTGGTAGGTAACATTGATGAAGCTACATGGAAGAATTACAAGGA--TATTTCA-----AAAAAGATGGATCTCGGCAACAATACTTCC------TATATCCGCTTCTCTTGCAGGAGTATATTTACACACTTGC------TCATGATCATGGGTTA---------------AATGGTTCGATTTTTTAC------GAACCCATGGA--AATT------TTTGGTT---------------------CTGACA------ATAAATCTAGTTCAGTACTTGTAAAACGTTTAAT---TACTCGAATTTATCAACAAAATTATTTGATTTATTCGGT------TAATAAATCTAACCAAAATC------GATTCGTTGAG------CACAATAATTA------------TTTTTATTCTCATTTTTTTTATTCTCAAATGG---TATCAGAAGGTTTTTCAATAAT------TGTAGAAATTCCATTCTCACCGCGA---TTAGTATCTTCTACC---------GA-AG---AAAAAGAAATACAAAAATCTCA------TAATTTACGATCTATTCATTCAATATTTCCCTTTTTAG
			AGGACAAATTATCTCATTTAAATTATGTGTCAGATATACTAATACCCTATCCCATCCATCTGGAAATTTTGGTTCAAATCCTTCAATGCTGGATTCAGGATGTTCCCTCTTTACATTTATTGCGACTATTTCTTCATAAAT------ATCAT------AA---TTTGAATAGATTT---ATGACTCTG---AATAAA------TCTA---TTTACGTTTTTTCAAAA------GAAAATACAAGACTATTTCGCTTCCTGTATAATTCTTATGTAGCTGAATGCGAATTGTTATTAGTTTTTCTTCGTAAACAATCCTATTATTTACGATCAACATCTTCTGGAACCTTTCTTGAACGAACACATTTCTATGGAAAAATAGAACATA------TTCATATTATA------------GTAGTAGGGTGTCATAATTA------TTTTCAAAAGACCCTAT------GGCCCGTCAAGGGTCCTTTCATGCATTATGTTAGATATCAGGGAAAAGCGATTCTAGCTTCAAGG------GGGACCCATCTTCTGATGAAAAAATGGAGATATTACTTTGTTAATTTCTGGCAATATTATTTTAGCTTTTGGTCTCAACCGT---------------ACAGGATCCATATAAACCAATTATCAAACTATTCCTTCTATTTTCTGGGGTATCTTTCAAGTGTACTAATAAATACTTCAGCAATAAAGAATCAAATGCTAGAGAACTCATTTCTAATAGATACTGTTATTAATATTAACAAATTTGATACCATAGTCCCAATTATTCCTCTTATTGGATCATTGTCTAAAGCGAAATTTTGTACTGCCTCAGGGCATCCCATTAGTAAGCCGATGTGGGCTGATTTATCAGATTCTGATATTATTGATCGATTTGGTCGGATATGTAGAAATCTTTCTCATTATTATAGTGGATCTTCAAAAAAACAAAGTTTGTATCGAATAAAGTATATACTTAGACTTTCATGTGCTAGAACTTTGGCTCGTAAACATAAAAGTACGGCACGCGCTCTTTTGCAAAGATTAGGTTCGGGA------TTATTAGAAGAGTTCTTTACGGAAGAAAAACAAGTTATTTCTTTGATCTT------AC--AAAAAACAAC------TCCTTTTCCCTTACACGGATT------ACATA------GAGAACGTATTTGGTCTTTGGATATTATCCGTATTAATGACTTTGTGAGAATC-ATTT--AGGAATAGGATTTGGGCTTCTGCTT------ATTCCTACAGCAACAAAAAACATTCGTCGGATGTGGGCTTTTACTAGTGTTTTACTGCTAAGTATAACTTTGGGGTTTTCGTCCAGTCTGTCTATTCAGCAAATAAATGGAAGTTCCATCTATCAATATCTATGGTCTTGGACCATCAATAATGATTTTTCC--TTGGAGTTCGGACACTTGATCGATCCACTTACTTCTATTATGTCAGTACTAATTACTACTGTTGGAATCATGGTTCTTATTTATAGCGATAATTATATGTCTCACGATCAAGGATATTTGAGATTTTTTGCTTATATGAGTTTTTTCAATGCTTCCATGTTGGGATTAGTTACTAGTTCCAATTTGATACAAATTTATATTTTTTGGGAACTGGTGGGAATGTGCTCATATTTATTAATAGGTTTTTGGTTTACACGACCGATTGCAGCAAGTGCTTGCCAAAAAGCTTTTGTA--------ACTAATCGTGTAGGGGATTTTGGTTTATTATTAGGAATCTTAGGTTTTTATTGTATAACAGGCAGTTTCGAATTTCGGGATTTGTTCAAAATAGTTAATAACTTGATCC------ATAGTAATGGGTTCAATTCTTTATTTGCTACTCTCTGTGCCTTATTACTATTCGTCGGCGCAATTGCCAAATCCGCGCAATTCCCCCTTCACGTATGGTTACCTGATGCCATGGAGGGGCCCACTCCTATTTCGGCTCTTA
			TACATGCTGCTACCATGGTAGCCGCAGGAATTTTTCTTGTAGCTAGACTTCTTCCTCTTTTCATAGTCATACCTTACATAATGAATTTCATTTCTTTAATAGGCATAATAACAGTACTATTAGGAGCTACTTTGGCTCTTGCTCAAAGAGACATTAAAAGAAGTTTAGCCTATTCTACAATGTCTCAATTGGGTTATATTATGTTAGCTCTAGGTATAGGTTCTTATCGAGCTGCTTTATTCCATTTGATCACTCATGCTTATTCTAAAGCTTTATTGTTTTTGGGATCCGGATCTATTATTCATTCAATGGAGCCCATTGTTGGATATTCACCAGATAAAAGTCAGAATATGGTTCTTATGGGCGGTTTAAAAAGATATGTTCCAATTACAAGAACTACTTTTTTATTAGGTACACTTTCTCTTTGTGGTATTCCACCTCTTGCTTGTTTTTGGTCAAAAGATGAAATTCTTAATGATAGTTGGTTGTATTCACCCATTTTCGCAATAATAGCTTGTTTCACTGCGGGATTAACCGCATTTTATATGTTTCGGATGTATTTACTTACTTTTGATGGGAATTTGCGCGTTCATTTTCAAAATTACAGTAG---------CATTAAAAATAGCTCATTCTATTCAATATCTTTATGGGGAAAGAAAG----CACCAAAAGTAGTAAATAGAAATTTATTTTTATTAAC-------------ACA------AAAT------ACTAAGGTC---------TC----CTTTTTTTC---AAAGGATACAT---------ATCA------AATTGATCATAATAT------AAGAAATCGAATGCGAT------ACTTTAGTACTTA------CTT------TAGAAATAAA-------TACACTTACATGTATCCGCACGAATCGGACAATACTATGCTATTTCCTCTGCTTGTATTGGTACTATTTACTTTGTTTATTGGATCAATAGGAATTCATTTTGATCAAGAGGGGGTAGTA------GAT---------------TTTGATATATTATCGAAATGGTTAACTCCACGGACAAACCTTTTTCATGGAAATTCTAAT------TATTCTGTGAATTGGTATGAATTTTTGACAAATGCC------ATTTTTTCAGTAAGTATAGCCCTTTTCGGACTATTTATAGCATCTATTTTCTATGGGTCCGCTTATTCATCTTTCAAGAATTTGCACTTAATAAATTCATTTGTA---------AAAAAGGGCTCTAAAAGAACTCTCTCGGACCAAATCAAAAATA-TGGTATACAATTGGTCATATAATCGTGGTTACATAGATATTTTTTATATTAGGGTATTCCTCATGAGTATAAGAGGATTGTCCGAACTAA-TTCAGTTCTTTGATAGACCTTATTATACTCCTG-ACTATGAAACCAAAGATACTGATATCTTGGCAGCATTTCGAGTAACTCCTCAACCCGGAGTTCCGCCTGAAGAGGCAGGGGCGGCGGTAGCCGCAGAATCTTCTACTGGTACATGGACAACTGTGTGGACTGATGGACTTACCAATCTTGATCGTTACAAAGGACGATGCTACCACATAGAGAGCGTTGTTGGGGAGGAAAATCAATATATTGCTTATGTAGCTTATCCTTTAGACCTTTTTGAAGAAGGCTCGGTTACTAACATGTTTACTTCCATTGTGGGTAATGTATTTGGTTTCAAAGCCCTACGAGCTCTACGTCTAGAGGATTTGCGAATTCCTACTTCTTATTCCAAAACTTTCCAAGGCCCACCCCATGGCATCCAAGTTGAAAGAGATAAATTGAACAAGTATGGTCGTCCCCTATTGGGATGTACCATTAAACCAAAATTGGGATTATCCGCAAAGAACTACGGTAGAGCGGTTTATGAATGTCTGCGCGGTGGACTTGATTTTACCAAAGATGATGAAAACGTGAACTCACAAC-ATTTATGCGTTGGAGAGACCGT-T
			CGTATTT-GTGC-GAAGCACTTT-TAAAGCGCAGGC-GAAACGGGTGAAATCAAAGGACATTACTTGAATGCTACTGCGGGTACATGTGAAGAAATGATGAAAAGGGCCGCATTTGCTAGAGAATTGGGAGTTCCTATCGTAATGCATGACTACTTAACGGGGGGATTCACTGCAAATACTACTTTAGCTCATTATTGCCGAGATAACGGCCTACTTCTTCACATCCATCGCGCAATGCATGCAGTTATTGATAGACAGAAAAACCATGGTATGCATTTCCGTGTACTAGCTAAAGCATTACGCATGTCCGGCGGAGATCATATTCACGCTGGTACAGTAGTAGGTAAACTGGAAGGGGAACGTGAGATGACTTTAGGTTTGGTTGATTTACTACGCGATGATTTTATTGAAAAAGACCGAAGTCGGGGTATTTTTTTCACTCAAGATTGGGTCTCTATGCCAGGTGTTTTGCCCGTAGCTTCCGGGGGTATTCACGTTTGGCATATGCCCGCTCTAACCGAAATCTTTGGGGATGATTCCGTACTACAGTTCGGCGGAGGAACCTTAGGACACCCTTGGGGAAATGCGCCTGGTGCAGTAGCTAATCGAGTGGCTTCAGAAGCGTGTGTACAAGCTCGTAATGAGGGGCGTGATC-TGCT--------------------------------------
		</sequence>
		<sequence>
			<taxon idref="Smilax_riparia_var._ussuriensis"/>
			TCCACACTTGAAGAA------AAAAACCTAAGGCGTATCGCTCAAATTATTGGCCCGGTATTGGATGTCGTTTTTCCCCCGGGCAAAATGCCTAATATATATAATGCTTTAGTAGTTAAGGGTCGAGATATCGCCGGTCAGCAAATTAATGTTACTTGTGAGGTACAGCAATTATTAGGAAATAATCGAGTTAGAACTGTCGCTATGAGTGCTACAGACGGGCTGATGAGAGGGATGGAAGTGATTGACACGGGAGCTCCTCTCAGTGTTCCGGTCGGAGGAGCCACTCTCGGACGAATTTTCAATGTTCTTGGAGACCCAGTTGATGATTTAGGTCCTGTAGATACTCGCACAACATCTCCTATTCATAGATCTGCGCCTGCCTTTATACAGTTAGATACGAAATTATCAATCTTTG-----AAACAGGAATTAAAGTAGTGGATCTTTTAGCTCCCTATCGTCGTGGAGGAAAAATTGGACTATTTGGAGGAGCTGGAGTAGGTAAAACAGTACTCATCATGGAATTGATCAACAACATTGCTAAAGCTCATGGAGGCGTATCCGTATTTGGCGGAGTAGGCGAACGTACTCGTGAAGGAAATGATCTCTACATGGAAATGAAAGAATCTGGAGTGATTAATGAAAAAAATATTGCAGAATCAAAAGTAGCTCTAGTCTATGGTCAAATGAATGAACCGCCGGGAGCTCGTATGAGAGTTGGTTTGACTGCCCTAACCATGGCGGAATATTTCCGGGATGTTAATGAACAAGACGTACTTTTATTCATCGACAATATCTTTCGTTTCGTCCAAGCAGGATCAGAAGTATCCGCCTTATTAGGGAGAATGCCTTCCGCGGTAGGTTATCAACCTACACTTAGTACAGAAATGGGTTCTTTGCAAGAAAGAATTACTTCTACCAAAGAGGGATCCATAACTTCGATCCAAGCAGTTTATGTACCTGCGGACGATTTGACCGACCCTGCTCCTGCCACGACATTTGCACATTTAGATGCTACTACCGTACTATCAAGAGGATTAGCTGCCAAAGGCATTTATCCGGCAGTAGATCCTTTAGATTCCACGTCAACCATGTTACAA-CTCGGATCGTTGGCGAGGAACATTATGAAACCGCGCAAAGAGTTAAGCAAACTTCACAACGTTACAAAGAACTTCAGGACATTATAGCTATCCTTGGGTTGGACGAATTATCCGAAGAGGATCGTTTAACTGTAGCAAGAGC-----ACGAAAAATTGAGCGCTTTTTATCACAACCCTTCTTTGTGGCAGAAGTATTTACTGGTTCTCCAGGGAAATATGTTGGTCTCACAGAAACAATTAGGGGGTTTCAATTGATTCTTTCCGGAGAATTAGACNGTCTTCCCGAGCAGCCCTTTTATTTGGTAGGTAACATTGATGAAGCTACATGGAAGAATTACAAGGA--TATTTCA-----AAAAAGATGGATCTCGTCAACAATACTTCC------TATATCCGCTTCTCTTGCAAGAGTATATTTACACACTTGC------TCATGATCATGGGTTA---------------AATGGTTCGATTTTTTAC------GAACCCATGGA--AATT------TTTGGTT---------------------CTGACA------ATAAATCTAGTTCAGTACTTGTAAAACGTTTAAT---TACTCGAATTTATCAACAAAATTATTTGATTTATTCGGT------TAATAAATCTAACCAAAATC------GATTCGTTGAG------CACAATAATTA------------TTTTTATTCTCATTTTTTTTATTCTAAAATGG---TATCAGAAGGTTTTTCAATAAT------TGTAGAAATTCCATTCTCACCGCGA---TTAGTATCTTCTACC---------GA-AG---AAAAAGAAATACAAAAATCTCA------TAATTTACGATCTATTCATTCAATATTTCCCTTTTTAG
			AGGACAAATTATCTCATTTAAATTATGTGTCAGATATACTAATACCCTATCCCATCCATCTGGAAATTTTGGTTCAAATCCTTCAATGCTGGATTCAAGATGTTCCCTCTTTACATTTATTGCGACTCTTTCTTCATAAAT------ATCAT------AA---TTTGAATAGAT------TTATTCAGAGTAATAAA------TCTA---TTTACGTTTTTTCAAAA------GAAAATACAAGACTATTTCGCTTCCTGTATAATTCTTATGTAGCTGAATGCGAATTTTTATTAGTTTTTCTTCGTAAACAATCCTATTATTTACGACCAACATCTTCTGGAACCTTTCTTGAACGAACACATTTCTATGGAAAAATAGAACATA------TTCATATTATA------------GTAGTAGGGTGTCATAATTA------TTTTCAGAAGACCCTAT------GGCCCGTCAAGGGTCCTTTCATGCATTATGTTAGATATCA-GGAAAAGCGATTCTAGCTTCAAGG------GGGACCCATCTTCTGATGAAAAAATGGAGATATTACCTTGTTAATTTCTGGCAATATTATTTTAGCTTTTGGTCTCAACCGT---------------ACAGGATCCATATAAACCAATTATCAAACTATTCCTTCTATTTTCTGGGGTATCTTTCAAGTGTACTAATAAATACTTCAGCAATAAAGAATCAAATGCTAGAGAACTCATTTCTAATAGATACTGTTATTAATATTAACAAATTTGATACCATAATCCCAATTATTCCTCTTATTGGATCATTGTCTAAAGCGAAATTTTGTACTGCCTCAGGGCATCCTATTAGTAAGCCGATGTGGGCTGATTTATCAGATTCTGATATTATTGATCGATTTGGTCGGATATGTAGAAATCTTTCTCATTATTATAGTGGATCTTCAAAAAAACAAAGTTTGTATCGAATAAAGTATATACTTAGACTTTCATGTGCTAGAACTTTGGCTCGTAAACATAAAAGTACGGCACGCGCTCTTTTGCAAAGATTAGGTTCGGGA------TTATTAGAAGAGTTCTTTACGGAAGAAAAACAAGTTATTTCTTTGATCTT------AC--AAAAAACAAC------TCCCTTTCCCTTACATGGATT------ACATA------GAGAACGTATTTGGTCTTTGGATATTATCCGTATTAATGACTTTGTGAGAATC-ATTT--AGGAATAGGATTTGGGCTTCTGCTT------ATTCCTACAGCAACAAAAAACATTCGTCGGATGTGGGCTTTTACTAGTGTTTTACTGCTAAGTATAACTTTGGGGTTTTCGTCCAGTCTGTCTATTCAGCAAATAAATGGAAGTTCTATCTATCAATATCTATGGTCTTGGACCATCAATAATGATTTTTCC--TTGGAGTTCGGACACTTGATCGATCCACTTACTTCTATTATGTCAGTACTAATTACTACTGTTGGAATCATGGTTCTTATTTATAGCGATAATTATATGTCTCACGATCAAGGATATTTGAGATTTTTTGCTTATATGAGTTTTTTCAATGCTTCCATGTTGGGATTAGTTACTAGTTCCAATTTGATACAAATTTATATTTTTTGGGAACTGGTGGGAATGTGCTCATATTTATTAATAGGTTTTTGGTTTACACGACCGATTGCAGCAAGTGCTTGCCAAAAAGCTTTTGTA--------ACTAATCGTGTAGGGGATTTTGGTTTATTATTAGGAATCTTAGGTTTTTATTGTATAACAGGCAGTTTCGAATTTCGGGATTTGTTCAAAATAGTTAATAACTTGATCC------ATAGTAATGGGTTCAATTCTTTATTTGCTACTCTCTGTGCCTTATTACTATTCGTTGGCGCAATTGCCAAATCCGCGCAATTCCCCCTTCACGTATGGTTACCTGATGCCATGGAGGGGCCCACTCCTATTTCGGCTCTTA
			TACATGCTGCTACCATGGTAGCAGCAGGAATTTTTCTTGTAGCTAGACTTCTTCCTCTTTTCATAGTCATACCTTACATAATGAATTTCATTTCTTTAATAGGCATAATAACAGTACTATTAGGAGCTACTTTGGCTCTTGCTCAAAGAGACATTAAAAGAAGTTTAGCCTATTCTACAATGTCTCAATTAGGTTATATTATGTTAGCTCTAGGTATAGGTTCTTATCGAGCTGCTTTATTCCATTTGATCACTCATGCTTATTCTAAAGCTTTATTGTTTTTGGGATCCGGATCTATTATTCATTCAATGGAACCTATTGTTGGATATTCACCAGATAAAAGTCAGAATATGGTTCTTATGGGCGGTTTAAAAAGATATGTTCCAATTACAAGAATTACTTTTTTATTAGGTACACTTTCTCTTTGTGGTATTCCACCTCTTGCTTGTTTTTGGTCAAAAGATGAAATTCTTAATGATAGTTGGTTGTATTCACCAATTTTCGCAATAATAGCTTGTTTCACTGCGGGATTAACCGCATTTTATATGTTTCGGATGTA-TTACTTACTTTTGATGGGAATTTGCGCGTTCATTTTCAAAATTACAGTAG---------CATTAAAAATAGCTCATTCTATTCAATATCTTTATGGGGAAAGAAAG----CACCAAAAGTAGTAAATAGAAATTTATTTTTATTAAC-------------ACA------AAAT------ACTAAGGTC---------TC----CTTTTTTTC---AAAGGATACAT---------ATCA------AATTGATCATAATAT------AAGAAATCGAATGCGAT------ACTTTAGTACTTA------CTT------TAGAAATAAA-------TACACTTACATGTATCCGCACGAATCGGACAATACTATGCTATTTCCTCTGCTTGTATTGGTACTATTTACTTTGTTTATTGGATCAATAGGAATTCATTTTGATCAAGAAGGGGTAGTA------GAT---------------TTTGATATATTATCGAAATGGTTAACTCCATGGACAAACCTTTTTCATGGAAATTCTAAT------TATTCTGTGAATTGGTATGAATTTTTTACAAATGCA------ATTTTTTCAGTAAGTATAGCCCTTTTCGGACTATTTATAGCATCTATTTTCTATGGGTCCGCTTATTCATCTTTCAAGAATTTGCACTTAATAAATTCATTTGTA---------AAAAAGGGCTATAAAAGAACTCTCTCGGACCAAATAAAAAATA-TGGTATACAATTGGTCATATAATCGTGGTTACATAGATATTTTTTATATTAGGGTATTCCTCATGAGTATAAGAGGATTGTCCGAACTAA-TTCAGTTCTT-GATAGAC------ATACTCCTG-ACTATGAAACCAAAGATACTGATATCTTGGCAGCATTCCGAGTAACTCCTCAACCCGGAGTTCCGCCTGAAGAGGCAGGGGCAGCGGTAGCCGCAGAATCTTCTACTGGTACATGGACAACTGTGTGGACTGATGGACTTACCAGTCTTGATCGTTACAAAGGACGATGCTACCACATAGAGAGCGT-GTTGGGGAGGAAAATCAATATATTGCTTATGTAGCTTATCCTTTAGACCTTTTTGAAGAAGGCTCGGTTACTAACATGTTTACTTCCATTGTGGGTAATGTATTTGGTTTCAAAGCCCTACGAGCTCTACGTCTAGAGGATTTGCGAATTCCTACTGCTTATTCCAAAACTTTCCAAGGCCCACCCCATGGCATCCAAGTTGAAAGAGATAAATTGAACAAGTATGGTCGTCCCCTATTGGGATGTACCATTAAACCAAAATTGGGATTATCCGCAAAGAACTACGGTAGAGCGGTTTATGAATGTCTGCGCGGTGGACTTGATTTTACCAAAGATGATGAAAACGTGAACTCACAACCATTTATGCGTTGGAGAGACCGT--
			CGTATTT-GTGCCGAAGCACTTTATAAAGCGCAGGCCGAAACGGGTGAAATCAAAGGACATTACTTGAATGCTACTGCGGGTACATGTGAAGAAATGATGAAAAGGGCCGTATTTGCTAGAGAATTGGGAGTTCCTATCGTAATGCATGACTACTTAACAGGGGGATTCACTGCAAATACTAGTTTAGCTCATTATTGCCGAGATAACGGCCTACTTCTTCACATTCATCGCGCAATGCATGCAGTTATTGATAGACAGAAAAACCATGGTATGCATTTCCGTGTACTAGCTAAAGCATTACGCATGTCCGGCGGAGATCATATTCACGCTGGTACAGTAGTAGGTAAACTGGAAGGGGAACGTGAGATGACTTTAGGTTTTGTTGATTTACTACGCGATGATTTTATTGAAAAAGACCGAAGTCGTGGTATTTTTTTCACTCAAGATTGGGTCTCTATGCCAGGTGTTTTGCCCGTAGCTTCCGGGGGTATTCACGTTTGGCATATGCCTGCTCTAACCGAAATCTTTGGGGATGATTCCGTACTACAGTTCGGCGGAGGAACCTTAGGACACCCTTGGGGAAATGCGCCCGGTGCAGTAGCTAATCGAGTGGCTTTAGAAGCGTGTGTACAAGCTCGTAATGAGGGGCGTGATCTTGCTCGTGAAGGTAATGAAATTATCCGTGAAGC-TTGCAAAT
		</sequence>
		<sequence>
			<taxon idref="Veratrum_maackii_var._japonicum"/>
			TCCACACTTGAAGAA------AAAAACCTAGGGAGCATCGCTCAAATTATTGGCCCAGTCCTGGATGTCGTTTTTCCCCCCGGCAAGATGCCTAATATTTATAACGCTTTGGTAGTTAAGGGCCGAGATAATGTTGGTCAACAAATGAATGTTACTTGTGAGGTACAGCAATTATTAGGAAATAATCGAGTTCGAGCTGTCGCTATGAGTGCTACGGATGGTCTGACGAGAGGGATGGACGTGATTGACACGGGAGCTCCTCTAAGTGTTCCAGTCGGCGGAGCTACTCTCGGACGAATTTTCAACGTTCTTGGGGAGCCTGTTGATGATTTAGGTCCTGTAGATACTCGCACAACATCTCCTATTCATAGATCTGCGCCTGCCTTTATACAGTTAGATACGAAATTATCAATCTTTG-----AAACAGGAATTAAAGTGGTGGATCTTTTAGCTCCCTATCGCCGTGGAGGAAAAATTGGACTGTTTGGGGGAGCTGGAGTAGGTAAAACAGTACTCATCATGGAATTGATCAATAACATTGCCAAAGCTCATGGAGGCGTATCTGTATTTGGTGGAGTAGGCGAACGTACTCGTGAAGGAAATGATCTCTACATGGAAATGAAAGAATCCGGAGTGATTAATGAAAAAAATATTGCGGAATCGAAAGTAGCTCTAGTCTATGGTCAAATGAATGAACCGCCGGGAGCTCGTATGAGAGTTGGGTTGACTGCCCTAACCATGGCGGAATATTTCCGTGATGTTAATGAACAAGACGTGCTTCTATTCATCGATAATATATTTCGTTTCGTCCAAGCGGGATCAGAAGTATCCGCCTTATTAGGGAGAATGCCCTCTGCGGTGGGTTATCAACCTACCCTTAGTACAGAAATGGGTTCTTTGCAAGAAAGAATTACTTCGACCAAGGAGGGATCCATAACTTCGATCCAAGCAGTTTATGTACCTGCGGACGATTTGACCGATCCTGCTCCTGCAACGACATTTGCGCATTTAGATGCTACTACCGTACTATCAAGGGGATTGGCCGCCAAAGGTATTTATCCAGCAGTAGATCCTTTAGATTCTACGTCAACTATGTTACAACCCCGGATTGTTGGCGAGGAACATTATGAAACTGCGCAAAGAGTTAAGCAAACTTCACAACGTTATAAAGAACTTCAGGACATTATAGCTATCCTTGGATTGGACGAATTATCCGAAGAGGATCGTTTAACTGTAGCAAGAGC-----GCGAAAAATTGAGCGTTTCTTATCACAACCCTTCTTCGTGGCAGAAGTATTTACTGGTTCTCCAGGAAAATATGTTGGTCTCGCAGAAACAATTAGGGGGTTTCAACTGATTCTTTCCGGAGAATTAGATGGTCTTCCCGAGCAGGCCTTTTATTTAGTGGGTAACATCGATGAAGCTACATGCAAGANTTACAAGGA--TATTTAG-----AAAAAGCTAGATCTCGGCAANAACACTTCC------TATATCCGCTTCTATTTCAGGAGTATATTTACACACTTGC------TCATGATCATGGTTTA---------------AATGGTTCGATTTTTTAT------GTACCCATGGA--ATTT------TTTGGGT---------------------ATGACA------ATAAATCTAGTTCCGTACTTGTGAAACGTTTAAT---TACTCGAATCTATCAACAAAATTATTGGATTTCTTCAAT------TAAAAATTCTAGCCAAAATA------GATTTGATGGG------CACAACAAAAT------------ATTATATTCTCC---CTTTTTTTTAAAAATAG---TATCTGAAGGATTTGCAGTTAT------TTTGGAAATTCCATTACCTTCCCTA---------------------------GA-AG---AAAAAGAAATAAAAAAATATCA------GAATTTACGATCTATTCATTCAACATTTCCTTTTTTAG
			AGGACAAAATTTCGCACATAAATTATGTGTTAGATCTACTAATACCCTATCATGTCCACCTGGAAGTCTTGGTTCAAATTCTTCAACGGTGGATCCAAGATGTTCCTTCTTTGCATTTATTGCGATTCTTTCTCCATGAAT------ATCAT------AA---TGGGAATAGATTT---ATTACTACG---AATAAA------CCTA---TTTACGTTTTTTCAAAA------AAAAATAAACGACTATTTCAGCTCCTGTATAATTCTTATGTATCTGAATATGAATTTTTATTAGTGTTTCTTCGTAAACAATCCTGTCATTTACGATCAACATCTTCTGGAACCTTTCTTGGGCAAAGACATTTCTACGAAAAAATAGAACATC------TT---AGAG------------TTAGAATGGTGTATCATAATTT------TTTGCAGAAGGCCCTATCCCTAAGGTTCTTCAAGGATTCTTTCATGCATTATATTCGATATCAAGGAAAAGCAATTTTGGCTTCAAAG------GGGACTCATCTTCTGATAAAGAAATGGAAATGTTACCTTGTCAATTTCTGGCAATATAATTTTAACTTTTGGTCTCAACCNT---------------ATAGGGTCCATATAAACCAATTATCAAATTATTCTTTTTTTTTTCTGGGGTATATTTCANGTGTACTAATAAATACCTCGGAGATAAAGAATCAAATGCTAGAAAATNCATTTCTAGTATATACTGTTACTAAT------AAATTTGATAAGATAGTCCCAATAATTCCTCTTATTGGATCGTTGTCTAAAGCGAAATTTTGTACNGTATCNGGTCATCCTATTAGTAAGCCGATCTGGGCCGATTTATCAGATTCTGATATTATTTATCGATTTGGTAGGATATGTAGAAATCTTTCTCATTATTACAGTGGATCTTCAAAAAAACAAAGTTTGTATCGAATAAAGTATATACTTCGACTTTCGTGTGCTAGAACTTTGGCTCGTAAACATAAAAGTACGGTACGCAATGTTTTGAAAAGATTAGGTTCGAGA------TTATTAGAAGAATTCTTTACGGAAGAAGATCAAGTTATTTGTTTGATCTT------CG--CGCAAACAACCCTTTTTCCTTTTACTTTACATGGATC------AGATA------GAGAACGTATTTGGTATTTGGATATTATACGTATCAATGACTTGGTG--AATT----------------------AGTTCGAT---------TTCCTACAGCAACAAAAAATCTTCGTCGTATGTGGACTTTTCTTAGCATTTTACTGCTAAGTATAACTATGGCGTTATCGGCCAATCTGTCTATTCAGCAAATAAATGGAAGTTTTATTTATCAATATCTATGGTCTTGGACAATCAATAATGATTTTTCC--TTAGAATTCGGA-ACTTGATCGATCCACTTACTTCTATTATGTCAATACTAATTACTACTGTTGGAATTATGGTTCTTATTTATAGTGACAATTATATGTCTCACGATCAAGGATATTTGAGATTTATTGCTTATATTAGTTTTTCCAATACTTCCATGCTGGGATTAGTTACTAGCTCGAATTTGATACAAATTTATATTTTTTGGGAACTTGTGGGAATGTGNTCGTATCTATTAATAGGTTTTTGGTTTACACGTCCGATTGCAGCAAGTGCTTGCCAAAAAGCTTTTGTA--------ACTAATCGTGTAGGGGATTTTGGTTTATTATTAGGAATTTTAGGTTTCTACTGGATAACAGGCAGTTTCGAATTTCGGGATTTGTTCGAAATAGTTAATAACTTAGTTC------ATAATAATGAGTTCAATTCTTTATTTGCTACTTTGTGTGCCTGTTTATTATTCGTCGGCGCAATCGCTAAATCTGCACAATTTCCCCTTCACGTATGGTTACCTGATGCCATGGAGGGACCCACCCCCATTTCGGCTCTTA
			TACACGCTGCGACGATGGTCGCAGCGGGAATTTTTCTTGTAGCTCGACTTCTTCCTCTTTTCATAGTCATACCTTATATAATGAATCTAATTTCTTTAATAGGCGTAATAACAGTACTATTAGGAGCTACTTTAGCTCTGGCTCAAGGAGACATTCAAAGAAGTTTCGCCTATTCGACAATGTCTCAATTGGGTTATATTATGTTCGCTCTATGTATAGGTTCTTATAGAGCTGCTTTATTTCATTTGATCACTCATGCCTATTCTAAAGCTTTATTATTTTTGGGATCCGGATCTGTTATTCATTCAATGGAACCCATTGTTGGATATTCACCAGATAAAAGTCAGAATATGGTTCTTATGGGCGGTTTAACAAGGTATGTTCCAATTACAAGAATTACTTTTTTATCAGGTACGCTTTCTCTTTGCGGTATTCCACCTCTTGCTTGTTTCTGGTCCAAAGATGAAATTCTTAATGATAGTTG------------------------------------------------------------------------------------------------TTTGCGTGTTCATTTCCAAAATTTTAGTAG---------CACTAAAAACAGCTCATTCTATTCAATATCCATATGGGGAAAAGAAC----CACCTAAAACAGTCAATAGAAATTTACTTTTATCCGC-------------AAT------GAAT------AATAAAGTC---------TC----CCCCTTTTC---AAAGGATACAT---------ATCA------AATTGATAATAATGT------AAGAAAGACAACGCGAT------ATTTTAGTACTCA------TTT------TGGAAAAAAA-------GATCCTTCTATGTATCCTCATGAATCGGACAATACTATGCTATTTCCTCTAGTCATATTGGTACTATTTACTTTGTTCATTGGATTAATAGGAATTCGTTTTGATGAA---GGAATAGTA------GAT---------------TTTGATATATTATCGAGATGGTTAATTCCATCAGTAAGTCCTTTTCATCCAAATTCTAAT------TATTCTGTGTATTGGTATGGGTTTTTCATAAATGCT------ATTTTTTCAGTAAGTATAGCCATTTTCGGACTATTCATAGCATCCATTTTATATGGGTCTGTTTATTCATCTTTCCAAAATTTGGACTTAATCAACTCATTTGTA---------AAAAAGGGCCCTAAGAGAATTATCTCGGACAAAATAAAAAATG-TGATATATAATTGGTCATATAATCGTGGCTATATAGATATTTTTTATACTAAGGTTTTAATTACGGGTATACGAAGATTAGCCGAAATAG-TTCATTTTATAAATATAC--TATTATACTCCTG-ACCTACAAACCAAAGATACTGATATCTTGGCAGCATTCCGAGTAACTCCTCAACCTGGAGTTCCACCTGAAGAAGCAGGCGCCGCGGTAGCTGCCGAATCTTCTACTGGTACATGGACAACTGTATGGACTGACGGACTTACTAGTCTTGATCGTTACAAAGGACGATGCTACCACATTGAGAGCGTTGTTGGAGAGGAAAATCAATATATTGCTTATGTAGCTTATCCTTTAGACCTTTTCGAAGAAGGTTCTGTTACTAACATGTTTACTTCCATTGTGGGTAATGTATTTGGTTTCAAAGCCCTACGAGCTCTACGTCTGGAGGATCTGCGAATTCCTACTTCTTATTCCAAAACTTTCCAAGGCCCGCCCCACGGTATCCAAGTTGAAAGAGATAAATTAAACAAGTATGGTCGTCCCTTATTGGGATGTACCATTAAACCAAAATTGGGATTATCCGCAAAGAACTACGGTAGAGCGGTTTATGAATGTCTACGCGGTGGGCTTGATTTTACTAAGGATGATGAAAACGTGAACTCACAACCATTTATGCGTTGGAGAGACCGTTT
			CGTATTTTGTGCCGAAGCTATTTATAAGGCGCAAGCCGAAACGGGTGAAATCAAAGGACATTACTTGAATGCCACTGCGGGTACATGTGAAGAAATGATGAAAAGGGCCCAATTTGCTAGAGAATTGGGAGTTCCTATCGTAATGCATGACTACTTAACTGGGGGATTTACTGCAAATACTAGCTTGGCTCATTATTGCCGCGACAACGGACTACTTCTTCACATTCACCGCGCAATGCATGCGGTTATTGATAGACAGAAAAATCATGGTATCCATTTCCGTGTACTAGCTAAAGCATTACGTATGTCTGGTGGAGATCATATTCACGCTGGTACAGTAGTGGGTAAACTGGAAGGAGAACGTGAGATTACTTTAGGTTTTGTTGATTTACTACGTGACGATTTTATCGAAAAAGACCGAAGTCGTGGTATTTTTTTCACTCAAGATTGGGTCTCTATGCCAGGTGTTCTACCCGTAGCTTCAGGGGGTATTCATGTTTGGCATATGCCTGCCCTGACCGAAATCTTTGGGGATGATTCCGTACTTCAGTTCGGCGGAGGAACTTTAGGGCACCCTTGGGGAAATGCACCTGGTGCAGTAGCTAATCGAGTGGCCTTAGAAGCGTGTGTACAAGCTCGTAATGAGGGACGTGATCTTGCTCGTGAAGGTAATGAGG-TATCCGCGAAGC-T-------
		</sequence>
		<sequence>
			<taxon idref="Drymophila_moorei"/>
			TCTACACTTGAAGAA------AAAAACCTAGGGCGTATCGCTCAAATTATTGGCCCAGTACTGGATGTCGTTTTTCCCCCGGGCAAGATGCCTAATATTTATAACGCTTTGGTAGTTAAGGGTCGAGATACTGCGGGTCAGCAAATTAATGTGACTTGTGAGGTACAGCAATTATTAGGAAATAATCGAGTTAGAGCTGTCGCTATGAGTGCTACAGATGGTCTGACGAGAGGGATGGAAGTGGTTGACACAGGAGCTCCTCTAAGTGTTCCGGTTGGTGGAGCTACTCTCGGACGAATTTTCAACGTTCTTGGAGAGCCCGTTGATAATTTGGGTCCTGTAGATACTCGCACAACATCTCCTATTCATAGATCTGCGCCTGCCTTTATACAGTTAGATACGAAGTTATCAATCTTTG-----AAACAGGAATTAAAGTCGTGGATCTCTTAGCGCCCTATCGCCGTGGAGGAAAAATCGGATTGTTTGGGGGAGCTGGGGTAGGTAAAACAGTACTCATCATGGAATTGATCAACAACATTGCCAAAGCTCATGGGGGCGTATCCGTATTTGGCGGAGTGGGCGAGCGTACTCGCGAAGGAAATGATCTCTACATGGAAATGAAAGAATCTGGAGTGATTAATGAAAAAAATATTACAGACTCCAAAGTAGCTCTAGTCTACGGTCAAATGAATGAACCGCCGGGAGCTCGTATGAGAGTTGGGTTGACTGCCCTAACCATGGCGGAATACTTCCGGGATGTTAATGAACAAGATGTGCTTCTATTCATCGACAATATCTTTCGTTTCGTCCAAGCAGGATCAGAAGTATCTGCCTTATTAGGGAGAATGCCTTCTGCGGTGGGTTATCAACCTACCCTTAGTACAGAAATGGGTTCTTTGCAAGAAAGAATTACTTCCACAAAAGAGGGATCCATAACTTCGATCCAAGCAGTTTATGTACCTGCAGACGATTTGACCGACCCAGCTCCTGCCACGACATTTGCACATTTAGATGCTACTACCGTACTATCGAGGGGATTAGCTGCCAAAGGTATTTATCCGGCAGTGGATCCTTTGGATTCAACGTCAACTATGTTACAACCTCGGATCGTTGGCGAGGAGCATTATGAAACTGCGCAAAGAGTTAAGCAAACTTCACAACGTTACAAAGAACTTCAGGACATTATAGCTATCCTTGGGTTAGACGAATTATCCGAAGAGGATCGTTTAACTGTAGCAAGAGC-----ACGAAAAATTGAGCGTTTCTTATCACAACCCTTCTTCGTGGCAGAAGTATTTACCGGTTCCCCCGGAAAATATGTTGGTCTCGTAGAAACAATTAGGGGATTTCAACTGATCCTTTCCGGAGAATTAGACGGTCTTCCCGAGCAGGCTTTTTATTTGGTGGGTAACATCGACGAAGCTACATGGAAGAATTACAAGGA--TATTTAG-----AAAAAGGTAGATCTAGGCAGCAATACTTTT------TATATCCGCTTCTCTTTCAGGAGTATATTTACGTGCTTGC------TCATGGTCATGGTTTA---------------AATGGTTCGATTTTTTAT------GAACCCGTAGA--AATT------TTTGGTT---------------------ATGACA------ATAAATCTAGTTCAGTACTTGTGAAACGTTTAAT---TATTCGAATGTATCAACAGAATTACTTGATTTATTCGGT------TAATGGTTCTAACCAAAATCAAAATGGATTCATCGGG------CGCAACCATTT------------TTTTTATTCTCA---GTTTTTCTCTAAAATGC---TATCAGAAGGTTTTGCAGCCAT------TGCGGAAATTCCACTTTCGCCACGC---TTAGTATTTTCTCCC---------GA-AG---AAAAAGAGATACCAAAATCTCA------GAATTTACGATCTATTCATTCGGTATTTCCCTTTTTAG
			AGGACAAATTCTCACATTTAAATTCTGTGTCAGATATATTAATACCCTACTCTATTCATCTGGAAATCCTAGTTCAAATTCTTCAATGCTGGGTCCAAGATGTTCCCTCTTTGCATTTCTTGCGATTCTTTCTCCATGAAT------ATGAT------AA---TTGGAATAG---TTTTATTACTCCG---AATCAA------TCTA---GTTACGCTATTTCAAAA------GAAAATAAGAGATTATTTTGGTTCTTGTATAGTTCTTATGTATTTGAATTCGAATTTTTATTAGTTTTTCTTCGTAAACAATCCTATTATTTACAATCAATATCTTCTGGATCCTTTCTGGAGCGAACCCATTTCTATGGAAAAATGGAACATC------TT---------------------ATGGATGTGTGTCATAATTC------TTCTCAGAAGGACCTAT------GGTTCTTCAAAGATCCTTTCATGCATTATATTCGATATCAAGGAAAAGCTATTTTGGCTTCAAGG------GGTGCGCACCTTCTGATGAAGAAATGGAAATGTTACCTTGTCAATTTATGGCAATATAATTTTCATTTTTGGTCTCACCCGT---------------ACAGGATCCATATCAACCAACTATCAAACCATTCCTTCTTTTTTTGGGGATATCTTTCAGGTGTACTAATAAATCTCTCGGAAGTCAAAAATCAAATGCTAGAGAATTCGTTTCTAATAGATACTGTTACTAAT------AAATTCGATACCATAGTCCCAGTAATTCCTCTTATTGGATCATTGTCTAAAGCGAAATTTTGTACCGTATCGGGGCATCCCAGCAGTAAGCCAATATGGACTGATTTATCAGATTCTGATATTGTTGATCGGTTTGGTCGAATATGTAGAAATCTTTCTCATTATTACAGTGGATCCTCGAGAAAACAAAGTTTGTATCGAATCAAGTATATACTTCGACTTTCGTGTGCTAGAACTTTGGCCCGTAAACATAAAAGTACGATACGCACTCTTTTGCAAAGATTGGGTTCGGGG------TTCTTAGAGGAATTCTTTGCGGAAGAAGAAGAAATAATTTCTTGGATCTT------CC--CAAAAGCAGCAAT---TTATTTTCCTTTATATGGATT------ACATA------GAGAACGTATTTGGTATTTGGATATTAGCCGTATCAATGATTTGACG--AATC-ATTTAGATT------------------------------------------------------------------------------------------------------------------------------------------------------------------------------------------------------------------------------------------------------------------------------------------------------------------------------------------------------------------------------------------------------------------------------------------------------------------------------------------------------------------------------------------------------------------------------------------------------------------------------------------------------------------------------------------------------------------------------------------------------------------------------
			--------------------------------------------------------------------------------------------------------------------------------------------------------------------------------------------------------------------------------------------------------------------------------------------------------------------------------------------------------------------------------------------------------------------------------------------------------------------------------------------------------------------------------------------------------------------------------------------GACGGGCATTTGCGTGTTCATTTTCAAAATTATAGTAG---------CACCCTAAATAACTCGTTTTATTCAATGTCCCTATGGGGAAAAGAAA----CATCTGGAGAAGCGAATAAAAATTTACTTTTATCAAC-------------AAC------GAAT------AATAGGGTC---------TC----CTTTTTTTC---AAAAGATATATATTCTATTAATTA------TGTTGATGGTGATTT------AAGAAATAGAATGCGAT------ACTTTAGTACTTA------CCT------TGGAAATAAA-------TACACTTACACGTATCCTCATGAATCAGACAATACTATGCTATTTCCGCTTCTTGTATTGGTACTATTTACTTTGTTCGTTGGATTAATAGGAATTCATTTTGATCAA---GGGGTAGTA------GAT---------------CTTGATATATTATCGAAATTGTTAACTCCATCGACAAACCTTTTTCATTCAAATTCGAAT------TTTTCTGTGGATTGGTATGAGTTTTTTACAAATGCA------ATTTTTTCAGTAAGTATAGCCCTTTTCGGACTATTTATAGCATCTATTTTTTATGGGTCTGTTTATTCACCTTTCCAGAATTTTGACTTAATCAATTTATTTGTG---------AAGGGGGGTCGCAAGAGAATTCTCTTGGATCAAATAAAAAGTG-TGGTATACAATTGGTCATATAATCGCGGTTACATAGATATTTTTTATACTAGGGTCTTAATAATAGGTATAAGAGGATTAGCCGATCTAG-TTCGGTTTTTTGATAGATCTTATTATACTCCTG-ACTACGAAACCTTAGATACTGATATCTTGGCAGCATTCCGAGTAACCCCTCAACCTGGAGTTCCGCCTGAAGAAGCAGGGGCTGCAGTAGCTGCCGAATCTTCTACTGGTACATGGACAACTGTGTGGACTGATGGACTTACCAGTCTTGATCGTTACAAAGGACGATGCTACCACATCGAGAGCGTTGCTGGGGAGGAAAATCAATATATTGCTTATGTAGCTTATCCTTTAGACCTTTTTGAAGAAGGTTCTGTTACTAACATGTTTACTTCCATTGTGGGTAATGTATTTGGTTTTAAAGCCCTACGAGCTCTACGTCTGGAGGATCTGCGAATTCCTCCTGCTTATTCCAAAACTTTCCAAGGCCCGCCCCACGGCATCCAAGTTGAACGAGATAAATTGAACAAGTATGGTCGTCCCCTATTGGGATGTACCATTAAACCAAAATTGGGATTATCCGCAAAGAA-TACGGTAGGGCAGTTTATGAATGTCTACGCGGTGGACTTGATTTTACCAAGGATGATGAAAACGTGAACTCCCAACCATTTATGCGTTGGAGAGATCGTTT
			CGTATTTTGTGCCGAAGCAATTTATAAAGCGCAAGCCGAAACGGGCGAAATCAAAGGACATTACTTGAATGCGACTGCGGGTACATGTGAAGAAATGATGAAAAGGGCCGTATTTGCTAGGGAATTGGGAGTTCCTATCGTAATGCATGACTATCTAACCGGGGGATTCACCGCCAATACTAGCTTGGCTCATTATTGCCGCGACAACGGCCTACTTCTTCACATTCACCGCGCAATGCATGCGGTTATTGATAGACAGAAAAATCATGGTATGCATTTTCGTGTACTAGCGAAAGCGTTGCGTATGTCTGGTGGAGATCATGTTCACGCTGGTACAGTAGTAGGTAAACTGGAAGGGGAACGTGAGATGACTTTAGGTTTTGTTGATTTATTACGTGATGATTTTATTGAAAAAGACCGAAGCCGTGGTATTTTTTTCACCCAAGATTGGGTCTCTATGCCAGGTGTTTTGCCCGTGGCTTCAGGGGGTATTCATGTTTGGCATATGCCAGCCCTGACCGAAATCTTTGGGGATGATTCCGTACTACAGTTCGGCGGAGGAACTATAGGACATCCTTGGGGGAATGCTCCTGGTGCAGTAGCTAATCGGGTGGCTGTAGAAGCATGTGTACAAGCTCGTAATGAGGGACGTGATCTTGCTCGTGAAGGTAATGAA--TATCCGTGAAGC---------
		</sequence>
		<sequence>
			<taxon idref="Disporum_sessile"/>
			------CTGGAAGAA------AAAAACCGAGGACGTATCGCTCAAATTATTGGTCC-GTA--GGATGTCGTTTTTCCCCCGGGCAGGATGCCTAATATTTATAACGCTTTGGTAGTTAAGGGTCGAGATACTG-CGGTCAGCAAATTAATGTTACTTGTGAGGTACAGCAATTATTAGGAAATAATCGAGTTAGAACTGTCGCTATGAGTGCTACAGATGGTCTGACGAGAGGGATGGAAGTGATTGACACTGGAACTCCTCTAAGTGTTCCAGTCGG-GGAGCTACTCTCGGACGAATTTTCAA-GTTCTTGGAGAGCCTGTTGATGATTTAGGTCCTGTG---ACACCGACAACATCTCCTATTCAT-GATCTGCACCTGCCTTTATACAGTTAGATACGAAATTATCAATCTTTG-----AAACAGGAATTAAAGTGGTGGATCTTTTAGCTCCCTATCGCCGTGGAGGAAAAATCGGGCTATT-GGGGGAGCTGGGGTGGGTAAAACAGTACTCATCATGGAATTGATCAACAACATTGCCAAAGCTCATGGGGGCGTATCCGTATTTGGCGGAGTAGGCGAACGTACTCGTGAAGGAAATGATCTCTACATGGAAATGAAAGAATCTGGAGTGATTAATGAAAAAAATATTGCAGA-TCAAAAGTAGCTTTAGTTTATGGTCAAATGAATGAACCGCCGGGAGCTCGTATGAGAGTTGGATTGACTGCCCTAACCATGGCGGAATACTTCCGGGACGTTAATGAACAAGACGTGCTTCTATTCATTGACAATATATTTCGTTTCGTCCAAGCAGGATCCGAAGTATCCGCCTTATTAGGGAGAATGCCTTCCGCAGTGGGTTATCAGCCTACCCTTAGTACAGAAATGGGTTCTTTGCAAGAAAGAATTACTTCTACCAAAGAGGGATCTATAACTTCGATCCAAGCAGTTTATGTACCTGCGGACGATTTGACCGACCCAGCCCCTGCCACGACATTTGCACATTTAGATGCTACTACCGTACTATCAAGGGGATTGGCTGCCAAAGGTATTTATCCAGCAGTAGATCCTTTAGATTCAACGTCAACTATGTTACAACCTCGGATCGTTGGTGAGGAACATTATGAAACTGCGCAAAGAGTTAAGCAAACTTTACAACGTTACAAAGAACTTCAGGACATTATAGCTATCCTTGGGTTAGACGAATTATCCGAAGAGGATCGTTTAACTGTAGCAAGAGC-----GCGAAAAATTGAGCGTTTCTTATCACAACCCTTCTTCGTGGCAGAAGTATTTACCGGTTCTCCCGGAAAATATGTTGGTCTCGCAGAAACTATTAGGGGATTTCAACTGATCCTTTCCGGAGAATTAGACGGTCTTCCCGAGCAGGCTTTTTATTTGGTGGGTAACATCGATGAAGCTACATGGAAGAATTACAAGGA--TATTTAG-----AAAAAGATAGATCTAGGCAGCAATACTTTT------TATATCCGCTTCTCTTTCAGGAGTATATTTATACGCTTGC------TCATGGTCATGGTTTA---------------AATGGTTCCATTTTTGAC------GAACCCGTAGA--AATT------TTTGGTT---------------------TTGACA------ATAAATCTAGTTCAGTACTTGTGAAGCGTTTAAT---TACTCGAATGTATCAACAGAATTATTTGGTTTATTTAGT------TAATGATTCTAACCAAAATC------GATCCATTGGG------CGCAACCATTT------------TTTTTATTCTCA---GTTTTTTTTTCAAATGG---TATCAGAAGGTTTTGCAGCCAT------TGTGGAAATTCCATTCTCGCTGCAA---TTAGTATTTTCTTCC---------AA-AG---AAAAAGAAAGACCAAAATCTCA------CAATTTACGATCTATTCATTCAATATTTCCCTTTTTAG
			AGGACAAATTTTCACATTTAAATTATGTGTCAGAAATATTAATACCCCATCCCATCCATATGGAAACCCTAGTTCAAATCCTTCAATGCTGGGTCCGAGATGTGCCATCTTTACATTTTTTGCGATTCTTTCTCCATGAAT------ATGAT------AA---TTGGAATAGTTTT---ATTACTCCG---AATAAA------TCTA---GTTACGCTTTTTCAAAA------GAAAATAAAAGATTTTTTTGGTTCTTCTATAATTCTTATGTATTTGAATTCGAATTTTTATTAGTTTTTCTTCGTAAACAATCCTATTACTTACAATCAACATCTTTTGGAAGCTTTCTTGATCGAAGACATTTCTATGGAAAAAAGGAACGTC------TT---------------------ATAAGTGCGTGTTGTAATTA------TTCTCAGAAGACCCTAC------GGTTCTTCAAAGATCCTTTTATGCATTATATTCGATATCAAGGAAAAGCTATTCTGGCTTCGAGG------GATACTCATATCCTAATGAAGAAATGGAAATGTTACCTTGTAAATTTCTGGCAATATTATTTTCACTTTTTGTCTTACCCAT---------------ACAGGATTCAGATCAACCAATTAAAAAACCATTCCTTCTTTTTTTTGGGATATCTTTCAAGTGTACTAATAAATCCCTTGGCGGTTAAAAACAAAATGTTAGATCATTCATTTCTAATAGATACAGTTACTAAG------AAATTCGATACCACGATCCCGGTTATTCCTCTTATTGGATCATTGTCTAAAGCTAAATTTTGTACCGTATCGGGGTACCCCAGTAGTAAGACAATATGGGCCGATTTATCAGATTCTGATATTGTTGGTCGATTTGGTCGAATATGTAGAAATCTTTCTCATTATTATAGTGGATCCTCAAAAAAACAAAGTTTGTATCGAATAAAGTATATACTTCGACTTTCGTGTGCTAGAACTTTGGCTCGTAAGCATAAACGTACGATACGCACTCTTTTGCAAAGATTAGGGTCGGGA------TTCTTAGAAGAATTCTTTACGGAAGAAGAACAAGTTCTTTCTTTGATCTT------TT--CAAAAACAACAAT---TCCCTTTCCTTTATATAGATT------ACATA------GAGAACGTATTTGGTATTTGGATATTATCCGTATCAATGACTTGACG--AATC-ATTTGGATA--TAGGATT-GGACTTCTGCTT------ATTCCTACAGCAACAAAAAATATTCGTCGTATGTGGGCTTTTACTAGTGTTTT--TGCTAAGTATAA-TATGGTGTTTTCGGCCAGTCTGTCTATTCAGCAAATAAATGGAAGTTTTATCTATCAATATCTATGGTCTTGGACCATCAATAATGATTTTTCC--TTAGAGTTTGGACACTTGATCGATCCACTTACTTCTATTATGTCAATACTAATTACTACTGTTGGAATCATGGTTCTTATTTATAGTGACAATTATATGTCTCACGATCAAGGATATTTGAGATTTTTTGCTTATATGAGTTTTTCCAATACTTCCATGTTGGGATTAGTTACTAGTTCCAATTTGATACAAATTTATATTTTTTGGGAACTGGTGGGAATGTGTTCCTATTTATTAATAGGTTTTTGGTTTACACGACCGA-TGCAGCAAGTGCGTGCCAAAAAGCTTTTGTA--------ACTAATCGTGTAGGAGATTTTGGTTTATT-TTAGGAATCTTAGGTTTTTATTGGATAACAGG-AGTTT-GAATTTCGGGATTTGTTCAAAATAGTTAATAACTTGATCC------ATAGTAATGGGATCAATTCTGTATTTGCTACTCTCTGTGCCT-TTTATTATTCGTCGGCGCAATTGCCAAATCCGCACAATTCCCTCTTCACGTATGGTTACCTGATGCCATGGA-GGGCCCAC-CCTATTTCGGCTCTTA
			TACA-GCTGCTACCATGGTAGCAGCGGGAATTTTTCTTGTAGCTCGGCTTCTTCCTCTTTTCA-AGTCATACCTTACATAATGAATTTC-TTTCTTTAATAGGCATAATAACAGTACTATTAGGAGCTACTTTGGCTCTTGCTCAAAGAGACATTAAAAGAAGTTTAGCCTATTC-ACAATGTCTCAATTGGGTTATATTATGTTAGCTCTAGGTATAGGTTCTTATCGAGCTGCCTTATTCCATTT-ATTACTCATGCCTATTCGAAAGCTTTATTGTTTTTGGGATCCGGATC--------------------------------------------------------------------------------------------------------------------------------------------------------------------------------------------------------------------------------------------------------------TTCGAGTGTATTTACTAATCTTTGATGGGTATTTGCGTGTTCATTTTCAACATTATAGTAC---------TACTATAAAGAGTTCGTTCTATTCTATATCTCTATGGGGAAAAGAAG----CATCCAAAGCAGTCAATAGAAATTTC------TCACC-------------AAT------AAAT------AATGAAGTC---------TG----CTTTTTTTC---AAAAAAAACAT---------ATCC------AATTTATGATGATTT------AAGAAATAGAATGCGAT------ACTTTAGTATCCG------TAT------TGGGAATAAA-------TATACTTACACATATCCTCATGAATCGGACAATACTATGTTATTTCCTCTTCTTATATTGGTACTATTTACTTTGTTCATTGGATTAATAGGAATTAATTTTGATCAA---GAAATAGTA------GAC---------------TTTGATATATTATCAAAATGGTTAACTCCATCGACAACCTTTTTTCATCGAAATTCGAAT------TATTCTGTGGATTGGTATGAGTTTTTTACAAATGCA------ATTTTTTCAGTAAGTATAGCCTTTTTCGGGCTATTTATAGCATCTATTTTTTATGGTTCTATTTATTCCCCTTTCCAGAATTTGGACTTAATCAATTTATTTGTA---------AAGGGGGGTACTAAGAGAATTTTCTTAGACAAAATAAAAAATG-TGGTATACAATTGGTCATATAATCGCGGTTATATAGATATTTTTTATACTAAGTTCTTAACAATGGGTATAAGAGGATTAGCCGAACTAA-CTAGGTTTTTTGATAGACATTATTATACTCCTGCAATAC-AAACC-AAGATACTGATATCTTGGCAGCATTCCGAGTAACTCCTCAACCCGGAGTTCCGCCTGAGGAAGCAGGGGCTGCGGTAGCTGCCGAATCTTCTACTGGTACATGGACAACTGTGTGGACTGATGGACTTACCAGTCTTGATCGTTACAAAGGACGATGCTACGGCATCGAGAAAGTTCTTGGGGAGGAGAATCAATATATTGCTTATGTAGCTTATCCTTTAGACCTTTTTGAAGAAGGTTCTGTTACTAACATGTTTACTTCCATTGTGGGTAATGTATTTGGTTTTAAAGCCTTACGAGCTCTACGTCTAGAGGATCTACGAATTCCCCCTGCTTATTCCAAAACTTTCCAAGGCCCCCCCCACGGCATCCAAGTTGAACGAGATAAATTGAACAAGTATGGTCGTCCCCTATTGGGATGTACCATTAAACCAAAA-TGGGATTATCCGCAAAGAACTACGGTAGGGCGGTTTATGAATGTCTACGCGGTGGACTTGATTTTACCAAGGATGATGAAAACGTGAATTCCCAACCATTTATGCGTTGGAGAGATCGTTT
			CTTATTTTGTGCCGAAGCACTTTTTAAAGCGCAAGCCGAAACGGGCGAAATCAAAGGGCATTACTTGAATGCGACTGCGGGTACGTGTGAAGAAATGATGAAAAGAGCCATATTTGCTAGAGAATTGGGAACTCCTATCGTAATGCATGACTATCTAACCGGGGGATTCACCGCAAATACTAGCTTGGCTCATTATTGCCGCGACAACGGCCTACTTCTTCACATTCACCGCGCAATGCATGCAGTTATTGATAGGCAGAAAAATCATGGTATGCATTTTCGTGTACTAGCGAAAGCATTACGTATGTCTGGTGGAGATCATATTCATGCTGGTACAGTAGTAGGTAAACTGGAAGGGGAACGTGAGATGACTTTAGGTTTTGTCGATTTATTACGTGATGATTTTATTGAAAAAGACCGAAGTCGTGGTATTTTTTTCACCCAAGATTGGGTCTCTATGCCAGGTGTTTTGCCCGTGGCTTCCGGGGGTATTCATGTTTGGCATATGCCTGCCTTGACCGAAATCTTTGGGGATGATTCTGTACTACAGTTCGGCGGGGGAACTTTAGGACATCCCTGGGGGAATGCACCGGGTGCAGTAGCTAATCGAGTGGCTTTAGAAGCATGCGTACAAGCTCGTAATGAGGGACGTGATCTTGCTAGTGAAGGTAATTAAATTATCCGTGAAGC-TTGTAAA-
		</sequence>
		<sequence>
			<taxon idref="Disporum_smilacinum"/>
			TCTACACTCGAAGAA------AAAAACCGAGGACGTATCGCTCAAATTATTGGTCCAGTACTGGATGTCGTTTTTCCCCCGGGCAGGATGCCTAATATTTATAACGCTTTGGTAGTTAAGGGTCGAGATATTGCGGGTCAGCAAATTAATGTTACTTGTGAGGTACAGCAATTATTAGGAAATAATCGAGTTAGAACTGTCGCTATGAGTGCTACAGAGGGTCTGACGAGAGGGATGGAAGTGATTGACACTGGAACTCCTCTAAGTGTTCCAGTCGGCGGAGCTACTCTCGGACGAATTTTCAACGTTCTTGGAGAGCCTGTTGATGATTTAGGTCCTGTTGACACCGGTACAACATCTCCTATTCATCGATCTGCACCTGCCTTTATACAGTTAGATACGAAATTATCAATCTTTG-----AAACAGGAATTAAAGTGGTGGATCTTTTAGCTCCCTATCGCCGTGGCGGAAAAATCGGGCTATTCGGGGGAGCTGGGGTGGGTAAAACAGTACTCATCATGGAATTGATCAACAACATTGCCAAAGCTCATGGGGGCGTATCCGTATTTGGCGGAGTAGGCGAACGTACTCGTGAAGGAAATGATCTCTACATGGAAATGAAAGAATCTGGAGTGATTAATGAAAAAAATATTACAGACTCAAAAGTAGCTCTAGTTTATGGTCAAATGAATGAACCGCCGGGAGCTCGTATGAGAGTTGGATTGACTGCCCTAACCATGGCGGAATACTTCCGGGACGTTAATGAACAAGACGTGCTTCTATTCATTGACAATATATTTCGTTTCGTCCAAGCAGGATCCGAAGTATCCGCCTTATTAGGGAGAATGCCTTCCGCAGTGGGTTATCAGCCTACCCTTAGTACAGAAATGGGTTCTTTGCAAGAAAGAATTACTTCTACCAAAGAGGGATCTATAACTTCGATCCAAGCAGTTTATGTACCTGCGGACGATTTGACCGACCCAGCCCCTGCCACGACATTTGCACATTTAGATGCTACTACCGTACTATCAAGGGGATTGGCTGCCAAAGGTATTTATCCAGCAGTAGATCCTTTAGATTCAACGTCAACTATGTTACAACCTCGGATCGTTGGTGAGGAACATTATGAAACTGCGCAAAGAGTTAAGCAAACTTTACAACGTTACAAAGAACTTCAGGACATTATAGCTATCCTTGGGTTAGACGAATTATCCGAAGAGGATCGTTTAACTGTAGCAAGAGC-----GCGAAAAATTGAGCGTTTCTTATCACAACCCTTCTTCGTGGCAGAAGTATTTACCGGTTCTCCCGGAAAATATGTTGGTCTCGCAGAAACTATTAGGGGATTTCAACTGATCCTTTCCGGAGAATTAGACGGTCTTCCCGAGCAGGCTTTTTATTTGGTGGGTAACATCGATGAAGCTACATGGAAGAATTACAAGGA--TATTTAG-----AAAAAGATAGATCTAGGCAGCAATACTTTT------TATATCCGCTTCTCTTTCAGGAGTATATTTATACGCTTGC------TCATGGTCATGGTTTA---------------AATGGTTCCATTTTTGAC------GAACCCATAGA--AATT------TTTGGTT---------------------TTGACA------ATAAATCTAGTTCAGTACTTGTGAAGCGTTTAAT---TACTCGAATGTATCAACAGAATTATTTGGTTTATTTAGT------TAATGATTCTAACCAAAATC------GATCCATTGGG------CGCAACCATTT------------TTTTTATTCTCA---GTTTTTTTTTCAAATGG---TATCAGAAGGTTTTGCAGCCAT------TGTGGAAATTCCATTCTCGCTGCAA---TTAGTATTTTCTTCC---------AA-AG---AAAAAGAAAGACCAAAATCTCA------CAATTTACGATCTATTCATTCAATATTTCCCTTTTTAG
			AGGACAAATTTTCACATTTAAATTATGTGTCAGAAATATTAATACCCCATCCCATCCATATGGAAACCCTAGTTCAAATCCTTCAATGCTGGGTCCGAGATGTGCCATCTTTACATTTTTTGCGATTCTTTCTCCATGAAT------ATGAT------AA---TTGGAATAGTTTT---ATTACTCCG---AATAAA------TCTA---GTTACGCTTTTTCAAAA------GAAAATAAAAGATTTTTTTGGTTCTTCTATAATTCTTATGTATTTGAATTCGAATTTTTATTAGTTTTTCTTCGTAAACAATCCTATTACTTACAATCAACATCTTTTGGAAGCTTTCTTGATCGAAGACATTTCTATGGAAAAAAGGAACGTC------TT---------------------ATAAATGCGTGTTGTAATTA------TTCTCAGAAGACCCTAC------GGTTCTTCAAAGATCCTTTTATGCATTATATTCGATATCAAGGAAAAGCTATTCTGGCTTCGAGG------GATACTCATATCCTAATGAAGAAATGGAAATGTTACCTTGTAAATTTCTGGCAATATTATTTTCACTTTTTGTCTTACCCAT---------------ACAGGATTCAGATCAACCAATTAAAAAACCATTCCTTCTTTTTTTTGGGATATCTTTCAAGTGTACTAATAAATCCCTTGGCGGTTAAAAACAAAATGTTAGATCATTCATTTCTAATAGATACAGTTACTAAG------AAATTCGATACCACGATCCCGGTTATTCCTCTTATTGGATCATTGTCTAAAGCTAAATTTTGTACCGTATCGGGGCACCCCAGTAGTAAGACAATATGGGCCGATTTATCAGATTCTGATATTGTTGGTCGATTTGGTCGAATATGTAGAAATCTTTCTCATTATTATAGTGGATCCTCAAAAAAACAAAGTTTGTATCGAATAAAGTATATACTTCGACTTTCGTGTGCTAGAACTTTGGCTCGTAAGCATAAACGTACGATACGCACTCTTTTGCAAAGATTAGGGTCGGGA------TTCTTAGAAGAATTCTTTACGGAAGAAGAACAAGTTCTTTCTTTGATCTT------TT--CAAAAACAACAAT---TCCCTTTCCTTTATATAGATT------ACATA------GAGAACGTATTTGGTATTTGGATATTATCCGTATCAATGACTTGACG--AATC-ATTTGGATTAATAGCTTTTGGACTTCTTCTT------GTTCCTACGGCAACAAAAAATAGTCGGCGCATGTGGGCTTTTATTAGTGTTTTACCCTTAAGCATAATTATAGTGATTTCGGCTAATCTGTCTATTCAGCAAATGCATGGAAGTATTATCCATCAATATCTATGGTCTTGGACCATCAATAATGATTTTTCC--TTAGAGTTCGGACACTTGATCGATCCACTTACTTCTATTATGTCAATACTAATTGCTACTGTTGGGATCATGGTTCTTATTTATAGTGACAATTATATGTCGCACGATCAAGGATATTTGCGATTTTTTGCTTATATGAGTTTTTTTAATACTTCTATGTTGGGATTAGTTACTAGTTCCAATTTGATACAAATTTATATTTTTTGGGAATTAGTAGGAATGTGTTCCTATTTATTAATAGGTTTTTGGTTTACACGACCCGTTGCAGCAAGTGCTTGTCAAAAAGCTTTTGTA--------ACTAATCGTGTAGGGGATTTTGGTTTATTATTAGGAATCTTAGGTTTTTATTGGATAACGGGTAGTTTAGAATTTCGGGATTTGTTCGAAATAGTTAATAACTTGATTC------ATACTAATGGGGTCAATTTTTTATTTGCTACCCTGTGTGCCTTTTTATTATTCGTCGGTGCAATTGCTAAATCCGCGCAATTCCCCCTTCACGTATGGTTACCCGATGCCATGGAAGGGCCTACTCCTATTTCGGCTCTTA
			TCCACGCTGCTACCATGGTAGCAGCGGGAATTTTTCTTGTAGCTCGGTTTCTTCCTCTTTTCATAGTCATACCTTACATAATGAATCTAATTTCTTTAATAGGCATAATAACAGTACTATTAGGAGCTACTTTAGCTCTTGCTCAAAGAGACATTAAAAGAAGTTTAGCCTATTCTACAATGTCTCAATTGGGTTATATGATGTTAGCTCTCGGTATAGGTTCTTATCGAGCTGCTTTATTCCATTTGATCACTCATGCCTATTCTAAAGCTTTATTGTTTTTGGGATCCGGATCGATTATTCATGCAATGGAACA----------------------------------------------------------------------------------------------------------------------------------------------------------------------------------------------------------------------------------------------------TTACCTAATCTTGATGGGTATTTGCGTGTTCATTTTCAACATTATAGTAC---------TACTATAAAGAGTTCGTTCTATTCTATATCTCTATGGGGAAAAGAAG----CATCCAAAGCAGTCAATAGAAATTTC------TCACC-------------AAT------AAAT------AATGAAGTC---------TG----CTTTTTTTC---AAAAAAAACAT---------ATCC------AATTTATGATGATTT------AAGAAATAGAATACGAT------ACTTTAGTATCCG------TAT------TGGAAATAAA-------TATACTTACACATATCCTCATGAATCGGACAATACTATGTTATTTCCTCTTCTTATATTGGTACTATTTACTTTGTTCATTGGATTAATAGGAATTAATTTTGATCAA---GAAATAGTA------GAC---------------TTTGATATATTATCGAAATGGTTAACTCCATCGACAACCTTTTTTCATCGAAATTCAAAT------TATTCTGTGGATTGGTATGAGTTTTTTACAAATGCA------ATTTTTTCAGTAAGTATAGCCCTTTTCGGACTATTTATAGCATCTATTTTTTATGGTTCTATTTATTCCCCTTTCCAGAATTTGGACTTAATCAATTTATTTGTA---------AAGGGGGGTACTAAGATAATTTTCTTAGACAAAATAAAAAATG-TGGTATACAATTGGTCATATAATCGCGGTTATATAGATATTTTTTATACTAAGTTCTTAACAATGGGTATAAGAGGATTAGCCGAACTAA-CTAGGTTTTTTGATAGACCTTATTATACTCCTG-AATAC-AAA-CAAGGATACTGATATCTTGGCAGCATTCCGAGTAACTCCTCAACCCGGAGTTCCGCCTGAGGAAGCAGGTGCTGCGGTAGCTGCCGAATCTTCTACTGGTACATGGACAACTGTGTGGACTGATGGACTTACCAGTCTTGATCGTTACAAAGGACGATGCTACGGCATCGAGAAAGTTCTTGGGGAGGAGGATCA-TATATTGCTTATGTAGCTTATCCCTTAGACCTTTTTGAAGAAGGTTCTGTTACTAACATGTTTACTTCCATTGTGGGTAATGTATTTGGTTTTAAAGCCTTACGAGCTCTACGTCTAGAGGATCTACGAATTCCCCCTGCTTATTCCAAAACTTTCCAAGGCCCCCCCCACGGCATCCAAGTTGAACGAGATAAATTGAACAAGTATGGTCGTCCCCTATTGGGATGTACCATTAAACCAAAATTGGGATTATCCGCAAAGAACTACGGTAGGGCGGTTTATGAATGTCTACGTGGTGGACTTGATTTTACCAAGGATGATGAAAACGTGAATTCCCAACCATTTATGCGTTGGAGAGATCGTTT
			CTTATTTTGTGCCGAAGCACTTTTTAAAGCGCAAGCCGAAACGGGCGAAATCAAAGGGCATTACTTGAATGCGACTGCGGGTACGTGTGAAGAAATGATGAAAAGAGCCATATTTGCTAGAGAATTGGGAACTCCTATCGTAATGCATGACTATCTAACTGGGGGATTCACCGCAAATACTACCTTGGCTCATTATTGCCGCGACAACGGCCTACTTCTTCACATTCACCGCGCAATGCATGCAGTTATTGATAGGCAGAAAAATCATGGTATGCATTTTCGTGTACTAGCGAAAGCATTACGTATGTCTGGTGGAGATCATATTCATGCTGGTACAGTAGTGGGTAAACTGGAAGGGGAACGTGAGATGACTTTAGGTTT-GTCGATTTATTACGTGATGATTTTATTGAAAAAGACCGAAGTCGTGGTATTTTTTTCACCCAAGATTGGGTCTCTATGCCAGGTGTTTTGCCCGTGGCTTCCGGGGGTATTCATGTTTGGCATATGCCTGCCTTGACCGAAATCTTTGGGGATGATTCTGTACTACAGTTCGGCGGGGGAACTTTAGGACATCCCTGGGGGAATGCACCGGGTGCAGTAGCTAATCGAGTGGCTTTAGAAGCATGTGTACAAGCTCGTAATGAGGGACGTGATCTTGCTAGTAAAGGTAATGAAATTATCCGTGAAGC-TGCTAAAT
		</sequence>
		<sequence>
			<taxon idref="Disporum_uniflorum"/>
			TCTACACTCGAAGAA------AAAAACCGAGGACGTATCGCTCAAATTATTGGTCCAGTACTGGATGTCGTTTTTCCCCCGGGCAGGATGCCTAATATTTATAACGCTTTGGTAGTTAAGGGTCGAGATACTGCGGGTCAGCAAATTAATGTTACTTGTGAGGTACAGCAATTATTAGGAAATAATCGAGTTAGAACTGTCGCTATGAGTGCTACAGATGGTCTGACGAGAGGGATGGAAGTGATTGACACTGGAACTCCTCTAAGTGTTCCAGTCGGCGGAGCTACTCTCGGACGAATTTTCAACGTTCTTGGAGAGCCTGTTGATGATTTAGGTCCTGTTGACACCGGTACAACATCTCCTATTCATCGATCTGCACCTGCCTTTATACAGTTAGATACGAAATTATCAATCTTTG-----AAACAGGAATTAAAGTGGTGGATCTTTTAGCTCCCTATCGCCGTGGCGGAAAAATCGGGCTATTCGGGGGAGCTGGGGTGGGTAAAACAGTACTCATCATGGAATTGATCAACAACATTGCCAAAGCTCATGGGGGCGTATCCGTATTTGGCGGAGTAGGCGAACGTACTCGTGAAGGAAATGATCTCTACATGGAAATGAAAGAATCTGGAGTGATTAATGAAAAAAATATTACAGACTCAAAAGTAGCTCTAGTTTATGGTCAAATGAATGAACCGCCGGGAGCTCGTATGAGAGTTGGATTGACTGCCCTAACCATGGCGGAATACTTCCGGGACGTTAATGAACAAGACGTGCTTCTATTCATTGACAATATATTTCGTTTCGTCCAAGCAGGATCCGAAGTATCCGCCTTATTAGGGAGAATGCCTTCCGCAGTGGGTTATCAGCCTACCCTTAGTACAGAAATGGGTTCTTTGCAAGAAAGAATTACTTCTACCAAAGAGGGATCTATAACTTCGATCCAAGCAGTTTATGTACCTGCGGACGATTTGACCGACCCAGCCCCTGCCACGACATTTGCACATTTAGATGCTACTACCGTACTATCAAGGGGATTGGCTGCCAAAGGTATTTATCCAGCAGTAGATCCTTTAGATTCAACGTCAACTATGTTACAACCTCGGATCGTTGGTGAGGAACATTATGAAACTGCGCAAAGAGTTAAGCAAACTTTACAACGTTACAAAGAACTTCAGGACATTATAGCTATCCTTGGGTTAGACGAATTATCCGAAGAGGATCGTTTAACTGTAGCAAGAGC-----GCGAAAAATTGAGCGTTTCTTATCACAACCCTTCTTCGTGGCAGAAGTATTTACCGGTTCTCCCGGAAAATATGTTGGTCTCGCAGAAACTATTAGGGGATTTCAACTGATCCTTTCCGGAGAATTAGACGGTCTTCCCGAGCAGGCTTTTTATTTGGTGGGTAACATCGATGAAGCTACATGGAAGAATTACAAGGA--TATTTAG-----AAAAAGATAGATCTAGGCAGCAATACTTTT------TATATCCGCTTCTCTTTCAGGAGTATATTTATACGCTTGC------TCATGGTCATGGTTTA---------------AATGGTTCCATTTTTGAC------GAACCCGTAGA--AATT------TTTGGTT---------------------TTGACA------ATAAATCTAGTTCAGTACTTGTGAAGCGTTTAAT---TACTCGAATGTATCAACAGAATTATTTGGTTTATTTAGT------TAATGATTCTAACCAAAATC------GATCCATTGGG------CGCAACCATTT------------TTTTTATTCTCA---GTTTTTTTTTCAAATGG---TATCAGAAGGTTTTGCAGCCAT------TGTGGAAATTCCATTCTCGCTGCAA---TTAGTATTTTCTTCC---------AA-AG---AAAAAGAAAGACCAAAATCTCA------CAATTTACGATCTATTCATTCAATATTTCCCTTTTTAG
			AGGACAAATTTTCACATTTAAATTATGTGTCAGAAATATTAATACCCCATCCCATCCATATGGAAACCCTAGTTCAAATCCTTCAATGCTGGGTCCGAGATGTGCCATCTTTACATTTTTTGCGATTCTTTCTCCATGAAT------ATGAT------AA---TTGGAATAGTTTT---ATTACTCCG---AATAAA------TCTA---GTTACGCTTTTTCAAAA------GAAAATAAAAGATTTTTTTGGTTCTTCTATAATTCTTATGTATTTGAATTCGAATTTTTATTAGTTTTTCTTCGTAAACAATCCTATTACTTACAATCAACATCTTTTGGAAGCTTTCTTGATCGAAGACATTTCTATGGAAAAAAGGAACGTC------TT---------------------ATAAATGCGTGTTGTAATTA------TTCTCAGAAGACCCTAC------GGTTCTTCAAAGATCCTTTTATGCATTATATTCGATATCAAGGAAAAGCTATTCTGGCTTCGAGG------GATACTCATATCCTAATGAAGAAATGGAAATGTTACCTTGTAAATTTCTGGCAATATTATTTTCACTTTTTGTCTTACCCAT---------------ACAGGATTCAGATCAACCAATTAAAAAACCATTCCTTCTTTTTTTTGGGATATCTTTCAAGTGTACTAATAAATCCCTTGGCGGTTAAAAACAAAATGTTAGATCATTCATTTCTAATAGATACAGTTACTAA-------AAATTCGATACCACGATCCCGGTTATTCCTCTTATTGGATCATTGTCTAAAGCTAAATTTTGTACCGTATCGGGG-ACCCCAGTAGTAAGACAATATGGGCCGATTTATCAGATTCTGATATTGTTGGTCGATTTGGTCGAATATGTAGAAATCTTTCTCATTATTATAGTGGATCCTCAAAAAAACAAAGTTTGTATCGAATAAAGTATATACTTCGACTTTCGTGTGCTAGAACTTTGGCTCGTAAGCATAAACGTACGATACGCACTCTTTTGCAAAGATTAGGGTCGGGA------TTCTTAGAAGAATTCTTTACGGAAGAAGAACAAGTTCTTTCTTTGATCTT------TT--CAAAAACAACAAT---TCCCTTTCCTTTATATAGATT------ACATA------GAGAACGTATTTGGTATTTGGATATTATCCGTATCAATGACTTGACG--AATC-ATTTGGATGAATAGCTTTTGGACTTCTTCTT------GTTCCTACGGCAACAAAAAATAGTCGGCGCATGTGGGCTTTTATTAGTGTTTTACCCTTAAGCATAATTATAGTGATTTCGGCTAATCTGTCTATTCAGCAAATGCATGGAAGTATTATCCATCAATATCTATGGTCTTGGACCATCAATAATGATTTTTCC--TTAGAGCTCGGACACTTGATCGATCCACTTACTTCTATTATGTCAATACTAATTGCTACTGTTGGGATCATGGTTCTTATTTATAGTGACAATTATATGTCGCACGATCAAGGATATTTGCGATTTTTTGCTTATATGAGTTTTTTTAATACTTCTATGTTGGGATTAGTTACTAGTTCCAATTTGATACAAATTTATATTTTTTGGGAATTAGTAGGAATGTGTTCCTATTTATTAATAGGTTTTTGGTTTACACGACCCGTTGCAGCAAGTGCTTGTCAAAAAGCTTTTGTA--------ACTAATCGTGTAGGGGATTTTGGTTTATTATTAGGAATCTTAGGTTTTTATTGGATAACGGGTAGTTTAGAATTTCGGGATTTGTTCGAAATAGTTAATAACTTGATTC------ATACTAATGGGGTCAATTTTTTATTTGCTACCCTGTGTGCCTTTTTATTATTCGTCGGTGCAATTGCTAAATCCGCGCAATTCCCCCTTCACGTATGGTTACCCGATGCCATGGAAGGGCCTACTCCTATTTCGGCTCTTA
			TCCACGCTGCTACCATGGTAGCAGCGGGAATTTTTCTTGTAGCTCGGTTTCTTCCTCTTTTCATAGTCATACCTTACATAATGAATCTCATTTCTTTAATAGGCATAATAACAGTACTATTAGGAGCTACTTTAGCTCTTGCTCAAAGAGACATTAAAAGAAGTTTAGCCTATTCTACAATGTCTCAATTGGGTTATATGATGTTAGCTCTCGGTATAGGTTCTTATCGAGCTGCTTTATTCCATTTGATCACTCATGCCTATTCTAAAGCTTTATTGTTTTTGGGATCCGGATCGATTATTCATGCAATGGAAC-----------------------------------------------------------------------------------------------------------------------------------------------------------------------------------------------------------------------------------TATATGTTTCGAGTGTATTTACTAATCTTTGATGGGTATTTGCGTGTTCATTTTCAACATTATAGTAC---------TACTATAAAGAGTTCGTTCTATTCTATATCTCTATGGGGAAAAGAAG----CATCCAAAGCAGTCAATAGAAATTT------CTCACC-------------AAT------AAAT------AATGAAGTC---------TG----CTTTTTTTC---AAAAAAAACAT---------ATCC------AATTTATGATGATTT------AAGAAATAGAATGCGAT------ACTTTAGTATCCG------TAT------TGGAAATAAA-------TATACTTACACATATCCTCATGAATCGGACAATACTATGTTATTTCCTCTTCTTATATTGGTACTATTTACTTTGTTCATTGGATTAATAGGAATTAATTTTGATCAA---GAAATAGTA------GAC---------------TTTGATATATTATCAAAATGGTTAACTCCATCGACAACCTTTTTTCATCGAAATTCGAAT------TATTCTGTGGATTGGTATGAGTTTTTTACAAATGCA------ATTTTTTCAGTAAGTATAGCCCTTTTCGGGCTATTTATAGCATCTATTTTTTATGGTTCTATTTATTCCCCTTTCCAGAATTTGGACTTAATCAATTTATTTGTA---------AAGGGGGGTACTAAGAGAATTTTTTTAGACAAAATAAAAAATG-TGGTATACAATTGGTCATATAATCGCGGTTATATAGATATTTTTTATACTAAGTTCTTAACAATGGGTATAAGAGGATTAGCCGAACTAA-CTAGGTTTTTTGATAGACATTATTATACTCCTG-AATAC-AAACA--AGATACTGATATCTTGGCAGCATTCCGAGTAACTCCTCAACC-GGAGTTCCGCCTGAGGAAGCAGG-GCTGCGGTAGCTGCCGAATCTTCTACTGGTACATGGACAACTGTGTGGACTGATGGACTTACCAGTCTTGATCGTTACAAAGGACGATGCTACGGCATCGAGAAAGTTCTTGGGGAGGAGAATCAATATATTGCTTATGTAGCTTATCCTTTAGACCTTTTTGAAGAAGGTTCTGTTACTAACATGTTTACTTCCATTGTGGGTAATGTATTTGGTTTTAAAGCCTTACGAGCTCTACGTCTAGAGGATCTACGAATTCCCCCTGCTTATTCCAAAACTTTCCAAGGCCCCCCCCACGGCATCCAAGTTGAACGAGATAAATTGAACAAGTATGGTCGTCCCCTATTGGGATGTACCATTAAACCAAAATTGGGATTATCCGCAAAGAACTACGGTAGGGCGGTTTATGAATGTCTACGTGGTGGACTTGATTTTACCAAGGATGATGAAAACGTGAATTCCCAACCATTTATGCGTTGGAGAGATCGTTT
			CTTATTTTGTGCCGAAGCACTTTTTAAAGCGCAAGCCGAAACGGGCGAAATCAAAGGGCATTACTTGAATGCGACTGCGGGTACGTGTGAAGAAATGATCAAAAGAGCCGTATTTGCTAGAGAATTAGGAACTCCTATCGTAATGCATGACTATCTAACCGGGGGATTCACCGCAAATACTAGCTTGGCTCATTATTGCCGCGACAACGGCCTACTTCTTCACATTCACCGCGCAATGCATGCAGTTATTGATAGGCAGAAAAATCATGGTATGCATTTTCGTGTACTAGCGAAAGCATTACGTATGTCTGGTGGAGATCATATTCATGCTGGTACAGTAGTAGGTAAACTGGAAGGGGAACGTGAGATGACTTTAGGTTTTGTCGATTTATTACGTGATGATTTTATTGAACAAGACCGAAGTCGTGGTATTTTTTTCACCCAAGATTGGGTCTCTATGCCAGGTGTTTTGCCCGTGGCTTCCGGGGGTATTCATGTTTGGCATATGCCTGCCTTGACCGAAATCTTTGGGGATGATTCTGTACTACAGTTCGGCGGGGGAACTTTAGGACATCCCTGGGGGAATGCACCGGGTGCAGTAGCTAATCGAGTGGCTTTAGAAGCATGTGTACAAGCTCGTAATGAGGGACGTGATCTTGCTAGTGAAGGTAATAAAATTATCCGTGAAGC-TTCTAAA-
		</sequence>
		<sequence>
			<taxon idref="Chionographis_japonica"/>
			TCTACGCTTGAAGAA------AAAAACCTAGGGCGTATCGCTCAAATTATTGGCCCGGTACTCGATGTCGTTTTTACCCCGGGGAAGATGCCTAATATTTATAACGCTTTGGTAGTTAAGGGTCGAGATACTGTCGGTCAGCAAATGAATGTTACTTGTGAGGTACAGCAATTATTAGGAAATAATCGAGTTAGAGCTGTCGCTATGAGTGCTACAGACGGTCTGACGAGAGGGATGGAAGTGATTGACACGGGAGCTCCTCTAAGCGTTCCAGTCGGCGGAGCTACTCTCGGACGAATTTTCAACGTTCTTGGAGAGCCTGTTGATGATTTAGGCCCTGTAGATACTCGCACAACATCTCCTATTCATAGATCTGCGCCTGCCTTTATACAGTTAGATACGAAATTATCAATCTTTG-----AAACAGGAATTAAAGTAGTGGATCTTTTAGCTCCCTATCGTCGTGGAGGAAAAATCGGGTTATTTGGGGGAGCTGGAGTAGGTAAAACAGTACTCATCATGGAATTGATCAATAACATTGCCAAAGCTCATGGAGGCGTATCCGTATTTGGCGGAGTAGGTGAACGTACTCGTGAAGGAAATGATCTCTACATGGAAATGAAAGAATCCGGAGTGATTAATGAAAAAAATATTGCAGAATCAAAAGTAGCTCTAGTCTATGGTCAAATGAATGAACCGCCGGGAGCTCGTATGAGAGTTGGTTTGACTGCCCTAACCATGGCAGAATATTTCCGGGATGTTAATGAGCAAGACGTGCTTCTATTCATCGACAATATCTTTCGTTTCGTCCAAGCAGGATCAGAAGTATCCGCCTTATTGGGGAGAATGCCTTCCGCAGTGGGTTATCAACCTACCCTTAGTACAGAAATGGGTTCTTTGCAAGAAAGAATTACTTCTACCAAAGAGGGATCTATAACTTCGATCCAAGCAGTTTATGTACCTGCGGATGATTTAACCGACCCTGCCCCTGCCACGACATTTGCACATTTAGATGCTACTACCGTATTATCAAGGGGATTGGCCGCCAAAGGTATTTATCCAGCGGTAGATCCTTTAGATTCTACGTCAACTATGCTACAACCCCGGATCGTTGGCGAGGAACATTATGAAACTGCGCAAAGAGTTAAGCAAACTTCACAACGTTACAAAGAGCTTCAGGACATTATAGCTATTCTTGGGTTGGACGAATTATCCGAGGAGGATCGTTTAACTGTAGCAAGAGC-----ACGAAAAATTGAGCGTTTCTTATCACAACCCTTCTTCGTGGCAGAAGTATTTACTGGTTCTCCAGGAAAATATGTTGGTCTCGCAGAAACAATTAGGGGGTTTCGACTGATCCTTTCCGGAGAATTAGACGGTCTTCCCGAGCAGGCCTTTTATTTGGTGGGTAACATCGATGAAGCTACATGGAAGAATTACAAGGA--TATTTAG-----AAAAAGATAGATCTCGGCAACAACACTTCC------TATATCCGCTTCTATTTCAGGAGTATATTTACACACTTGC------TTATGATCATGGTTTA---------------AATGGTTCGATTTTTTAT------GAACCCATGGA--AATT------TTAAGTT---------------------ATGACA------ATAAATCTAGTTCCGTACTTGTGAAACATTTAAT---TACTCGAATGTATCAACAGAATTATTTGATTTATTCAAT------TAATGATTCTAACAAAAATC------GATTCATTGGG------CACAACAATGA------------TTTTTATTCTAA---TTTTGATTCTCAAATGA---TATCAGAAGGTTTTGCAGTCAT------TCTGGAAGTTCCATTCTCGCTGCGA---TTAGTACCTTCCTTC---------AA-AG---AAAAAGAAATACCAAAATCTCA------GAATTTACGATCTATTCATTCAATATTTCCCTTTTTAG
			AGGACAAATTATCGCATTTAAATTATGTGTTAGATATACTAATACCCTATCCCATCCATCTGGAAATCTTGGTTCAAGCCCTTCAATGCTGGATCCAAGATGTTCCCTCTTTGCATTTATTGCGATTCTTTCTCCATGAAT------ATCAT------AA---TGGGAGCGG---TTTGATTAGTCCG---AATAAA------TCTA---TTTACGTTTTTTCAAAA------GAAAATCAAAGACTATTTCGGCTCCTGTATAATTCTTATGTATCTGAATATGAATTTTTATTAGTTTTTCTTCGTAAACAATCCTATCATTTACGACCAACATCTTCTCGAGCCTTTCTTGAGCGAATACATTTCTATGTAAAAATAGAACATC------TT---------------------ATAGTAGCGTGTCATAATTA------TTTTCAGAAAACCCTAT------GGTTCTTCAAGGATTCTTTCATGCATTATGTTCGATATCAAGGAAAAGCAATTTTTGCTTCAAGG------GGGATTCATCTTCTGATAAAGAAATGGAAATGTTACCTTGTAAATTTCTGGCAATATTATTTTCACTTTTGGTCTAAACCGT---------------ATAGGATCCATATAAACCAATTATCAAACTATTCCTTCTATTTTCTGGGGTATATTTCAAGTGTACTAATAAATCCTTTTGCGGTAAAGAATCAAATGCTAGAAAATTTATTTTTAGTAGATACTCTTACTAAT------AAATTTGATACCATCGTGCCAGTTATTCCTCTTATTGGATCGTTGTCTAAAGCTCAATTTTGTACCGTATCGGGACATCCTATTAGTAAGCCGATCTGGGCGGATTTATCGGATTCTGATATTATTGATCGATTTGGTCGGATATGTAGAAATCTTTCTCATTATCACAGCGGGTCTTCAAAAAAACAAAGTTTGTATCGAATAAAATATATACTTCGACTTTCGTGTGCTAGAACTTTGGCTCGTAAACATAAAAGTACAGTACGCAATCTTTTGCAAAGATTAGGTTTGGGA------TTATTAGAAGAATTCTTTACGGAAGAAGAACAAGTTATTTGTTTGATCTT------CC--AAAAAACAAT------CCCTTTTCCTTTACATGGATC------GCATC------GAAAGCGTATTTGGTATTTTGATATTATCCGTATCAATGACCTGACA--AATT-CTTTAGATTAATAGGATTTGGACTTTTGCTT------ATTCCTACAGCAACGAAAAATATTCGTCGTATGTGGGCTTTTATTAGTGTTTTAATGCTAAGTATAATTATGGTGTTTTCGGCTAATCTGTCTATTCAGCAAATAAATGGAGGTTTTATTTATCAATATCTATGGTCTTGGACCATCAATAATGATTTTTCG--TTAGAGTTTGGATACTTGATCGATCCACTTACTTCGATTATGTCAATACTAATTACTACTGCGGGGATTATGGTTCTTATTTATAGTGACAATTATATGTCTCACGATCAAGGATATTTGAGATTTTTTGCTTATATGAGTTTTTCCAATACTTCTATGTTGGGATTAGTTACTAGTTCCAATTTGATACAAATTTATATTTTTTGGGAACTGGTGGGAATGTGTTCGTATTTATTAATAGGTTTTTGGTTTACACGCCCGATTGCAGCAAGTGCTTGCCAAAAAGCTTTTGTA--------ACGAATCGTGTAGGGGATTTTGGTTTATTATTAGGAATCTTAGGTTTTTATTGGATAACAGGCAGTTTCGAATTTCGGGATTTGTTCAAAATAGTTAAAAACTTGATCC------AGAATAATGAGGTCAATTCTTTATTTGATACTACGTGTGGCTCTTTATTGTTTGTCGGCGCAATTGCTAAATCTGCACAATTTCCCCTTCACGTATGGTTACCTGATGCCATGGAGGGACCCACCCCCATTTCGGCTCTTA
			TACACGCAGCTACCATGGTAGCTGCGGGAATTTTCCTTGTAGCTCGGCTTCTTCCTCTTTTCATGGTCATACCTTACATAATGAATCTCCTTTCTTTAATAGGCGTAATAACAGTACTATTAGGAGCCACTTTAGCTCTTGCTCAAGGAGACATTAAAAAAAGTTTAGCCTATTCTACAATGTCTCAATTGGGTTATATTATGTTAGCTCTAGGTATAGGTTCTTATCGAGCTGCTTTATTCCATTTGATCACCCATGCCTATTCTAAAGCTTTATTGTTTTTGGGATCCGGATCTATTATTCATTCAATGGAACCTATTGTTGGATATTCACCGGATAAAAGTCAAAATATGGTCCTTATGGGCGGTTTAACAAGATATGTTCCAATTACAAGAATTACTTTTTTATTTGGTACACTTTCTCTTTGTGGGATTCCACCTCTTGCTTGTTTTTGGTCAAAAGATGAAATTCTTAATGATAGTTGGTTGTATTCACCAATTTTCGCAATAATAGCTTGTTTCACAACAGGATTAACCGCATTTTATATGTTTCGGATGTATTTACTTATTTTTGATGGACATTTTCGTGTTAATTTTAAAAATTACAGTAG---------CACTAAAAATAGTTCGTTCTATTCAATATCTCTATGGGGAAAAGAAG----TGCCTAAAGCAGTCAATAGAAATTTACTTTTATCAAC-------------AAT------AAATAATAAGAATAAGGTC---------TC----CTTTTCTTCAAAAAAGGATGCAT---------ATAA------AATTCATGATAATGT------AAGAAATAGAATGCGAT------GTTTTAGTACTTA------CTT------TGGAAAAAAA-------GATACTTATATGTATCCTTATGAATCGGATAATACTATGCTATTTCCTCTGCTTATATTGGTATTATTTACTTTGTTCATCGGATCAATAGGAATTCATTTTGATCGA---GACGTAGTA------GAC---------------TTTGATATATTATCAAAATGGTTAACTCCCCGATCAAACCTTTTTCATCAAAATTCGAAT------TATTCTGCGGATTGGTATGAATTTTTTAAAAATGCA------ATTTTTTCAGTAAGTATAGCCTTTTTCGGACTATTAATAGCATCTACTTTATATGGGTCTGTTTATTCATCTTTCCATAATTTGGCCTTAATCAATTCATTTTTA---------AAAAGGGGTCCTAAGAGAATTATCTTGGACAAAATTAAAAATG-TGATATATGATTGGTCATATAATCGCGGTTATATAGATATTTTTTATACTAAGGTCTTAACCGCGAGTGTAAGAGGATTGGCCGAACGAA-TTCAGCTTTTTAATAGACCTTATTATACTCCTG-ACTACGAAACCAAAGATACTGATATCTTGGCAGCCTTCCGAGTAACTCCTCAACCTGGAGTTCCGCCTGAAGAAGCAGGCGCTGCGGTAGCTGCCGAATCTTCTACTGGTACATGGACAACTGTGTGGACTGATGGACTTACCAGTCTTGATCGTTACAAAGGACGATGCTACCACATCGAGAGCGTTG-TGGGGAGGAAAATCAATATATTGCTTATGTAGCTTATCCTTTAGACCTTTTTGAAGAAGGTTCTGTTACTAACATGTTTACTTCCATTGTGGGTAATGTATTTGGTTTCAAAGCCCTACGAGCTCTACGTCTGGAGGATCTGCGAATTCCTCCTTCTTATTCAAAAACTTTCCAAGGCCCGCCCCATGGCATCCAAGTTGAAAGAGATAAATTGAACAAGTATGGTCGTCCCCTATTGGGATGTACCATTAAACCAAAATTGGGATTATCTGCAAAGAACTACGGTAGAGCTGTTTATGAATGTCTACGCGGTGGACTTGATTTTACTAAGGATGATGAAAACGTGAACTCACAACCATTTATGCGTTGGAGAGACCGTTT
			TATATTTTGTGCCGAAGCAATTTATAAGGCGCAGGCCGAAACTGGCGAAATC-AAGGACATTACTTGAATGCTACTGCGGGTACATGTGAAGAAATGATCAAAAGGGCCGTATTTGCTAGAGAATTGGGAGTTCCTATCGTAATGCATGACTACTTAACTGGGGGATTCACTGCAAATACTAGCTTGTCTCATTATTGCCGCGACAATGGCCTACTTCTTCACATTCATCGCGCAATGCATGCAGTTATTGATAGACAGAAAAATCATGGTATGCATTTTCGTGTACTAGCTAAAGCATTACGGATGTCTGGCGGAGATCATATTCACGCTGGTACAGTAGTGGGTAAACTGGAAGGGGAGCGTGAGATGACTTTAGGTTTTGTTGATTTACTGCGTGATGATTTTATTGAAAAAGACCGAAGTCGTGGTATTTTTTTCACTCAAGATTGGGTCTCTATGCCAGGTGTTCTGCCCGTGGCTTCCGGGGGTATTCATGTTTGGCATATGCCTGCCCTGACCGAAATCTTTGGGGATGATTCCGTACTACAGTTCGGCGGAGGAACTTTAGGACACCCCTGGGGAAATGCACCTGGGGCAGTAGCTAATCGAGTGGCTTTAGAAGCGTGTGTACAAGCTCGTAATGAGGGACGTGATCTTGCCCGTGAAGGTAATGAAATTATTCGTGAAGC-TAGCAAAT
		</sequence>
		<sequence>
			<taxon idref="Heloniopsis_orientalis"/>
			TCCACACTTGAAGAA------AAAAACCTAGGGCGTATCGCTCAAATTATTGGCCCGGTACTGGATGTCGTTTTTCCCCCGGGGAAGATGCCTAATATTTATAACGCTTTGGTAGTTAAGAGCCGAGATACTGTCGGGCAGCAAATTAATGTTACTTGTGAGGTACAGCAATTATTAGGAAATAATCGAGTTAGAGCTGTCGCTATGAGTGCTACAGACGGTCTGATGAGAGGGATGGAAGTGATTGATACGGGAACTCCTCTAAGCGTTCCAGTCGGCGGAGCTACTCTCGGACGAATTTTCAACGTTCTTGGAGAGCCTGTTGATGATCTAGGTCCTGTAGATACTCGCACAACATCCCCTATTCATAGATCTGCGCCTGCCTTTATACAGTTAGATACGAAATTATCAATATTTG-----AAACAGGAATTAAAGTGGTGGATCTTTTAGCTCCCTATCGCCGTGGGGGAAAAATCGGGCTCTTTGGGGGAGCTGGAGTAGGGAAAACAGTACTCATCATGGAATTGATCAACAACATTGCCAAAGCTCATGGAGGCGTATCTGTATTTGGCGGAGTAGGAGAACGTACTCGTGAAGGAAATGATCTCTACATGGAAATGAAAGAATCCGGAGTGATTAATGAAAAAAATATTGCAGAATCAAAAGTAGCTCTAGTCTATGGTCAAATGAATGAACCGCCGGGAGCTCGTATGAGAGTTGGTTTGACTGCCCTAACCATGGCGGAATATTTCCGGGATGTTAATGAACAAGACGTGCTTCTATTTATCGACAATATCTTTCGTTTCGTCCAAGCAGGATCAGAAGTATCCGCCTTATTAGGGAGAATGCCTTCCGCAGTGGGTTATCAACCTACCCTTAGTACAGAAATGGGTTCTTTGCAAGAAAGAATTACTTCTACCAAAGAGGGATCTATAACTTCGATCCAAGCAGTTTATGTACCTGCGGATGATTTAACCGATCCTGCTCCTGCCACGACATTTGCACATTTAGATGCTACTACCGTACTATCAAGGGGATTATCCGCCAAAGGTATTTATCCGGCAGTAGATCCTTTAGATTCTACGTCAACTATGTTACAACCTAGGATCGTTGGCGAGGAACATTATGAAACTGCGCAAAGAGTTAAGCAAACTTCACAACGTTACAAAGAACTTCAGGACATTATAGCTATTCTTGGGTTGGACGAATTATCCGAAGAGGATCGTTTAACTGTAGCAAGAGC-----ACGAAAAATTGAGCGTTTCTTATCACAACCCTTCTTCGTGGCAGAAGTATTTACTGGTTCTCCAGGAAAATATGTTGGTCTCGCAGAAACAATTAGGGGGTTTCAACTGATCCTTTCCGGGGAATTAGACGGCCTTCCCGAGCAGGCCTTTTATTTGGTGGGTAACATCGACGAAGCTACATGGAAGAATTACAAGGA--TATTTAG-----AAAAAGATAGATCTCGGCAACAACACTTCC------TATATCCGCTTCTATTTCAGGAGTATATTTATACACTTGC------TTATGATCATGGTTTA---------------AATGGTTCGATTTTTTAC------GAACCCATGGA--AATT------TTTAGTT---------------------ATGACA------ATAAATCCAGTTCCGTACTTGTGAAACATTTAAT---TACTCGAATCTATCAACAGAATTATTTGATTTATTCAAT------TAATGATTCTAGCCAAAATC------GATTCGTTGGG------CACAACAATTA------------TTTTTATTCTAA---TTTTGATTCTCAAATGG---TATCAGAAGGTTTTGCAGTCAT------TGCGGAAATTCCATTCTCGATGCGA---TTAGTACCTTCCTTC---------GA-AG---AAAAAGAAATACCAAAATATCA------GAATTTACGATCTATTCATTCAATATTTTCCTTTTTAG
			AGGACAAATTATCGCATTTAAATTATGTGTTAGATATACTAATACCCTATCCCATCCATCTGGAAATCTTGGTTCAAATCCTTCAATGCTGGATTCAAGATGTTCCTTCTTTGCATTTATTGCGATTATTTCTCCATGAAT------ATCAT------AA---TTGGAGGAGTTTT---ATTACTCCG---AATAAA------TCTA---TTTACGTTTTTTCAAAA------GAAAATAAAAGACTATTTCGGCTCCTGTATAATTCTTATGTATCTGAATATGAATTTTTATTCATTTTTATTCGTAAACAATCCTATAATTTACGACCAACATCTTCTCGAGCCTTTCTTGAACGAATACATTTCTATGTAAAAATAGAACATT------TT---------------------ATCATAGTGTGTCATAATTA------TTTTCAGAAAACCCTAC------GGTTCTTCAAGGATTCTTTCATGCATTATATTCGATATCAAGGAAAAGCAATTTTGGCTTCAAGA------GGGACTTATCTTCTTATAAAGAAATGGAAATGTTACCTTGTAAATTTCTGGCAATATTATTTTTACTTTTGGTCTAAATCGT---------------ACAGGATCCATATAAATCAATTATTAAACTATTCCTTTTATTTTATGGGGTATATTTCAAGTGTACTAATAAATACTTCGGCGGTAAAGAATCAAATGCTAGAGAATTTCTTTTTAGTAGATACTGTTACTAAA------AAATTCGATACCATAGTCCCAGTTATTCCTCTTATCGGGTCGTTGTCTAAAGCTAAATTTTGTACTGTAGCAGGTCATCCTATTAGTAAGCCGGTCTGGGCCGATTTATCAGATTCTGATATTATTGATCGATTTGGTCGGATATGTAGAAATCTTTCTCATTATCACAGTGGATCTTCAAAAAAACAAAGTTTGTATCGAATAAAATATATACTTCGACTTTCGTGNNCTAGAACTTTGNCTCGTGAACNTAAAAGTACAGTACGCAATCTTTTGCAAAGATTAGATTCAGGA------TTATTAGAAGAATTCTTTACGGAAGAAGAACAAGTTATTTGTTTGATCTT------CC--CCAAAACAAC------CCTTTTTACTTTACATGGATC------ACATA------GAGAACGTATTTGGTATTTGGATATTATCCGTATCGATGACCTGGCA--AATT-ATTTAGATGAATAGGATTTGGACTTCTGCTT------ATTCCTACAGCAACAAAAAATATTCGTCGTATGTGGGCTTTTATTAGTGTTTTAATGCTAAGTATAACTATGGTTTTTTCGGTGAATCTTTCTATTCAGCAAATAAATGGAAGTTTTATTTATCAATATCTATGGTCTTGGACCATCAATAATGATTTTTCG--TTAGAGTTCGGATACTTGATTGATTCACTTACTTCGATTATGTCAATACTAATTACCACTGCCGGAATTATGGTTCTTATTTATAGTGACAATTATATGTCTCACGATCAAGGATATTTGAGATTTTTTGCTTATATGAGTTTTTCCAATACTTCTATGTTGGGATTAGTTACTAGTTCCAATTTGATACAAATTTATATTTTTTGGGAACTCGTGGGAATGTGTTCGTATTTATTAATAGGTTTTTGGTTTACACGACCGATTGCAGCAAGTGCTTGCCAAAAAGCTTTTGTA--------ACTAATCGTGTAGGGGATTTTGGGCTATTATTAGGAATTTTAGGTTTTTATTGGATAACAGGCAGTTTAGAATTTCGGGATTTGTTCGAAATAGTTAAAAACTTGATCC------ATAATAATGAGGTCAATTCTTTATTTGATACTATGTGTGCCTCTTTATTATTCGTCGGCGCAATTGCGAAATCTGCACAATTTCCCCTTCATGTATGGTTACCTGATGCCATGGAGGGACCCACTCCCATTTCGGCTCTTA
			TACACGCCGCTACCATGGTAGCAGCGGGAATTTTTCTTGTAGCTCGGCTTCTTCCTCTTTTCATAGTCATACCTTACATAATGAACTTCCTTTCTTTAATAGGCGTAATAACAGTACTATTAGGAGCTACTTTGGCTCTTGCTCAAGGAGACATTAAAAAAAGTTTAGCCTATTCTACAATGTCTCAATTGGGTTATATTATGTTAGCTCTAGGTATAGGTTCTTATCGAGCTGCTTTATTCCATTTGATCACTCATGCCTATTCGAAAGCTTTATTGTTTTTGGGATCCGGATCTATTATTCATTCAATGGA---------------TTCACCAGATAAAAGTCAAAATATGGTTCTTATGGGCGGTTTAACAAGATATGTTCCAATTACAAGAATTACTTTTTTATTGGGTACGCTTTCTCTTTGTGGTATTCCCCCTCTTGCTTGTTTTTGGTCTAAAGATGAAATTATTAATGATAGTTGGTTGTATTCACCAATTTTCGCAATAATAGCTTGTTTCACAACCGGGTTAACCGCATTTTATATGCTTCGGATGTATTTACTTACTTTTGATGGACATTTGTGTGTTCATTTTCAAAATTACAGTAG---------CATGAAAAATGGTTTGTTCTATTCAATATCTTTATGGGGAAAAGAAG----CACCTAAAGCAGTCAATAGAAATTCACTTTTATCAAC-------------AAT------CAAT------AATAAGGTT---TCCGTTTC----CCTTTCTTC---AAAGGATACAT---------ATAA------AATTCATAATAATGT------AAGGAATAGAATGCGAC------GTTTTAGTACTTA------CTG------CGGAAAAAAA-------TATACTTATATGTATCCTCATGAATCGGACAATACTATGCTATTTCCTCTGCTTATATTGGTATTATTTACTTTGTTCATTGGATCAATAGGAATTCATTTTGATCAA---GGAATA---------------------------TTTGATATATTATCAAAATGGTTAACTCCATCAACAAACCTTTTTCATCGAAATTCGAAT------TATTCTGTAGATTGGTATGAATTTTTGAAAAATGCA------ATTTTTTCGGTAAGTATCTCCTTTTTCGGACTATTAATAGCATATATTTTATATGGGTCTGTTTATTCATCTTTCCAGAATTTGGACTTAATCAATTCATTTTTT---------AAAAAGGGTCCTAAGAGAATTATCTTGGACAAAATAAAAAATT-TAATATATAATTGGTCATATAATCGTGGTTATATAGATATTTTTTATACTAAGGTCTTAACCATAAGTGTAAGAGGATTAGCCGAACTAA-TTCAGCTTTTTAATAGACCTTATTATACTCCTG-ACTACGAAACCAAAGATACTGATATCTTGGCAGCATTCCGAGTAACTCCTCAACCTGGAGTTCCGCCTGAAGAAGCAGGCGCTGCGGTAGCTGCCGAATCTTCTACCGGTACATGGACAACTGTGTGGACTGATGGACTTACCAGTCTTGATCGTTACAAAGGACGATGCTACCACATCGAGAGCGTTGTTGGGGAGGAAAATCAATATATTGCTTATGTAGCTTATCCTTTAGACCTTTTTGAAGAAGGTTCTGTTACTAACATGTTTACTTCCATTGTGGGTAATGTATTTGGTTTTAAAGCCCTACGAGCTCTACGTTTGGAAGATCTGCGAATTCCTCCTTCTTATTCAAAAACTTTCCAAGGCCCGCCCCATGGCATCCAAGTTGAAAGAGATAAATTGAACAAGTATGGTCGCCCCCTATTGGGATGTACCATTAAACCAAAATTGGGATTATCCGCGAAGAACTACGGTAGAGCTGTTTATGAATGTCTACGCGGTGGACTTGATTTTACTAAGGATGATGAAAACGTGAACTCACAACCATTTATGCGTTGGAGAGACCGTTT
			CTTATTTTGTGCCGAAGCCCTTTATAAGGCGCAGGCCGAAACGGGTGAAATCAAAGGACATTACTTGAATGCCACTGCGGGTACATGTGAAGAAATGATCAAAAGGGCCGTATTTGCTAGAGAATTGGGAGTTCCTATCGTAATGCATGACTACTTAACTGGGGGATTCACTGCAAATACTAGCTTGTCTCATTATTGCCGCGACAATGGCCTACTTCTTCACATTCATCGCGCAATGCATGCAGTTATTGATAGACAGAAAAATCATGGTATGCATTTTCGTGTACTAGCTAAAGCATTACGTATGTCTGGTGGAGATCATATTCACTCTGGTACAGTAGTGGGTAAACTGGAAGGGGAGCGTGAGATGACTTTAGGTTTTGTTGATTTACTGCGTGATGATTTTATTGAAAAAGACCGAAGTCGTGGTATTTTTTTCACTCAAGATTGGGTCTCTATGCCAGGTGTTCTGCCCGTGGCTTCGGGGGGTATTCATGTTTGGCATATGCCTGCCCTGACCGAAATCTTTGGGGATGATTCCGTACTACAATTCGGTGGAGGAACTTTAGGACACCCCTGGGGAAATGCACCCGGTGCAGTAGCTAATCGAGTGGCTTTAGAAGCGTGTGTACAAGCTCGTAATGAGGGACGTGATCTTGCTCGTGAAGGTAATG--ATTATCCGTGAAGC-TAGCAAAT
		</sequence>
		<sequence>
			<taxon idref="Tricoryne_elatior"/>
			-----ACTTGAGGGA------AAAAACCTAGGGCGTATCGCTCAAATTATTGGTCCAGTACTGGATGTTGTTTTTCCGCCGGGCAAGATGCCTAATATTTATAACGCTTTGATAGTTAAAGGCCGAGATACCGACGGTCAGCAAATTAATGTGACTTGTGAGGTACAACAATTATTAGGAAATAATCGAGTTAGAGCTGTGGCTATGAGTGCTACAGATGGTCTGACAAGAGGAATGGAAGTGATTGACACAGGAGCTCCTCTAAGTGTTCCAGTTGGCGGAGCCACTCTCGGACGAATTTTTAATGTTCTTGGAGAGCCTGTTGATAATTTGGGTTCCGTAGATACTCGTACAACATCTCCTATTCATAGATCTGCACCTGCTTTTATACAATTAGATACAAAATTATCAATCTTTG-----AAACAGGAATTAAAGTGGTGGATCTTTTAGCTCCGTATCGCAGAGGAGGAAAAATCGGACTATTTGGGGGAGCCGGTGTGGGTAAAACAGTACTTATCATGGAATTGATCAACAACATTGCCAAAGCTCATGGAGGGGTATCCGTGTTTGGCGGAGTAGGTGAACGTACTCGTGAAGGAAATGATCTCTACATGGAAATGAAGGAATCCGGGGTGATAAATGAAAAAAATATTGCAGAGTCAAAAGTAGCTCTAGTCTATGGTCAAATGAATGAACCGCCGGGAGCTCGTATGAGAGTTGGTTTGACTGCACTAACCATGGCGGAATATTTTCGCGATGTTAATGAGCAAGACGTGCTTCTATTCATCGACAATATCTTTCGTTTCGTCCAAGCGGGGTCAGAAGTATCCGCCTTATTAGGGAGAATGCCTTCTGCAGTGGGCTATCAACCTACCCTTAGTACAGAAATGGGTTCTTTGCAAGAAAGAATTACTTCCACCAAAGAGGGATCTATAACTTCGATCCAAGCAGTTTATGTACCCGCGGATGATTTGACAGATCCCGCCCCTGCCACAACATTTGCCCATTTAGATGCTACTACCGTACTATCAAGAGGATTAGCTGCCAAAGGTATTTATCCAGCAGTGGATCCTTTAGATTCAACGTCAACTATGTTGCAACCTCGGATCGTTGGCGAGGAACATTATGAAACTGCACAAAAAGTGAAACAAACTTTACAACGTTACAAAGAACTTCAGGACATTATAGCTATCCTAGGGTTGGACGAATTATCCGAAGAAGATCGTTTAACTGTAGCAAGAGC-----ACGAAAAATTGAACGTTTCTTATCACAACCTTTCTTCGTAGCAGAAGTCTTTACCGGCTCTCCGGGGAAATATGTCAGTCTCGCAGAAACAATTAGGGGGTTTCCACTGATCCTTTCCGGAGAATTAGATAGTCTTCCCGAGCAGGCCTTTTATTTGGTGGGTAACATAGATGAAGCTACATGGAAGAATTACAAATG--TATTTTG-----AAAGAAGTGGATCTTGGCAACAACACTTCCTATATTTATATCCACTTCTTTTTCAGGAATATATTTATGTGCTTGC------TCATAAGCTTGGTTTA---------------AATCGTTCGATTTTTGAC------GAATCAGTAGA--AGTT------TTTGGTT---------------------ATGATA------ATAAATCCAGTTTAGGACTTGTAAAACGCTTAAT---TATTCGAATCTATCAACAGAATTTGTTGATTTTTTCAGT------TAATAATTCTAATCAAAATC------GACTCCTGTGGCTTTGGCATAAGAGCTT------------TTTTTATTCTCA---TTTTTTTTCTCAAATGA---TATCAGAAAGTTTTGGAATTAT------TGTAGAAATTCCATTCTCGATGCAA---TTAGTATCTTTTTTT---------GA-AG---AAATTGAAATACCAAAATATCA------AAATTTACGATCTATTCATTCTATTTTTCCCTTTTTAG
			AGGACAAGTTATCACATTTAAATTATGTTTCAGATATATTAATACCTCATTCCATACATTTGGAAATCTTGGTGCGAATTCTTCAATCTTGGATTCAAGATGCTCCTTTTATGCATTTATTGCAATTCTTTCTTTATGAAT------ATCAT------AA---TTGGAATAGTCTTCTCATTAATCAG---AAAACA------TCTT---TTTTTGTTTTTTCAAAA------GAAAATAAAAAATTTTTTCAATTATTATATAATTCTTATATCTTTGAATGTGAATTTTTATTCTTTTTTATTCGTAAACAATCTTATTATTTAATATTAAGATCTTATCGAACTTTTCTTGAGCGAACGAATTTCTATGGAAAACTAGAGCATC------TTCAAATAGAAAATTTGCTATTTCTAGTTCTATATCATAATTA------TTTTCATAGAACCCTGT------GGTTCTTTAAGGATCCTTTGATGCATTATGTTCGCTATCAAAAAAAGGCAATTCTTTCTTCAAAA------GGGACTCCGTCTCTGATGAAGAAATGGAAAAACTTTTTTGTTAATTTTTGGCAATGTTATTTTCACTTTTGGTCTCAACCGC---------------ACAGGATCCATATAAACCATTTATCAAACTATTCTTTTTTTTTTCTGGGTTATCTTTCAAATCTATTAATAGATTTTTCGGCGGTAAGGAATCAAATGTTAGAGAATTCCTTTCTAATGGATATCATTACTAAA------AATTTCGATACTACAATGCCGGTTATTCTTCTTGTTGGATCCTTGTCTAAAGCGAATTTTTGTAATGTATCAGGCCATCCTATTAGTAAGCCGATTTGGACCGATTTACCAGATTCTGATATTCTTGATCGATTTGGTCGTATATGTAGAAATCTTTCTCATTATCACAGCGGGTCCTCAAAAAAACAGGATTTGTATCGAATAAAGTATATACTTCGGCTTTCGTGTGCTAGAACTTTGGCTCGTAAACATAAAAGTACAGTTCGTACTTTTATGCGAAGATTAGGTTCAGGA------TTATTAGAAGAATTCTTTACAGAAGAAGAACAAGTTCTTTGTTTGAGCTT------CC--CAAAAGCAAC------CCTTTTTACCTTCCATGGATCACC---ACATA------AAGAACGTATTTGGTATTTTGATATTTTCCATATGAATGACCTAGTG--AATT-ATTC--ATGAATAGGATTTTTACTTCTACTT------ATTCCGACAGCAACAAAAAATATTCGTCGTATTTGGGCTTTTCCAAGTATTTTGATGCTAAGTATAGCTATGGTGTTTTCGGTCAATATATCTATTCAGCAAATAAACGGAAACTTTATTTATCAATATCTATGGTCTTGGACCATAAATAATGATTTTTCT--TTAGAGTTCGGACACTTGATCGATCCACTTACTTCTATTATGTCGATATTAATTACTACTGTTGGAATTTTGGTTCTTATTTATAGTGACAATTATATGTCTTATGATCAAGGATATTTGAGATATTTTGCTTATATGAGTTTTTTCAATGCTTCTATGTTAGGATTAGTTACTAGTTCCAACTTGATACAAATTTATATTTTTTGGGAACTTGTAGGAGTATGTTCCTATTTATTAATAGGTTTTTGGTTTACACGACCTACTGCAGCAAATGCTTGTCAAAAAGCTTTTGTA--------ACCAACCGTATAGGGGATTTTGGTTTATTATTAGGAATTTTAGGATTTTTTTGGATAACTGGTAGTTTAGAATTTCGGGATTTGTTCAAGATAGTTAATAACTTGGTTCAAAATAATAATAATGGAGTAAATTTTTTATTTATTATTCTTTCTGCTTTTTTTTTATTTATCGGTGCTGTTGCAAAATCCGCGCAATTCCCCCTTCACATATGGTTACCTGATGCTATGGAAGGACCCACCCCCATTTCAGCTCTTA
			TACATGCTGCTACTATGGTAGCAGCGGGAATTTTTCTTTTAGCTAGGCTTTTTCCTATTTTCATAATTATACCTTACATAATGAATCTCATCTCTTTAATAGGAGTAATAACAATATTTTTAGGAGCCACTTTGGCTATTGCTCAAAGAGATATAAAAAGAAGTTTAGCTTATTCTACAATGTCTCAATTGGGTTATATTATGTTAGCTTTAGGTATAGGTTCTTATCGAGCTGCTTTATTTCATTTGATCACTCATGCCTACTCGAAAGCTTTGTTATTTTTAGGATCCGGATCCATTATTCATTCAATGGAAC---------------------------------------------------------------------------------------------------------------------------------------------------------------------------------------------------------------------------------------------------ATTTACCTACCTTTGAAGGATATTTGCGCATTCATTTTAAAAATTACAGTAG---------CATTAAAAACAGCCCTTTCTGCTCAATATCTTTATGGGGAAAAGAAA----CACCAAAAGAAATTACTAGAAATTTTATTTTATCAAC-------------AAT------GAAT------AATAAGGTA---------TC----CTTTTTTTC---AAAAGATAGAT---------ATAA------AATCAATGATAATGTAAGAGTAAGAAAGGGGATAAGAG------ATTTTAGTACTTTTTTTAGTTT------TAGAAATAAA-------TATACTTATACCTATCCTCACGAATCAGATAATGCTATGCTATTACCGCTACTTGTATTGGTACTATTTACTTTATTTATTGGATTAATAGGAATTCATTTTGATCTA---GGAATAATA------GAT---------------TTTGATATTTTATCTAAATGGTTAACTCCGTCGACAACATTTTTCTATTCAATTTCAAAT------GATTCCTCGAATTGGTTTGATTTTTTGAAAAACGCA------GTTTCTTCGGTAAGTATAGCTATTTTTGGATTATTTATAGCATCTATTTTATATGGATCCGTTTATTCATTTATGAATAATTTAGACTTAATCAATTCATTTGTA---------AAAAAAAGTCCGAAAAGATTTTTTTTAGACAAAATAAAAAATA-AAATATACAATTGGTCATATAATCGTGGTTACATAGATATTTTTTTTACTAGAATTTTTACTTTAGGTATAAGAGGATTAGCCGAACTAA-TTCAAATTTTTGATAGACCTTATTATACTCCTG-ATTACGAAACCAAGGATACTGATATCTTGGCAGCATTCCGAGTAACTCCTCAACCTGGAGTTCCTCCCGAAGAAGCAGGGGCAGCTGTAGCTGCCGAATCTTCTACTGGTACATGGACAACTGTGTGGACTGATGGACTTACCAGTCTTGATCGTTACAAAGGACGATGCTACCACATTGAGCCCGTTGTTGGGGAAGAAACTCAATTTATCGCGTATGTAGCTTATCCTTTAGACCTTTTTGAAGAAGGTTCTGTTACTAACATGTTTACTTCCATTGTGGGTAATGTATTTGGTTTCAAAGCTCTGCGAGCTCTACGTCTGGAGGATCTACGAATCCCCCCCGCTTATTCCAAGACTTTCCAAGGCCCACCCCACGGCATCCAAGTTGAAAGAGATAAATTGAACAAGTACGGTCGTCCCCTATTGGGATGTACTATTAAACCAAAATTGGGATTATCCGCAAAAAACTACGGTAGAGCAGTTTATGAATGTCTACGCGGTGGGCTTGATTTTACCAAGGATGATGAAAACGTGAACTCACAACCCTTTATGCGTTGGAGAGACCGTTT
			CTTATTTTGTGCTGAAGCAATTTATAAAGCGCAAGCCGAAACAGGTGAAATAAAAGGTCATTACTTGAATGCAACTGCAGGTACATGTGAAGAAATGATCAAAAGGGCCGTATTTGCCAGAGAATTGGGAGTTCCTATTGTAATGCATGACTACTTAACTGGGGGATTTACTGCAAATACTAGTTTGGCTCAATATTGCCGTGACAATGGTTTACTTCTTCACATCCACCGCGCAATGCATGCAGTTATTGATAGACAGAAAAATCATGGTATGCATTTTCGTGTACTAGCTAAAGCATTACGTATGTCTGGTGGAGATCATATTCACGCTGGTACAGTAGTAGGTAAACTGGAAGGGGAACGCGAAATGACTTTAGGTTTTGTTGATTTATTACGTGATGATTTTATTGAAAAAGACCGAAGTCGCGGTATTTTTTTCACTCAAGATTGGGTTTCTATGCCAGGTGTTATTCCCGTGGCTTCAGGAGGTATTCATGTTTGGCATATGCCTGCCCTAACTGAAATCTTTGGAGATGATTCCGTACTACAGTTCGGTGGAGGAACTTTAGGGCACCCTTGGGGAAATGCACCTGGTGCGGTAGCTAATAGGGTAGCTTTAGAAGCTTGTGTACAAGCTCGTAATGAGGGACGTGATCTTGCTCGTGAAGGTAATGACATTATCCGCGAAGC-TTGCAAAT
		</sequence>
		<sequence>
			<taxon idref="Typha_orienthalis"/>
			TCCACACTTGAAGAA------AAAAACCTAGGGCGTATCGCTCAAATTATTGGCCCAGTACTGGATGCCGTTTTTCCCCCGGGCAAGATGCCTAATATTTATAACGCTTTGGTAGTTAAGGGTCGAGATACTCTCGGTCAGCAAATTAATGTGACTTGTGAGGTACAACAATTATTAGGAAATAATCGAGTTAGAGCTGTAGCTATGAGTGCTACAGATGGTCTAATGAGAGGAATGGAAGTGATTGACACGGGAGCTCCTCTAAGTGTGCCAGTCGGCGGAACTACTCTCGGACGAATTTTCAATGTTCTTGGGGAGCCTGTTGATAATTTAGGTCCTGTAGATACTCGCACAACATCTCCTATTCATAGATCTGCGCCCGCTTTTATACAGTTAGATACGAAATTATCAATCTTTG-----AAACAGGTATTAAAGTGGTAGATCTTTTAGCTCCTTATCGCCGTGGAGGAAAAATCGGACTATTTGGGGGAGCTGGAGTAGGTAAAACAGTACTCATCATGGAATTGATCAATAACATTGCCAAAGCTCATGGAGGCGTATCCGTATTTGGCGGAGTAGGGGAACGTACTCGTGAAGGAAATGATCTTTACATGGAAATGAAAGAATCCGGAGTAATTAATGAAAAAAATCTTGCCGAATCAAAAGTAGCTCTAGTCTACGGTCAAATGAATGAACCGCCGGGAGCTCGTATGAGAGTTGGTTTGACTGCGCTAACTATGGCGGAATATTTCCGGGATGTTAATGAACAAGATGTGCTTCTATTCATCGACAATATCTTTCGTTTCGTACAAGCCGGATCAGAAGTATCTGCCTTATTAGGGAGAATGCCCTCTGCAGTGGGTTATCAACCCACCCTTAGTACAGAAATGGGTTCTTTGCAAGAAAGAATTACTTCTACCAAAGAGGGATCTATAACTTCGATCCAAGCAGTTTATGTACCTGCGGACGATTTGACTGACCCTGCTCCTGCCACGACATTTGCCCATTTGGATGCTACTACCGTACTATCAAGAGGATTAGCTGCCAAAGGTATTTATCCAGCAGTGGATCCTTTAGATTCAACGTCAACTATGTTACAACCTCGGATCGTTGGTGAGGAACACTATGAAACTGCGCAAAGAGTTAAGGAAACTTTACAACGTTACAAAGAACTTCAGGACATTATAGCTATTCTTGGGTTGGATGAATTATCCGAGGAGGATCGTTTAACTGTAGCAAGAGC-----ACGAAAAATTGAGCGTTTCTTATCACAACCCTTCTTCGTGGCAGAAGTATTTACTGGTTCTCCAGGAAAATATGTTGGTCTTGCGGAAACAATTAGGGGGTTTCAACTGATACTTTCCGGAGAATTAGACAGTCTGCCCGAGCAGGCCTTTTATTTGGTGGGTAACATCGATGAAGCTACCAATTACATGTACAAAAA--TATTTAG-----AAAAAGTTAGATCTCGTAAACAACAGTTCC------TATATCCGCTTCTTTTTAAGGAGTATATTTATGCATTTGC------TCATGATTATGGTTTA---------------AATGGTTCGATTTTTTAC------GAACCCACGGA--AATT------TTGGGTA---------------------ATGACA------ATAAATCTAGTTCAGTACTTGTGAAACGTTTAAT---TATTCGAATGTATCAACAGAATTATTTGATTAATTCGAC------TAATCATTCTAACCAAAATC------GATTCATTGGG------CACAACAATTA------------TTTTTATTCTCG---TTTTTTTTCTCAGATGA---TATCAGAAAGTTTTGCAGTCAT------TATGGAAATTCCATTTTCGCTGCGA---TTAGTATCTTCCTCC---------GA-AA---AAAAAGAAATACCACAATTTCA------TAATTTACGATCTATTCATTCAATATTTCCCTTTTTAG
			AGGACAAATTATCACATTTAAACTATATCTCGGATATACTAATACCCCATCCTATCCATTTGGAAATCTTGGTTCAAATCCTTCAATGTCGGATCCAAGATGTTCCATCTTTGCATTTATTGCGATTCTTTCTCTACGAAT------ATCAT------AA---TTGGAATAG---TCTCATTACTTCG---AAGAAA------TCTA---TTTACGTTTTTTCAAAA------GAAAATAAAAGATTATTTAGATTACTATATAATTTTTATGTATTCGAATGTGAATTTGTATTCGTTTTTCTTCGTAAACAATCTTCTTATTTACGATTAACATCTTTTGGAACTTTTCTTGAGCGAATACATTTCTATGGAAAAATAGAACATC------TTC---------------------TAGTAGTGTATCGTAATTT------TTTTAATAAAACCTTAT------GGTTCTTCACAGATCCTTTCATGCATTATGTTCGATATCAAGGAAAAGCAATTCTGGCATCAAAA------GGGACTCATCTTTTTATGAAGAAATGGAAATGTTACCTTGTCAATTTCTGGCAATATTATTTTCATTTTTGGTCTCAACCGC---------------ACAGGATCCATATAAACCAATTATCAAACTATTCCTTCCATTTTCTGGGTTATCTTTCAAGTTTACTAAGAAATCCTTTGGTGGTAAGGAATCAAATGCTGGAAAATTCATATCTAATAGATACTGTTATGACA------AAATTCGATACCATAGTACCAGTTGATCCTCTCATAGGATCATTGTCTAAAGCTAAATTTTGTACTCTATTAGGACATCCTATTAGTAAGCCGATCTGGACCGATTTATCGGATTGTGATATTATTGATCGCTTTGGTCGGATATGTAGAAATCTTTCTCATTATTATAGTGGATCCTCAAAAAAACGAACTTTGTATCGAATAAAGTATATACTTCGATTTTCTTGTGCGAGAACTTTGGCTCGTAAACATAAAAGTACGGTACGTACTTTTATGCAAAGATTAGGTTCTGTA------TTATTAGAAGAATTTTTTACGGAAGAAGAACAAGTTCTTTCTTTGATCTT------CC--CCAAAACAAC------TCCTTTTTCTTTACATGGATC------ACATA------GAGAACGTATTTGGTATTTGGATATTATCCGTATCAATGACTTAGTG--AACC-ATTG--ATAAATAGGAGTTGGACTCTTACTT------ATTCCAACAGCAACAAAAAAAATTCGTCGCATGTGGGCTTTTCCTAGTGTTTTACTCTTAAGTATAGCTATGGTATTTTCGGCCAATCTATCTATTCAACAAATAAATGGAAGTTTTATCTATCAATATCTATGGTCTTGGACCATCAATAATGATCTTTCC--TTAGAGTTCGGATACTTGATTGATCCACTTACTTCTATTATGTCAATACTAATTACTACGGTTGGAATCATGGTTCTTATTTATAGTGACAATTATATGTCTCACGATCAAGGATATTTGCGATTTTTTGCTTATATGAGTTTTTTCAATACTTCTATGTTGGGATTGGTTACTAGTTCCAATTTGATACAAATTTATATTTTTTGGGAACTGGTGGGAATGTGTTCCTATTTATTAATAGGGTTTTGGTTCACACGGCCAACTGCAGCAAGTGCTTGTCAAAAAGCTTTTGTA--------ACTAATCGTGTAGGGGATTTTGGTTTATTGTTAGGAATATTAGGTTTTTATTGGATAACTGGTAGTTTCGAATTTCGAGATTTGTTCGAAATATCTAAAAACTTAATCC------ATAATAATGGGGTCAATTCTTTATTTGTTACTTTATGTGCTTCTTTATTATTTGTCGGTGCAGTTGCGAAATCCGCACAATTTCCTCTTCACGTATGGTTACCTGATGCCATGGAAGGGCCCACTCCTATTTCGGCTCTTA
			TACATGCTGCTACTATGGTAGCAGCAGGCATTTTTCTTGTAGCTCGCCTTCTTCCTCTTTTCATAGCTATACCTTATATAATGAATTTCATTTCTTTAATAGGTGTAATAACACTATTTTTAGGGGCTACTTTAGCTCTTGCTCAAAGAGACATTAAAAGAAGCTTAGCCTATTCTACAATGTCTCAACTGGGTTATATTATGTTAGCTCTAGGTATAGGTTCTTATCGAGCTGCTTTATTCCATTTGATCACTCATGCATATTCTAAAGCTTTATTGTTTTTGGGATCCGGATCTATTATTCATTCAATGGAACCTATTGTTGGATATTCACCAGAAAAAAGTCAGAATATGGTTCTTATGGGTGGTTTAAGAAGATATGTTCCAATTACAAAAACTACTTTTTTATTGGGTACACTTTCTCTTTGTGGTATTCCACCTCTTGCTTGTTTTTGGTCCAAAGATGAAATTCTTAATGATAGTTGGTTGTATTCTCCAATTTTTGCAATAATAGCTTTTTTCACAACGGGATTAACCGCATTTTATATGTTTCGGGTCTATTTACTTACCTTTGATGGGCATTTGCGTGTTCATTTTCAAAATTATAGTAG---------CACTAAAAATAGTTCGTTATATTCAATATCTTTATGGGGAAAAGAAA----GATCCCAGGGAGTCAATAGAAATTTACTTTTATCAAC-------------AAT------GAGT------AATAGGGTC---------TC----TTTTTTTTC---AAAAGATACAT---------CGAA------AATTGATAATAATGT------AAGAAATAGGATAGGAA------ACTTTAGTACTTA------CTT------TGGAAATAAA-------AAAACTTCCATGTATCCTCACGAATCAGACAATACTATGTTATTTCCTCTTATTATATTAGTAATATTTACTTTGTTCGTTGGATTCATAGGAATTCATTTTGATGAA---GGAATAATT------GAT---------------TTTGATATATTATCGAAATGGTTAACCCCATCAACAAATCTTTTCTATCCAACTTCGGAT------TATTCGGTAAATTCATATGAATTTTTTACAAATGCA------CTTCTTTCAGTAAGTATAGCAAGTTTCGGACTATTCATAGCATATATTTTATATGGGTCTGCTTATTCTTTTTTCCAAAATTTGGATTTAATCAATTTTTTTGTC---------AAAGGGGGTCTTAAAAGAACTTTCTTGGACCAAATAAAAAATG-TAATATACAATTGGTCATATAATCGTGGTTATATAGATATTTTTTATACTAGGGTTTTTACTATAGGTATAAGAGGATTAACTGAACTAA-CTCAGTTTTTTGATAGACCTTATTATACTCCTG-AATACGAAACCAAGGATACTGATATCTTGGCAGCATTTCGAGTAACTCCTCAACCTGGAGTTCCGCCTGAAGAAGCAGGGGCTGCGGTAGCTGCCGAATCTTCTACTGGTACATGGACAACTGTTTGGACTGATGGACTTACGAGTCTTGATCGTTACAAAGGACGATGCTACCACATCGAGCCTGTTGTTGGGGAAGAAAATCAATATATTGCTTATGTAGCTTATCCTTTAGACCTTTTTGAAGAAGGTTCTGTTACTAACATGTTTACTTCCATTGTAGGTAATGTATTTGGGTTCAAAGCCCTACGAGCTCTACGTCTGGAGGATCTGCGAATTCCCCCTGCTTATTCAAAAACTTTCCAGGGCCCGCCTCATGGTATCCAAGTTGAAAGAGATAAGTTGAACAAGTATGGTCGTCCCCTATTGGGATGTACTATTAAACCTAAATTGGGATTATCCGCAAAGAACTACGGTAGGGCGGTTTATGAATGTCTACGCGGTGGACTTGATTTTACCAAAGATGATGAAAACGTGAACTCACAACCATTCATGCGTTGGAGAGACCGTTT
			CCTATTTTGTGCCGAAGCACTTTATAAAGCGCAGGCCGAAACGGGTGAAATCAAAGGACATTACTTGAATGCTACTGCAGGTACATGTGAAGAAATGATGAAAAGGGCTATATTTGCCAGAGAATTGGGAGTTCCTATCGTAATGCATGACTACTTAACTGGGGGATTCACTGCAAATACTAGTTTGGCTCATTATTGTCGCGATAATGGTCTACTTCTTCACATCCACCGCGCAATGCATGCAGTTATTGATAGACAGAAAAATCATGGTATGCATTTTCGTGTACTAGCTAAAGCATTACGTATGTCTGGTGGAGATCATATTCACGCTGGTACAGTAGTAGGTAAACTGGAAGGGGAACGTGAGATGACTTTGGGTTTTGTTGATTTATTACGTGATGATTTTATTGAAAAAGACCGTAGTCGCGGTATTTTCTTCACTCAAGATTGGGTCTCTATGCCAGGTGTTTTGCCCGTGGCTTCAGGGGGTATTCATGTTTGGCATATGCCTGCTCTGACCGAAATCTTTGGAGATGATTCCGTACTACAGTTTGGTGGAGGAACTTTAGGACACCCTTGGGGAAATGCACCTGGTGCAGTAGCTAATCGTGTGGCTTTAGAAGCGTGTGTACAAGCTCGTAATGAAGGACGTGATCTTGCTCGTGAAGGTGCTGAAATTATCCGTGAAGC-TTGCAAAT
		</sequence>
		<sequence>
			<taxon idref="Aphyllanthes_monspeliensis"/>
			TCCACACTTGAAGAA------AAAAACCTAGGGCGTATTGCTCAAATTATTGGCCCAGTACTGGATGTTGTTTTTTCCCCAGGCAAGATGCCCAATATTTATAACGCTTTGGTCGTTAAAGGTCGTGATACTGTTGGTCAGCAAATTAATGTAACTTGTGAGGTACAACAATTATTAGGAAATAATCGAGTTAGAGCTGTAGCTATGAGCGCTACAGACGGTTTGACGAGAGGAATGGAAGTGATTGACACGGGAGCTCCTCTAAGTGTTCCAGTCGGCGGAGCTACTCTCGGTCGAATTTTCAATGTTCTTGGGGAGCCTGTTGATAATTTAGGTCCGGTAGATACTCGTACAACATCTCCTATTCATAGATCTGCGCCTGCCTTTATACAGTTAGATACGAAATTATCAATCTTTG-----AAACAGGGATTAAAGTGGTAGATCTTTTAGCTCCATACCGCCGTGGAGGAAAAATCGGATTATTTGGGGGAGCTGGCGTGGGTAAAACAGTACTTATCATGGAATTGATCAACAATATTGCCAAAGCTCACGGGGGCGTATCCGTATTTGGCGGAGTAGGTGAACGTACTCGTGAAGGAAATGATCTCTACATGGAAATGAAAGAATCCGGGGTAATTAATGAAAAAAATATTGCAGAATCAAAAGTAGCTCTAGTCTATGGTCAAATGAATGAACCGCCAGGAGCTCGTATGAGAGTTGGTTTGACTGCACTAACCATGGCGGAATATTTCCGGGATGTTAATGAACAAGACGTGCTTCTCTTCATCGATAATATCTTTCGTTTCGTTCAAGCAGGATCAGAAGTATCCGCCTTATTAGGAAGAATGCCTTCCGCAGTGGGTTATCAACCCACTCTTAGTACGGAAATGGGTTCTTTGCAAGAAAGAATTACTTCTACCAAAGAGGGGTCTATAACTTCGATCCAAGCAGTTTATGTACCTGCGGATGATTTGACCGATCCCGCCCCTGCTACGACATTTGCACATTTAGATGCGACTACCGTACTATCAAGAGGATTAGCTGCCAAAGGTATTTATCCAGCAGTGGATCCTTTAGATTCAACATCCACTATGTTACAACCTCGGATCGTTGGCGAGGAACATTATGAGACTGCGCAAAGAGTTAAGCAAACTTTACAACGTTACAAAGAACTTCAGGACATTATAGCCATCCTGGGGTTGGACGAATTATCGGAAGACGATCGTCTAACTGTAGCAAGAGC-----GCGAAAAATTGAGCGTTTCTTATCACAACCCTTCTTCGTGGCAGAAGTCTTTACCGGTTCCCCGGGGAAATATGTTGGTCTCGCAGAAACTATTAGGGGGTTTCAACTGATCCTTTCGGGGGAATTAGACGGTCTTCCCGAGCAGGCCTTTTATTTGGTGGGTAACATCGACGAAGCTACATGGAAGAATTACAAGTA--TATTTAG-----AAAAAGATGGATCTGGGCAACAACACTTCC------TATATCCGCTACTCTTTCAGGAGTATATTTATGCACTTGC------TAATGATCATGGTTTA---------------AATGATTCGATTTCTTAC------GAACCTACGGA--AGTT------TTTGGTT---------------------ATGACA------ATAAATTTAGTTTAGTACTTGTAAAACGTTTAAT---TACTCGAATCTATCAACAGAATTTTTTGATTTCTTCGGT------TAATGATTCTAACCAAAATC------GATTCGTTGAA------AACAACAATTT------------TTTTTATTCTCA---TTTTTATTCTCAAATAA---TACCAGAAAGTTTTGCAATTAT------TGTAGAAATTCCATTTTCGTTGCGA---TTAGTATCTTATTTC---------CA-AG---AAAAAGAAATACCAAAATATCA------TAATTTACGATCAATTCATTCAATTTTTCCCTTTTTAG
			AGGACAAATTATCACATTTAAATTATGCCTCAGATATATTAATACCTCATCCCATCCATATGGAAATCTTGGTTCAAATTATTCAATGCTGGATTCAAGATGTTGCTTTTATGCATTCATTACGATTATTTCTTCATGAAT------ATCAT------AA---TTTGAATAGTATTCTTATTACTCAG---AATAAA------TCTA---TTTACGTTTTTTCAAAA------AAAAATAAAAGACTATTCTGGTTCCTATACAATTCCTATATATTTGAATGTGAATTCTTATTTGTTTTTATTCGTAAAAAAGATTTTTCTTTACGATTGCCATCTTTTGGAACTTTTCTTGAACGAACACATTTTTATGGAAAAATAGAAAATT------TTT---------------------TAGTAGTTAGTCATCACTG------TTTTCATGGGGACCCAT------GGTTCTTCAAAGAACCTTTCATGCATTATGTTCGATATCAAGGAAAAGCCATTTTTGCTTCAAAG------GGGACTCATCTTCTGATGAAAAAATGGAAATATCATTTTCTCAATTTCTGGCAATATTTTTTTCACTTTTGGTCTCAACCGT---------------ACAGGATCCATATAAATCAACTATCAAACTATTCTTTCTATTTTCTGGGTTATCTTTCAAGTCTACAAATAAGTTCTTCGGTGGTAAAGAATCGAATGTTAGAGAATTCATTTGTAATAGATATCCCTAGTAAA------AAATTGGATACTATAGTTCCAATTACTCTTCTTATTGGATCCTTGTCTAAAGCGAAATTTTGTACTGTATCGGGCCATCCTATTAGTAAGCCGATCTGGGCCGATTTATCAGATTCTGATATTCTTGGTCGATTCGGGCGGATATGTAGAAATCTTTCTCATTATCACAGTGGATCCTCAAAAAAACAGGGTTTGTATCGAGTAAAGTATATACTTCGACTTTCGTGTGCTAGAACTTTAGCTCGTAAACACAAAACTACAGTGCGTACTTTTTTGCGAAGATTAGGTTCGGGG------TTATTAGAAGAATTTTTTATGAACGAAGAGCAGGTTCTTTCTTTGGTCTT------TC--CCAAAATAAC------TCCTTTTACTTTACACGGATC------ACATA------GAGAACGTATTTGGTATTTGGATATTATCAGTATTAATGATCTAGTG--AATC-ATTC--ATGAATAGGATTTGGCCTTCTGCTT------ATTCCGACAGCAACAAAAAATCTTCGTCGTATATGGGCTTTTCCGAGTGTTTTGATGCTAAGTATAGCTATGGTGCTTTCGGTCAATCTGTCTATTCAGCAAATAAATGGAAATTTTATCTATCAATATCTATGGTCTTGGACCATCAATAATGATTTTTCT--TTAGAGTTCGGACATTTGATAGACCCACTTACTTCTATTATGTCAATATTAATTACTACTGTTGGAATCATGGTTCTTATTTATAGTGACAATTATATGTCTCATGATCAAGGGTATTTGAGATTTTTTGCTTATATGAGTTTTTTCAATACTTCTATGTTGGGATTAGTTACTAGTTCCAATTTGATACAAATTTATATTTTTTGGGAACTTGTAGGAATGTGTTCCTATTTATTAATAGGTTTTTGGTTCACACGACCAATTGCGGCAAGTGCTTGTCAAAAAGCGTTTGTA--------ACCAATCGTATAGGCGATTTTGGTTTATTGTTAGGAATTTTAGGACTTTATTGGATAACAGGTAGTTTAGAATTTCGGGATTTGTTCGAAATAGTTAATAACTTGGTTC------ATAATAATAGAGTAGATTCTTTATTTGTTACTCTGTGTGCTTCTTTTTTATTCATTGGTGCAGTTGCTAAATCCGCACAATTTCCCCTTCACATATGGTTACCCGATGCTATGGAGGGACCTACTCCCATTTCGGCTCTTA
			TACATGCTGCTACTATGGTAGCGGCGGGAATTTTTCTTGTAGCTCGGCTTTTTCCTCTTTTCATAGTTATACCTTACATAATGAATTTCATTTCTTTAATAGGCATAATAACAGTATTATTAGGGGCTTCTTTGGCTCTTGCACAAAGAGACATTAAAAGAGGTTTAGCTTATTCTACAATGTCTCAATTGGGTTATATTATGTTAGCTCTGGGTATAGGTTCTTATCGAGCCGCTTTATTCCATTTGATCACTCATGCCTATTCGAAGGGTTTATTATTTTTGGGATCTGGATCTATTATTCATTCAATGGAACCCATTGTTGGATATTCGCCAGATAAAAGTCAAAATATGGTTCTTATGGGCGGGTTAACAAAATATGTTCCAATTACAAGAATTGCTTTTTTATTAGGTACACTTTCGCTTTGTGGTATTCCACCTCTTGCTTGTTTTTGGTCAAAAGACGAAATTCTTAGTGATAGTTGGTTGTATTCACCAATTTTTGCAATAATAGCTTCCTTCACAGCAGGATTAACCGCATTTTATATGTTTCGGATGTACTTACTTACTTTTAATGGGCATTTGCGCATTCATTTCCAAAATTATAGTAA---------CACTAAAAATAGTTCTTTCTATTCAATATCTTTATGGGGAAAAAAAG----TACCTAAAGCAGTTAATAAAAATTTACTTTTATCAAC-------------AAT------TAAT------AATAAGGTT---------TC----CTTTTTATC---AAGCGATATAT---------ATCA------AATTGATGATAATGT------AAGAAAAAAAATACGAT------ATTTTAGTACTTA------CTT------TAGAAATAAA-------TACACTTATGCTTATCCTCATGAATCAGACGATACTATGTTATTTCCCTTGCTTGTATTGGTATTATTTACTTTATTTGTTGGATTAATCGGGGTTGATTTTTATCAA---GGAGTAATA------GAC---------------TTTGATCTATTATCAAAATGGTTAACCCCGTACACAAATTTTTTTCATTCAAATTTGAAT------AATTCCTCAGATTGGTATGATTTTTTTAAAAATGCA------GTTTTTTCAGTAAGTATAGCCGTTTTTGGATTATTTATAGCATATATTTTATATGGATCCGTTTATTCATCTTTACATAATTTGGGTTTAGTCAATTTATTTGTA---------AAGAAGGGATCAAATAGAATTTTCTTGGACCAAGTAAAAAATT-TGATATATAATTGGTCATATAATCGTGGTTACATAGATATTTTTTATACTAAAATTTTTACTTTTGGTATAAGAAGATTAGCCGAATTAA-TCCAGTTTTTTGATAGACCTTATTATACTCCTG-AATACGAAACCAAAGATACTGATATCTTGGCAGCATTCCGAGTAACTCCTCAACCTGGAGTTCCTCCGGAAGAAGCAGGGGCTGCGGTAGCTGCCGAATCCTCTACTGGTACATGGACAACTGTGTGGACTGATGGACTTACCAGTCTTGATCGTTACAAAGGACGATGCTACCACATTGAGCCCGTTGTTGGGGAAGAGGATCAATTTATTGCTTATGTAGCTTATCCTTTAGACCTTTTTGAAGAAGGTTCCGTTACTAACATGTTTACTTCCATTGTAGGTAATGTATTTGGTTTCAAAGCCCTACGAGCTCTACGTCTGGAGGATCTGCGAATTCCTACTTCTTATTCCAAAACTTTCCAAGGCCCGCCCCACGGCATCCAAGTTGAAAGAGATAAATTAAACAAGTATGGTCGTCCTCTATTGGGATGTACTATTAAACCAAAATTGGGATTATCCGCAAAAAACTACGGTAGAGCAGTTTATGAATGTCTACGTGGTGGGCTTGATTTTACCAAGGATGATGAAAACGTGAACTCACAACCTTTTATGCGTTGGAGAGACCGTTT
			CTTATTTTGTGCTGAAGCACTTTATAAAGCACAAGCTGAAACAGGTGAAATCAAAGGACATTACTTGAATGCAACTGCAGGTACATGTGAAGAAATGATCAAAAGGGCCGTATTTGCCAGAGAATTGGGAGTTCCTATCGTAATGCACGACTACTTAACTGGCGGATTCACTGCAAATACTAGTTTGGCTCATTATTGCCGCGACAATGGTCTACTTCTTCACATCCATCGCGCAATGCATGCGGTTATTGATAGACAGAAAAATCATGGTATGCATTTTCGTGTACTAGCTAAAGCATTACGTATGTCTGGCGGAGATCATATTCACGCCGGTACAGTAGTGGGTAAACTGGAAGGGGAGCGTGAAATTACTTTAGGTTTTGTTGATTTATTACGTGATGACTTTATTGAAAAAGACCGAAGCCGAGGTATTTATTTCACTCAAGATTGGGTTTCTATGCCTGGTGTTATTCCTGTAGCTTCAGGGGGTATTCATGTTTGGCATATGCCTGCGCTAACCGAAATTTTTGGAGATGATTCTGTACTACAGTTCGGTGGAGGAACTTTAGGACACCCTTGGGGAAATGCACCTGGTGCGGCAGCTAATCGAGTAGCTTTAGAAGCGTGTGTACAAGCTCGTAATGAGGGACGTGATCTTGCTCGTGAGGGTAATGAGATTATCCGCGAAGC-TGCCAAAT
		</sequence>
		<sequence>
			<taxon idref="Pandanus_vandermeeschii"/>
			TCCACACTTGAAGAA------AAAAACCTAGGGCGTATCGCTCAAATTATTGGCCCAGTGCTGGATGTCGTTTTTCCGCCGGGCAAGATGCCTAATATTTATAACGCTTTGGTAGTTAAGGGTCGAGATACTGCTGGTCAGCAGATTAATGTGACTTGTGAGGTACAGCAATTATTAGGAAATAATCGAGTTAGAGCTGTAGCTATGAGTGCTACAGATGGTTTGATGAGAGGAATGGAAGTGATTGACACGGGAGCTCCTCTAAGTGTTCCAGTCGGCGGAGCTACTCTCGGACGAATTTTCAACGTTCTTGGGGAACCTATTGATAATTTGGGTCCTGTAGATACTCGCACAACATCTCCTATTCATAGATCCGCGCCTGCCTTTATACAGTTAGATACGAAATTATCTATCTTTG-----AAACAGGAATTAAAGTTGTGGATCTTTTAGCTCCTTATCGCCGTGGAGGAAAAATCGGACTATTTGGGGGAGCTGGAGTGGGTAAAACAGTACTCATCATGGAATTGATCAACAACATTGCCAAAGCTCATGGAGGCGTATCCGTATTTGGCGGAGTAGGCGAACGTACTCGTGAAGGAAATGATCTCTACATGGAAATGAAAGAATCCGGAGTGATTAATGAAAAAAATATTGCAGAATCAAAAGTAGCTCTAGTCTATGGTCAAATGAATGAACCGCCGGGAGCTCGTATGAGAGTAGGTTTGACTGCCCTAACCATGGCGGAATATTTCCGGGATGTTAATGAACAAGACGTGCTTCTCTTCATCGACAATATCTTTCGTTTCGTCCAAGCGGGATCAGAAGTATCCGCCTTATTAGGAAGAATGCCTTCCGCAGTAGGTTATCAACCTACACTTAGTACAGAAATGGGTTCCCTGCAAGAAAGAATTACTTCTACCAAAGAGGGATCTATAACTTCGATCCAAGCAGTTTATGTACCTGCGGACGATTTGACTGACCCTGCTCCTGCCACGACATTTGCACATTTAGATGCTACTACCGTGTTATCAAGAGGATTAGCCGCCAAAGGTATTTATCCAGCAGTAGATCCTTTAGATTCAACGTCAACTATGTTACAACCCCGGATCGTTGGCGAGGAACATTATGAAACTGCGCAAAGAGTTAAGCAAACTTCACAACGTTACAAAGAACTTCAGGACATTATAGCTATTCTTGGGTTGGACGAATTATCCGAGGAGGATCGTTTAACTGTAGCAAGAGC-----ACGAAAAATTGAGCGTTTCTTATCACAACCCTTCTTCGTGGCAGAAGTATTTACTGGTTCCCCAGGGAAATATGTTGGTCTCGCAGAAACAATTAAGGGGTTTCAATTGATTCTTTCCGGGGAATTAGACGGTCTTCCAGAGCAGGCCTTTTATTTGGTGGGTAACATCGATGAAGCTACATGGAAGAATTACAAGAA--TATTTAG-----AAAAAGATAGATCTCGGCAACGACACTTCC------TATATCCGCTTCTCTTTGAGGAGTATATTTATGCACTTGC------TCATGATCATGGTTTA---------------AATGGTTCGATTTTTTAT------GAACCCGCGGA--AATT------TTGGGTT---------------------ATGACA------ATAAATCTAGTTCAGTACTTGTGAAACATTTAAT---TACTCGAATGTATCAACAGAATTTTTTGACTGATTCGGT------TGATGATTCTAATCAAAATC------GACTCGTCAGG------GACAACAATTC---------------------------TTTTTATTCTCAAATGA---TATCAGAAGTTTTTGTGGTCAT------TGTAGAAATTCCATTTTCCCCGCGA---TTAATATTTTCTCTC---------GA-AG---AAAAAAAAATACCAAAATCGCA------GAATTTACGATCCATTCATTCAATATTTCCATTTTTAG
			AGGACAAATTATCGCATTTAAATTATGTGTCAGATATACTAATACCTCATCCCATCCATTTGGAAATCTTGGTGCAAACCCTTCAATGCTGGATCCAAGATATTTCCTCTTTGCATTTATTGCGATTCTTTCTCCATGAAT------ATCAT------AA---TTGGAGTAG---TTTCATTACTCTG---AAGAAA------TCTA---TTTACGGTTTTTCAAAA------GAAAATAAAAGACTATTTCGATTCCTATATAATTCTTATGTATCTGAATGCGAATTTGTATTAGTTTTTTTTTGTAAACAATCTTCTTATTTACGATCAACATCTTCTGGAACTTTTCTTGAGCGAACACATTTCTATGGAAAAATAGAACATC------TTAA---------TCCT------ATAGTAGTGTGTCGTAATTA-----TTTTCCGAAGAATCCTTT-------GTTCTTCAAGGATACTTTCATGCATTATGTTCGATATCAAGGAAAAGCAATTCTGGCTTCAAAA------GGAACTCATCTTCTGATGGAAAAATGGGGATGTCACCTTGTCAATTTCTGGCAATATTATTTTCACTTTTGGTCTCAACCGT---------------ACAGGATTCGTATAAACCGATTATCAAACCATTCCTTCTATTTTCTGGGTTATCTTTTAAGTCTACTAAGAAATCCTTCGTCGGTAAGGAATCAAATGCTAGAAAATTCATTTCTAATAGATACTGTTACTAAA------AAATTCGATCCCATAGTCCCAATTATTCCTCTTATTGGATCATTGTCTAAAGCTAAGTTTTGTACCGTATCGGGGCATCCTAGTAGTAAGCCGATCTGGACCAATTTATCAGATTCTGATATTATTGATCGATTTGGTCGCATATGTAGAAATCTTTCTCATTATCACAGCGGATCCTCAAAAAAACAGAGTTTGTATCGAATAAGGTATATACTTCGACTTTCGTGTGCTAAAACTTTGGCTCGTAAACATAAAAGTACGGTACGTGCTTTTATGCAAAGATTAGGTTCGGGA------TTATTAGAAGAATTCTTTACGGAAGAAGAACAAGTTCTTTCTTTGATTTT------CC--CCAAAAT---------CGCTTTTCATTTACATAGGTC------GCATA------GAGAACGTATTTGGTATTTGGATATTATCCGTATTGATGATC------------ATTT--ATAAATAGGATTTGGACTTCTGCTT------GTTCCAACAGCAACAAAAAATATTCGTCGTATATGGGCTTTTCCTAGTGTTTTACTGTTAATTATAGCTATGGGGGTTTCGGCCAATCTGTCTATTCAGCAAATAAATGGAAGTTTTACCTATCAATATCTATGGTCTTGGACCATCAATAATGATTTTTCC--TTAGAGTTCGGATACTTGATCGATCCACTTACTTCTATTATGTCAATACTAATTACTACTGTTGGAATCATGGTTCTTATTTATAGTGACAATTATATGTTTCATGATCAGGGATATTTGAGATTTTTTGCTTATATGAGTTTTTTCAATACTTCTATGTTGGGATTAGTTACTAGTTCAAATTTAATACAAATTTATATTTTCTGGGAACTAGTCGGAATGTGTTCGTATTTATTAATAGGTTTTTGGTTCACACGACCGATTGCAGCAAGTGCTTGTCAAAAAGCTTTTGTA--------ACTAATCGTGTAGGAGATTTTGGTTTATTATTAGGAATCTTAGGTCTTTATTGGATAACTGGTAGTTTCGAATTTCGGGATTTGTTCGAAATAGTTAATAACTTGATCCATAATAATAATAATGGGGTTCATTTTTTATTTGCTACTCTGTGTGCCTCTTTATTATTCGCCGGCGCAGTTGCTAAATCTGCACAATTCCCCCTTCACGTATGGTTACCTGATGCCATGGAAGGACCTACTCCTATTTCGGCTCTTA
			TACATGCTGCTACCATGGTAGCAGCCGGAATTTTTCTTGTAGCTCGGCTTTTTCCTCTTTTTATAGTCATACCTTACATAATGAATCTTATTTCTTTAATAGGCGTAATAACAGTACTATTAGGAGCTACCTTGGCTCTTGCCCAAAGAGACATTAAGAGAAGTTTAGCTTATTCTACAATGTCTCAATTGGGTTATATTATGTTAGCTCTAGGTATAGGCTCTTATCGAGCTGCTTTATTTCATTTGATTACTCATGCCTATTCTAAAGCTTTATTGTTTTTGGGATCCGGATCCATTATTCATTCAATGGAACCCATTGTTGGATATTCACCAGATAAAAGTCAGAATATGGTTCTTATGGGCGGTTTAACAAGATATGTTCCAATTACAAGAACTGCTTTTTTATTAGGTACACTTTCTCTTTGTGGTATTCCACCTCTTGCTTGTTTTTGGTCCAAAGATGAAATTCTTAATGATTGTTGGTTATATTCACCAATTTTCGCCATAATAGCTTGTTTCACAGTAGGATTAACTGCATTTTACATGTTTCGGGTGTATTTACTTACTTTTGATGGGTATTTGCATGTTAATTTTCAAAATTACAGTAG---------CACTAAAAATAGCTCGTTCTATTCAATATCTCTATGGGGAAAAGAAG----CACCCGAAGCGGTCAATAGAAATTTATTTTTATCAAC-------------AAT------GAGT------AATAAGGTC---------TC----CTTTTTTTC---AAAGGATACAT---------ATCA------AATTGATCATAATAT------AAGAAAGAAAATGCGAT------ATTTTAGTACTTA------CTT------TGGAAATAAA-------TACACTTACATGTATC-----------------------------------------------------------------------------------------------------------------------------------------------------------------------------------------------------------------------------------------------------------------------------------------------------------------------------------------------------------------------------------------------------------------------------------------------------------------------------------------------------------------------CTTATTATACTCCTG-AATACGAAACCAAAGATACTGATATCTTGGCAGCATTCCGAGTAACTCCTCAACCCGGAGTTCCGCCTGAAGAAGCAGGGGCAGCGGTAGCTGCCGAATCTTCTACTGGTACATGGACAACTGTGTGGACTGATGGACTTACCAGTCTTGATCGTTACAAAGGACGATGCTACCACATAGAGGCCGTTGTTGGGGAGGACAATCAATATATTGCTTATGTAGCTTATCCTTTAGACCTTTTTGAAGAAGGTTCCGTTACTAACATGTTTACTTCCATCGTAGGTAATGTATTTGGTTTCAAAGCCCTACGAGCTCTACGTCTGGAGGATTTGCGAATTCCTCCTGCTTATTCCAAAACTTTCCAAGGCCCGCCTCATGGCATCCAAGTTGAAAGAGATAAATTGAACAAGTATGGTCGTCCCCTATTGGGATGTACTATTAAACCAAAATTGGGATTATCTGCAAAGAACTACGGTAGGGCGGTTTATGAATGTCTACGCGGTGGACTTGATTTTACCAAGGATGATGAAAACGTGAACTCACAACCATTTATGCGTTGGAGAGACCGTTT
			CGTATTTTGTGCCGAAGCGCTTTATAAAGCGCAGGCCGAAACAGGTGAAATCAAAGGACATTACTTGAATGCTACTGCGGGTACATGTGAAGAAATGATCAAAAGGGCCGTATTTGCCAGAGAATTAGGAGCTCCTATCGTAATGCATGACTACTTAACTGGGGGATTCACCGCAAATACTAGCTTGGCTCATTATTGCCGCGACAACGGACTACTTCTTCACATCCACCGCGCAATGCATGCAGTCATTGATAGACAGAAAAATCATGGTATGCATTTCCGCGTACTAGCTAAAGCATTACGTATGTCTGGTGGAGATCATATTCACGGTGGTACAGTAGTAGGTAAACTGGAAGGGGAACGTGAGATGACTTTGGGTTTTGTTGATTTACTACGTGATGATTATATTGAAAAAGACCGAAGTCGTGGTATTTTTTTCACTCAAGATTGGGTCTCTATGCCAGGTGTTATACCCGTGGCTTCAGGGGGTATTCATGTTTGGCATATGCCTGCCCTGACCGAAATCTTTGGGGATGATTCCGTACTACAGTTCGGTGGAGGAACTTTAGGACACCCTTGGGGAAATGCGCCCGGTGCAGTAGCTAATAGGGTAGCTTTAGAAGCGTGTGTACAAGCTCGTAATGAGGGGCGTGATCTTGCTAGTGAAGGTAATGAAATTATCCGTGCAGC-TAGCAAAT
		</sequence>
		<sequence>
			<taxon idref="Pandanus_veitchii"/>
			TCCACACTTGAAGAA------AAAAACCTAGGGCGTATCGCTCAAATTATTGGCCCAGTGCTGGATGTCGTTTTTCCGCCGGGCAAGATGCCTAATATTTATAACGCTTTGGTAGTTAAGGGTCGAGATACTGCTGGTCAGCAGATTAATGTGACTTGTGAGGTACAGCAATTATTAGGAAATAATCGAGTTAGAGCTGTAGCTATGAGTGCTACAGATGGTTTGATGAGAGGAATGGAAGTGATTGACACGGGAGCTCCTCTAAGTGTTCCAGTCGGCGGAGCTACTCTCGGACGAATTTTCAACGTTCTTGGGGAACCTATTGATAATTTGGGTCCTGTAGATACTCGCACAACATCTCCTATTCATAGATCCGCGCCTGCCTTTATACAGTTAGATACGAAATTATCTATCTTTG-----AAACAGGAATTAAAGTTGTGGATCTTTTAGCTCCTTATCGCCGTGGAGGAAAAATCGGACTATTTGGGGGAGCTGGAGTGGGTAAAACAGTACTCATCATGGAATTGATCAACAACATTGCCAAAGCTCATGGAGGCGTATCCGTATTTGGCGGAGTAGGCGAACGTACTCGTGAAGGAAATGATCTCTACATGGAAATGAAAGAATCCGGAGTGATTAATGAAAAAAATATTGCAGAATCAAAAGTAGCTCTAGTCTATGGTCAAATGAATGAACCGCCGGGAGCTCGTATGAGAGTAGGTTTGACTGCCCTAACCATGGCGGAATATTTCCGGGATGTTAATGAACAAGACGTGCTTCTCTTCATCGACAATATCTTTCGTTTCGTCCAAGCGGGATCAGAAGTATCCGCCTTATTAGGAAGAATGCCTTCCGCAGTAGGTTATCAACCTACACTTAGTACAGAAATGGGTTCCCTGCAAGAAAGAATTACTTCTACCAAAGAGGGATCTATAACTTCGATCCAAGCAGTTTATGTACCTGCGGACGATTTGACTGACCCTGCTCCTGCCACGACATTTGCACATTTAGATGCTACTACCGTGTTATCAAGAGGATTAGCCGCCAAAGGTATTTATCCAGCAGTAGATCCTTTAGATTCAACGTCAACTATGTTACAACCCCGGATCGTTGGCGAGGAACATTATGAAACTGCGCAAAGAGTTAAGCAAACTTCACAACGTTACAAAGAACTTCAGGACATTATAGCTATTCTTGGGTTGGACGAATTATCCGAGGAGGATCGTTTAACTGTAGCAAGAGC-----ACGAAAAATTGAGCGTTTCTTATCACAACCCTTCTTCGTGGCAGAAGTATTTACTGGTTCCCCAGGGAAATATGTTGGTCTCGCAGAAACAATTAAGGGGTTTCAATTGATTCTTTCCGGGGAATTAGACGGTCTTCCAGAGCAGGCCTTTTATTTGGTGGGTAACATCGATGAAGCTACATGGAAGAATTACAAGAA--TATTTAG-----AAAAAGATAGATCTCGGCAACGACACTTCC------TATATCCGCTTCTCTTTGAGGAGTATATTTATGCACTTGC------TCATGATCATGGTTTA---------------AATGGTTCGATTTTTTAT------GAACCCGCGGA--AATT------TTGGGTT---------------------ATGACA------ATAAATCTAGTTCAGTACTTGTGAAACATTTAAT---TACTCGAATGTATCAACAGAATTTTTTGACTGATTCGGT------TGATGATTCTAATCAAAATC------GACTCGTCAGG------GACAACAATTC---------------------------TTTTTATTCTCAAATGA---TATCAGAAGTTTTTGTGGTCAT------TGTAGAAATTCCATTTTCCCCGCGA---TTAATATTTTCTCTC---------GA-AG---AAAAAAAAATACCAAAATCACA------GAATTTACGATCCATTCATTCAATATTTCCATTTTTAG
			AGGACAAATTATCGCATTTAAATTATGTGTCAGATATACTAATACCTCATCCCATCCATTTGGAAATCTTGGTGCAAACCCTTCAATGCTGGATCCAAGATATTTCCTCTTTGCATTTATTGCGATTCTTTCTCCATGAAT------ATCAT------AA---TTGGAGTAG---TTTCATTACTCTG---AAGAAA------TCTA---TTTACGGTTTTTCAAAA------GAAAATAAAAGACTATTTCGATTCCTATATAATTCTTATGTATGTGAATGCGAATTTGTATTAGTTTTTTTTTGTAAACAATCTTCTTATTTACGATCAACATCTTCTGGAACTTTTCTTGAGCGAACACATTTCTATGGAAAAATAGAACATC------TTAA---------TCCT------ATAGTAGTGTGTCGTAATTA-----TTTTCCGAAGAATCCTTT-------GTTCTTCAAGGATCCTTTCATGCATTATGTTCGATATCAAGGAAAAGCAATTCTGGCTTCAAAA------GGAACTCATCTTCTGATGGAAAAATGGGGATGTCACCTTGTCAATTTCTGGCAATATTATTTTCACTTTTGGTCTCAACCGT---------------ACAGGATTCGTATAAACCGATTATCAAACCATTCCTTCTATTTTCTGGGTTATCTTTTAAGTCTACTAATAAATCCTTCGTCGGTAAGGAATCAAATGCTAGAAAATTCATTTCTAATAGATACTGTTACTAAA------AAATGCGATCCCATAGTCCCAATTATTCCTCTTATTGGATCATTGTCTAAAGCTAAGTTTTGTACCGTATCGGGGCATCCTAGTAGTAAGCCGATCTGGACCAATTTATCAGATTCTGATATTATTGATCGATTTGGTCGCATATGTAGAAATCTTTCTCATTATCACAGCGGATCCTCAAAAAAACAGAGTTTGTATCGAATAAGGTATATACTTCGACTTTCGTGTGCTAAAACTTTGGCTCGTAAACATAAAAGTACGGTACGTGCTTTTATGCAAAGATTAGGGTCGGGA------TTATTAGAAGAATTCTTTACGGAAGAAGAACAAGTTCTTTCTTTGATTTT------CC--CCAAAAT---------CGCTTTTCATTTACATAGGTC------GCATA------GAGAACGTATTTGGTATTTGGATATTATCCGTATTAATGATC------------ATTT--ATAAATAGGATTTGGACTTCTGCTT------GTTCCAACAGCAACAAAAAATATTCGTCGTATATGGGCTTTTCCTAGTGTTTTACTGTTAATTATAGCTATGGGGGTTTCGGCCAATCTGTCTATTCAGCAAATAAATGGAAGTTTTACCTATCAATATCTATGGTCTTGGACCATCAATAATGATTTTTCC--TTAGAGTTCGGATACTTGATCGATCCACTTACTTCTATTATGTCAATACTAATTACTACTGTTGGAATCATGGTTCTTATTTATAGTGACAATTATATGTTTCACGATCAGGGATATTTGAGATTTTTTGCTTATATGAGTTTTTTCAATACTTCCATGTTGGGATTAGTTACTAGTTCAAATTTAATACAAATTTATATTTTCTGGGAACTAGTCGGAATGTGTTCGTATTTATTAATAGGTTTTTGGTTCACACGACCGATTGCAGCAAGTGCTTGTCAAAAAGCTTTTGTA--------ACTAATCGTGTAGGAGATTTTGGTTTATTATTAGGAATCTTAGGTCTTTATTGGATAACTGGTAGTTTCGAATTTCGGGATTTGTTCGAAATAGTTAATAACTTGATCCAAAATAATAATAATGGGGTTCATTTTTTATTTGCTACTCTGTGTGCCTCTTTATTATTCGCCGGCGCAGTTGCTAAATCTGCACAATTCCCCCTTCACGTATGGTTACCTGATGCCATGGAAGGACCTACTCCTATTTCGGCTCTTA
			TACATGCTGCTACCATGGTAGCAGCCGGAATTTTTCTTGTAGCTCGGCTTTTTCCTCTTTTTATAGTCATACCTTACATAATGAATCTTATTTCTTTAATAGGCGTAATAACAGTACTATTAGGAGCACCTTTGGCTCTTGCCCAAAGAGACATTAAGAGAAGTTTAGCNTATTCTACAATGTCTCAATTGGGTTATATTATGTTAGCTCTAGGTATAGGCTCTTATCGAGCTGCTTTATTTCATTTGATTACTCATGCCTATTCTAAAGCTTTATTGTT-TTGGGATCCGGATCCATTATTCATTCAATGGAACCTATTGTTGGATATTCACCAGATAAAAGTCAGAATATGGTTCTTATGGGCGGTTTAACAAGATATGTTCCAATTACAAGAACTGCTTTTTTATTAGGTACACTTTCTCTTTGTGGTATTCCACCTCTTGCTTGTTTTTGGTCCAAAGATGAAATTCTTAATGATTGTTGGTTATATTCACCAATTTTCGCCATAATAGCTTGTTTCACAGTAGGATTAACTGCATTTTACATGTTTCGGGTGTATTTACTTACTTTTGATGGGTATTTGCATGTTAATTTTCAAAATTACAGTAG---------CACTAAAAATAGCTCGTTCTATTCAATATCTCTATGGGGAAAAGAAG----CACCCGAAGCGGTCAATAGAAATTTATTTTTATCAAC-------------AAT------GAGT------AAAAAGGTC---------TC----CTTTTTTTC---AAAGGATACAT---------ATCA------AATTGATCATAATAT------AAGAAAGAAAATGCGAT------ATTTTAGTACTTA------CTT------TGGAAATAAA-------TACACTTACATGTATCCTCATGAATCGGACAATACTATGCTATTTCCTCTGTTTGTATTGGTACTATTTACTTTGTTCGTTGGATTAATAGGAATCCCTTTTGATCAA---GGAAAAATG------GAT---------------TTTGATATATTATCGAAATGGTTAACTCCATCGGAAACCCTTTTCCATCTAAATTCGAAT------TATTCCGCGGATTGGTATGATTTTTTGACAAATGCA------ATTTTTTCAGTAAGTATAGCCCTTTTCGGACTATTTATAGCATATATTTTATATGGGTCTGTTTATTCATCTTTCCAAAATTTGAGCTTAATCAATTCATTTTTA---------AAAAGAGGTCCTAATCGAATTCTTTTGGATAAAATAAAAAATG-TGATATACAGTTGGTCATATAATCGTGGTTACATAGATATTTTTTATGCTAGGGTCTTAACCATGAGTATAAGAGGATTGGCTGAACTAA-CTCAGTTTTTTGATAGACCTTATTATACTCCTG-AATACGAAACCAAAGATACTGATATCTTGGCAGCATTCCGAGTAACTCCTCAACCCGGAGTTCCGCCTGAAGAAGCAGGGGCAGCGGTAGCTGCCGAATCTTCTACTGGTACATGGACAACTGTGTGGACCGATGGACTTACCAGTCTTGATCGTTACAAAGGACGATGCTATCACATAGAGGCCGTTATTGGGGAGGACAATCAATATATTGCTTATGTAGCTTATCCTTTAGACCTTTTTGAAGAAGGTTCCGTTACTAACATGTTTACTTCCATCGTAGGTAATGTATTTGGTTTCAAAGCCCTACGAGCTCTACGTCTGGAGGATTTGCGAATTCCTCCTGCTTATTCCAAAACTTTCAAAGGCCCGCCTCATGGCATCCAAGTTGAAAGAGATAAATTGAACAAGTACGGTCGTCCCCTATTGGGATGTACTATTAAACCAAAATTGGGATTATCTGCAAAGAACTACGGTAGGGCAGTTTATGAATGTCTACGCGGTGGACTTGATTTTACCAAGGATGATGAAAACGTGAACTCACAACCATTTATGCGTTGGAGAGACCGTTT
			CGTATTTTGTGCCGAAGCACTTTATAAAGCGCAGGCCGAAACAGGTGAAATCAAAGGACATTACTTGAATGCTACTGCGGGTACATGTGAAGAAATGATGAAAAGGGCCATATTTGCCAGAGAATTAGGAACTCCTATCGTAATGCATGACTACTTAACTGGGGGATTCACCGCAAATACTAGCTTGGCTCATTATTGCCGCGACAACGGTCTACTTCTTCACATCCACCGCGCAATGCATGCAGTCATTGATAGACAGAAAAATCATGGTATGCATTTCCGCGTACTAGCTAAAGCATTACGTATGTCTGGTGGAGATCATATTCACGGTGGTACAGTAGTAGGTAAACTGGAAGGGGAACGTGAGATGACTTTGGGTTTTGTTGATTTACTACGTGATGATTATATTGTAAAAGACCGAAGTCGTGGTATTTTTTTCACTCAAGATTGGGTCTCTATGCCAGGTGTTATACCCGTGGCTTCAGGGGGTATTCATGTTTGGCATATGCCTGCCCTGACCGAAATCTTTGGGGATGATTCCGTGCTACAGTTCGGTGGAGGAACTTTAGGACACCCTTGGGGAAATGCGCCCGGTGCAGTAGCTAATAGGGTAGCTTTAGAAGCGTGTGTACAAGCTCGTAATGAGGGACGTGATCTTGCTAGTGAAGGTAATGAAATTATTCGTGAAGC-TA------
		</sequence>
		<sequence>
			<taxon idref="Allium_ochotense"/>
			TCTACACTTGAAGAA------AAAAACCTAGGGCGTATTGCTCAAATTATTGGCCCAGTACTGGATGTTGTTTTCCCCCGGGGCAAGATGCCTAATATTTATAACGCTTTGGTAGTTATAGGCCGAGATACTGCTGGTCAGCAAATTAATGTGACTTGTGAAGTACAACAATTATTAGGAAATAATCGAGTTAGAGCTGTAGCTATGAGTGCTACAGATGGTCTGACGAGAGGAATGGAAGTGATTGATACAGGAGCTGCTCTAAGTGTTCCAGTCGGCGGAGCGACTCTCGGGCGAATTTTCAATGTTCTTGGAGAGCCTGTTGATAATTTAGGTCCTGTAGATACTCGTACAACATCGCCTATTCATAGATCTGCGCCTGCTTTTATACAGTTAGATACGAAATTATCAATTTTTG-----AAACAGGGATTAAAGTGGTGGATCTTTTAGCTCCGTATCGCCGTGGAGGAAAAATTGGACTATTTGGGGGAGCCGGCGTGGGTAAAACAGTACTTATCATGGAATTGATCAACAACATTGCCAAAGCTCATGGAGGCGTATCCGTATTTGGTGGAGTAGGCGAACGTACTCGTGAAGGAAATGATCTCTACATGGAAATGAAAGAATCTGGGGTAATTAATGAAAAAAATATTGCGGAATCAAAAGTAGCTCTAGTCTACGGTCAAATGAATGAACCGCCAGGAGCTCGTATGAGAGTAGGTTTGACTGCACTAACCATGGCGGAATATTTCCGGGATATTAATGAACAAGACGTGCTTTTATTCATCGACAATATCTTTCGTTTCGTCCAAGCGGGATCAGAAGTATCCGCCTTATTAGGGAGAATGCCTTCTGCAGTGGGTTATCAACCCACCCTTAGTACCGAAATGGGTTCTTTACAAGAAAGAATTACTTCCACCAAAGAGGGGTCTATAACTTCGATCCAAGCAGTTTATGTACCTGCAGATGATTTGACCGACCCTGCTCCTGCCACGACATTTGCACATTTAGATGCTACTACCGTACTATCAAGAGGATTAGCTGCCAAAGGTATTTATCCAGCAGTCGATCCTTTAGATTCAACGTCCACTATGTTACAACCTCGGATCGTTGGTGAGGAACATTATGAAATTGCGCAAAGAGTTAAGGAAACTTTACAACGTTACAAAGAACTTCAGGACATTATAGCTATCCTGGGGTTGGACGAATTATCCGAAGAAGATCGTTTAACTGTAGCAAGAGC-----ACGAAAAATTGAACGCTTCTTATCACAACCCTTCTTCGTGGCAGAAGTCTTTACCGGTTCTCCAGGGAAATATGTTGGTCTCGTCGAAACAATTAGGGGGTTTCAATTGATCCTTTCTGGAGAATTAGACAGTCTTCCCGAGCAGGCCTTTTATTTGGTAGGTAACATCGACGAAGCTACATGGAAGAATTACAAGAA--TATTTAG-----AAAAAGGTAGATCTTGGCAACAATATTTCC------TATATCCGTTACTGTTTCAGGAGTATATTTATGCACTTGC------TCATGATCATGGTTTA---------------AATGGTTTGATTTTTTAT------GAACCCGTAGA--AGTT------TTTGGTT---------------------ATGATA------ATAAATCTAGTTTATCACTTGTAAAACGTTTAAT---TACTCGAATCTATCAAAAGAATTCTTTAATTTCTTCGGT------TAATTATTCTAACCAAAATT------TATTTGTTGGGCACACCCACAAAATTTT------------TTTTTATTCTTA---TTTTTATTCTCAAATTA---TATCAGAAAGTTTTGCAATTAT------TTTGGAAATTCCATTTTCCTTTCGA---TTAGTATCTTATTTA---------GA-AA---AAAAAGAAATACCCAAATATCA------TAATTTACGATCAATTCATTCAATTTTTCCTTTTTTAG
			AGGACAAATTATTGCATTTAAATTATGTTTTAGATATACTAATACCTCATCCCATCCATATGGAAATCTTGGTGCAAATCCTTCAGTGCTGGATTCAAGATGTTCCCTTTTTACATTTATTGCAATTCTTTCTTCACGAAT------ACCAT------AA---TTGGAATAATCTCCCCATTATTCAG---AAGAAA------TCTA---TTTATGTTTTTTCGAAA------GAAAATAAAAGATTCTTTTGGTTCCTATACAATTCTTATGTATTTGAGTGCGAAATTTTATTAGTGCTTATTCGTAAACAATCCTCTTATTTACGATTAACTTCTTTTAGAACTTTGATTGAGCGAATACATTTCTATGGAAAAATAGAACATC------TTCAAATGGAATATTTT------TTAGTAGTATGTCGTAACTA------TTTTCATAGAACTCTGT------GGTTCTTCAAAGATCCTTTCGTACATTATGTTCGATATCAAGGAAAAGCAATTCTTGCTTCAAAG------GGGACTCATTTTCTGATGAAGAAATGGAAATATCATTTTGTCAATTTTTGGCAATATTATTTTAACTTTTGGTCTCAACCAT---------------ATAGGATCTATATAAATCAATTATCAAACTATTCTTTCCATTTTTTGGGTTATCTTGCAAGTTTACTAAAAAATTCTTTGGCTATAAGGAATAAAATGTTAGAGAATTCGTATCTAATAGATACCATTACTAAT------AAATTTGATACCATAATCCCCGTTATTCTTCTTATTGGATCCTTATCTAAAGCTAAAATTTGTACCGTATCGGGCCATCCTATTAGTAAGCCAATCTGGGCCGATTTCTCAGATTCTGATATTCTCGATAGATTTGGTCGAATATGTAGAAATCTTTATCATTATTACTGTGGATCCTCAAAAAAACAGGGTTTGTATCGAATAAAGTATATACTTCGGCTTTCGTGTGCTAGAACTTTGGCTCGTAAACATAAAAGTACAGTACGCATTTTTTTGCGTAGATTAGGTTCGGGG------TTATTAGAAGAATTTTTTACGGAAGAAGAACAGATTCTTTCTTTGATCTT------CC--CAAAACAAAT------TCCCTTTACTTTACATCGATC------ACAGA------GAGAACGTATTTGGTATTTGGATATTATCCACACTAATGATTTAGTG--AATC-ATTC--ATGAATAGGATTTGGACTTCTGCTT------ATTCCTGCAGCAACAAAAAATATTCGACGTATTTGGGCTTTTCCGAGTGTTTTGATGCTAACTATAGCTATGGTGTTTTCTGTTAATCTTTCTATTCAGCAAATAAACGGAAATTTTATCTATCAATATTTGTGGTCTTGGACTGTCAATAATGATTTTTCT--TTCGAGTTCGGACACTTGATTGATCCGCTTACTTCTATTATGTCAATATTAATTACTACTGTTGGAATCATGGTTCTTATTTATAGTGATAATTATATGTCTCATGATCAAGGATATTTGAGATTTTTTGCTTATATGAGTTTTTTCAATACTTCTATGTTGGGATTAGTTACTAGTTCTAATTTGATACAAATTTATATTTTTTGGGAACTTGTAGGAATGTGTTCATATTTATTAATAGGTTTTTGGTTCACACGACCAATTGCAGCAAGTGCTTGTCAAAAAGCTTTTGTA--------ACCAATCGTATAGGAGATTTTGGTTTATTATTAGGAATTTTAGGATTTTATTGGATAACGGGTAGTTTAGAATTTCGAGATTTGTTTGAAATAGTTACTAATTTAATTC------ATAATAATGGAATAGATTCTTTATTTGTTACTCTTTGTGCTTCTTTTTTATTCCTTGGCGCAGTTGCCAAATCTGCACAATTTCCCCTTCACATATGGTTACCTGATGCTATGGAAGGACCCACTCCCATTTCGGCTCTTA
			TACATGCTGCTACTATGGTAGCAGCAGGAATTTTTCTTGTAGCTCGCCTTCTTCCTCTTTTCATAGTCATACCTTACATAATGAATCTTATTTCCTTAATAGGTATAATAACAGTACTATTAGGAGCTACTTTGGCTCTTGCTCAAAGAGATATTAAAAGAAGTTTAGCTTATTCTACCATGTCTCAATTGGGTTATATTATGTTAGCTCTGGGTATAGGTTCTTATAGGGCTGCTTTATTCCATTTGATCACTCATGCCTATTCGAAAGCTTTATTGTTTTTAGGATCTGGATCCATTATTCATTCAATGGAATCCATTGTTGGATTTTCACCAGATAAAAGTCAAAATATGGTTCTTATGGGGGGGTTAACAAAATATATTCCGATTACAAGAATTACTTTTTTATTAGGTACACTTTCTCTTTGTGGTATTCCACCTCTTGCTTGTTTTTGGTCGAAAGATGAAATTCTTAATGATAGTTGGTTGTATTCACCAATTTTCGCAATAATCGCTTCATTTACAGCAGGATTCACTGCATTTTATATGTTTCGAATGTATTTACTTACCTTTGATGGGCATTTGCGTATTCATTTTCAAAATTACAGTAG---------CGCTAAAAATAGTTCTTTCTATTCAATATCTTTATGGGGAAAAGAAG----TACCCCAAGCAAAAAAAAAAAATTTACTGTTTTCAAC-------------AAT------GAAT------ACTAAGATT---------TC----TTTTTTTTC---AAAAAATACAT---------ATCA------AATTGAAAATAATTT------TCAAAATAGAGTACGAT------ACTTTAGTACTTA------CTT------TAGAAAAAAA-------TATACTTACACCTATCCTCACGAGTCGGACAATACTATGTTGTTTCCCATGCTTATATTGGTATTATTTACTTTATTCATTGGATCAATCGGAATTGATTTTGGTAGA---------ATA------GAT---------------CCTGATCTATTGTCAAAGTGGTTAACTCCATCTACAAAATTTTTCCATCCAAAT------------GAGTCTTCGGATTTTTATGATTTTTTGAAAAATGCA------ATTTTTTCAGTAAGTATAGGCTTTTTTGGATTATTTATAGCATCCATTTTGTATGGATCTGTTTATTCATCTCTACAGAATTTGAGCTTAGTCAATTCATTTGTG---------AAGAAGAGCCGCAAGATAATTTTCTTAGATCTAATAAAAAATG-TGATATATAATTGGTCATATAATCGTGGTTATATAGATATTTTTTATACTAAGATTTTTACTGGAAATGTAAGAGAATTAGCTAAACTAG-TTCAGTTTTTGGA-----CTTATTATACTCCTG-ATTACGAAACCAAAGATACTGATATCTTAGCAGCATTCCGAGTAACTCCTCAACCCGGAGTTCCCGCTGAAGAAGCAGGGGCTGCGGTAGCCGCCGAATCTTCTACTGGTACCTGGACAACTGTGTGGACTGATGGACTTACCAGTCTTGATCGTTACAAAGGACGATGCTACCACATTGAGGCCGTTGTTGGGGAAGAAAATCAATTTATTGCTTATGTAGCTTATCCTTTAGACCTTTTTGAAGAAGGTTCCGTTACTAACATGTTTACTTCCATTGTGGGTAATGTATTTGGTTTCAAAGCCCTGCGAGCTCTACGTTTAGAGGATCTGCGAATTCCCCCTGCTTATTCCAAAACTTTCCAAGGCCCGCCTCACGGCATCCAAGTTGAAAGAGATAAATTGAACAAGTATGGACGTCCCCTATTGGGATGTACTATTAAACCAAAATTGGGATTATCCGCAAAAAACTACGGTAGAGCAGTTTACGAATGTCTGCGTGGTGGGCTTGATTTTACCAAGGATGATGAAAATGTGAACTCCCAGCCTTTTATGCGTTGGAGAGACCGTTT
			CGTATTTTGTGCTGAAGCTATTTATAAAGCACAAGCTGAAACAGGTGAAATCAAAGGGCATTACTTGAATGCAACTGCGGGTACATGTGAAGAAATGATGAAAAGGGCTGTATTTGCCAGAGAATTGGGAGTTCCTATCGTAATGCACGACTACATAACCGGGGGATTCACTGCAAATACTAGTTTGGCTCATTATTGCCGAGACAATGGTCTACTTCTTCACATCCACCGCGCAATGCATGCAGTTATTGATAGACAGAAAAATCATGGTATGCATTTTCGTGTACTAGCTAAAGCATTACGTATGTCTGGTGGAGATCATATTCACGCTGGTACAGTAGTAGGTAAACTGGAAGGGGAACGTGAGATGACTTTAGGTTTTGTTGATTTATTACGTGATGATTTTATTGAAAAAGACCGAAGTCGCGGTATTTTTTTCACTCAAGATTGGGTTTCTATGCCAGGTGTTATTCCCGTGGCTTCGGGGGGTATTCATGTTTGGCATATGCCTGCCCTAACTGAAATCTTTGGAGATGATTCCGTCCTACAGTTCGGTGGAGGAACTTTAGGGCACCCTTGGGGAAATGCACCTGGTGCGGTAGCTAATCGAGTAGCTTTAGAAGCATGTGTACAAGCTCGTAATGAAGGACGTGATCTTGCTCGTGAAGGTAATGAGATTATCCGCGAAGC-TTGCAAAT
		</sequence>
		<sequence>
			<taxon idref="Allium_thumbergii"/>
			TCTACACTTGAAGAA------AAAAACCTAGGGCGTATTGCTCAAATTATTGGCCCAGTACTGGATGTTGTTTTCCCCCGGGGCAAGATGCCTAATATTTATAACGCTTTGGTAGTTATAGGCCGAGATACTGCTGGTCAGCAAATTAATGTGACTTGTGAAGTACAACAATTATTAGGAAATAATCGAGTTAGAGCTGTAGCTATGAGTGCTACAGATGGTCTGACGAGAGGAATGGAAGTGATTGATACAGGAGCTGCTCTAAGTGTTCCAGTCGGCGGAGCGACTCTCGGGCGAATTTTCAATGTTCTTGGAGAGCCTGTTGATAATTTAGGTCCTGTAGATACTCGTACAACATCGCCTATTCATAGATCTGCGCCTGCTTTTATACAGTTAGATACGAAATTATCAATTTTTG-----AAACAGGGATTAAAGTGGTGGATCTTTTAGCTCCGTATCGCCGTGGAGGAAAAATTGGACTATTTGGGGGAGCCGGCGTGGGTAAAACAGTACTTATCATGGAATTGATCAACAACATTGCCAAAGCTCATGGAGGCGTATCCGTATTTGGTGGAGTAGGCGAACGTACTCGTGAAGGAAATGATCTCTACATGGAAATGAAAGAATCTGGGGTAATTAATGAAAAAAATATTGCGGAATCAAAAGTAGCTCTAGTCTACGGTCAAATGAATGAACCGCCAGGAGCTCGTATGAGAGTAGGTTTGACTGCACTAACCATGGCGGAATATTTCCGGGATATTAATGAACAAGACGTGCTTTTATTCATCGACAATATCTTTCGTTTCGTCCAAGCGGGATCAGAAGTATCCGCCTTATTAGGGAGAATGCCTTCTGCAGTGGGTTATCAACCCACCCTTAGTACCGAAATGGGTTCTTTACAAGAAAGAATTACTTCCACCAAAGAGGGGTCTATAACTTCGATCCAAGCAGTTTATGTACCTGCAGATGATTTGACCGACCCTGCTCCTGCCACGACATTTGCACATTTAGATGCTACTACCGTACTATCAAGAGGATTAGCTGCCAAAGGTATTTATCCAGCAGTCGATCCTTTAGATTCAACGTCCACTATGTTACAACCTCGGATCGTTGGTGAGGAACATTATGAAATTGCGCAAAGAGTTAAGGAAACTTTACAACGTTACAAAGAACTTCAGGACATTATAGCTATCCTGGGGTTGGACGAATTATCCGAAGAAGATCGTTTAACTGTAGCAAGAGC-----ACGAAAAATTGAACGCTTCTTATCACAACCCTTCTTCGTGGCAGAAGTCTTTACCGGTTCTCCAGGGAAATATGTTGGTCTCGTCGAAACAATTAGGGGGTTTCAATTGATCCTTTCTGGAGAATTAGACAGTCTTCCCGAGCAGGCCTTTTATTTGGTAGGTAACATCGACGAAGCTACATGGAAGAATTACAAGAA--TATTTAG-----AAAAAGGTAGATCTTGGCAACAATATTTCC------TATATCCGTTACTCTTTCAGGAGTATATTTATGCACTTGC------TCATGATCATGGTTTA---------------AATGGTTTGATTTTTTAT------GAACCCATAGA--AGTT------TTTGGTT---------------------ATGATA------ATAAATCTAGTTTATCACTTGTAAAACGTTTAAT---TACTCGAATCTATCAAAAGAATTCTTTAATTTCTTCGGT------TAATTATTCTAACCAAAATT------TATTTATTGGTCACACTCACAACATTTT------------TTTTTATTCTCA---TTTTTATTCTCAAATTA---TATCAGAAAGTTTTGCAATTAT------TGTGGAAATTCCATTTTCCTTGCGA---TTAGTATCTTATTTA---------GA-AA---AAAAAGAAATACCAAAATATCA------TAATTTACGATCAATTCATTCAATTTTTCCTTTTTTAG
			AGGATAAATTTTTGCATTTAAATTATGTTTTAGATATACTAATACCTCATCCCATCCATATGGAAATCTTGGTTCAAATCCTTCAGTGCGGGATTCAAGATGTTCCCTTTTTACACTTATTGCAATTCTTTCTTCACGAAT------ACCAT------AA---TTGGAATAATCTCTCCATTACTCAG---AAGAAA------TCTA---TTTATGTTTTTTCGAAA------GAAAATAAAAGATTATTTTGGTTCCTATATAATTCTTATGTATTTGAGTGCGAAATTTTATTAGTGCTTATTCGTAAACAATCCTCTTATTTACGATTAACTTCTTTTAGAACTTTTATTGAGCGAATACATTTCTATGGAAAAAGAGAACATC------TTCAAATCGAATATTTT------TTAGTAGTATGTCATAACTA------TTTTCATAGAACTCTGT------GGTTCTTCAAAGATCCTTTCGTGCATTATGTTCGATATCAAGGAAAAGCAATTCTTGCTTCAAAG------GGGACTCATTTTCTGATGAAGAAATGGAAATATCATTTTGTCAATTTTTGGCAATATTATTTTAACTTTTGGTCTCAACCAT---------------ATAGGATCTATATAAATCAATTATCAAACTATTCCTTCCATTTTTTGGGTTATCTTGCAAGTTTACTAAAAAATTCTTTGGCTATAAGGAATAAAATGTTAAAGAATTCGTATCTAATAGATACCATTACTAAG------AAATTTGATACCATAATCCCAGTTATTCTTCTTATTGGATCCTTATCTAAAGCTAAAATTTGTACCGTATCGGGCCATCCCATTAGTAAGCCAATCTGGGCCGATTTAGCAGATTCTGATATTCTCGATAGATTTGGTCGAATATGTAGAAATCTTGCTCATTATTACTGTGGATCCTCAAAAAAACAGGGTTTGTATCGAATAAAGTATATACTTCGGCTTTCGTGTGCTAGAACCTTGGCTCGTAAACATAAAAGTACAGTACGCATTTTTTTGCGTAGATTAGGTTCGGGG------TTATTAGAAGAATTCTTTACGGAAGAAGAAGAGATTCTTTCTTTGATCTT------CC--CAAAACAAAT------TCCCTTTACTTTACATCGATC------ACAGA------GAGAACGTATTTGGTATTTGGATATTATCCATATTAATGATTTAGTG--AGTC-ACTC--ATGAATAGGATTTGGACTTCTACTT------ATTCCTGCAGCAACAAAAAATATTCGACGTATGTGGGCTTTTCCGAGTGTTTTGATGCTAACTATAGTTATGGTA-TTTCTGTTAATCTTTCTATTCAGCAAATAAACGGAAATTTTATCTATCAATATCTATGGTCTTGGACTGTCAATAATGATTTTTCT--TTAGAGTTCGGACACTTGATTGATCCGCTTACTTCTATTATGCCAATATTAATTACTACTGTTGGAATCATGGTTCTTATTTATAGTGATAATTATATGTCTCATGATCGAGGATATTTGAGATTTTTTGCTTATATGAGTTTTTTCAATACTTCTATGTTGGGATTAGTTACTAGTTCTAATTTAATACAAATTTATATTTTTTGGGAACTTGTAGGAATGTGTTCCTATTTATTAATAGGTTTTTGGTTCACACGACCAATTGCAGCAAGTGCTTGTCAAAAAGCTTTTGTA--------ACCAATCGTATAGGGGATTTTGGTTTATTATTAGGAATTTTAGGATTTTATTGGATAACGGGGAGTTTAGAATTTCGAGATTTGTTCGAAATAGTTACTAAATTAATTC------ATAATAATGGAGTAAATTCTTTATTTATTACTCTTTGTGCTTCTTTTTTATTCCTCGGCGCAGTTGCTAAATCTGCACAATTCCCCCTTCACATATGGTTACCTGATGCTATGGAAGGACCCACTCCCATTTCGGCTCTTA
			TACATGCTGCTACTATGGTAGCAGCAGGAATTTTTCTTGTAGCTCGTCTTCTTCCTCTTTTCATAGTCATACCTTACATAATGAATCTTATTTCCTTAATAGGTATAATAACAGTATTATTAGGAGCTACTTTGGCTCTTGCTCAAAGAGATATTAAAAGAAGTTTAGCTTATTCTACCATGTCTCAATTGGGTTATATTATATTAGCTCTGGGTATAGGTTCTTATAGGGCTGCTTTATTCCATTTGATCACTCATGCCTATTCGAAAGCTTTATTGTTTTTAGGATCTGGATCCATTATTCATTCAATGGAATCCATTGTTGGATTTTCACCAGATAAAAGTCAAAATATGGTTCTTATGGGAGGGTTAACAAAATATATTCCAATTACAAGAATTACTTTTTTATTAGGTACACTTTCTCTTTGTGGTATTCCACCTCTTGCTTGCTTTTGGTCGAAAGACGAAATTCTTAATGATAGTTGGTTGTATTCACCAATTTTCGCAATAATCGCTTCATTTACAGCAGGATTCACTGCATTTTATATGGTTCGAATGTATTTACTTACCTTTGATGGACATTTGCGTATTCATTTTCAAAATTACAGTAG---------CGCTCAAAATAGTTCTTTCTATTCAATACCTTTATGGGGAAAAGAAG----TACCAAAAGCAATAAAAAAAAAATTACTGTTTTCAAC-------------AAT------GAAT------ACTAAGGTT---------TC----TTTTTTTTC---AAAAAATACAT---------ATCA------AATTGAAAATGTTTT------TCAAAATAGAGTACGAT------ACTTTAGTACTTA------CTT------TAGAAATAAA-------TATACTTACATCTATCCCCACGAGTCGGACAATACTATGTTATTTCCCAGGCTTATATTGGTATTATTTACTTTATTGATGGGATCAATCGGAATTGATTTT---------GGGGGACTA------GAT---------------CCTGATCTATTGTCAAAGGGGTTAACTCCATCTACAAAATTTTTCCATCAAAAT------------GAGCCTTCGGATTTTTATGATTTTTTAAAAAATGCA------GTTTTTTCAGTAAGTATAGCCTTTTTTGGATTATTTATAGCATCCATTTTCTAGGGATCGGTTTATTCATCTCTACAGAATTTGAGTTTAGTCAATTCATTTGGG---------AAGAAAAGCCGCACGATAATTTTATTCGACCTAATAAAAAAGG-GGATATATAACGGGCCATATAATCGGGGTTATATAGATATTTTTTATACTAAGATTTTTACGGGAAATGTAAGAGAATTAGCTAAACTAG-TTCAATTTTTTGATAGACCTTATTATACTCCTG-ATTACGAAACCAAAGATACTGATATCTTAGCAGCATTCCGAGTAACTCCTCAACCCGGAGTTCCCGCTGAAGAAGCAGGGGCTGCGGTAGCCGCCGAATCTTCTACTGGTACCTGGACAACTGTGTGGACTGATGGACTTACCAGTCTTGATCGTTACAAAGGACGATGCTACCACATCGAGGCCGTTATTGGGGAAGAAAATCAATATATTGCTTATATAGCTTATCCTTTAGACCTTTTTGAAGAAGGTTCTGTTACTAACATGTTTACTTCCATTGTGGGTAATGTATTTGGTTTCAAAGCCCTGCGAGCTCTACGTTTAGAGGATCTGCGAATTCCCCCTGCTTATTCCAAAACTTTCCAAGGCCCGCCTCACGGCATCCAAGTTGAAAGAGATAAATTGAACAAGTATGGGCGTCCCCTATTGGGATGTACTATTAAACCAAAATTGGGATTATCCGCAAAAAACTACGGTAGAGCAGTTTACGAATGTCTACGTGGTGGGCTTGATTTTACCAAGGATGATGAAAATGTGAACTCCCAGCCTTTTATGCGTTGGAGAGACCGTTT
			CGTATTTTGTGCTGAAGCTATTTATAAAGCGCAAGCTGAAACAGGTGAAATCAAAGGGCATTACTTGAATGCAACTGCGGGTACATGTGAAGAAATGATCAAAAGGGCTGTATTTGCCAGAGAATTGGGAGTTCCTATCGTAATGCATGACTACATAACCGGGGGATTCACTGCAAATACTAGTTTGGCTCATTATTGCCGAGATAATGGTCTACTTCTTCACATCCACCGCGCAATGCATGCAGTTATTGATAGACAGAAAAATCATGGTATGCATTTTCGTGTACTAGCTAAAGCATTACGTATGTCTGGTGGAGATCATATTCACGCTGGTACAGTAGTAGGTAAACTGGAAGGGGAACGTGAGATGACTTTAGGTTTTGTTGATTTATTACGTGATGATTTTATTGAAAAAGACCGAAGTCGCGGTATTTTTTTCACTCAAGATTGGGTTTCTATGCCAGGTGTTATTCCCGTGGCTTCCGGGGGTATTCATGTTTGGCATATGCCTGCCCTAACTGAAATCTTTGGAGATGATTCCGTCCTACAGTTCGGTGGAGGAACTTTAGGGCACCCTTGGGGAAATGCACCTGGTGCGGTAGCTAATCGAGTAGCTTTAGAAGCGTGTGTACAAGCTCGTAATGAAGGACGTGATCTTGCTCGTGAAGGTAATGAGATTATCCGCGAAGC-TTGCAAAT
		</sequence>
		<sequence>
			<taxon idref="Allium_microdictyon"/>
			-----------------------------------------------------------------------------------------------------------------------------------------------------------------------------------------------------------------------------------------------------------------------------------------------------------------------------------------------------------------------------------------------------------------------------------------------------------------------------------------------------------------------------------------------------------------------------------------------------------------------------------------GAAATGAAAGAATCTGGGGTAATTAATGAAAAAAATATTGCAGAATCAAAAGTAGCTCTAGTCTATGGTCAAATGAATGAACCACCAGGAGCTCGTATGAGAGTAGGTTTGACTGCACTAACCATGGCAGAATATTTCCGGGATATTAATGAACAAGATGTGCTTTTATTCATCGACAATATCTTTCGTTTCGTTCAAGCGGGATCAGAAGTATCTGCCTTATTAGGGAGAATGCCTTCTGCAGTGGGTTATCAACCTACCCTTAGTACCGAAATGGGTTCTTTACAAGAAAGAATTACTTCCACCAAAGAAGGGTCTATAACTTCGATCCAAGCAGTTTATGTACCTGCAGATGATTTGACCGACCCTGCTCCTGCCACGACATTTGCACATTTAGATGCTACTACCGTACTATCAAGAGGATTAGCTGCCAAAGGTATTTATCCAGCAGTCGATCCTTTAGATTCAACGTCAACTATGTTACAACCTCGGATCGTTGGCGAGGAACATTATGAAACTGCTCAAAGAGTTAAGGAAACTTTACAACGTTACAAAGAACTTCAGGACATTATAGCTATCTTGGGGTTGGACGAATTATCCGAAGAAGATCGTTTAACTGTAGCAAGAGC-----ACGAAAAATTGAACGCTTCTTATCACAACCCTTCTTCGTGGCAGAAGTCTTTACTGGTTCTCCAGGGAAATATGTTGGTCTCGCCGAAACAATTAGGGGGTTTCGATTGATCCTTTCTGGGGAATTAGACAGTCTTCCCGAGCAGGCCTTTTATTTGGTAGGTAACATCGACGAAGCTACATGGAAGAATTACAAGGA--TATTTAG-----AAAAAGGTAGATCTTGGCAACAATATTTCC------TATATCCGTTACTCTTTCAGGAGTATATTTATGCACTTGC------TCATGATCATGATTTA---------------AATGGTTTGATTTTTTAT------GAATCCGTAGA--AGTT------TTTGGTTATGATAATAAATCTATTGGTTATGATA------ATAAATCTAGTTTATCACTTGTAAAACGTTTAAT---TACTCGAATCTATCAAAAGAATTCTTTGATTTCTTCGGT------TAATTATTCTAACCAAAATT------TTTTTATTGGTCACACTCACAACATTTT------------TTTTTATTCTCA---TTTTTATTCTCAAATTA---TATCAGAAAGTTTTGCAATTAT------TGTGGAAATTCCATTTTCCTTGCGA---TTAGTATCTTATTTA---------GA-AA---AAAAAGAAATACCAAAATATCA------TAATTTACGATCAATTCATTCAATTTTTCCCTTTTTAG
			AGGACAAATTATTGCATTTAAATTATGTTTTCGATATACTAATACCTCATCGCATCCATATGGAAATCTTGGTTCAAATCCTTCAGTGCGGGATTCAAGATGTTCCCTTTTTACACTTATTGCAATTCTTTCTTCACGAAT------ACCAT------AA---TCGGAATAATCTATCCATTACTCAG---AAGAAA------TCTA---TTTTTGTTTTTTCGAAA------GAAAATAAAAGATTCTTTTGGTTCCTATATAATTCTTATGTATTTGAGTGCGAAATTTTATTAGTGCTTATTCGTAAACAATCCTCTTATTTACGATTAACTTCTTTTAGAACTTTTATTGAGCGAATACATTTCTATGGAAAAATAGAACATC------TTCAAATCGAATATTTT------TTAGTAGTATGTCGTAACTA------TTTTCATAGAACTCTGT------GGTTCTTCAAAGATTCTTTCGTGCATTATGTTCGATATCAAGGAAAAGTAATTCTTGCTTCAAAG------GGGACTCATTTTCTGATGAAGAAATGGAAATATCATTTTGTCAATTTTTGGCAATATTATTTTAACTTTTGGTCTCAACCAT---------------ATAGGATCTATATAAATCAATTATCAAACTATTCCTTCCATTTTTTGGGTTATCTTGCAAGTTTACTAAAAAATTCTTTGTCTATAAGGAATAAAATGTTAAGGAATTCGTATCTAATAGATACCATTACTAAG------AAATTTGATACCATAATACCAGTTATTCTTCTTATTGGATCCTTATCTAAAGCTAAAATTTGTACCGTATCGGGCCATCCTATTAGTAAGCCAATCTGGGCCTATTTATCAGATTCTGATATTCTCGATAGATTTGGTCGAATATGTAGAAATCTTTCTCATTATTACTGTGGATCCTCAAAAAAACAGGGTTTGTATCGAATAAAGTATATACTTCGGCTTTCGTGTGCTAGAACTTTGGCTCGTAAACATAAAAGTACAGTACGCATTTTTTTGCGTAGATTAGGTTCGGGG------TTATTAGAAGAATTCTTTACGGAAGAAGAACAAATTCTTTCTTTGATCTT------CC--CCCCAAAAAT------TCCCTTTACTTTACATCGATC------ACAGA------GAGAACGTATTTGGTATTTGGATATTATCCATATTAATGATTTAGTG--AGTC-ACTC--ATGAATAGGATTTGGACTTCTACTT------ATTCCTGCAGCAACAAAAAATATTCGACGTATGTGGGCTTTTCCGAGTGTTTTGATGCTAACTATAGCTATGGTATTTTCTGTTAATCTTTCTATTCAGCAAATAAACGGAAATTTTATCTATCAATATCTATGGTCTTGGACTGTGAATAATGATTTTTCT--TTAGAGTTCGGACACTTGATTGATCCGCTTACTTCTATTATGCCAATATTAATTACTACTGTTGGAATCATGGTTCTTATTTATAGTGATAATTATATGTCTCATGATCGAGGATATTTGAGATTTTTCGCTTGTATGAGTTTTTTCAATACTTCCATGTTGGGATTAGTTACTAGTTCTAATTTAATACAAATTTATATTTTTTGGGAACTTGTAGGAATGTGTTCCTATTTATTAATAGGTTTTTGGTTCACACGACCAATTGCAGCAAGTGCTTGTCAAAAAGCTTTTGTA--------ACCAATCGTATAGGGGATTTTGGTTTATTATTAGGAATTTTAGGATTTTATTGGATAACGGGTAGTTTAGAATTTCGAGATTTGTTCGAAATAGTTACTCAATTAATTA------ATAATAATGGAGTAAATTCTTTATTTATTACTCTTTGTGCTTCTTTTTTATTCCTCGGCGCAGTTGCCAAATCCGCACAATTTCCCCTTCACATATGGTTACCTGATGCTATGGAAGGACCCACTCCCATTTCGGCTCTTA
			TACATGCTGCTACTATGGTAGCAGCAGGAATTTTTCTTGTAGCTCGTCTTCTTCCTCTTTTCATAGTCATACCTTACATAATGAATCTTATTTCCTTAATAGGTGTAATAACAGTATTATTAGGAGCTACTTTGGCTCTTGCTCAAAGAGATATTAAAAGAAGTTTAGCCTATTCTACCATGTCTCAATTGGGTTATATTATATTAGCTCTGGGTATAGGTTCTTATAAGGCTGCTTTATTCCATTTGATCACTCATGCCTATTCGAAAGCTTTATTGTTTTTAGGATCTGGATCCATTATTCATTCAAT-----------------------------------------------------------------------------------------------------------------------------------------------------------------------------------------------------------------------------------------------------------------------------------------------------------------------------------------------------------------------------------------------------------------------------------------------------------------------------------------------------------------------------------------------------------------------------------------------------------------------------------------------------------------------------------------------------------------------------------------------------------------------------------------------------------------------------------------------------------------------------------------------------------------------------------------------------------------------------------------------------------------------------------------------------------------------------------------------------------------------------------------------CTTATTATACTCCTG-ATTACGAAACCAAAGATACTGATATCTTAGCAGCATTCCGAGTAACTCCTCAACCCGGAGTTCCCGCTGAAGAAGCAGGGGCTGCGGTAGCCGCCGAATCTTCTACTGGTACCTGGACAACTGTGTGGACTGATGGACTTACCAGTCTTGATCGTTACAAAGGACGATGCTACCACATTGAGGCCGTTATTGGGGAAGAAAATCAATTTATTGCTTATGTAGCTTATCCTTTAGACCTTTTTGAAGAAGGTTCTGTTACTAACATGTTTACTTCCATTGTGGGTAATGTATTTGGTTTCAAAGCCCTGCGAGCTCTACGTTTAGAGGATCTGCGAATTCCCCCTGCTTATTCCAAAACTTTCCAAGGCCCGCCTCACGGCATCCAAGTTGAAAGAGATAAATTGAACAAGTATGGACGTCCCCTATTGGGATGTACTATTAAACCAAAATTGGGATTATCCGCAAAAAACTACGGTAGAGCAGTTTACGAATGTCTACGTGGCGGGCTTGATTTTACCAAGGATGATGAAAATGTGAACTCCCAGCCTTTTATGCGTTGGAGAGACCGTTT
			CGTATTTTGTGCTGAAGCTATTTATAAAGCGCAAGCTGAAACAGGTGAAATCAAAGGGCATTACTTGAATGCAACTGCGGGTACATGTGAAGAAATGATCAAAAGGGCTGTATTTGCCAGAGAATTGGGAGTTCCTATCGTAATGCATGACTACCTAACCGGGGGATTCACTGCAAATACTAGTTTGGCTCATTATTGCCGAGACAATGGTCTACTTCTTCACATCCACCGCGCAATGCATGCAGTTATTGATAGACAGAAAAATCATGGTATGCATTTTCGTGTACTAGCTAAAGCATTACGTATGTCTGGTGGAGATCATATTCACGCTGGTACAGTAGTAGGTAAACTGGAAGGGGAACGTGAGATGACTTTAGGTTTTGTTGATTTATTACGTGATGATTTTATTGAAAAAGACCGAAGTCGCGGTATTTTTTTCACTCAAGATTGGGTTTCTATGCCAGGTGTTATTCCCGTGGCTTCCGGGGGTATTCATGTTTGGCATATGCCTGCCCTAACTGAAATCTTTGGAGATGATTCTGTCCTACAGTTCGGTGGAGGAACTTTAGGGCACCCTTGGGGAAATGCACCTGGTGCGGTAGCTAATCGAGTAGCTTTAGAAGCGTGTGTACAAGCTCGTAATGAAGGACGTGATCTTGCTCGTGAAGGTAATGAGATTATCCGCGAAGC-TTGCAAAT
		</sequence>
		<sequence>
			<taxon idref="Allium_sacculiferum"/>
			TCCACACTTGAAGAA------AAAAACCTAGGACGTATCACTCAAATTATTGGCCCAGTACTGGATGTTGTTTTCCCCCGGGGCAAGATGCCTAATATTTATAACGCTTTGGTAGTTAAAGGTCGAGATACTGCCGGTCAGCAAATTAATGTGACTTGTGAGGTACAACAATTATTAGGAAATAATCGAGTTAGAGCTGTAGCTATGAGTGCTACAGATGGTCTGACGAGAGGAATGGAAGTGATTGATACAGGAGCTGCTCTAAGTGTTCCAGTCGGCGGAGCTACTCTCGGACGAATTTTCAATGTTCTTGGGGAGCCTGTTGATAATTTAGGTCCTGTAGATACTCGTACAACATCGCCTATTCATAGATCTGCGCCTGCTTTTATACAGTTAGATACGAAATTATCAATCTTTG-----AAACAGGGATTAAAGTGGTGGATCTTTTAGCTCCGTATCGCCGTGGAGGAAAAATTGGACTCTTTGGGGGAGCCGGCGTGGGTAAAACAGTACTTATCATGGAATTGATCAACAACATTGCCAAAGCTCATGGAGGCGTATCCGTATTTGGTGGAGTAGGTGAACGTACTCGTGAAGGAAATGATCTCTACATGGAAATGAAAGAATCTGGGGTAATTAATGAAAAAAATATTGCAGAATCAAAAGTAGCTCTAGTCTATGGTCAAATGAATGAACCACCAGGAGCTCGTATGAGAGTAGGTTTGACTGCACTAACCATGGCAGAATATTTCCGGGATATTAATGAACAAGATGTACTTTTATTCATCGACAATATCTTTCGTTTCGTTCAAGCGGGATCAGAAGTATCTGCCTTATTAGGGAGAATGCCTTCTGCAGTGGGTTATCAACCTACCCTTAGTACCGAAATGGGTTCTTTACAAGAAAGAATTACTTCCACCAAAGAAGGGTCTATAACTTCGATCCAAGCAGTTTATGTACCTGCAGATGATTTGACCGACCCTGCTCCTGCCACGACATTTGCACATTTAGATGCTACTACCGTACTATCAAGAGGATTAGCTGCCAAAGGTATTTATCCAGCAGTAGATCCTTTAGATTCAACGTCAACTATGTTACAACCTCGGATCGTTGGCGAGGAACATTATGAAACTGCTCAAAGAGTTAAGGAAACTTTACAACGTTACAAAGAACTTCAGGACATTATAGCTATCCTGGGGTTGGACGAATTATCCGAAGAAGATCGTTTAACTGTAGCAAGAGC-----ACGAAAAATTGAACGCTTCTTATCACAACCCTTCTTCGTGGCAGAAGTCTTTACTGGTTCTCCAGGGAAATATGTTGGTCTCGCCGAAACAATTAGGGGGTTTCGATTGATTCTTTCTGGGGAATTAGACAGTCTTCCCGAGCAGGCCTTTTATTTGGTAGGTAACATCGACGAAGCTACATGGAAGAATTACAAGGA--TATTTAG-----AAAAAGGTAGATCTTGGCAACAATATTTCC------TATATCCGTTACTCTTTCAGGAGTATATTTATGCACTTGC------TCATGATCATGATTTA---------------AATGGTTTGATTTTTTAT------GAATCCGTAGA--AGTT------TTTGGTTATGATAATAAATCTATTGGTTATGATA------ATAAATCTAGTTTATCACTTGTAAAACGTTTAAT---TACTCGAATCTATCAAAAGAATTCTTTGATTTCTTCGGT------TAATTATTCTAACCAAAATT------TTTTTATTGGTCACACTCACAACATTTT------------TTTTTATTCTCA---TTTTTATTCTCAAATTA---TATCAGAAAGTTTTGCAATTAT------TGTGGAAATTCCATTTTCCTTGCGA---TTAGTATCTTATTTA---------GA-AA---AAAAAGAAATACCAAAATATCA------TAATTTACGATCAATTCATTCAATTTTTCCCTTTTTAG
			AGGACAAATTATTGCATTTAAATTATGTTTTCGATATACTAATACCTCATCGCATCCATATGGAAATCTTGGTTCAAATCCTTCAGTGCGGGATTCAAGATGTTCCCTTTTTACACTTATTGCAATTCTTTCTTCACGAAT------ACCAT------AA---TCGGAATAATCTATCCATTACTCAG---AAGAAA------TCTA---TTTTTGTTTTTTCGAAA------GAAAATAAAAGATTCTTTTGGTTCCTATATAATTCTTATGTATTTGAGTGCGAAATTTTATTAGTGCTTATTCGTAAACAATCCTCTTATTTACGATTAACTTCTTTTAGAACTTTTATTGAGCGAATACATTTCTATGGAAAAATAGAACATC------TTCAAATCGAATATTTT------TTAGTAGTATGTCGTAACTA------TTTTCATAGAACTCTGT------GGTTCTTCAAAGATTCTTTCGTGCATTATGTTCGATATCAAGGAAAAGTAATTCTTGCTTCAAAG------GGGACTCATTTTCTGATGAAGAAATGGAAATATCATTTTGTCAATTTTTGGCAATATTATTTTAACTTTTGGTCTCAACCAT---------------ATAGGATCTATATAAATCAATTATCAAACTATTCCTTCCATTTTTTGGGTTATCTTGCAAGTTTACTAAAAAATTCTTTGTCTATAAGGAATAAAATGTTAAGGAATTCGTATCTAATAGATACCATTACTAAG------AAATTTGATACCATAATACCAGTTATTCTTCTTATTGGATCCTTATCTAAAGCTAAAATTTGTACCGTATCGGGCCATCCTATTAGTAAGCCAATCTGGGCCTATTTCTCAGATTCTGATATTCTCGATAGATTTGGTCGAATATGTAGAAATCTTTCTCATTATTACTGTGGATCCTCAAAAAAACAGGGTTTGTATCGAATAAAGTATAT---------------------------------------------------ACGCATTTTTTTGCGTAGATTAGGTTCGGGG------TTATTAGAAGAATTCTTTACGGAAGAAGAACAAATTCTTTCTTTGATCTT------CC--CCCCAAAAAT------TCCCTTTACTTTACATCGATC------ACAGA------GAGAACGTATTTGGTATTTGGATATTATCCATATTAATGATTTAGTG--AGTC-ACTC--ATGAATAGGATTTGGACTTCTACTT------ATTCCTGCAGCAACAAAAAATATTCGACGTATGTGGGCTTTTCCGAGTGTTTTGATGCTAACTATAGCTATGGTATTTTCTGTTAATCTTTCTATTCAGCAAATAAACGGAAATTTTATCTATCAATATCTATGGTCTTGGACTGTGAATAATGATTTTTCT--TTAGAGTTCGGACACTTGATTGATCCGCTTACTTCTATTATGCCAATATTAATTACTACTGTTGGAATCATGGTTCTTATTTATAGTGATAATTATATGTCTCATGATCGAGGATATTTGAGATTTTTCGCTTGTATGAGTTTTTTCAATACTTCCATGTTGGGATTAGTTACTAGTTCTAATTTAATACAAATTTATATTTTTTGGGAACTTGTAGGAATGTGTTCCTATTTATTAATAGGTTTTTGGTTCACACGACCAATTGCAGCAAGTGCTTGTCAAAAAGCTTTTGTA--------ACCAATCGTATAGGGGATTTTGGTTTATTATTAGGAATTTTAGGATTTTATTGGATAACGGGTAGTTTAGAATTTCGAGATTTGTTCGAAATAGTTACTCAATTAATTA------ATAATAATGGAGTAAATTCTTTATTTATTACTCTTTGTGCTTCTTTTTTATTCCTCGGCGCAGTTGCCAAATCCGCACAATTTCCCCTTCACATATGGTTACCTGATGCTATGGAAGGACCCACTCCCATTTCGGCTCTTA
			TACATGCTGCTACTATGGTAGCAGCAGGAATTTTTCTTGTAGCTCGTCTTCTTCCTCTTTTCATAGTCATACCTTACATAATGAATCTTATTTCCTTAATAGGTGTAATAACAGTATTATTAGGAGCTACTTTGGCTCTTGCTCAAAGAGATATTAAAAGAAGTTTAGCCTATTCTACCATGTCTCAATTGGGTTATATTATATTAGCTCTGGGTATAGGTTCTTATAAGGCTGCTTTATTCCATTTGATCACTCATGCCTATTCGAAAGCTTTATTGTTTTTAGGATCTGGATCCATTATTCATTCAATGGAATCCATTGTTGGATTTTCACCAGAAAAAAGTCAAAATATGGTTCTTATGGGAGGGTTAACAAAATATATTCCAATTACAAGAATTACTTTTTTATTAGGTACACTTTCTCTTTGTGGTATTCCACCTCTTGCTTGTTTTTGGTCGAAAGACGAAATTCTTAATGATAGTTGGTTGTATTCACCAATTTTCGCAATAATCGCTTCATTTACAGCAGGATTCACTGCATTTTATATGTTTCGAA-GTATTTACTTACCTTTGATGGACATTTGCGTATTCATTTTCAAAATTACAGTAG---------CGCTAAAAATAGTTCTTTCTATTCAATATCTTTATGGGGAAAAGAAG----TACCCAAAGAAATAAAAAAAAAAGTACTGTTTTCAAC-------------AAT------GAAT------ACTAAGGTT---------TA----TTTTTTGTC---AAAAAATACAT---------ATCA------AATTGAAAATGTTTT------TCAAAATAGAGTACGAT------ACTTTAGTACTTA------CTT------TAGAAATAAA-------TATACTTACACCTATCCTCACGAGTCGGACAATACTATGTTATTTCCCATGCTTATATTGGTATTATTTACTTTATTGATTGGATCAATCGGAATTCATTTTGGTGGA---------CTA------GAT---------------CCTGATCTATTGTCAAAGTGGTTAACTCCATCTACAAAATTTTTCCATCAAAAT------------GAGCCTTCGTATTTTTATGATTTTTTAAAAAATGCA------GTTTTTTCAGTAAGTATAGCCTTTTTTGGATTATTTATAGCATCCATTTTATATGGATCTGTTTATTCATCTATACAGAATTTGAGTTTAGTCAATTCATTTGTG---------AAGAAGAGCCGCACGATAATTTTATTCGACTTAATAAAAAATG-TGATATATAACTGGTCATATAATCGTGGTTATATAGATATTTTTTATACTAAGATTTTTACTGGAAATGTAAGAGAA----------------------------------------ACTCCTG-ATTACGAAACCAAAGATACTGATATCTTAGCAGCATTCCGAGTAACTCCTCAACCCGGAGTTCCCGCTGAAGAAGCAGGGGCTGCGGTAGCCGCCGAATCTTCTACTGGTACCTGGACAACTGTGTGGACTGATGGACTTACCAGTCTTGATCGTTACAAAGGACGATGCTACCACATTGAGGCCGTTATTGGGGAAGAAAATCAATTTATTGCTTATGTAGCTTATCCTTTAGACCTTTTTGAAGAAGGTTCTGTTACTAACATGTTTACTTCCATTGTGGGTAATGTATTTGGTTTCAAAGCCCTGCGAGCTCTACGTTTAGAGGATCTGCGAATTCCCCCTGCTTATTCCAAAACTTTCCAAGGCCCGCCTCACGGCATCCAAGTTGAAAGAGATAAATTGAACAAGTATGGACGTCCCCTATTGGGATGTACTATTAAACCAAAATTGGGATTATCCGCAAAAAACTACGGTAGAGCAGTTTACGAATGTCTACGTGGCGGGCTTGATTTTACCAAGGATGATGAAAATGTGAACTCCCAGCCTTTTATGCGTTGGAGAGACCGTTT
			CGTATTTTGTGCTGAAGCTATTTATAAAGCGCAAGCTGAAACAGGTGAAATCAAAGGGCATTACTTGAATGCAACTGCGGGTACATGTGAAGAAATGATCAAAAGGGCTGTATTTGCCAGAGAATTGGGAGTTCCTATCGTAATGCATGACTACCTAACCGGGGGATTCACTGCAAATACTAGTTTGGCTCATTATTGCCGAGACAATGGTCTACTTCTTCACATCCACCGCGCAATGCATGCAGTTATTGATAGACAGAAAAATCATGGTATGCATTTTCGTGTACTAGCTAAAGCATTACGTATGTCTGGTGGAGATCATATTCACGCTGGTACAGTAGTAGGTAAACTGGAAGGGGAACGTGAGATGACTTTAGGTTTTGTTGATTTATTACGTGATGATTTTATTGAAAAAGACCGAAGTCGCGGTATTTTTTTCACTCAAGATTGGGTTTCTATGCCAGGTGTTATTCCCGTGGCTTCCGGGGGTATTCATGTTTGGCATATGCCTGCCCTAACTGAAATCTTTGGAGATGATTCTGTCCTACAGTTCGGTGGAGGAACTTTAGGGCACCCTTGGGGAAATGCACCTGGTGCGGTAGCTAATCGAGTAGCTTTAGAAGCGTGTGTACAAGCTCGTAATGAAGGACGTGATCTTGCTCGG-----------------------------------
		</sequence>
		<sequence>
			<taxon idref="Laxmannia_squarrosa"/>
			TCCACACTTGAAGAA------AAAAACCTAGGGCGTATCACTCAAATTATTGGTCCAGTACTGGATGTTGTTTTTCCCCCCGGGAAGATGCCTAATATTTATAACGCTTTGGTAGTTAAGGGTCGAGATACTGTTGGTCAGCAAATTAATGTGACTTGCGAGGTACAACAATTATTAGGGAATAATCGAGTTAGAACTGTAGCTATGAGTGCTACAGATGGTCTGACGAGAGGAATGGAAGTGATTGACACAGGAGCCCCTCTAAGTGTTCCGGTCGGCGGAGCTACTCTCGGGCGAATTTTCAATGTTCTCGGAGAGCCTGTTGATAATTTAGGTCCTGTAGATACTCGTACAACATCTCCTATTCATAGGTCTGCGCCCGCTTTTATACAGTTAGATACAAAATTATCAATCTTCG-----AAACAGGGATTAAAGTAGTGGATCTTTTAGCTCCGTATCGTCGTGGAGGAAAAATTGGACTATTTGGGGGAGCTGGCGTGGGTAAAACAGTACTTATCATGGAATTGATCAACAACATTGCAAAAGCTCATGGAGGCGTATCTGTATTTGGCGGAGTAGGCGAACGTACTCGTGAAGGAAATGATCTATACATGGAAATGAAAGAATCTGGGGTGATTAATGAAAAAAATATTGCAGAATCAAAAGTAGCTCTAGTTTATGGTCAAATGAATGAACCGCCAGGAGCTCGTATGAGAGTTGGTTTGACTGCACTAACCATGGCGGAATATTTCCGGGATGTTAATGAGCAAGACGTACTTCTATTCATCGACAATATCTTTCGTTTCGTCCAAGCGGGGTCAGAAGTATCTGCCTTATTAGGGCGAATGCCTTCCGCAGTCGGTTATCAACCTACCCTTAGTACAGAAATGGGTACTTTGCAAGAAAGAATTACTTCCACAAAAGAGGGATCTATAACTTCGATCCAAGCAGTTTATGTACCTGCAGATGATTTGACTGACCCCGCTCCTGCCACGACGTTTGCACATTTAGATGCTACTACCGTACTATCAAGAGGATTAGCTGCCAAAGGTATTTATCCAGCAGTGGATCCTTTAGATTCAACGTCAACTATGTTACAACCTCGAATCGTTGGCGAGGAACATTATGAAACTGCGCAAAGAGTTAAGCAAACTTTACAACGTTACAAAGAACTTCAGGACATTATAGCTATCCTGGGGTTGGACGAATTATCCGAAGAAGATCGTTTAACTGTAGCAAGAGC-----ACGAAAAATTGAGCGTTTCTTATCACAACCCTTTTTTGTGGCAGAAGTTTTTACAGGTTCTCCAGGAAAATATGTTGGTCTCCCGGAAACAATTAGGGGGTTTCAAATGATCCTTTCCGGAGAATTAGACGGTCTTCCTGAACAGGCCTTTTATTTGGTGGGTAACATCGATGAAGCTACATGGAAGAATTCCAAGAA--TATTTAG-----AAAAGTATAGATCTCAACAACAACACTTCC------TATATCCGCTACTCTTTCAGGAGTATATTTATGCACTTGC------TCATAATCATGGTTTA---------------AAGAGTTCGATTTTTTAT------GAATCTGTGGA--AGTT------TTTGGTT---------------------ATGACA------ATAAATATAGTTTAGCACTTGTAAAACGTTTAAT---TACTCGAATCTATCAACAGAATTCTCTGATTTCTTTGGT------TAATGATTCTAAACAAAAAG------GATTCGTTGGA------TCCAACAATTT------------TTTTTATTCTCA---TTTTGATTCTCAAATGA---TATCAGAAAGTTTTGCAATTAT------TGTAGAAATTCCATTCTCACTGCGA---TTAGTATCTTATTTG---------AA-AA---AAAAAGAAATACCAAAATCTCA------TAATTTTCGATCAATTCATTCCATTTTTCCTTTTTTAG
			AGGACAGATTATCCCATTTAAATTATGTCTCAGATATACTAATACCTTATCCCATCCATATGGAAGTCTTGGTTCAAATTATTCAATGCTGGATTCAAGATGTTCTTTTTTTGCATTTATTACGATTCTTTCTTCACGAAT------ATTTT------AA---TTGGAATAATCTTATCATTTCTCAG---AAGAAA------TCTA---TTTATATTTTTTCAAAA------GAAAATAAAAGAGTATTTCGATTCCTATACAATTCGTATGTATTTGAATGTGAATTTTTATTTGTTTTTATTCGTAAACAATCCTCTTATTTACGATTAAAATCTTCTAGAACCTTTCTTGAGCGAACACATTTCTATGGAAAAATGGAACGTC------TTCAAAGAGAACATTTT------TTAACAATATGTCAAATTTT------TTTTCATAGAACCCTAT------GGTTCTTCAAGGATCCTTTCATGCATTATGCTCGATATAAAAGAAAAGCAATTCTTGCTTCAAAG------GGAACTCATCTTCTGATGAAGAAATGGAAATTTTATTTTTTCAATTTTTGGCAATCTTTTTTTCACTTTTGGTCTCAACCAT---------------ATAGGATTAATATAAACGAATTATCAAAATATTCCTTCTATTTTCTGGGGTATCTTTCAAGTTTACTAATAAATTCTTCGGCAGTAACGAATCCAATGTTAGAGAATTCATTTATAATGGATACTGTTACTAAG------AGATTTGATACCATAATTCCAACTATTCTTCTTATTGGATCCTTGAATAAAGCAAAATTTTGTACTGTATCGGGGCACCCTACTAGTAAGCCGGCCTGGACCGATTTATCAGATTCTGATATTCTTGATCGATTCGGTCGGATATGTCGAAATATTTTTCATTATTATAGTGGATCTTCAAAAAAACAGGCTTTGTATCAAATAAAGTATATACTTCGAATTTCGTGTGCTAGAACTTTGGCCCGTAAACATAAAAGTACAGTACGTACTTTTATGCGAAGATTTGGTTCGGGG------TTATTACAAGAATTCTTTACGGACGAAGAGCGGGTTTTTTCTTTGATCTT------CC--AAAAAGATATTCCTTTTACTTTAACTTTATATGGATC------GCAGA------GAGAACGTATTTGGTATTTGGATATTATCCGTATTAATGACTTAGTG--AATC-ATTA--GTAAATAGGA-TTGTACTCATACTT------ATTCCGATAGCAATAAAAAAAATTCGTCGTATATGGGCTTTTCCAAGTGTTTTAATGCTAAGTATAGCTATGGTGTTTTCGGCCAATCTGTCTATTCAGCAAATAAATGGAAATTTTATCTATCAATATCTATGGTCTTGGACTGTAAATAATGATTTTTCT--TTGGAGTTTGGATACTTGATTGACTCGCTTACTTCTATTATGTCAATATTAATTACTACTGTTGGAATCACGGTTCTTATTTATAGTGACAATTATATGTCTCATGACGAAGGATATTTAAGATTTTTTGCCTATTTGAGTTTTTTCAATACTTCTATGTTAGGATTAGTTACTAGTTCTAATTTGATACAAATTTATATTTTTTGGGAACTTGTAGGGATGTGTTCCTATTTATTAATAGGTTTTTGGTTCACACGACCAATTGCAGCAAGTGCTTGTCAAAAAGCTTTTGTA--------ACTAATCGTATAGGAGACTTTGGTTTATTATTAGGAATTTTAGGACTTTATTGGATAACTGGTAGTTTAGAATTTAGAGATTTGTTCGAAATAGTTACTAACTTAGTTC------ATAATAATGGAGTTAATTTGTTATTTCTTACTCTGTGTGCTTCTTTTTTATTCATCGGTGCAGTTGCAAAATCTGCACAATTCCCCCTTCACGTATGGTTACCTGATGCTATGGAAGGACCCACCCCCATTTCGGCTCTTA
			TACATGCTGCTACTATGGT-GCAGCGGGAATTTTTCTTGTGGCTCGTCTTCTTCCTCTTTTCATAGTCATACCTTCCATAATGAATCTTATTTCTTTTATAGGCATAATAACAATACTATTAGGAGCTACTTTGGCTCTTGCTCAAAGAGACATTAAAAGAAGTTTAGCTTATTCTACAATGTCTCAATTAGGTTATATTATCTTAGCTCTGGGTATAGGTTCTTATCGAGCCGCTTTATTCCATTTGATTACTCATGCCTATTCGAAAGCTTTATTATTTTTGGGATCTGGATCCATTATCCATTCAATGGAACCTATTGTTGGATATTCACCAGATAAAAGTCAAAATATGGTTCTTATGGGTGGTTTAACAAAATATGTTCCAATTACAAGAATTACTTTTTTATTAGGCACACTTTCTCTTTGTGGTATTCCACCTCTTGCTTGTTTTTGGTCCAAAGATGAAATTCTTAGTGATAGTTGGTTGTATTCGCCAATTTTCGCAATAATAGCTTCCTTTACAGCAGGATTAACCGCATTTTATATGTTTCGGATCTATTTACTTACGTTTGACGGGCATTTGCGCATTCATTTTCAAAATTACAGTAG---------CACTAAAAATAGTCCTTTTTATTCAATATCCTTATGGGGAAAAAAAA----GACCCAAAGTGATCAATAGAAATTTACTTTTATCAAC-------------AAT------CAAT------AATAAAATC---------CA----TTTTTTTTC---AAAAGATACAT---------ATCA------AAGTCATTATAATGG------AAGAAATAAAATACGAT------ACCTTAATACTTT------CTT------TAGTAATAAG-------TATACTTCTGCTTACCCTCATGAATCGGACAATACTATGTTATTTCCTTTGCTTGTATTGGTACTATTTACTTTATTTGTTGGATCCATCGGAATTAATTTTGATCAG---ACAGTAATA------GAT---------------TTTGATCTATTATCAAAATGGTTAATTCCGTCTCCAAGCTTTTTCCATTCAAATTTAAAA------GATTCCTCGGATTGGTATGATTTTTTGAAAAATGCA------GTTTTTTCAGTAAGTATAGCCCTTTTTGGATTATTTACAGCATCTATTTTATATGGATCGGTTTACTCATCTATCCATAATTTTAACTTAGTAAATTCATTTGTA---------AAAAAAGGTCCGAAAAGAATTTACTTAGACCAAGTGACAAATA-TGATATACAGTTGGTCATATAATCGTGGTTACATAGATAGCTTTTATACTAGAAATTTTACTATGGGTATAAGAAAATTAGCAAAACAAA-TTCATTTTTTTGATAGACCTTATTATACTCCTG-ATTACGAAACCAAAGATACTGATATCTTGGCAGCATTCCGAGTAACTCCTCAACCCGGAGTTCCCGCGGAAGAAGCAGGCGCTGCGGTAGCTGCCGAATCTTCTACTGGTACATGGACAACTGTGTGGACTGATGGACTTACTAGTCTTGATCGTTACAAAGGGCGATGCTACCACATTGAAGCCGTTGTTGGGGAAGAAAATCAATATATTGCTTATGTAGCTTATCCTTTAGACCTTTTTGAAGAGGGTTCTGTTACTAACATGTTTACTTCCATTGTAGGTAATGTATTTGGTTTCAAAGCCCTACGAGCTCTACGTCTGGAAGATCTGCGAATTCCCCCTGCTTATTCAAAAACTTTCCAAGGTCCGCCCCATGGCATCCAAGTTGAAAGAGATAAATTGAACAAGTATGGTCGTCCTCTATTGGGATGTACTATTAAACCAAAATTGGGATTATCTGCAAAAAACTACGGTAGAGCGGTTTACGAATGTCTACGTGGTGGACTTGATTTTACCAAGGATGATGAAAACGTGAACTCACAACCTTTTATGCGTTGGAGAGACCGTTT
			CTTGTTTTGTGCTGAAGCAATTTATAAAGCACAAGCCGAAACAGGTGAAATCAAAGGACATTACTTGAATGCAACTGCAGCTACATGTGAAGAAATGATCAAAAGAGCCGTATTTGCCAGAGAATTGGGAGTTCCTATCGTAATGCATGATTACTTAACTGGGGGATTCACTGCAAATACGAGTTTGGCTCATTATTGCCGCGACAACGGTTTACTTCTTCACATCCATCGCGCAATGCATGCAGTTATTGATAGACAGAAAAACCATGGTATGCATTTTCGTGTACTAGCTAAAGCACTGCGTATGTCTGGCGGAGATCATATTCACGCTGGTACAGTAGTAGGTAAACTGGAAGGGGAACGTGAGATGACTTTAGGTTTTGTTGATTTATTACGTGATGATTATATTGAAAAAGACCGAAGCCGTGGTATTTTTTTCACTCAAGATTGGGTTTCTATGCCAGGTGTTATTCCCGTAGCTTCAGGTGGTATTCATGTTTGGCATATGCCTGCCCTAACCGAAATCTTTGGAGATGATTCCGTACTACAGTTCGGCGGAGGAACTTTAGGACACCCTTGGGGAAATGCACCTGGTGCGGTAGCTAATCGAGTAGCTTTAGAAGCGTGTGTACAAGCTCGTAATGAGGGACGTGATCTTGCTCGCGAGGGTAATGAAATTATCCGTGAAGC-TTGCAAAT
		</sequence>
		<sequence>
			<taxon idref="Sowerbaea_juncea"/>
			TCCACACTTGAAGAA------AAAAACTTAGGGCGTATCGCTCAAATTATTGGTCCAGTACTGGATGTTGTTTTTCCCCCGGGGAAGATGCCTAATATTTATAACGCTTTGGTAGTTAAGGGTCGAGATACTGTTGGTCAGCAAATTAATGTGACTTGCGAGGTACAACAATTATTAGGGAATAATCGAGTTAGAGCTGTAGCTATGAGTGCTACAGATGGTCTGACGAGAGGAATGGAAGTGATTGACACAAGAGCCCCTCTAAGTGTTCCGGTCGGCGGGGCTACTCTCGGGCGAATTTTCAATGTTCTTGGAGAGCCTGTTGATAATTTAGGTCCTGTAGATACTCGTACAACATCTCCTATTCATAGATCTGCGCCCGCTTTTATACAGTTAGATACAAAATTATCAATCTTCG-----AAACAGGGATTAAAGTAGTGGATCTTTTAGCTCCGTATCGTCGTGGAGGAAAAATCGGATTATTTGGGGGAGCTGGCGTAGGTAAAACAGTACTTATAATGGAATTGATCAACAACATTGCCAAAGCTCATGGAGGCGTATCCGTATTTGGCGGAGTAGGCGAACGTACTCGTGAAGGAAACGATCTCTACATGGAAATGAAAGAATCTGGGGTGATTAATGAAAACAATATTGCAGAATCAAAAGTAGCTCTAGTTTATGGTCAAATGAATGAACCGCCGGGAGCTCGTATGAGAGTAGGTTTGACTGCACTAACCATGGCGGAATATTTCCGGGATGTTAATGAGCAAGACGTGCTTCTATTCATCGACAATATCTTTCGTTTCGTCCAAGCGGGATCAGAAGTATCTGCCTTATTAGGGCGAATGCCTTCCGCAGTCGGTTATCAACCTACCCTTAGTACAGAAATGGGTTCTTTGCAAGAAAGAATTACTTCCACAAAAGAGGGATCTATAACTTCGATCCAAGCAGTTTATGTACCTGCAGATGATTTGACTGACCCCGCTCCTGCCACGACATTTGCACATTTAGATGCTACTACCGTACTATCAAGAGGATTAGCTGCCAAAGGTATTTATCCAGCAGTAGATCCTTTAGATTCAACGTCAACTATGTTACAACCTCGGATCGTTGGCGAGGAACATTATGAAACTGCGCAAAGAGTTAAGCAAACTTTACAACGTTACAAAGAACTTCAGGACATTATAGCTATCCTGGGATTGGACGAATTATCCGAAGAAGATCGTTTAACTGTAGCAAGAGC-----ACGAAAAATTGAGCGTTTCTTATCACAACCTTTTTTCGTGGCAGAAGTCTTTACAGGTTCTCCAGGAAAATATGTTGGTCTCCCGGAAACAATTAGGGGTTTTCAACTGATCCTTTCCGGAGAATTAGATGGTCTTCCCGAGCAGGCCTTTTATTTGGTGGGTAACATCGACGAAGCTACATGGAAGAATTCCAAGAA--TATTTAG-----AAAAGTATAGATCTCAACAACAACACTTCC------TATATCCGCTACTCTTTCAGGAGTATATTTATGCACTTGT------TCATAATCATGGTTTA---------------AAGAGTTCGATTTTTTAT------GAATCCGTGGA--AGTT------TTTGGTT---------------------ATGATA------ATAAATCTAGTTTAGCACTTGTAAAACGTTTAAT---TACTCGAATCTATCAACAGAATTCTTTGATTTCTTTGGT------TAATGATTCTAAACAAAAAA------GATTCGTTGGA------TACAAGAATTT------------TTTTTATTCTCA---TTTTGATTCTCAAATGA---TATCAGAAAGTTTTGCAATTAT------TGTAGAAATTCCATTCTCACTGCGA---TTAGTATCTTATTTG---------GA-AG---AAAAAGAAATACCAAAATCTCA------TAATTTACGATCAATTCATTCCATTTTTCCCTTTTTAG
			AGGACAGATTATCCCATTTAAATTATGTCTCAGATATATTAATACCTTATCCCATCCATATCGAAGTCTTGCTTCAAATTATTCAATGCTGGATTCAAGATGTTCTTTTTTTGCATTTATTACGATTTTTTCTTTACGAATCTTTAAATTTT------AA---TTGGAATAATCTTATCATTTCTCAG---AAGAAA------TCTC---TTTATATTTTTTCAAAA------GAAAATAAAAGATTATTTCGATTACTATACAATTCTTATGTATTTGAATGGGAATTTTTATTTGTTTTTATTCGTAAACAATCTTCTTATTTACGATTAAAATCTTCTAGAACCTTTCTTGAGCGAACACATTTCTATGGAAAAATAGAATATT------TTCAAAGAGAACATTTT------TTAATAATATGTCATAATTT------TTTTCATAGAACCTTAT------GGTTCTTCAAGGATCCTTTCATGCATTATGTTCGATATCAAAGAAAAGCAATTCTTGCTTCAAAG------GGAACTCATCTTCTGATGAAGAAATGGAAATTGCATTTTGTCAATTTTTGGCAATATTATTTTCACTTTTGGTCTCAACCGT---------------ATAGGATCAATATAAACGAATTATCAAATTCTTCCTTCTATTTTCTGGGTTATCTTTCAAGTTTACTAATAAATTCTTCGGCAGTAAGGAATCAAATGTTAGAGAATTCATTTCTAATGGATACTGTTACTAAA------AGATTTGATACCACAATCCCAATTATTCTTCTTATTGGATCCTTGACTAAAGTAAAATTTTGTACCGTATCGGGGCATCCTACTAGTAAGCCGGCTTGGACCTATTTGTCAGATTCTGATATTCTCGATCGATTCGGTCGGATATGTAGAAATCTTTCTCATTATTATAGTGGATCTTCAAAAAAACAGGCTTTGTATCAAATAAAGTATATACTTCGACTTTCGTGTGCTAGAACTTTGGCTCGTAAACATAAAAGTACAGTACGTACTTTTTTGCGAAGATTTGGTTCGGGG------TTATTACAAGAATTCTTTACGGAAGAAGAACAGGTTTTTTCTTTGATCTT------CC--AAAAAACTATTCCTTTTACTTTAACTTTATACGGGTT------GCAGA------GAGAACGTATTTGGTATTTGGATATTATCCGTATTAATGACTTAGTG--AATC-ATTA--GTGAATAGGATTTGTACTTCTGCTT------ATTCCGACAGCAATAAAAAATATTCGTCGTATGTGGGCTTTTCCAAGTGTTTTAATGCTAAGTATAGCTATGGTGTTTTCGTTCAATCTGTCTATTCAGCAAATAAATGGAAATTTTATCTATCAATATCTATGGTCTTGGACTGTCAATAATGATTTTTCT--TTAGAGTTCGGATACTTGATTGACTCGCTTACTTCTATTATGTCAATATTAATTACTACTGTTGGAATCACAGTTCTTATTTATAGTGACAGTTATATGTCTCATGATGAAGGATATTTAAGATTTTTTGCCTATTTGAGTTTTTTCAATACTTGTATGTTGGGATTAGTTACTAGTTCGAATTTGATACAAATTTATATTTTTTGGGAACTTGTAGGAATGTGTTCCTATTTATTAATAGGTTTTTGGTTCACACGACCAATTGCGGCAAGTGCTTGTCAAAAAGCTTTTATA--------ACTAACCGTATAGGGGATTTTGGTTTATTATTAGGAATTTTAGGACTTTATTGGATAACTGGTAGTTTAGAATTTAGAGATTTGTTCGAAATAGTTACTAACTTAATTC------ATAATAATGGAGTCAATTTGTTATTTGTTACTCTCTGTGCTTCTTTTTTATTCGTCGGTGCAGTTGCAAAATCCGCACAATTTCCCCTTCACATATGGTTACCTGATGCTATGGAAGGACCCACCCCTATTTCGGCTCTTA
			TACATGCTGCTACTATGGTCGCAGCGGGAATTTTTCTTGTGGCTCGTCTTCTTCCTCTTTTCATAGGCATACCTTCCATAATGAATCTTATTTCTTTAATAGGCGTAATAACAATACTATTAGGAGCTACTTTGGCTCTTGCTCAAAGAGACATTAAAAGAAGTTTAGCTTATTCTACAATGTCTCAATTAGGTTATATTATCTTAGCTCTGGGTATAGGTTCTTATCGAGCTGCTTTATTCCATTTGATCACTCATGCCTATTCGAAAGCTTTATTATTTTTGGGATCCGGATCCATTATCCATTCAATGGAACCCCTTGTTGGATATTCACCGGATAAAAGTCAAAATATGGTTCTTATGGGTGGTTTAACAAAATATGTTCCAATTACAAGAATTACTTTTTTATTAGGTACACTTTCTCTTTGTGGTATTCCACCTCTTGCTTGTTTTTGGTCCAAAGATCAAATTCTTAGTGATAGTTGGTTGTATTCGCCAATTTTCGCAATAATAGCTTCCTTTACAGCAGGATTAACCGCATTTTATATGTTTCGGATCTATTTACTTACCTTTGACGGACATTTACGTATTCATTTTCAAAATTACAGTAG---------CACTAAAAAGAGTCCTTTTTATTCAATATCTTTATGGGGAAAAAAAA----GATCAAAAGCGATCAATAGAAATTTACTTTTATCAAC-------------AAT------GAAT------AATAAAATA---------TC----TTTTTTTTC---AAAAGATACAT---------ATCA------AAGTCATTATAATGG------AAGAAATAAGATACGAT------ACCTTAATGCTTT------CTT------TAGTAATAAA-------TATACTTCCGCTTATCCTCATGAATCGGACAATACTATGGTATTTCCTTTGCTTGTATTGGTATTATTTACTTTATTTGTCGGATCAATCGGAATTCATTTTGATCAG---ACAGTAATA------GAT---------------TTTGATCTATTATCAAAATTGTTAACTCCGTCTACAAGCTTTTTCCATCCCGATTTAAAT------GATTCCTCGGATTGGTATGATTTTTTGAAAAATGCA------GTTTTTTCAGTAAGTATAGCCCTTTTTGGATTATTTATAGCATCCATTTTATATGGATCCGTTTATTCATCCCTCCAGAATTTGAACTTAGTCAATTCATTTGTA---------AAAAAAGGTCCGAAAAGGATTTACTTAGATCAAGTAAAAAATA-TGATATACAATTGGTCATATAATCGCGGTTACATAGATAGTTTTTATACTAGGATTTTTACTATGAATATAAGAAAATTAGCCAAACAAA-TTTCTTTTTTTGATAGACCTTATTATACTCCTG-ATTACGAAACCAAAGATACTGATATCTTGGCAGCATTCCGAGTAACTCCTCAACCCGGAGTTCCCGCGGAAGAAGCAGGGGCTGCGGTAGCTGCCGAATCTTCTACTGGTACATGGACAACTGTGTGGACTGATGGGCTTACTAGTCTTGATCGTTACAAAGGACGATGCTACCACATTGAAGCCGTTGTTGGGGAAGAAAATCAATATATTGCTTATGTAGCTTATCCTTTAGACCTTTTTGAAGAGGGTTCTGTTACTAACATGTTTACTTCCATTGTGGGTAATGTATTTGGTTTCAAAGCCCTACGAGCTCTACGCCTGGAAGATCTGCGAATTCCCCCTGCTTATTCCAAAACTTTCCAAGGTCCGCCCCATGGCATCCAAGTTGAAAGAGATAAATTGAACAAGTACGGTCGTCCTCTATTAGGATGTACTATTAAACCAAAATTGGGATTATCTGCAAAAAACTACGGTAGAGCGGTTTACGAATGTCTACGCGGTGGGCTTGATTTTACCAAGGATGATGAAAACGTGAACTCACAACCTTTTATGCGTTGGAGAGACCGTTT
			CTTGTTTTGTGCTGAAGCACTTTATAAAGCACAAGCCGAAACAGGTGAAATCAAAGGGCATTACTTGAATGCAACTGCAGGTACTTGTGAAGAAATGATCAAAAGAGCCGTATTTGCCAGAGAATTGGGAGTTCCTATCGTAATGCATGATTACTTAACTGGGGGATTCACTGCAAATACTAGTTTGGCTCATTATTGCCGCGACAACGGTTTACTTCTTCACATCCATCGCGCAATGCATGCAGTTATTGATAGACAGAAAAACCATGGTATGCATTTTCGTGTACTAGCTAAAGCACTACGTATGTCTGGTGGAGATCATATTCACGCTGGTACAGTAGTAGGTAAGCTGGAAGGGGAACGTGAGATGACTTTAGGTTTTGTTGATTTATTACGTGATGATTATATTGAAAAAGACCGAAGCCGCGGTATTTTTTTCACTCAAGATTGGGTTTCTATGCCAGGTGTTATTCCCGTGGCTTCTGGTGGTATTCATGTTTGGCATATGCCTGCCCTAACCGAAATCTTTGGAGATGATTCCGTACTACAGTTCGGTGGAGGAACTTTAGGACACCCTTGGGGAAATGCACCTGGTGCGGTAGCTAATCGGGTAGCTTTAGAAGCGTGTGTACAAGCTCGTAATGAGGGACGTGATCTTGCTCGCGAGGGTAATGAAATTATCCG-GAAGC-TTG-AAAT
		</sequence>
		<sequence>
			<taxon idref="Sisyrinchium_palmifolium"/>
			TCCACACTTGAAGAA------AAAAACCTAGGGCATATTGCTCAAATTATTGGCCCAGTACTGGATGTCGTTTTTACTCCGGGCAAGATGCCTAATATTTATAACGCTTTGGTAGTTAAGGGTCGAGATACAGCCGGGCAGCAAATTAATGTGACTTGTGAGGTACAACAATTATTAGGAAATAATAGAGTTAGAGCTGTAGCTATGAGTGCTACAGATGGTCTGACTAGAGGAATGAAAGTGATTGACACAGGAGCTCCTCTAAGTGTTCCAGTAGGCGGAGCTACTCTCGGACGAATTTTCAATGTTCTTGGAGAGCCTGTTGATAATTTAGGTCCTGTAGATACTCGTACAACATCTCCTATTCATAGATCTGCACCTCTCTTTATACAGTTAGAGACAAAATTATCTATCTTTG-----AAACAGGGATTAAGGTAGTGGATCTTTTAGCCCCTTATCGCCGTGGAGGAAAAATCGGACTATTTGGGGGAGCTGGCGTGGGTAAAACAGTACTTATCATGGAATTGATCAACAACATAGCCAAAGCTCATGGGGGTGTATCTGTATTTGGCGGAGTAGGCGAACGTACTCGTGAAGGGAATGATCTCTACATGGAAATGAAAGAATCCGGAGTGATTAATGAAAAAAATATTGCAGAATCAAAAGTAGCTCTAGTCTATGGTCAAATGAATGAACCACCGGGAGCTCGTATGAGAGTTGGTCTGACTGCCCTAACCATGGCGGAGTATTTCCGGGATGTTAATGAACAAGATGTACTTCTATTTATCGACAATATCTTTCGTTTCGTCCAAGCAGGGTCAGAAGTATCCGCCTTATTAGGAAGAATGCCTTCGGCAGTGGGTTATCAACCTACCCTTAGTACAGAAATGGGTTCTTTGCAAGAAAGAATTACTTCCACGAAGGAGGGATCTATAACTTCGATCCAAGCAGTTTATGTACCTGCGGACGATTTGACCGACCCCGCCCCTGCCACTACATTTGCACATTTAGATGCTACTACCGTACTATCAAGAGGATTAGCTGCCAAAGGTATTTATCCAGCAGTGGATCCTTTAGATTCAACGTCAACTATGTTACAACCTCGAATCGTTGGCGAGGAACATTATGAAACTGCGCAAAGAGTTAAGCAAACTTCACAACGTTACAAAGAACTTCAGGACATTATAGCTATCCTCGGGTTGGACGAATTATCCGAAGAAGATCGTTTAACTGTAGCAAGAGC-----ACGAAAAATTGAGCGTTTCTTATCACAACCCTTTTTCGTGGCAGAAGTATTTACTGGTTCTCCAGGGAAATATGTTGGTCTCACAGAAACGATTAGGGGGTTTCAACTGATCCTCTCCGGAGAATTAGACAGTCTTCCTGAACAGGCCTTTTATTTGGTGGGTAACATCGATGAAGCTACATGAAAGAATTACAAGGA--TATTTAG-----AAAAGAATAAATCTAGGCAACAGCCCTTCT------TATACCCGCTTCTCTTTCAGGAGTATATTTATGCACTTGC------TCATGATCGTGGTTTA---------------AATGAATCGATTTTTTAC------GAACCTATGGA--AGTT------TTTGATT---------------------ATGACA------GTAAATCCAGTTTAGCACTTGTGAAACGTTTAAT---TATTCGAATTTATAAACAAAATTATTTTCTTTCCGCGAT------TAATTATTCTACCCAAAATC------GATTTGTTGATGACCACCATAACAATTT------------TTTTTATTCCCA---TTTTGATTCTCAAATGA---TATCAGAAGGTTTTGGAATTAT------TGTAGAAATTCCATTCTCGTTGCGA---TTATTATCTTATTTC---------GA-AA---AGAAAGGAAAAAAAAAATCTCA------TAATTTACGATCTATTCATTCCGTTTTTCCTTTTTTGG
			A-GACAAATTATTTCATTTTTATTATGTATCAGATATACTAATACCCCATCCCATCCATATGGAAATCTTGGTTCAAATCCTTCAATACTGGATTCAAGATGTTCCCCTTTTGCATTTCTTGCGATTATTTTTTCACAAAT------ATCAT------AA---TTGGAATAGTTTTCTCATTACTCCA---AAGAAA------TCCA---TTTCTTTTTTTTCAAAA------GAAAATAAAAGACTATTTCGGTTCCTATACAATTCTTATGTATCTGAATGTGAATTTTTATTAGTTTTTCTTCGTAAACATCCTTCTTATTTACGATTAAGATCTTTTGG-GCTTTTTTTGAGCGAAGAAATTTCTATGTAAAAATGGAACATC------TTCAAATGCAATATCCTATATTTATAATAGTATGTCATGATTA------TTTTCAAGGAACCNTAC------GATCTTTGAAGGATCCTTTCATACATTATGTTCGATGTGAAGGAAAAGCAATTTTAGCTTCAAAA------GGGACTCATCTTTTGATGAAGAAATGGAAATATTTTTTTGTAAATTTATGGCAATATTATTTTCGCTTTTGGTATCAATCGT---------------ACAGGATCCATATAAACCAATTATCAAACTATTCTTTCTTTTTTTGGGGTTATTCTTCAAGTTTACTAAAAAATTCTTCGACAGTAAGGAATCAAATGTTAGAGAATTCATTTCTAATAGATACTGTTACTAAG------AATTTTGAGACCAAGGTTCCAGTTATTTTTCTTATTGCATCCTTGTCTAAAGCTCAATTTTGTACCGTATCGGGACATCCCATTAGTAAGCCAGTCTGGACCGATTTATCAGATTCTGATATTATTGCGCGATTTGGTCGGATGTGTAGAAATCTTTCTCATTATCACAGTGGATCCTCAAAAAAACAGGGATTGTATCGAATAAAGTATATACTTCGACTTTCGTGTGCTAGAACTTTGGCTCGGAAACATAAAAGTACGGTACGCGCTTTTTTGCGAAGATTAGGTTCTGGA------TTATTAGAAGAATTCTTTACAGAAGAGGAACAAGTTCTTTCTTTGATCTT------AC--CAAAAAAAGT------TCCCTTTACTTTCCATGGATC------ACATA------AAGAATCTATTTGGTATTTGGATATTATCCGTATTAGTGACCTAGTG--AATC-ATTC--ATGAATGGGACTCGGACTTCTGCTT------ATTCCCACAGCAACAAAAAATATTCGTCGTATTTGGACTTTTCCGAGTGTTTTGATGTTAAGTATAGCTATGATATTTTCGGCCCATCTGGCTATTCAGCAAATAAATGGAAGTTTTATCTATCAATATTTATGGTCTTGGACCATCAATAATGATTTTTCT--TTAGAATTCGGGCACTTAATCGATTCACTTACTTCTATTATGTCAATATTAATTACTACTGTTGGAATCATGGTTTTTATTTATAGTGACAATTATATGTCTCACGATCAAGGGTATTTGAGATTTTTTGCTTATATGAGTTTTTTCAATATTTCTATGTTGGGATTAGTTACTAGTTCCAATTTAATCCAAATTTACATTTTTTGGGAACTTGTGGGAATGTGTTCGTATTTATTAATAGGTTTTTGGTTCACGCGACCAATTGCAGCAAGTGCTTGTCAAAAAGCTTTTGTA--------ACCAACCGTATAGGCGATTTTGGTTTATTATTAGGAATTTTAGGTTTTTATTGGATAACAGGTAGTTTCGAATTTCGAGATTTGTTCGAAATAGTTAAGAATTTGCTTC------ATAATAATGGAGTCAATTCTTTATTTGTTACTCTGTGTGCCTCTTTTTTATTCGTTGGTGCAGTTACAAAATCCGCACAATTCCCACTCCACATATGGTTACCTGATGCTATGGAAGGACCCACTCCCATTTCCGCTCTTA
			TACATGCAGCCACTATGGTGGCGGCTGGAATTTTTCTTGTAGCTCGGCTTCTTCCTCTTTTTATAGTTATACCTCACATAATGAATTTTATTTCTTTAATAGGCATAATAACAGTACTATTAGGAGCTACTTTAGCTCTTGCTCAACGAGACATTAAAAGAAGTTTAGCTTATTCTACAATGTCTCAATTGGGTTATATTATGTTAGCTCTAGGTATAGGTTCTTATCGAGCTGCTTTATTTCATTTAATTACGCATGCCTATTCGAAAGCTTTATTGTTTTTGGGGTCCGGATCCATTATTCATTCAATGGAACCCATTGTTGGATATTCACCAGAAAAAAGTCAGAATATGATTCTTATGGGTGGTTTAACAAGATATGTTCCAATTACAAGAATTACTTTTTTATTAGGTACACTTTCTCTTTGTGGTATTCCGCCTCTTGCTTGTTTTTGGTCCAAAGACGAAATTCTTAAGGATAGTTGGTTATATTCACCAATTTTCGCAATAATAGCTTCCTTTACTGCGGGATTAACTGCATTTTATATGTTTCGGATATATTTACTAACTTTTGATGGCTATTTGCGCGTTCATTTTCAAGATTACAGCAG---------TACTAAAAAAAGTTTCCTTTATTCAATATCTCCATGGGGAAAAGGAG----TACCTAGGGTAGTCAATAAAAACTTTCTTTTATCAAA-------------AAT------GAAT------AATAGGGTC---------TC----CTTTTTTTC---AAAGGATACAT---------ATAA------AATTAATGAAAATGT------AAGAAATGGTATACAAT------ATTTTAATACTTA------TTT------TAGAAATAAA-------TATACTTATACCTATCCTTATGAATCAGACAATACTATGCTATTTCCTCTGCTTGTATTGGTACTGCTTACTTTATTTGTTGGATTAATAGGAATTAATTTTGATCGA---GGAGAAATG------GAT---------------TTTGATATATTATCGAAATGGTTAACTCCATCCACAAAAATTTTTAATCCAAATTTGAGT------GATTCCGAAGATTGGTATGATTTTTTTACAAATGCA------GTTTTTTCGGTAAGTATAGCAGTTTTTGGACTATTTATTTCATCCATTCTATATGGATCTGTTTATTCATCTTTCCAGAATTTTTATTTAGTCAATTCATTTTTA---------AAGGTGAGTCAAAAGAGAATTTTCTTGGACCGAATTAAAAATT-TTTTATATGATTGGTCATATAATCGTGGTTACATAGATATTTTTTATACGAAGATTTTCACTGTAGGTATAAGAAAATTAGCTGAACTAA-TTCATTTTTTTGATAGACCTTATTATACTCCTG-ATTACGAAACCAAAGATACTGATATCTTGGCAGCATTCCGAGTAACTCCTCAACCCGGAGTTCCCGCTGAAGAAGCAGGGGCTGCGGTAGCTGCCGAATCTTCCACCGGTACATGGACAACAGTGTGGACCGATGGACTTACCAGTCTTGATCGTTACAAAGGACGATGCTACCACATCGAGCCCGTTCTTGGGGAGGAAACTCAATTTATTGCTTATGTAGCTTATCCTTTAGACCTTTTTGAAGAAGGTTCTGTTACTAACATGTTTACTTCCATTGTGGGTAATGTATTTGGTTTCAAAGCTCTACGAGCTCTACGTCTGGAAGATCTGCGAATTCCTCCTGCTTATTCAAAAACTTTCCAAGGCCCGCCTCATGGCATCCAGGTTGAAAGGGATAAATTGAACAAGTACGGTCGTCCCCTATTGGGATGTACTATTAAACCAAAATTGGGATTATCCGCAAAAAACTACGGTAGAGCAGTTTATGAATGTCTACGCGGTGGGCTTGATTTTACCAAGGATGATGAAAACGTGAACTCACAACCTTTTATGCGTTGGAGAGACCGTTT
			CTTATTTTGCGCTGAAGCAATTTATAAATCGCAAGCCGAAACGGGTGAAATCAAAGGACATTATTTGAATGCAACTGCGGGTACATGTGAAGAAATGATCAAAAGGGCCGTATTTGCCAGAGAATTGGGAGTTCCTATCGTAATGCATGACTACTTAACCGGGGGATTCACTGCAAATACTAGTTTAGCTCATTATTGCCGCGACAACGGCCTGCTTCTTCACATTCACCGTGCAATGCATGCAGTTATTGATAGACAGAAAAATCATGGTATGCATTTTCGTGTACTAGCTAAAGCATTACGTATGTCTGGTGGAGATCATATTCACGGTGGTACAGTAGTAGGTAAACTGGAAGGGGAGCGTGAGATGACTTTGGGTTTTGTTGATTTATTGCGTGATGATTATATTGAAAAAGACCGAAGTCGTGGTATTTTTTTCACTCAAGATTGGGTCTCTATGCCAGGTGTTATCCCCGTGGCTTCAGGAGGTATTCATGTTTGGCATATGCCTGCCCTAACCGAAATCTTTGGAGATGATTCTGTACTACAGTTCGGCGGAGGGACTTTAGGGCACCCTTGGGGGAATGCACCCGGTGCAGTAGCTAATCGAGTAGCTTTAGAAGCATGTGTACAAGCTCGTAATGAGGGACGTGATCTTGCTCGTGCAGGTAATGAAATTATCCGTGAAGC-GTGCACCT
		</sequence>
		<sequence>
			<taxon idref="Solenomelus_segethii"/>
			TCCACACTTGAAGAA------AAAAACCTCGGGCGTATTGCTCAAATTATTGGCCCAGTACTGGATGTCGTTTTTCCTCCGGGCAAGATGCCTAATATTTATAACGCTTTGGTAGTTAAGGGTCGAGATACAGCCGGGCAGCAAATTAATGTGACTTGTGAGGTACAACAATTATTAGGAAATAATCGAGTTAGAGCTGTAGCTATGAGTGCTACAGATGGTCTGACTAGGGGAATGAAAGTGATTGACACAGGAGCTCCTCTAAGTGTTCCAGTAGGCGGAGCTACTCTCGGACGAATTTTCAACGTTCTTGGAGAGCCTGTTGATAATTTAGGTCCTGTAGATACTCGTACAACATCTCCTATTCATAGATCTGCGCCTGCCTTTATACAGTTAGATACAAAATTATCCATCTTTG-----AAACAGGGATTAAGGTAGTGGATCTTTTAGCCCCTTATCGCCGCGGAGGAAAAATCGGACTATTTGGGGGAGCTGGCGTGGGTAAAACAGTACTTATCATGGAATTGATCAACAACATAGCCAAAGCTCACGGGGGTGTATCTGTATTTGGCGGAGTAGGTGAACGTACTCGTGAAGGGAATGATCTCTACATGGAAATGAAAGAATCCGGGGTGATTAATGAAAAAAATATTGCAGAATCAAAAGTAGCTCTAGTCTATGGTCAAATGAATGAACCGCCTGGAGCTCGTATGAGAGTTGGTCTGACTGCCCTAACCATGGCGGAATATTTCCGAGATGTTAATGAACAAGACGTACTTCTATTCATCGACAATATCTTTCGTTTCGTTCAAGCGGGGTCAGAAGTATCCGCCTTATTAGGAAGAATGCCTTCGGCAGTGGGTTATCAACCTACCCTTAGTACAGAAATGGGTACTTTGCAAGAAAGAATTACTTCCACGAAAGAGGGATCCATAACTTCGATTCAAGCAGTTTATGTACCTGCGGACGATTTGACCGACCCCGCCCCTGCCACTACATTTGCACATTTAGATGCTACTACCGTACTATCAAGAGGATTAGCTGCCAAAGGTATTTATCCAGCAGTGGATCCTTTAGATTCAACGTCAACTATGTTACAACCTCGAATCGTTGGCGAGGAACATTATGAAATTGCGCAAAGAGTTAAGCAAACTTCACAGCGTTACAAAGAACTTCAGGACATTATAGCTATCCTGGGGTTGGACGAATTATCCGAAGACGATCGTTTAACTGTAGCAAGAGC-----ACGAAAAATTGAGCGTTTCTTATCACAACCCTTTTTCGTGGCAGAAGTATTTACCGGCTCTCCAGGGAAATATGTTGGTCTCATAGAAACGATTAGGGGGTTTCAACTGATCCTTTCCGGAGAATTAGACAGTCTTCCTGAGCAGGCCTTTTATTTGGTGGGTAACATCGATGAAGCTACATGGAAGAATTACAAGGA--TATTTAG-----AAAAGGATAAATCTAGGCAAGAGCCCCTCT------TATATCCGCTTCTCTTTCAGGAGTATATTTATGCACTTGC------TCATGATCGTGGTTTA---------------AATGGCTCGATTTTTTAC------GAACCTATGGA--AGTT------TTTGATT---------------------ATGACA------GTAAATCTAGTTTAGCACTTGTGAAACGTTTAAT---TATTCGAATTTATCAACAAAATTTTTTTCTTTC------------CGCGGATTCTAAACAAAATC------AATTTGTTGATGACCACCATAACAATTT------------TTTTTATTTCCA---TTTTTATTCTCAAATGA---TATCAGAAGGTTTTGGGATTAT------TGTAGAAATTCCATTCTCGCTGCGA---TTATTATCTTATTTC---------GA-AA---AAAAAGAAATACAAAAATCTCA------TAATTTACGATCTATTCATTCCATTTTTCCTTTTTTGG
			AAGACAAATTATTCCATTTAAATTATGTATCAGATATACTAATACCCCATCCCATCCATATAGAAATCTTGGTTCAAATCCTTCAATGCCGAATTCAAGATGTTCCCCTTTTGCATTTCTTGCGATTCTTTATTCACAAAT------ATAAT------AA---TCGGAATAGTTTTCTCATTACTCGA---AAAAAA------TCCA---TTTATGTTTTTTCAAAA------GAAAATAAAAGACTATTTCGGTTCCTATACAATTCTTATGTATCTGAATGTGAATTTTTATTAGTTTTTCTTCGTAAACAATCTTCTTATTTACGATTAACATCTTTTGGACTTTTTATTGAGCGGCGAAATTTCTATATAAAAATGGAACATC------TTCAAATGCAATATCCTATATTTATAGTAGTATGTCATGATTA------TTTTCAAGGGACCCTAC------GGTCTTTCAAGGATTCTTTCATACATTATGTTCGATGTGAAGGAAAAGCAATTTTAGCTTCAAAA------GGAACTCATCTTTTGATGAAGAAATGGAAATATAATTTTGTCAATTTATGGCAATATTCTTTTCACTTTTGGTATCAATCGT---------------ACAGGATCCATATAAACCAATTATCAAACTATTCTTTCTTTTTTTGGGGTTATTTTTCAAATTTACTAAAAAATTATTCGACGGTAAGGAATAAAATGTTAGAGAATTCATTTCTAATAGATATTGTTACTAAT------AATTTTGAGACCAAGGTTCCAGTTATTTTTCTTATTGGATCCTTGTCTAAAGCTCAATTTTGTACCGTATCGGGACATCCCATTAGTAAGCCAATCTGGACCGATTTATCAGATTCTGATATTATTTCGCGATTTGGTCGGATGTGTAGAAATCTTTCTCATTATCACAGTGGATCCTCAAAAAAACAGGGGTTGTATCGAATAAAGTATATACTTCGGCTTTCGTGTGCTAGAACTTTGGCTCGTAAACATAAAAGTACGGTACGCGCTTTTTTGCGAAGATTAGGTTCTGGA------TTATTAGAAGAATTCTTTACAGAAGAAGAACAAGTTCTTTCTTTTATCTT------AC--CAAAAAAAAT------TCCCTTTACTTTCCATGGATC------GCATA------AAGAATCTATTTGGTATTTGGATATTATCCGTATTAATGACTTAGTG--AATC-CTTC--ATGAATGGGATTGGGGCTTCTGCTT------ATTCCCACAGCAACAAAAAATATTCGTCGTATATGGGCTTTTCCGAGTATTTTGATGTTAAGTATAGCTATGGTATTTTCGGCCAATTTGGCTATTCAGCAAATAAATGGAAGTTTTATCTATCAATATCTATGGTCTTGGACCATCAATAATGATTTTTCT--TTAGAATTCGGGCATTTAATCGATTCACTTACTTCTATTATGTCAATATTAATTACTACTGTTGGAATCATGGTTTTTATTTATAGTGACAATTATATGTCTCACGATCAAGGGTATTTGAGATTTTTTGCTTATATGAGTTTTTTCAATATTTCTATGTTGGGATTAGTTACTAGTTCCAATTTAATCCAAATTTATATTTTTTGGGAACTTGTGGGAATGTGTTCGTATTTATTGATAGGTTTTTGGTTCACGCGACCAATTGCAGCAAGTGCTTGTCAAAAAGCTTTTGTA--------ACCAACCGTATAGGCGATTTTGGTTTATTATTAGGCATTTTAGGTTTTTATTGGATAACAGGTAGTTTCGAATTTCGAGATTTGTTCGAAATAGTTAAGAATTTGCTTC------ATAATAATGGAGTCAATTCTTTATTTGTTACTCTGTGTGCCTCTTTTTTATTCATTGGTGCAGTTACCAAATCCGCACAATTCCCGCTTCACATATGGTTACCTGATGCTATGGAAGGACCTACTCCCATTTCGGCTCTTA
			TACACGCAGCTACTATGGTAGCAGCAGGGATTTTTCTTGTAGCTCGGCTTCTTCCTCTTTTTATAGTTATACCTCACATAATGAATTTTATTTCTTTAATAGGCATAATAACAGTACTATTAGGAGCTACTTTAGCTCTTGCTCAACGAGACATTAAAAGAAGTTTAGCTTATTCTACAATGTCTCAATTGGGTTATATTATGTTAGCTCTAGGTATAGGGTCTTATCGAGCTGCTTTATTTCATTTAATTACTCATGCCTATTCGAAAGCTTTATTGTTTTTGGGGTCCGGATCCATTATTCATTCAATGGAACCCATTGTTGGATATTCACCACAAAAAAGTCAGAATATGATTCTTATGGGTGGTTTAACAAAACATGTTCCAATTACAAGAATTACTTTTTTATTAGGTACACTTTCTCTTTGTGGTATTCCGCCTCTTGCTTGTTTTTGGTCCAAGGACGAAATTCTTAAGGATAGTTGGTTATATTCACCGATTTTTGCAATAATAGCTTCCTTTACTGCGGGATTAACTGCATTTTATATGTTTCGGATGTATTTACTAACCTTTGATGGCTATTTGCGCGTTCATTTTCAAGATTACAGTAG---------TACTAAAAATAGTTTCCTTTATTCAATATCTCCATGGGGAAAAGAAG----TATCTAGGGTAATCAATAAAAATTTCGTTTTATCAAT-------------AAT------GAAT------AATAGGGTC---------TC----CTTTTTTTC---AAAGGATACAT---------ATAA------AATTAATGAAAATGT------AAGAAATGGTATACGAT------ATTTTAATATTTA------CTT------TAGAAATAAA-------TATACTTATACTTATCCTTATGAATCGGACAATACTATGCTATTTCCTCTGCTTGTATTGGTACTGGTTACTTTATTCGTTGGATTAATAGGAATTCATTTTGATCGA---GGAGAAATA------GGT---------------TTTGATATATTATCGAAATGGTTAACTCCATCCACAAAATTTTTTAACCCAAAATTGAAT------GATTCTGAAGATTGGTATGATTTTTTGACAAATGCG------GTTTTTTCGGTAAGTATAGCAGTTTTTGGACTATTTATTTCATCCATTCTTTATGGATCTATTTATTCATCTCTCCAGAATTTTGATTTAATCAATTCATTTTTA---------AAGGTGAGTCCAAAGAGGATTTTCTTGGACCGAATTCAAAATT-TGATATATGATTGGTCATATAATCGTGGTTACATAGATATTTTTTATACGAAGATTTTCACTGTGGGTATAAGAAAATTAGCTGAACTAA-TTCATTTTTTTGATAGATCTTATTATACTCCTG-AATACGAAACCAAAGATACTGATATCTTGGCAGCATTCCGAGTAACTCCTCAACCCGGAGTTCCCGCTGAAGAAGCAGGGGCTGCAGTAGCTGCCGAATCTTCCACTGGTACATGGACAACAGTGTGGACTGATGGACTTACCAGTCTTGATCGTTACAAAGGACGATGCTACCACATCGAGGCCGTTGTTGGGGAGGAAAATCAATATATTGCTTATGTAGCTTATCCTTTAGACCTTTTTGAAGAAGGTTCTGTTACTAACATGTTTACTTCCATTGTGGGTAATGTATTTGGTTTCAAAGCTCTACGAGCTCTACGTCTGGAAGATCTGCGAATTCCTCCTGCTTATTCCAAAACTTTCCAAGGCCCGCCTCACGGCATCCAGGTTGAAAGAGATAAATTGAACAAGTATGGTCGTCCCCTATTGGGATGTACTATTAAACCAAAATTGGGATTATCCGCAAAAAACTACGGTAGAGCGGTTTATGAATGTCTACGTGGTGGCCTTGATTTTACCAAGGATGATGAAAACGTGAACTCACAACCTTTTATGCGTTGGAGAGACCGTTT
			CTTATTTTGCGCTGAAGCAATTTATAAATCACAAGCCGAAACAGGTGAAATCAAAGGACATTATTTGAACGCAACTGCAGGTACATGTGAAGAAATGATCAAAAGGGCCGTATTTGCCAGAGAATTGGGAGTTCCTATCGTAATGCATGACTACTTAACCGGGGGATTCACTGCAAATACTAGTTTGGCTCATTATTGCCGCGACAACGGCCTGCTTCTTCACATCCATCGCGCAATGCATGCAGTTATTGATAGACAGAAAAATCATGGTATGCATTTTCGTGTACTAGCTAAAGCATTACGTATGTCTGGTGGAGATCATATTCACGCTGGTACAGTAGTAGGTAAACTGGAAGGGGAGCGTGAGATGACTTTGGGTTTTGTTGATTTATTGCGTGATGATTATATTGAAAAAGACCGAAGTCGCGGTATTTTTTTCACTCAAGATTGGGTCTCTATGCCAGGTGTTCTGCCCGTGGCTTCAGGAGGTATTCATGTTTGGCATATGCCTGCCCTAACCGAAATCTTTGGAGATGATTCTGTACTACAGTTCGGCGGAGGGACTTTAGGGCACCCTTGGGGAAATGCACCTGGTGCAGTAGCTAATCGAGTAGCTTTAGAAGCATGTGTACAAGCTCGTAATGAGGGACGTGATCTTGCTCGTGAAGGTAATGAAATTATCCGTGAAGC-GTGCACCT
		</sequence>
		<sequence>
			<taxon idref="Tigridia_immaculata"/>
			TCCACACTTGAAAAA------AAAAACCTAGGGCGTATCGCTCAAATTATTGGCCCAGTACTGGATGTCGTTTTTCCTCCGGGCAAGATGCCTAATATTTATAACGCTTTGGTAGTTCAGGGTCGAGATACTGCCGGTCAGCAAATTAATGTGACTTGTGAGGTACAACAATTATTAGGAAATAATCGAGTTAGAGCCGTAGCCATGAGTGCTACAGATGGTCTGACTAGAGGAATGGAAGTGATTGACACAGGAGCTCCTCTAAGTGTTCCAGTAGGTGGAGCTACTCTCGGACGAATTTTCAACGTTCTTGGAGAGCCTGTTGATAATTTAGGTCCTGTAGATACTCGTACAACATCTCCTATTCATAGATCTGCGCCTGCCTTTATACAGTTAGATACGAAATTGGCCATCTTTG-----AAACAGGGATTAAGGTAGTGGATCTTTTAGCTCCTTATCGACGTGGAGGAAAAATCGGACTATTTGGGGGAGCTGGCGTGGGTAAAACAGTACTTATAATGGAATTGATCAACAACATAGCCAAAGCTCATGGGGGTGTATCTGTATTTGGCGGAGTAGGCGAACGTACTCGTGAAGGAAATGATCTCTACATGGAAATGAAAGAATCCGGGGTGATTAATGAAAAAAATATTGCAGAATCAAAAGTAGCTTTAGTCTATGGTCAAATGAATGAACCACCGGGAGCTCGTATGAGAGTTGGTTTGACTGCCCTAACCATGGCGGAATATTTTCGGGATGTTAATGAACAAGACGTGCTTCTATTCATCGACAATATCTTTCGTTTCGTCCAAGCCGGGTCAGAAGTATCCGCCTTATTAGGGAGAATGCCTTCGGCAGTGGGTTATCAACCCACCCTTAGTACAGAAATGGGTTCTTTGCAAGAAAGAATTACTTCCACGAAAAAGGGATCTATAACTTCGATCCAAGCAGTTTATGTACCTGCGGACGATTTGACCGACCCCGCCCCTGCCACTACATTTGCACATTTAGATGCTACTACCGTACTATCAAGAGGATTAGCTGCCAAAGGTATTTATCCAGCAGTGGATCCTTTAGATTCAACGTCAACTATGTTACAACCTCGGATCGTTGGCGAGGAACATTATGAAACTGCGCAAAGAGTTAAGCAAACTTCACAACGTTACAAAGAACTTCAGGACATTATAGCTATCCTTGGGTTGGATGAATTATCCGAAGAAGATCGTTTAACTGTAGCAAGAGC-----ACGAAAAATGGAGCGTTTCTTATCACAACCCTTCTTCGTGGCAGAAGTATTTACCGGTTCTCCAGGGAAATATGTTGGTCTCACAGAAACAATTAGGGGGTTTCAGCTGATCCTTTCTGGAGAATTAGACAGTCTTCCCGAGCAGGCCTTTTATTTGGTGGGTAACATCGACGAAGCTACATGGAAGAATTACAAGGA--TATTTAG-----AAAAGGATAGATCTAGGCAACAACCCTTCC------TATATCCTCTTCTCTTTCAGGAGTATATTTATGCACTTGC------TCATGATCGTGGTTTA---------------AACGATTCTATTTTTTAC------AAACCTGTGGA--AGTT------TTTGGTT---------------------ATGATA------GTAAATCCAGTTTAGCACTTGTGAAACGTTTAAT---TATTCGAATCTATCAACAAAATTATTTTCTTTCCGCGGT------TAGGATCATTAACCAAAATC------GATTCCTTGGTCACCACCACAACAATTT------------TTTTTATTCCCA---TTTTGATTCTCAAATGA---TATCAGAAGGTTTTGCAATTAT------TGTAGAAATTCTCTTCTCCCTGCGA---TTAGTATCTTTTTTC---------GA-AA---AAAAAGAGATAAAAAAATTTCA------TAATTTACGATCTATTCATTCCATTTTTCCTTTTTTGG
			AGGATAAATTATTACATTTAAATTATGTATCAGATATACTAATACCCCATCCCATCCATATGGAAATCTTGGTTCAAATCCTTCAATGCTGGATTCCGGATGTTCCCCTTTTGCATTTCTTGCGATTCTTTCTTCACAAAT------ATCAT------AA---TTGGAATAGTTTTCTCATTACTCCA---AAGAAA------TCTA---TTTATGTTTTTTCAAAA------GAAAATCAAAGACTATTTCGGTTCCTATACAATTCTTATGTATCTGAATGTGAATTTTTATTAGTTTTTCTTCGTAAACAATCTTCTTATTTACGATTAACATCTTTTGGACTTTTTATTGAGCGAAGACATTTCTATGTAAAAATAGAACATC------TTCACATGCAACATCTTATATTTATAGTAGTATGTCGTGATTA------TTTTCATGGAACCCTAT------GGTTCTTCAAGGATCCTTCCATGCATTATGTTCGATGTCAAGGAAAAGCAATTTTGGCTTCAAAA------GGGACTCATCTTCTGATGAAGAAATGGAAATATAATTTTGTCAATTTATGGCAATATTATTTTCACTTTTGGTATCAATCGT---------------ACAGGATCCGTATAAACCAATTAGCAAACTATTCTTTCTATTTTTGGGGTTATCTTTCAAGGTTACTAAAAAATTATTCGACAGTAAAGAATAAAATGTTAGAGAATTCATTTCTAATAGATACTGTTACTAAT------AAATTTGAAGCCACAGTCCCGGTTATTTTTCTTATTGGATCCTTGTCTAAAGCTCAATTTTGTACCGTATCGGGACATCCTATAAGTAAGCCGACCTGGACCGATTTATCAGATTCTGATATTATTGAGCGATTTGGTCGGATGTGTAGAAATCTTTCTCATTATCACAGTGGATCCTCAAAAAAACAGGGGTTGTATCGAATAAAGTATATACTTCGACTTTCGTGTGCTAGAACTTTGGCGCGTAAACATAAAAGTACAGTACGCACTTTTTTGCGAAGATTGGGTTCTGGA------TTATTAGAAGAATTTTTTACAGAAGAAGATCCAGCTCTTTCTTTGATCTT------AC--CAAAAAAAAT------TCCTTTTATTTTCCATGGATC------GCATA------AAGAACATATCTGGTATTTGGATATTATCCGTATGAATGACCTAGTG--AATC-ATTC--ATGAATGGGATTTGGACTTCTGCTT------ATTCCCACAGCAACAAAAAATATTCGTCGTATGTGGGCTTTTCCGAGTGTTTTTATGTTAAGTATAGCTATGGTGTTTTCGGCCAATCTGGCTATTCAGCAAATAAATGGAAGTTTTATCTATCAATATCTATGGTCTTGGACCATCAATAATGATTTTTCT--TTAGAATTCGGATACTTGATCGATTCACTTACTTCTATTATGTCAATATTGATTACGACTGTTGGAATCATGGTTTTTATTTATAGTGACAATTATATGTCTCACGATCAAGGGTATTTGAGATTTTTTGCTTATATGAGTTTTTCCAATATTTCTATGTTGGGATTAGTTACTAGTTCCAATTTAATACAAATTTATATTTTTTGGGAACTTGTGGGAATGTGTTCGTATTTATTAATAGGTTTTTGGTTCACGCGACCGATTGCAGCAAGTGCTTGTCAAAAAGCTTTTGTA--------ACCAACCGTATAGGGGATTTTTGTTTATTATTAGGAATTTTAGGTTTTTATTGGATAACTGGTAGTTTCGAATTTCGAGATTTGTTCGAAATAGTTAAAAATTTGCTCC------ATAATAATGGAGTCAATTCTTTATTTGTTACTCTGTGTGCCTCTTTTTTATTCGTCGGTGCAGTTGCGAAATCTGCACAATTCCCCCTTCACGTATGGTTACCTGATGCTATGGAAGGACCCACTCCCATTTCGGCTCTTA
			TACACGCAGCTACTATGGTAGCAGCGGGAATTTTTCTTGTAGCTCGGCTTCTTCCTCTTTTCATAGTTATACCTTACATAATGAATTTTATTTCTTTAATAGGCATAATAACAGTGCTATTAGGAGCTACTTTAGCTCTTGCTCAACGAGACATTAAAAGAAGTTTAGCTTATTCTACAATGTCTCAATTGGGTTATATTATGTTAGCTCTAGGTATAGGTTCTTATCGAGCTGCTTTATTTCATTTGATTACTCATGCCTATTCGAAAGCTTTATTGTTTTTGGGATCCGGATCCATTATTCATTCAATGGAACCTATTGTTGGATATTCACCAGAGAAAAGTCAGAATATGGTTCTTATGGGTGGTTTAACAAGATATGTTCCAATTACAAGAATTGCTTTTTTATTAGGTACACTTTCTCTTTGTGGTATTCCACCTCTTGCTTGTTTTTGGTCCAAAGACGAAATTCTTAAAGATAGTTGGTTATATTCACCAATTTTCGCAATAATAGCTTCCTTCGCGGCGGGATTAACCGCATTTTATATGTTTCGAATGTATTTACTAACTTTTGATGGATATTTGCGCGTTCATTTTCAAGATTACAGTAG---------TACTAAAAATGGTTTCCTTTATTCAATATCCCCCTGGGGAAAAGAAG----TACCAATGGTACTCAATAAAAATTTCCTTTTATCAAC-------------AAT------GAAT------AATAAGGTT---------TC----TTTTTTTTC---AAAGGATACAT---------ATAA------AATTAATGAAAATGT------AAGAAATAGTATACGAT----------------------------------------------------------------------------------------------------------------------------------------------------------------------------------AT------------------------------------------------------------------------------------------------------------------------------------------------------------------------------------------------------------------------------------------------------------------------------------------------------------------------------------------------------------------------------------------------------CTTATTATACTCCTG-ATTACGAAACCAAAGATACTGATATCTTGGCAGCATTCCGAGTAACTCCTCAACCCGGAGTTCCTCCTGAAGAAGCGGGGGCTGCGGTAGCTGCCGAATCTTCTACTGGTACATGGACAACAGTGTGGACTGATGGACTTACCAGCCTTGATCGTTACAAAGGACGATGCTACCACATCGAGGCCGTTGTTGGGGAGGAAAATCAATATATTGCTTATGTAGCTTATCCTTTAGACCTTTTTGAAGAAGGTTCTGTTACTAACATGTTTACTTCCATTGTGGGTAATGTATTTGGTTTCAAAGCCCTACGAGCTCTACGTCTGGAAGATCTGCGAATTCCTCCAGCTTATTCCAAAACTTTCGAAGGCCCGCCTCACGGCATCCAGGTTGAAAGAGATAAATTGAACAAGTATGGTCGTCCCCTATTGGGATGTACTATTAAACCAAAATTGGGATTATCCGCAAAAAACTACGGTAGAGCGGTTTATGAATGTCTACGCGGTGGGCTTGATTTTACCAAGGATGATGAAAACGTGAACTCACAACCTTTTATGCGTTGGAGAGACCGTTT
			CGTATTTTGCGCTGAGGCAATTTATAAAGCGCAAGCCGAAACAGGTGAAATCAAAGGACATTACTTGAATGCAACTGCAGGCACATGTGAAGAAATGATCAAAAGGGCCGTCTTTGCCAGAGAATTGGGAGTTCCTATCGTAATGCATGACTACTTAACCGGGGGATTCACTGCAAATACTAGTTTGTCTCATTATTGCCGCGACAACGGCCTACTTCTTCACATCCATCGCGCAATGCATGCAGTTATTGATAGACAGAAAAATCATGGTATGCATTTTCGTGTACTAGCTAAAGCATTACGTATGTCTGGCGGAGATCATATTCATGCTGGTACAGTAGTAGGTAAACTGGAAGGGGAACGTGAGCAGACTTTGGGTTTTGTTGATTTATTGCGTGATGATTATATTGAAAAAGACCGAAGTCGCGGTATTTTTTTCACTCAAGATTGGGTCTCTATGCCAGGGGTTCTGCCCGTAGCTTCAGGAGGTATTCATGTTTGGCATATGCCTGCCCTAACCGAAATCTTTGGAGATGATTCTGTACTACAGTTCGGCGGGGGGACTTTAGGACACCCTTGGGGAAATGCGCCTGGTGCAGTAGCTAATCGGGTCGCTTTAGAAGCATGTGTACAAGCTCGTAATGAGGGACGTGATCTTGCTCGTGAAGGTAATGAAATTATCCGTGAAGC-TTGCACCT
		</sequence>
		<sequence>
			<taxon idref="Neomarica_northiana"/>
			TCCACACTTGAAAAA------AAAAACCTAGGGCGTATCGCTCAAATTATTGGCCCAGTACTGGATGTCGTTTTTCCTCCGGGCAAGATGCCTAATATTTATAACGCTTTGGTAGTTAAGGGTCGAGATACTGTCGGTCAGCAAATTAATGTGACTTGTGAGGTACAACAATTATTAGGAAATAATCGAGTTAGAGCCGTAGCCATGAGTGCTACAGATGGTCTGACTAGAGGAATGGAAGTGATTGACACGGGAGCTCCTCTAAGTGTTCCAGTAGGCGGAGCTACTCTCGGACGAATTTTCAACGTTCTTGGAGAGCCTGTTGATAATTTAGGTCCCGTCGATACTCGTACAACATCTCCTATTCATAGATCTGCGCCTGCCTTTATACAGTTAGATACGAAATTGTCCATCTTTG-----AAACAGGGATTAAGGTAGTGGATCTTTTAGCTCCTTATCGCCGTGGAGGAAAAATCGGACTATTTGGGGGAGCTGGCGTGGGTAAAACAGTACTTATCATGGAATTGATCAACAACATAGCCAAAGCTCATGGGGGCGTATCCGTATTTGGCGGAGTAGGCGAACGTACTCGTGAAGGAAACGATCTCTACATGGAAATGAAAGAATCCGGGGTGATTAATGAAAAAAATATTGCAGAATCAAAAGTAGCTCTAGTCTATGGTCAAATGAATGAACCACCGGGAGCTCGTATGAGAGTTGGTTTGACTGCCCTAACCATGGCGGAATATTTCCGAGATGTTAATGAACAAGACGTGCTTCTATTCATCGACAATATCTTTCGTTTCGTCCAAGCCGGGTCAGAAGTATCTGCCTTATTAGGGAGAATGCCTTCGGCAGTGGGTTATCAACCCACTCTTAGTACAGAAATGGGTTCTTTGCAAGAAAGAATTACTTCCACGAAAGAGGGATCTATAACTTCGATCCAAGCAGTTTATGTACCTGCGGACGATTTGACCGACCCCGCCCCTGCCACTACATTTGCACATTTAGATGCTACTACCGTACTATCAAGAGGATTAGCTGCCAAAGGTATTTATCCAGCAGTGGATCCTTTAGATTCAACGTCAACTATGTTACAACCTCGGATCGTTGGCGAGGAGCATTATGAAACTGCGCAAAGAGTTAAGCAAACTTCACAACGTTACAAAGAACTTCAGGACATTATAGCTATCCTTGGGTTGGACGAATTATCCGAAGAAGATCGTTTAACTGTAGCAAGAGC-----ACGAAAAATGGAGCGTTTCTTATCACAACCCTTCTTCGTAGCAGAAGTATTTACCGGTTCTCCAGGGAAATATGTTGGTCTCACAGAAACAATTAGGGGGTTTCAGCTGATCCTTTCCGGAGAATTAGACAGTCTTCCCGAGCAGGCCTTTTATTTGGTGGGTAACATCGATGAAGCTACATGGAAGAATTACAAGGA--TATTTAG-----AAAAGGATAGATCTAGGCAAGAACCCTTCC------TATATCCGCTTCTCTTTCAGGAGTATATTTATGCGCTTGC------TCGTGATCGTGGTTTA---------------AACGGTTCGATTTTTTAC------GAATCCGTGGA--AGTT------TTTGGTT---------------------ATGATA------GTAAATCCAGTTTAGCACTCGTGAAACGTTTAAT---TATTCGAATCTATCAACAAAATTATTTTCTTTCCGCGGT------TAATGATTCTAACCAAAATC------GATTCCTTGGTCACCACCACAACAATTT------------TTTTTATTCCCG---TTTTTATTCTCAAATGA---TATCAGAAGGTTTTGCAATTAT------TGTAGAAATTCTATTCTCGCTGCGA---TTAGTATTTTTTTTC---------GA-AA---AAGAAGAGATAAAAAAATCTCA------TAATTTACGATCTATTCATTCCATTTTTCCTTTTTTGG
			AGGATAAATTATTACATTTAAATTATGTATCAGATATACTAATACCCCATCCCATCCATATGGAAATCTTGGTTCAAATCCTTCAATGCTGGATTCCGGATGTTCCCCTTTTGCATCTCTTGCGATTCTTTCTTCACAAATATC---ATAATTGGAATAATAATTGGAATAGTTTTCTCATTACTCCA---AAGAAA------TCTA---TTTATGTTTTTTCAAAA------GAAAATCAAAGACTATTTCGGTTCCTATACAATTATTATGTATCTGAATGTGAATTTTTATTAGTTTTTTTTCGTAAACAATCTTCTTATTTACGATTAACATCTTTTGGATTTTTTATTGAGCGAAGACATTTCTATGTAAAAATAGAACATC------TTCAGATGCAACATCTTATATTTATAGTAGTATGTCATGATTA------TTTTCATGGAACCCTAT------GGTCCTTCAAGGATCCTTCCATGCATTATGTTCGATGTCAAGGAAAAGCAATTTTGGCTTCAAAG------GGGACTCATCTTCTGATGAGGAAATGGAAATATAATTTTGTCAATTTATGGCAATATTATTTTCACTTTTGGTATCAATCGT---------------ACAGGATCCATATAAACCAATTATCAAACTATTCTTTCTATTTTTTGGGTTATTTTTCAAGTTTACTAAAAGATTCTTCGACGGTAAAGAATAAAATTCTAGCGAATTCATTTCTAATAGATACTGTGACTAAT------AAATTTGAAGCCATAGTCCCAGTTTTTTTTCTTATCGGATCCTTGTCTAAAGCTCAATTTTGTACCGTATCGGGACACCCTATTAGTAAGCCGACCTGGACCGATTTATCAGATTCTGATATTATTGAGCGATTTGGTCGGATGTGTAGAAATCTTTCTCATTATCACAGTGGATCCTCAAAAAAACAAGGGTTGTATCGAATAAAGTATATACTTCGACTTTCGTGTGCTAGAACTTTGGCG-GTAAACATAAAAGTACAGTACGCGCTTTTTTGCGAAGATTGGGTTCTGGA------TTATTAGAAGAATTCTTTACAGAAGAAGAACAAGCTCTTTCTTTGATTTT------AA--AAAGAAAAAT------TCCTTTTACTTTCCATGGATC------GCATA------AAGAACATATTTGGTATTTGGATATTATCTGTATTAATGACCTAGTG--AATC-ATTC--TCTAATGGGATTTGGACTTCTGCTT------ATTCCCACAGCAACAAGAAATATTCGTCGTATGTGGGCTTTTCCGAGTGTTTTTATGTTAAGTGTAGCTATGGTGTTTTCGGCCAATCTGGCTATTCAGCAAATAAATGGAAGTTTTATCTATCAATATCTATGGTCTTGGACTATCAATAATGATTTTTCT--TTAGAATTCGGACACTTGATCGATTCACTTACTTCTATTATGTCAATATTGATTACGACTGTTGGAATCATGGTTTTTATTTATAGTGACAATTATATGTCTCACGATCAGGGGTATTTGAGATTTTTTGCTTATATGAGTTTTTTCAATATTTCTATGTTGGGATTAGTTACTAGTTCCAATTTAATACAAATTTATATCTTTTGGGAACTTGTGGGAATGTGTTCGTATTTATTAATAGGTTTTTGGTTCACGCGACCGATTGCGGCAAGTGCTTGTCAAAAAGCTTTTGTA--------ACCAACCGTATAGGGGATTTTGGTTTATTATTAGGAATTTTAGGTTTTTATTGGATAACAGGGAGTTTCGAATTTCGAGATTTGTTCGAAATAATTAAAAATTTGCTCC------ATTATAATGGAGTCAATTCTTTATTTGTTACTTTGTGTGCTTCTTTTTTATTCGTTGGTGCAGTTGCCAAATCCGCACAATTCCCCCTTCACATATGGTTACCTGATGCTATGGAAGGACCTACTCCCATTTCGGCTCTTA
			TACACGCAGCCACTATGGTAGCAGCGGGAATTTTTCTTGTAGCTCGGCTTCTTCCTCTTTTCATAGTTATACCTTACATAATGAATTTGATTTCTTTTATAGGCATAATAACAGTACTATTAGGAGCTACTTTAGCTCTTGCTCAACGAGACATTAAAAGAAGTTTAGCTTATTCTACAATGTCTCAATTGGGTTATATTATGTTAGCTCTAGGTATAGGTTCTTATCGAGCTGCTTTATTTCATTTGATTACTCATGCCTATTCGAAAGCTTTATTGTTTTTGGGATCCGGATCCATTATTCATTCAATGGAACCTATTGTTGGATATTCGCCAGAGAAAAGTCAGAATATGGTTCTTATGGGTGGTTTAACAAGATATGTTCCAATTACAAGAATTGCTTTTTTATTAGGTACACTTTCTCTTTGTGGTATTCCACCTCTTGCTTGTTTTTGGTCCAAAGACGAAATTCTTAAGGATAGTTGGTTATATTCACCAATTTTCGCAATAATAGCTTCCTTCACAGCGGGATTAACCGCATTTTATATGTTTCGGATGTATTTACTAACTTTTGATGGATATTTGCGCGTTCATTTTCAAGATTACAGTAG---------TACTAAAAATGGTTTTCTTTATTCAATATCTCCCTGGGGAAAAGAAG----TACCTATGGTAGTCAATAAAAATTTTCTTTTATCAAC-------------AAT------GAAT------AATAAGGTT---------TC----TTTTTTTTC---AAAAGATACAT---------ATAA------AATTAATGAAAATGT------CAGAAATGGTATACGAT------ATTTTAGTACGTA------CTT------TAGAAATAAA-------TACACTTATACTTATCCTTATGAATCGGACAATACTATGCTATTTCCTCTGCTTGTATTGGTACTGTTTACTTTATTCGTTGGATTAATAGGAATTCCTTTTTCTCAA---GGGGAAATG------GAT---------------TTTGATATATTATCGAAATGGTTAACTCCATCCAAAGAATTTTTCTACTCAAATTCGAAT------GATTCCGGGGATTGGTATGATTTTTTGACAAATGCA------CTTTTTTCGGTAAGTATAGCAGTTTTTGGACTATTTATTTCATCTATTTTATATGGATCTGTTTATTCATCTCTCCAGAATTTGGACTTAATCAATTCATTTTTA---------AAGGCGAGTCCGAAGAGAATTTTCTTGGACCGAATAAAAAATT-TGATATACAATTGGTCATATAATCGTGGTTACATAGATATTTTTTATGCGAAGATTTTCACTGTGGCTATAAGAAGATTAACCGAAAAAA-TTAAGTTTTTTGATAGACCTTATTATACTCCTG-ATTACGAAACCAAAGATACTGATATCTTGGCAGCATTCCGAGTAACTCCTCAACCTGGAGTTCCTCCTGAAGAAGCGGGGGCAGCGGTAGCTGCCGAATCTTCTACTGGTACATGGACAACAGTGTGGACTGATGGACTTACCAGCCTCGATCGTTACAAAGGACGATGCTACCACATCGAGGCCGTTGTTGGGGAGGAAAATCAATATATTGCTTATGTAGCTTATCCTTTAGACCTTTTTGAAGAAGGTTCTGTTACTAACATGTTTACTTCCATTGTGGGTAATGTATTTGGTTTCAAAGCCCTACGAGCTCTACGTCTGGAAGATCTGCGAATTCCTACCACTTATTCCAAAACTTTCCAAGGCCCGCCTCATGGCATCCAGGTTGAAAGAGATAAATTGAACAAGTATGGTCGTCCTCTATTGGGATGTACTATTAAACCAAAATTGGGATTATCCGCAAAAAACTACGGTAGAGCGGTTTATGAATGTCTACGCGGTGGGCTTGATTTTACCAAGGATGATGAAAACGTGAACTCACAACCTTTTATGCGTTGGAGAGACCGTTT
			CTGCTTTTGTGCTGAAGCACTTTATAAAGCGCAAGCCGAAACAGGTGAAATCAAAGGACATTACTTGAATGCAACTGCAGGTACATGTGAAGAAATGATAAAAAGGGCCGTATTTGCCAGAGAATTGGGAACTCCTATCGTAATGCATGACTACTTAACCGGGGGATTCACTGCAAATACTAGTTTGGCTCATTATTGCCGCGACAACGGCCTACTTCTTCACATCCATCGCGCAATGCATGCAGTTATTGATAGACAGAAAAATCATGGTATGCATTTTCGTGTACTAGCTAAAGCATTACGTATGTCTGGTGGAGATCATATTCATGCTGGTACAGTAGTAGGTAAACTGGAAGGGGAACGCGAGATTACTTTGGGTTTTGTTGATTTATTGCGTGATGATTATATTGAAAAAGACCGAAGTCGCGGTATTTTTTTCACTCAAGATTGGGTCTCTATGCCAGGTGTCCTGCCCGTAGCTTCAGGAGGTATTCATGTTTGGCATATGCCTGCCCTAACCGAAATCTTTGGAGATGATTCCGTACTACAGTTCGGCGGAGGGACTTTAGGACACCCTTGGGGAAATGCACCTGGTGCAGTAGCTAATCGAGTAGCTTTAGAAGCATGTGTACAAGCTCGAAATGAGGGACGTGATCTTGCTCGTGAAGGTAATGAAATTATCCGTGAAGC-TTCCACCT
		</sequence>
		<sequence>
			<taxon idref="Trimezia_martinicensis"/>
			TCCACACTTGAAAAA------AAAAACCTAGGGCGTATCGCTCAAATTATTGGCCCAGTACTGGATGTCGTTTTTCCTCCGGGCAAGATGCCTAATATTTATAATGCTTTGGTAGTTAAGGGTCGAGATACTGTCGGTCAGCAAATTAATGTGACTTGTGAAGTACAACAATTATTAGGAAATAATCGAGTTAGAGCCGTAGCCATGAGTGCTACAGATGGTCTGACTAGAGGAATGGAAGTGATTGACACGGGAGCTCCTCTAAGTGTTCCAGTAGGCGGAGCTACTCTCGGACGAATTTTCAACGTTCTTGGAGAGCCTGTTGATAATTTAGGTCCCGTCGATACTCGTACAACATCTCCTATTCATAGATCTGCACCTGCCTTTATACAGTTAGATACGAAATTGTCCATCTTTG-----AAACAGGGATTAAGGTAGTGGATCTTTTAGCTCCTTATCGCCGTGGAGGAAAAATCGGACTATTTGGGGGAGCTGGCGTGGGTAAAACAGTACTTATCATGGAATTGATCAACAACATAGCCAAAGCTCATGGGGGTGTATCTGTATTTGGCGGAGTAGGCGAACGTACTCGTGAAGGAAACGATCTCTACATGGAAATGAAAGAATCCGGGGTGATTAATGAAAAAAATATTGCAGAATCAAAAGTAGCTCTAGTCTATGGTCAAATGAATGAACCACCGGGAGCTCGTATGAGAGTTGGTTTGACTGCCCTAACCATGGCGGAATATTTCCGGGATGTTAACGAGCAAGACGTGCTTCTATTCATCGACAATATCTTTCGTTTCGTCCAAGCCGGGTCAGAAGTATCCGCCTTATTAGGGAGAATGCCTTCGGCAGTGGGTTATCAACCCACTCTTAGTACAGAAATGGGTTCTTTGCAAGAAAGAATTACTTCCACGAAAGAGGGATCTATAACTTCGATCCAAGCAGTTTATGTACCTGCCGACGATTTGACCGACCCCGCCCCTGCCACTACATTTGCACATTTAGATGCTACTACCGTACTATCAAGAGGATTAGCTGCCAAAGGTATTTATCCAGCAGTGGATCCTTTAGATTCAACGTCAACTATGTTACAACCTCGGATCGTTGGCGAGGAGCATTATGAAACTGCGCAAAGAGTTAAGCAAACTTCACAACGTTACAAAGAACTTCAGGACATTATAGCTATCCTTGGGTTGGACGAATTATCCGAAGAAGATCGTTTAACTGTAGCAAGAGC-----ACGAAAAATGGAGCGTTTCTTATCACAACCCTTCTTCGTGGCAGAAGTATTTACCGGTTCTCCGGGGAAATATGTTGGTCTCACAGAAACAATTAGGGGGTTTCAGCTGATCCTTTCCGGAGAATTAGACAGTCTTCCCGAGCAGGCCTTTTATTTGGTGGGTAACATCGATGAAGCTACATGGAAGAATTACAAGGA--TATTTAG-----AAAAGGATAGATCTAGGCAACAACTCTTCC------TATATCCGCTTCTCTTTCAGGAGTATATTTATGCGCTTGC------TCGTGATCGTGGTTTA---------------AACGGTTCGATTTTTTAC------GAACCCGTGGA--AGTT------TTTGGTT---------------------ATGATA------GTAAATCCAGTTTAGCACTCGTGAAACGTTTAAT---TATTCGAATTTATCAACAAAATTATTTTCTTTCCGCGGT------TAATGATTCTAACCAAAATC------GATTCCTTGGTCACCACCACAACAATTT------------TTTTTATTCCCG---TTTTTATTCTCAAATGA---TATCAGAAGGTTTTGCAATTAT------TGTCGAAATTCTATTCTCGCTGCGA---TTAGTATTTTTTTTC---------GA-AA---AAAAAGAGATAAAAAAATCTCA------TAATTTACGATCTATTCATTCCATTTTTCCTTTTTTGG
			AGGATAAATTATTACATTTAAATTATGTATCAGATATACTAATACCCCATCCCATCCATATGGAAATCTTGGTTCAAATCCTTCAATGCTGGATTCCGGATGTTTCCCTTTTGCATCTCTTGCGATTATTTCTTCACAAAT------ATAAT------AA---TTGGAATAGTTTTCTCATTACTCCA---AAGAAA------TCTA---TTTATGTTTTTTCAAAA------GAAAATCAAAGACTATTTCGGTTCCTATACAATTCTTATGTATCTGAATGTGAATTTTTATTAGTTTTTCTTCGTAAACAATCTTCTTATTTACGATTAACATCTTTTGGACTTTTTATTGAGCAAAGACTTTTCTATGTAAAAATGGAACATC------TTCACATGCAACATCTTATATTTATAGTAGTATGTCATGATTA------TTTTCATGGAACCCTAT------GGTCCTTCAAGGATCCTTCCCTGCATTATGTTCGATGTCAAGGAAAAGCAATTTTGGCTTCAAAA------GGGACTCATCTTCTGATGAAGAAATGGAAATATAATTTTGCCAATTTATGGCAATATTATTTTCACTTTTGGTATCAATCGT---------------ACAGGACCCATATAAACCAATTATCAAACTATTCTTTCTATTTTGGGGGTTATCTTTCAAGTTTACTAAAAGATTCTTCGACGGTAAAGAATAAAATATTAGAGAATTCATTTCTAATAGATACTGTGACTAAT------AAATTTGAAGCCATAGTCCCAGTTTTTTTTCTTATTGAATCCTTGTCTAAAGCTCAATTTTGTACCGTATCGGGACACCCCATTAGTAAGCCGACCTGGACCGATTTATCAGATTCTGATATTATTGAGCGATTTGGTCGGATGTGTAGAAATCTTTCTCATTATCACAGTGGATCCTCAAAAAAACAGGGGTTGTATCGAATAAAGTATATACTTCGACTTTCGTGTGCTAGAACTTTGGCGCGTAAACATAAAAGTACAGTACGCGCTTTTTTGCGAAGATTGGGTTCTGGA------TTATTAGAAGAATTCTTTACAGAAGAAGAACAAGCTCTTTCTTTGATCTT------AA--AAAAAAAAAT------TCCTTTTACTTTCCATGGATC------GCATA------AAGAACATATTTGGTATTTGGATATTATCCGTATTAATGACCTCGTG--AATC-ATTC--TCTAATGGGATTTGGACTTCTGCTT------ATTCCCACAGCAACAAGAAATATTCGTCGTATGTGGGCTTTTCCGAGTGTTTTTATGTTAAGTGTAGCTATGGTGTTTTCGGCCAATCTGGCTATTCAGCAAATAAATGGAAGTTTTATCTATCAATATCTATGGTCTTGGACTATCAATAATGATTTTTCT--TTAGAATTCGGACACTTGATCGATTCACTTACTTCTATTATGTCAATATTGATTACGACTGTTGGAATCATGGTTTTTATTTATAGTGACAATTATATGTCTCACGATCAAGGGTATTTGAGATTTTTTGCTTATATGAGTTTTTTCAATATTTCTATGTTGGGATTAGTTACTAGTTCCAATTTAATACAAATTTATATCTTTTGGGAACTTGTGGGAATGTGTTCGTATTTATTAATAGGTTTTTGGTTCACACGACCGATTGCAGCAAGTGCTTGTCAAAAAGCTTTTGTA--------ACCAATCGTATAGGGGATTTTGGTTTATTATTAGGAATTTTAGGTTTTTATTGGATAACAGGGAGTTTCGAATTTCGAGATTTGTTCGAAATAATGAAAAATTTGCTCC------ATTATAATGGAGTCAATTCTTTATTTGTTACTTTGTGTGCCTCTTTTTTATTCGTTGGTGCAGTTGCGAAATCCGCACAATTCCCCCTTCACGTATGGTTACCTGATGCTATGGAAGGACCCACTCCCATTTCGGCTCTTA
			TACACGCAGCCACTATGGTAGCAGCGGGAATTTTTCTTGTAGCTCGGCTTCTTCCTCTTTTCATAGTTTTACCTTACATAATGAATTTTATTTCTTTAATAGGCATAATAACAGTACTATTAGGAGCTACTTTAGCTCTTGCTCAACGAGACATTAAAAGAAGTTTAGCTTATTCTACAATGTCTCAATTGGGTTATATTATGTTAGCTCTAGGTATAGGTTCTTATCGAGCTGCTTTATTTCATTTAATTACTCATGCCTATTCGAAAGCTTTATTGTTTTTGGGATCCGGATCCATTATTCATTCAATGGAACCTATTGTTGGATATTCGCCAGAGAAAAGTCAGAATATGGTTCTTATGGGTGGTTTAACAAGATATGTTCCAATTACAAGAATTGCTTTTTTATTAGGTACACTTTCTCTTTGTGGTATTCCACCTCTTGCTTGTTTTTGGTCCAAAGACGAAATTCTTAAGGATAGTTGGTTATATTCACCAATTTTCGCAATAATAGCTTCCTTCACAGCGGGATTAACTGCATTTTATATGTTTCGGATGTATTTACTAACTTTTGATGGATATTTGCGCGTTCATTTTCAAGATTACAGTAC---------TACTAAAAATGGTTTTCTTTATTCAATATCCCCCTGGGGAAAAGAAG----TACCTATGGTAATCAATAAAAATTTTTTTTTATCAAC-------------AAT------GAAT------AATAAGGTT---------TC----TTTTTTTTC---AAAAGATACAT---------ATCA------AATTAATGAAAATGT------AAGAAATGGTATACGAT------ATTTTAGTACTTA------CTT-----------------------TA-------------------------------------------------------------------------------------------------------------------------------------------------------------------------------------------------------------------------------------------------------------------------------------------------------------------------------------------------------------------------------------------------------------------------------------------------------------------------------------------------------------------------------------CTTATTATACTCCTG-ATTACGAAACCAAAGATACTGATATCTTGGCAGCATTCCGAGTAACTCCTCAACCTGGAGTTCCTCCTGAAGAAGCGGGGGCGGCGGTAGCTGCCGAATCTTCTACTGGTACATGGACAACAGTATGGACTGATGGACTTACCAGCCTTGATCGTTACAAAGGACGATGCTACCACATCGAGGCCGTTGTTGGGGAGGAAACTCAATTTATTGCTTATGTAGCTTATCCTTTAGACCTTTTTGAAGAAGGTTCTGTTACTAACATGTTTACTTCCATTGTGGGTAATGTATTTGGTTTCAAAGCCCTACGAGCTCTACGTCTGGAAGATCTGCGAATTCCTCCCGCTTATTCCAAAACTTTCGAAGGCCCGCCTCATGGCATCCAGGTTGAAAGAGATAAATTGAACAAGTATGGTCGTCCCCTATTGGGATGTACTATTAAACCAAAATTGGGATTATCCGCAAAAAACTACGGTAGAGCGGTTTATGAATGTCTACGCGGTGGGCTTGATTTTACCAAGGATGATGAAAACGTGAACTCACAACCTTTTATGCGTTGGAGAGACCGTTT
			CTTATTTTGTGCTGAAGCAATTTATAAAGCGCAAGCCGAAACAGGTGAAATCAAAGGACATTACTTGAATGCAACTGCAGGTACATGTGAAGAAATGATCAAAAGGGCCGTATTTGCCAGAGAATTGGGAGCTCCTATCGTAATGCACGACTACTTAACCGGGGGATTCACTGCAAATACTAGTTTGTCTCATTATTGCCGCGACAACGGTCTACTTCTTCACATCCATCGCGCAATGCATGCAGTTATTGATAGACAGAAAAATCATGGTATGCATTTTCGTGTACTAGCTAAAGCATTACGTATGTCTGGTGGAGATCATATTCATGCTGGTACAGTAGTAGGTAAACTGGAAGGGGAACGTGAGATGACTTTGGGTTTTGTTGATTTATTGCGTGATGATTATATTGAAAAAGACCGAAGTCGCGGTATTTTTTTCACTCAAGATTGGGTCTCTATGCCAGGTGTCCTGCCCGTAGCTTCAGGAGGTATTCATGTTTGGCATATGCCTGCCCTAACCGAAATCTTTGGAGATGATTCCGTACTACAGTTCGGCGGAGGGACTTTAGGACACCCTTGGGGAAATGCACCTGGTGCAGTAGCTAATCGAGTAGCTTTAGAAGCATGTGTACAAGCTCGAAATGAGGGACGTGATCTTGCTCGTGAAGGTAATGAAATTATCCGTGAAGC-TTCCACCT
		</sequence>
		<sequence>
			<taxon idref="Hermodactylus_tuberosus"/>
			TCCACACTTGAAGAA------AAAAACCTAGGGCGTATCGCTCAAATTATTGGCCCAGTACTGGATGTTGTTTTTCCTCCGGGCAAGATGCCCAATATTTATAACGCTTTGGTAGTTAAAGGTCGAGATACTGTTGGTCAGCAAATGAATTTGACTTGTGAGGTACAACAATTATTAGGAAATAATCGAGTTAGAGCTGTAGCTATGAGTGCTACAGATGGTCTGACTAGAGGAATGGAAGTGATTGACACGAGAGCTCCTCTAAGTGTTCCAGTAGGTGGAGCTACTCTCGGACGAATTTTCAACGTTCTTGGGGAGCCTGTTGATAATTTAGGTCCTGTAGATACTCGTACAACATCTCCTATTCATAGATCTGCACCTGCCTTTATACAGTTAGATACGAAATTATCTATCTTTG-----AAACAGGGATTAAGGTAGTGGATCTTTTAGCTCCTTATCGCCGTGGAGGAAAAATCGGGCTGTTTGGGGGAGCTGGCGTGGGTAAAACAGTACTTATCATGGAATTAATCAACAACATAGCCAAAGCTCATGGAGGTGTATCTGTATTTGGCGGAGTAGGCGAACGTACTCGTGAAGGAAATGATCTCTACACGGAAATGAAAGAATCCGGGGTCATTAATGAAAAAAATATTGCAGAATCGAAAGTAGCTCTAGTCTATGGTCAAATGAATGAACCCCCGGGAGCTCGTATGAGAGTTGGTCTGACTGCCCTAACCATGGCGGAATATTTTCGGGATGTTAATGAACAAAACGTACTTCTATTCATCGACAATATCTTTCGTTTCGTCCAAGCGGGGTCAGAAGTATCCGCCTTATTAGGGAGAATGCCTTCGGCAGTAGGTTATCAACCTACCCTTAGTACAGAAATGGGTTCTTTGCAAGAAAGAATTACTTCCACGAAAAAGGGATCCATAACTTCGATCCAAGCAGTTTATGTACCTGCGGACGATTTGACCGACCCCGCCCCCGCCACTACATTTGCACATTTAGATGCTACTACCGTACTATCAAGAGGATTAGCTGCCAAAGGCATTTATCCAGCAGTGGATCCTTTAGATTCAACGTCGACTATGTTACAACCTTGGATCGTTGGCGAGGAACATTATGAAACTGCACAAAGAGTTAAGCAAACTTCACAACGTTACAAAGAACTTCAGGACATTATAGCTATCCTTGGGTTGGACGAATTATCCGAAGAAGATCGTTTAACTGTAGCAAGAGC-----ACGAAAAATTGAGCGTTTCTTATCACAACCCTTCTTCGTGGCAGAAGTATTTACTGGTTCTCCAGGAAAATATGTTGGTCTCACAGAAACAATTAGGGGGTTTCAGCTGATACTTTCCGGAGAATTAGACAGTCTTCCCGAGCAGGCCTTTTATTTGGTGGGTAACATCGATGAAGCTACATGGAAGAATTACAGGGA--TATTTAG-----AAAAGGATAGATCTAGGCAACAACCCTTCC------TATATCCGCTTCTCTTTCAGGAGTATATTTATGCACTTGC------TCATGATCGTGGTTTT---------------AAAGGTTCCCTTTTTTAT------GAACCTACGGA--AGTT------TTTGGTT---------------------ATGACA------GTAAATCCAGTTTAACACTTGTGAAACGTTTAAT---TATTCGAATCTATCAACAAAATGATTTTCTTTCTGTGGT------TAATGATTCTAACAAAAATC------AATTCGTTAATCACCACCACAACAATTT------------TGGTTATTCCCA---TTTTGATTCTCAAATGA---TATCAGAAGGTTTTGCTATTCT------TGTAGAAATTCCATTCTCGCTGCGA---TTAGTATCTTATTTC---------GA-AA---AAAAAGAAATACCAAAATCTCA------TAATTTACGTTCTATTCATTCCATTTTTCCTTTTTTAG
			AGGACAAATTATTACATTTAAATTATGTATCAGATATACTAATACCCCACCCCGTCCATATGGAAATCTTGGTTCAAATCCTTCAATGCTGGATTCAAGATGCCCCCCTTTTGCATTTCTTGCGATTCTTTCTTCATAAAT------ATCAT------AA---TTGGAATAGTTTTCTCATTACTCCA---AATAAA------TCCA---TTTATGTTTTTTCAAAA------GAAAATAAAAGACTATTTAGGTTCCTATACAATTTTTATGCATCTGAATGTGAATTTTTATTAGTTTTTCTTCGTAAAAAATCTTCTTATCTACGATTAACATCTTTTGGACTTTTTCTTGAGCGAAGACATTTCTATGTAAAAATGGAACATC------TTCAAATGCAACATATTATACTTATAGTAGTATGTCTTGATTA------TTTTCAAGGAACCTTAT------GGTCCTTCAAGGATCCTTTCATGCATTATGTTCGATGTCAAGGAAAGGTGGTTTTGGCTTCAAAA------GGGACTCATCTTCTGATGAAGAAATGGAAATATAATTTTGTCAATTTATGGCAATATTATTTTCACTTTTGGTCTCAATCGT---------------ACAGGATCCATATAAACCAATTATCAAACTATTCTTTATATTTTCTGGGTTATCTTTCAAGTTTACTAAGAAATTCTTTGACGGTAAGGAATCAAATGTTAGAGAATTCATTTCTAATAGATACTGTTACTAAT------AAATGGGAAACCATAGTCCCAGTTATTTTTCTTATTGGATCCTTGTCTAAAGCTCAATTTTGCACCGTATCGGGACATCCTATTAGTAAGCCAATCTGGGCGGATTTATCAGATTTTGAGATTATTGAGCGATTTGGTCGGATGTGTAGAAATATTTCTCATTATCACAGTGGATCCTCAAAAAAACAGGGGTTGCATCGAATAAAGTATATACTTCGACTTTCGTGTGCTAGAACTTTGGCTCGTAAACATAAAAGTACAGTACGCACTTTTTTGCGAAGATTAGGTTCTGGA------TTATTAGAAGAATTCTTTACAGAAGAAGAACAATTGCTTTCTTTGATCTT------AC--CAAAAGAAAT------TCCTTTTACTTTCTATGGATC------ACATA------AGGAACGTATTTGGTATTTGGATATTATTCGTATTAATGACCTAGTG--AATC-ATTC--ATGAATGGGATTTGGACTTCTGCTT------ATTCCCGCAGCAACAAAAAATATTCGCCGTATGTGGGCTTTTCCAAGTGTTTTGATGTTAAGTATAGCTATGGTGTTTTCAACCAATTTTGCTATTCAGCAAATAAATGGAAATTTTATCTATCAATATCTATGGTCTTGGACCATCAATAATGATTTTTCT--TTAGAATTTGGGCACTTGATTGATTCACTTACTTCTATTATGTTAATATTGATTACTACTGTTGGAATCATGGTTTTTATTTATAGTGACAATTATATGTCTCATGATCAAGGATATTTGAGATTTTTTGCTTATATGAGTTTTTTTAATATTTCCATGTTGGGATTAGTTATGAGTTCCAATTTAATACAAATTTATATTTTTTGGGAACTTGTGGGAATGTGTTCATATTTATTAATAGGTTTTTGGTTTACGCGACCCATTGCAGCAAGTGCTTGTCAAAAAGCTTTTGTA--------ACCAACCGTATAGGGGATTTTGGTTTATTATTAGGAATTTTAGGTTTTTATTGGATAACAGGCAGTTTCGAATTTCGAGATTTGTTCGAAATCATTCCTAATTTGCTTC------ATAATAATGGAGTCAATTCCTTATTTGTTACTCTGTGTGCCTCTTTTTTATTCCTTGGTGCAGTTGCGAAATCCGCACAATTTCCCCTTCACATATGGTTACCTGATGCTATGGAAGGACCCACACCCATTTCGGCTCTTA
			TACACGCAGCTACTATGGTAGCTGCAGGAATTTTTCTTGTAGCTCGGCTTCTTCCTCTTTTCATAGTTATACCCCACATAATGAATTTCATTTCTTTAATAGGCATAATAACAGTACTATTAGGAGCTACCTTGGCTCTTGCTCAACGAGACATTAAAAGAAGTTTAGCTTATTCTACAATGTCTCAATTGGGTTATATTATGTTAGCTCTAGGTATAGGTTCTTATAGAGCTGCTTTATTTCATTTGATTACTCATGCCTATTCGAAAGCTTTATTGTTTTTGGGATCTGGTTCCATTATTCATTCAATGGAACCTATTGTTGGATATTCACCAGAGAAAAGTCAGAATATGGTTCTTATGGGTGGTTTAACGAGATATGTTCCAATTACAAGAATTTGTTTTTTATTAGGTACACTTTCTCTTTGTGGTATTCCGCCTCTTGCTTGTTTTTGGTCCAAAGATGAAATTCTTAAGGATAGTTGGTTATATTCCCCAACTCTCGCACTAGTAGCTTCCTTCACAGCGGGATTAACCGCATTTTATATGTTTCGGATGTATTTATTAACCTTTGATGGGTATTTGCGTGTTCAGTTTCAAGATTATAGCAG---------TACTAAAAATGGGTTCCTTTATTCAATATCCCCGTGGGGGAAAGAAG----TACCTACAGTAGTCAATAAAAATTTCCTTTTATCAAC-------------AAT------AAAA------AAAGGGGTC---------CC----TTTTTTTTC---AAAGAATACAT---------ATCA------AATTAATGAAAATGT------AAGAAATAGCATACAAT------ATTTTAGTACTAA------CTTTATAAATATAAATAAA-------TACACTTATACCTATCCTTATGAATCGGACAATACTATGCTATTTCCTCTGCTTGTATTGATACTGTTTACTTTATTCGTTGGATTAATAGGAATTCATTTTGATCAA---GGAGAGCCG------GAT---------------TTTGATATATTATCGAAATGGTTAACCCCATCTACAAAATTTTTCCACCAAAATTCAAAT------GATTCCGCGGATTGGTATGATTTTTTGACAAATGCA------GTTTTTTCAGTAAGTATAGCGGTTTTGGGACTATTTGTTTCATCTATTTTATACGGATCCGTTTATTCGTCTTTCCAGAATTTGGACTTAATAAATTCATTTTTA---------AAGGCGAGTCCGAAGAGAATTTTATTGGACCAAATCAAAAATT-TGATATATAATTGGTCATATAATCGTGGTTACATAGATATTTTTTATACGAATATTTTTACTGTGGGTATAAGAAGATTAGCCAAACTAA-TTCTGTTTTTTGATAGAC----------------------------------------------------------CGGCTCCTCAACCCGGAGTTCCTGCTGAAGAAGCGGGGGCCGCGGTAGCTGCCGAATCTTCTACTGGTACATGGACAACGGTGTGGACTGATGGACTTACCAGTCTTGATCGTTACAAAGGACGATGCTACCACATCGAGGCCGTT-TTGGGGAGGAAAATCAATATATTGCTTATGTAGCTTATCCTTTAGACCTTTTTGAAGAAGGTTCTGTTACTAACATGTTTACTTCCATTGTGGGTAACGTATTTGGTTTCAAAGCCCTACGAGCTCTA-GTCTGGAAGATTTGCGAATTCCTCCTGCTTATTCCAAAACTTTCCAAGGCCCGCCTCATGGCATCCAGGTTGAAAGAGATAAATTGAACAAGTACGGTCGTCCCCTATTGGGATGTACCATTAAACCAAAATTGGGATTATCCGCAAAAAACTACGGTAGAGCGGTTTATGAATGTCTACGTGGTGGGCTTGATTTTACCAAGGATGATGAAAACGTGAACTCACAACCTTTTATGCGTTGGAGAGACCGTTT
			CTTATTTTGCGCTGAAGCAATTTATAAAGCGCAAGCCGAAACAGGTGAAATCAAAGGACATTACTTGAATGCAACTGCGGGTACATGTGAAGAAATGATGAAAAGGGCTGTATTTGCCAGAGAATTGGGAGTTCCTATCGTAATGCATGACTACTTAACTGGGGGATTCACTGCAAATAC-AGTTTGGCTCATTATTGCCGCGACAACGGCCTACTTCTTCACATCCATCGCGCAATGCATGCAGTTATTGATAGACAGAAAAATCATGGTATGCATTTCCGTGTACTAGCTAAAGCATTACGCATGTCTGGTGGAGATCATATTCACGCTGGTACAGTAGTAGGTAAACTGGAAGGGGAACGTGAGATGACTTTGGGTTTTGTTGATTTATTACGTGATGATTATATTGAAAAAGACCGAAGTCGCGGTATTTTTTTCACTCAAGATTGGGTCTCTATGCCAGGTGTTCTGCCTGTGGCTTCAGGAGGTATTCATGTTTGGCATATGCCTGCCCTAACCGAAATTTTTGGAGATGATTCCGTACTACAGTTTGGCGGAGGGACTTTAGGACACCCTTGGGGAAATGCACCTGGTGCAGTAGCTAATCGAGTAGCTTTAGAAGCATGTGTACAAGCTCGTAATGAGGGACGCGATCTTGCTCGTGAAGGTAATGAAATTATCCGTGAAGC-TTGCAGCT
		</sequence>
		<sequence>
			<taxon idref="Iris_sanguinea"/>
			TCCACACTTGAAGAA------AAAAACCTAGGGCGTATCGCTCAAATTATTGGCCCAGTACTAGATGTTGTTTTTCCTCCGGGCAAGATGCCTAATATTTATAACGCTTTGGTAGTTAAAAGTCGAGATACTGTCGGTCAGCAAATTAATTTGACTTGTGAGGTACAACAATTATTAGGAAATAATCGAGTTAGAGCTGTAGCTATGAGTGCTACGGATGGTCTGACTAGAGGAATGGAAGTGATTGACACGGGGGCCCCTCTAAGTGTTCCAGTAGGCGGAGCTACTCTCGGGCGAATTTTCAACGTTCTTGGAGAGCCCGTTGATAATTTAGGTCCTGTAGATACTCGTACAACATCTCCTATTCATAGATCTGCGCCTGCCTTTATACAGTTAGATACGAAATTATCTATCTTTG-----AAACAGGGATTAAGGTAGTGGATCTTTTAGCTCCTTATCGCCGTGGAGGAAAAATCGGGCTCTTTGGGGGAGCTGGCGTGGGTAAAACAGTACTTATCATGGAATTGATCAACAACATAGCCAAAGCTCATGGAGGTGTATCTGTATTTGGCGGAGTAGGCGAACGTACTCGTGAAGGAAATGATCTCTACATGGAAATGAAAGAATCCGGGGTAATTAATGAAAAAAATATTGCAGAATCAAAAGTAGCTCTAGTCTATGGTCAAATGAATGAACCCCCGGGAGCTCGTATGAGAGTTGGTCTGACTGCCCTAACCATGGCGGAATATTTCCGGGATGTTAATGAACAAGACGTACTTCTATTCATCGACAATATCTTTCGTTTCGTCCAAGCGGGGTCAGAAGTATCCGCCTTATTAGGGAGAATGCCTTCGGCAGTGGGTTATCAACCTACCCTTAGTACAGAAATGGGTTCTTTGCAAGAAAGAATTACTTCCACGAAAGAGGGATCTATAACTTCGATCCAAGCAGTTTATGTACCTGCGGACGATTTGACCGACCCCGCCCCTGCCACTACATTTGCACATTTAGATGCTACTACCGTACTATCAAGAGGATTAGCTGCCAAGGGTATTTATCCAGCAGTGGATCCTTTAGATTCAACGTCAACTATGTTACAACCTTGGATCGTTGGCGAGGAACATTACGAAACTGCGCAAAGAGTTAAGCAAACTTCACAACGTTACAAAGAACTTCAGGACATTATAGCTATTCTTGGGTTGGACGAATTATCCGAAGAAGATCGTTTAACTGTAGCAAGAGC-----ACGAAAAATTGAGCGTTTCTTATCACAACCCTTCTTCGTGGCAGAAGTATTTACTGGTTCTCCAGGAAAATATGTTGGTCTCACAGAAACAATTAGGGGGTTTCAGCTGATACTTTCCGGAGAATTAGACAGTCTTCCCGAGCAGGCCTTTTATTTGGTGGGTAACATCGATGAAGCTACATGGAAGAATTACAAGGA--TATTTAG-----AAAAGGATAGATCTAGGCAACAACCCTTCC------TATATCCGCTTCTCTTTCAGGAGTATATTTATGCGCTTGCTCATAATCATAATCGTGGTTTA---------------AAAGGTTCCCTTTTTTAC------GAACCTATGGA--AGTT------TTTGGTT---------------------ATGACA------GTAAATCCAGTTTAGCACTTGTGAAACGTTTAAT---TATTCGAATCTATCAACAAAATGATTTTCTTTCCGTGGT------TAATGATTCTAACAAAAATC------GATTCGTTAGTCACCACCGCGACAATTT------------TTGTTATTCCCA---TTTTTATTCTCAAATGA---TATCAGAGGGTTTTGCTATTCT------TGTAGAAATTCCATTCTCGCTGCGA---TTAGTATCTTATTTC---------GA-AA---AAAAAGAAATACCAAAATCTCA------TAATTTACGCTCTATTCATTCCATTTTTCCTTTTTTAG
			AGGACAAATTATTACATTTAAATTATGTATCAGATATACTAATACCCCATCCCATCCATATGGAAATCTTGGTTCAAATCCTTCAATGCTGGATTCAAGATGTTCCCCTTTTGCATTTCTTGCGATTCTTTCTTCATAAAT------ATCAT------AA---TTGGAATAGTTTTCTCATTACTCCA---AAGAAA------TCTA---TTTATGTTTTTTCAAAA------GAAAATAAAAGACTTTTTCGGTTCCTATACAATTCTTATGTATCTGAATGTGAATTCTTATTAGTTTTTCTTCGTAAACAATCTTCTTATTTACGATTAACATCTTTTGGATTTTTTCTTGAGCGAAGACATTTCTATGTAAAAATAGAACGTC------TTCGAATGCAACATCTTATACTTATAGTAGTATGTCGTGACTA------TTTTCAAGGAACCCTAT------GGTTCTGCAAAGATCCTTTCATGCATTATGTTCGATATCAAGGAAAAGCAATTCTTGCTTCAAAG------GGGACTCATCTTCTGATGAAGAAATGGAAATATCATTTTTTCCATTTCTGGCAATATTATTTTCATGTTTGGTCGCAACCGT---------------ACAGGATCCATATAAACCAATTATCAAACTATTCTTTTTATTTTCTAGGTTATCTTTCAAGTCTACTACTCCATTTTTCGGCGGTAAGGAATCAAATGTTAGAGAATTCATTTCTAATAGATACCATTACTAAG------AAATTTGATACCATAGTCCCAGTTATTTTTCTTATTGGATCTTTGGCTAAAGCTAAATTTTGTACTGTATCGGGCCATCCTATTAGTAAACCGATCTGGACCGATTTATCGGATTCTGATATTCTTGATCGATTCGGTCGGATATGTAGAAATCTTTCTCATTATCATAGTGGATCCTCAAAAAAACAGGGTTTGTATCGAATAAAGTATATACTTCGACTTTCGTGTGCTAGAACTTTGGCTCGTAAACATAAAAGTACAGTACGCACTTTTTTGCGAAGATTGGGTTCGGGG------TTATTAGAAGAATTCTTTACG-------------------------------------------------------TCCAGTTACT----------------------------------------------------------------------------------------ATGAATGGGATTTGGACTTCTGCTT------ATTCCCACAGCAACAAAAAATATTCGTCGTATGTGGGCTTTTCCGAGTGTTTTGATGTTAAGTATAGCTATGGTGTTTTCGGCCAATTTTGCTATTCAGCAAATAAATGGAAGTTTTATCTATCAATATCTATGGTCTTGGACCATCAATAATGATTTTTCT--TTAGAATTTGGACACTTGATCGATTCACTTACTTCTATTATGTCAATATTGATTACTACTGTTGGAATCATGGTTTTTATTTATAGTGACAATTATATGTCTCATGATCAAGGGTATTTGAGATTTTTTGCTTATATGAGTTTTTTTAATATTTCTATGTTGGGATTAGTTACTAGTTGCAATTTAATACAAATTTATATTTTTTGGGAACTTGTGGGAATGTGTTCGTATTTATTAATAGGTTTTTGGTTCACGCGACCAATTGCAGCAAGTGCTTGTCAAAAAGCTTTTGTA--------ACCAACCGTATAGGGGATTTTGGTTTATTATTAGGAATTTTAGGCTTTTACTGGATAACAGGTAGTTTCGAATTTCGAGATTTGTTCGAAATAATTAATAATTTGCTTC------ATAATAATGGAGTCAATTCTTTATTTGTTACTCTGTGTGCCTCTTTTTTATTCCTTGGTGCAGTTGCGAAATCCGCACAATTTCCCCTTCACATATGGTTACCCGATGCTATGGAAGGACCTACACCCATTTCGGCTCTTA
			TACACGCGGCTACTATGGTAGCAGCAGGAATTTTTCTTGTAGCTCGGCTTCTTCCTCTTTTCATAGTTATACCTTACATAATGAATTTTATTTCTTTAATAGGCATAATAACAGTACTATTAGGAGCTACTTTGGCTCTTGCTCAACGAGACATTAAAAGAAGTTTAGCTTATTCTACAATGTCTCAATTAGGTTATATTATGTTAGCTCTAGGTATAGGTTCTTATAGAGCTGCTTTATTTCATTTGATTACTCATGCCTATTCGAAAGCTTTATTGTTTTTGGGATCCGGTTCCGTTATTCATTCAATGGAACCTATTGTTGGATATTCACCAGAAAAAAGTCAGAATATGGTTCTTATGGGTGGTTTAACAAGATATGTTCCAATTACAAGAATTTCTTTTTTATTAGGTACACTTTCTCTTTGTGGTATTCCACCTCTTGCTTGTTTTTGGTCCAAGGATGAAATTCTTAAGGATAGTTGGTTATATTCCCCAATTTTCGCACTAATAGCTTCCTTTACAGCGGGATTAACTGCATTTTATATGTTTCGGATGTATTTATTAACCTTTGACGGATATTTGCGCGTTCAGTTTCAAGATTACAGTAG---------TACTAAAAATAGTTTCCTTTATTCAATATCCCCGTGGGGAAAAGAAG----TACCCATGGTAGTCAATAAAAATTTCCTTTTATCAAC-------------AAT------GAAT------AATAGGGTC---------TC----TTTTTTTTC---AAAGGATACAT---------ATCA------AATTAATGAAAATGT------AAGAAATAGTATACGAT------ATTTTAGTACTAA------CTT------TAGAAATAAA-------TACGCTTATACCTATCCTCACGAATCGGACAATACTATGCTATTTCCTCTGCTTGTATTGGTACTGTTTACTTTATTCGTTGGATTAATAGGAATTAATTTGGATCAA---GGAGAACTA------GAT---------------TTTGATATATTATCGAAATGGTTAACTCCATCCACAAAATTTTTCCACCCAAATTCAAAC------GATTCCACGGATTGGTATGATTTTTTGACAAATGCA------GTTTTTTCAGTAAGTATAGCAGTTTTGGGACTATTCATTTCATCTATTTTATATGGATCCGTTTATTCGTCTTTCCAGAATTTGGACTTAATTAATTCATTTTTA---------AAGGCGAGTCCGAAGAGAATTTTTTTGGACCGAATCCAAAATT-TGATATATAATTGGTCATATAATCGTGGTTACATAGATATTTTTTATACGAAGATTTTCACTGCGGGTATAAGAAGATTAGCCAAACTAA-TTCAGTTTTTTGATAGACCTTATTATACTCCTG-ATTACGAAACCAAAGATACTGATATCTTGGCAGCATTCCGAGTAACTCCTCAACCCGGAGTTCCTGCCGAAGAAGCGGGGGCTGCGGTAGCTGCCGAATCTTCTACTGGTACATGGACAACAGTGTGGACTGATGGACTTACCAGTCTTGATCGTTACAAAGGACGATGCTACCACATCGAGGCCGTTGTTGGGGAGGAAAATCAATATATTGCTTATGTAGCTTATCCTTTAGACCTTTTTGAAGAGGGTTCTGTTACTAACATGTTTACTTCCATTGTGGGTAACGTATTTGGTTTCAAAGCCCTACGAGCTCTACGTCTGGAAGATCTGCGAGTTCCTCCTGCTTATTCCAAAACTTTCCAAGGCCCACCTCATGGCATCCAGGTTGAAAGAGATAAATTGAACAAGTATGGTCGTCCCCTATTGGGATGTACTATTAAACCAAAATTGGGATTATCCGCAAAAAATTACGGTAGAGCGGTTTATGAATGTCTACGTGGTGGGCTTGATTTTACCAAGGATGATGAAAACGTGAACTCACAACCTTTTATGCGTTGGAGAGACCGTTT
			CTTATTTTGCGCTGAAGCAATTTATAAAGCGCAAGCCGAAACAGGTGAAATCAAAGGACATTACTTGAATGCAACTGCGGGTACATGTGAAGAAATGATCAAAAGGGCCGTATGTGCCAGAGAATTGGGAGCTCCCATCGTAATGCATGACTACTTAACTGGGGGATTCACCGCAAATACTACTTTGGCTCATTATTGCCGCGACAACGGCCTACTTCTTCACATCCATCGCGCAATGCATGCAGTTATTGATAGACAGAAAAATCATGGTATGCATTTCCGTGTACTAGCTAAAGCATTACGTATGTCTGGTGGAGATCATATTCACGCTGGTACAGTAGTAGGTAAACTGGAAGGGGAGCGTGAGATGACTTTGGGTTTTGTTGATTTATTACGTGATGATTATATTGAAAAAGACCGAAGTCGCGGTATTTTTTTCACTCAAGATTGGGTCTCTATGCCAGGTGTTCTGCCCGTAGCTTCAGGAGGTATTCATGTTTGGCATATGCCTGCCCTAACCGAAATTTTTGGAGATGATTCCGTACTACAGTTCGGCGGAGGGACTTTAGGACACCCTTGGGGAAATGCACCTGGTGCAGTAGCTAATCGAGTAGCGTTAGAAGCATGTGTACAAGCTCGTAATGAGGGACGCGATCTTGCTCGTGAAGGTAATGAAATTATCCGTGAAGC-TTGCAGCT
		</sequence>
		<sequence>
			<taxon idref="Iris_odaesanensis"/>
			TCCACACTTGAAGAA------AAAAACCTAGGGCGCATCGCTCAAATTATTGGCCCAGTACTGGATGTTGTTTTTCCCCCAGGCAAGATGCCTAATATTTATAACGCTTTGGTAGTTAAAGGTCGAGATACTGTCGGTCAGCAAATTAACGTGACTTGTGAGGTACAACAATTATTAGGAAATAATCGAGTTAGAGCTGTAGCTATGAGTGCTACAGATGGTCTGACGAGAGGAATGGAAGTGATTGACACGGGAGCTCCTCTAAGTGTTCCAGTCGGCGGAGCTACTCTCGGGCGAATTTTCAATGTTCTTGGAGAGCCTGTTGATAATTTAGGTCCTGTAGATACTCGTACAACATCTCCTATTCATAGATCTGCGCCCGCCTTTATACAGTTAGATACGAAATTATCAATCTTTG-----AAACAGGGATTAAAGTAGTGGATCTTTTAGCTCCGTATCGCCGTGGAGGAAAAATCGGACTATTTGGGGGAGCTGGCGTGGGTAAAACAGTACTTATCATGGAATTGATCAACAACATTGCCAAAGCTCATGGAGGCGTATCCGTATTTGGCGGAGTAGGCGAACGTACTCGTGAAGGAAATGATCTCTACGTGGAAATGAAAGAATCCGGGGTGATTAATGAAAAAAATATTGCAGAATCAAAAGTAGCTCTAGTCTATGGTCAAATGAATGAACCGCCGGGAGCTCGTATGAGAGTTGGTTTGACTGCACTAACCATGGCGGAATATTTCCGGGATGTTAATGAACAAGACGTGCTTCTATTCATCGACAATATCTTTCGTTTCGTCCAGGCGGGGTCGGAAGTATCCGCCTTATTGGGGAGAATGCCTTCCGCAGTGGGTTATCAACCCACCCTTAGTACCGAAATGGGTTCTTTGCAAGAAAGAATTACTTCCACAAAAGAGGGATCCATAACTTCGATCCAAGCAGTTTATGTACCTGCGGATGATTTGACCGACCCTGCTCCTGCCACGACATTTGCACATTTAGATGCTACTACCGTACTATCAAGAGGATTAGCTGCCAAAGGTATTTATCCAGCAGTAGATCCTTTAGATTCAACGTCAACTATGTTACAGCCTCGGATCGTTGGCGAGGAACATTATGAAACTGCGCAAAGAGTTAAGCAAACTTTACAACGTTACAAAGAACTTCAGGACATTATAGCTATCCTGGGGTTGGACGAATTATCCGAAGAAGATCGTTTAACTGTAGCAAGAGC-----ACGAAAAATTGAGCGTTTCTTATCACAACCCTTCTTCGTGGCAGAAGTCTTTACCGGTTCTCCAGGGAAATATGTTGGTCTCGCCGAAACAATTAGGGGATTTCAACTGATCCTTTCCGGAGAATTAGACGGTCTTCCCGAGCAGGCTTTTTATTTGGTGGGTAACATCGACGAAGCTACATGGAAGAATTACAAGGA--TATTTAG-----AAAAGGATAGATCTAGGC------CCTTCC------TATATCCGCTTCTCTTT-AGGAGTATAGTTATGCACTTGC------TCATGATCGTGGTCTA---------------AAGGGTTCCCTTTTTTAC------GAACCTACGGA--AGTT-------TTGGTT---------------------ATGACA------GTAAATCCAGTTTAGCACTTCTGAAACGTTTCGT---TATTCGAATCTATCAACAGAATTATTTTCTTTCCGTGGT------TAATGATTCTAACAAAAATC------GATTCGTTAGTCACCACCACAACAATT-------------TTGTTATTCCCA---TTNTTATTCTCAAATGA---TATCAGAAGGTTGTGCTATTCT------GGTAGAAATTCCATTCTCGCTGCGA---TTAG-ATCTTATTTC---------GA-AA---AAAAAGAAATACCAAAATCTCA------TAATCTACGCTCTATTCATTCCATTTTTCCTCTCTCAG
			AGGGCAANTTATTACATTTAANTCATGTATCAGATATACTAATACCCCATCCCATCCATATGGGAATATTGGTTCAAATCCTTCAATGCTGGATTCAAGATGTTCCCCTTTTGCATTTCTTGCGATTCTTTCTTCATAAAT------ATCAT------AA---TTGGAATAGTTTTCTCATTACTCCA---AAGAAA------TCTA---TTTATGTTTTTTCAAAA------GAAAATAAAAGACTATTTTGGTTCCTATACAATTCTTATGTATCTGAATGTGAATTTTTATTAGTTTTTCCTCGTAAACAATCTTCTTATTTACGATTAACATCTTTTGGACTTTTTCTTGAGCGAAGACATTTCCATGTAAAAATGGAACATC------TTCAAATGCAACATCTTATACTTATAGTAGTATGTCGTGATTA------TTTTCAAGGAACCCTAT------GGTCCTTCAAGGATCCTTTCATGCATTATGTTCGATGTCAAGGAAAAGCGGTTTTGGCCTCAAAA------GGAACTCATCTTCTGATGAAGAAATGGAAATATAATTTTGTCAATTTATGGCAATATTATTTTCACTTTTGGTATCAATCGT---------------ACAGGATCCATATAAACCAATTATCAAACTATTCTTTCTATTTTCTGGGTTATCTTTCAAGTTTACTAAAAAATTCTTTGACGGTAAGGAATCAAATGTTAGAGAATTCATTTCTAATGGATACTGTTACTAAT------AAATTTGAAACCATAGTCCCAGTTATTTTTCTTATTGGATCCTTGTCTAAAGCTCAATTTTGTACCGTATCAGGGCATCCTATTAGTAAGCCAATCTGGGCGGATTTATCAGATTCTGAGATTATTGAGCGATTTGGTCGGATGTGTAGAAATCTTTCTCATTATCACAGTGGATCCTCAAAAAAACAGGGGTTGTATCGAATAAAGTATATACTTCGACTTTCGTGTGCTAGAACTTTGGCTCGTAAACATAAAAGTACAGTACGCACTTTTTTGCGAAGATTAGGTTCTGGA------TTATTAGAAGAATTCTTTACAGAAGAAGAACAAGTTCTTTCTTTGATCTT------AC--CAAAAACAAT------TCCTTTTACTTTCTATGGATC------ACATA------AAGAACGTATTTGGTATTTGGATATTATTCGTATTAATGACCTAGTG--AATC-ATTC--ATGAATGGGATTTGGACTTATGCTT------ATTCCTACAGCAACAAAAAATATTCGTCGTGTGTGGGCTTTTCCGAGTGTTTTGATGTTAAGTATAGCTATGGAGTTTTCGGCCTATTTTGCTATTCAGCAAATAAATGGAAGTTTTATCTATCAATATCTATGGTCTTGGACCATCAATAATGATTTTTCT--TTAGAATTTGGACACTTGATCGATTCACTTACTTCTATTATGTCAATATTGATTACTACTCTTGGAATCACGGTTTTTATTTATAGTGACAATTATATGTCTCACGATCGAGGATATTTGAGATTTTTTGCTTATATGAGTTTTTTTAATATTTCTATGTTGGGATTAGTTACTAGTTCCAATTTAATACAAATTTATATTTTTTGGGAACTTGTGGGAATGTGTTCGTATTTATTAATAGGTTTTTGGTTCACGCGACCAATTGCAGCGAGTGCTTGTCAAAAAGCTTTTGTA--------ACCAACCGTATAGGGGATTTTGGTTTATTATTAGGAATTTTAGGCTTTTATTGGATAACAGGTAGTTTCGAATTTCGAGATTTGTTCGAAATCATTAATAATTTGCTTC------ATAATAATGGAGTCAATTCTTTATTTGTTACTCTGTGTGCCTCTTTTTTATTCCTTGGTGCAGTTGCGAAATCCGCACAATTTCCCCTTCACATATGGTTACCCGATGCTATGGAAGGACCTACACCCATTTCGGCTCTTA
			TACACGCAGCTACTATGGTAGCAGCAGGGATTTTTCTTGTAGCTCGGCTTCTTCCTCTTTTCATAGTTATACCTTACATAACGAATTTCATTTCTTTAATAGGCATAATAACAGTACTATTAGGAGCTACTTTGGCTCTTGCTCAACGAGACATTAAAAGAAGTTTAGCTTATTCTACAATGTCTCAATTGGGTTATATTATGTTAGCTCTAGGTATAGGTTCTTATAGAGCTGCTTTATTTCATTTGATTACTCATGCCTATTCGAAAGCTTTATTGTTTTTGGGATCCGGTTCCATTATTCATTCAATGGAACCCAT-------------------------------------------------------------------------------------------------------------------------------------------------------------------------------------------------------------------------------------------ATGTATTTATTAACCTTTGATGGATATTTGCGCGTTCAGTTTCAAGATTACAGTAG---------TACTCAAAATAGTTTCCTTTATTCAATATCCCCGTGGGGAAAAGAAG----TACCTACGGTAGTCAATCAAAATTTCCTTTTATCAAC-------------AAT------GAAT------AAGAGGGTC---------TC----TTTTTTTTC---AAAGGATACAT---------ATCA------AATTAATGAAAATGT------AAGAAATAGTATACGAT------ATTTTAGTACTAA------CTT------TAGAAATAAA-------TACACTTATACCTACCCTTATGAATCGGACAATACTATGTTATTTTCTCTGCTTGTATTGGTATTGTTTACTTTATTCGTTGGATTAATAGGAATTCATTTTGATCAA---GGAGAACTA------GAT---------------TTTGATATATTATCGAAATGGTTAACTCCATCCACAAAATTTTTCCACCCCAATTCAAAC------GATTCCGCGGATTGGTATGATTTTTTTACAAATGCA------GTTTTTTCAGTAAGTATAGCAGTTTTGGGACTATTCATTTCATCTATTTTATATGGATCTGTTTATTCGTCTTTCCAGAATTTTGACTTAATCAACTCATTTTTA---------AAGGCGAGTCCAAAGAGAATTTTCTTGGACCGAATCAAAAATG-TGATATATAATTGGTCATATAATCGCGGTTACATAGATATTTTTTATACGAAGATTTTCACTGCGGGTATAAGAAGATTAGCTGAACTAA-TTCAGTTTTTTGATAGACCTTATTATACTCCTG-ATTACGAAACCAAAGATACTGATATCTTGGCAGCATTCCGAGTAACTCCTCAACCCGGAGTTCCTGCCGAAGAAGCGGGGGCTGCGGTAGCTGCCGAATCTTCTACTGGTACATGGACAACAGTGTGGACTGATGGACTTACCAGTCTTGATCGTTACAAAGGACGATGCTACCACATCGAGGCCGTTGTTGGGGAGGAAAATCAATATATTGCTTATGTAGCTTATCCTTTAGACCTTTTTGAAGAAGGTTCTGTTACTAACATGTTTACTTCCATTGTGGGTAACGTATTTGGTTTCAAAGCCCTGCGAGCTCTACGTCTGGAAGATCTGCGAATTCCTCCTGCTTATTCCAAAACTTTCCAAGGCCCGCCCCACGGCATCCAGGTTGAAAGAGATAAATTGAACAAGTATGGTCGTCCCCTATTGGGATGTACTATTAAACCAAAATTGGGATTATCCGCAAAAAACTACGGTAGAGCGGTTTATGAATGTCTACGTGGTGGGCTTGATTTTACCAAGGATGATGAAAACGTGAACTCACAACCTTTTATGCGTTGGAGAGACCGTTT
			CTTATTTTGCGCTGAAGCAATTTATAAAGCGCAAGCCGAAACAGGTGAAATCAAAGGACATTACTTGAATGCAACTGCGGGTACATGTGAAGAAATGATCAAAAGGGCTGTATTTGCCAGAGAATTGGGAGTTCCTATCGTAATGCATGACTACTTAACTGGGGGATTCACTGCAAATACTAGTTTGGCTCATTATTGCCGCGACAACGGCCTACTTCTTCACATCCATCGCGCAATGCATGCAGTTATTGATAGACAGAAAAATCATGGTATGCATTTCCGTGTACTAGCTAAAGCATTACGTATGTCTGGTGGAGATCATATCCACGCTGGTACAGTAGTAGGTAAGCTGGAAGGGGAACGTGAGATGACTTTGGGTTTTGTTGATTTATTACGTGATGATTATATTGAAAAAGACCGAAGTCGCGGTATTTTTTTCACTCAAGATTGGGTCTCTATGCCAGGTGTTCTGCCCGTGGCTTCAGGAGGTATTCATGTTTGGCATATGCCTGCCCTAACCGAAATTTTTGGAGATGATTCCGTACTACAGTTCGGCGGAGGGACTTTAGGACACCCTTGGGGAAATGCACCTGGTGCAGTAGCTAATCGAGTAGCGTTAGAAGCATGTGTACAAGCTCGTAATGAGGGACGCGATCTTGCTCGTGAAGGTAATGAAATTATCCGTGAAGC-TTGCAGCT
		</sequence>
		<sequence>
			<taxon idref="Iris_pseudoacorus"/>
			TCCGCACTTGAAGAA------AAAAACCTAGGGCGTATCACTCAAATTATTGGCCCAGTACTGGATGTTGTTTTTCCTCCGGGCAAGATGCCTAATATTTATAACGCTTTGGTAGTTAAAAGTCGAGATACTGCCGGTCAGCAAATGAATTTGACTTGTGAGGTACAACAATTATTAGGAAATAATCGAGTTAGAGCTGTAGCTATGAGTGCTACAGATGGTCTGACTAGAGGAATGGAAGTGATTGACACGGGGGCTCCCCTAAGTGTTCCAGTAGGCGGAGCTACTCTCGGACGAATTTTCAACGTTCTTGGAGAGCCTGTTGATAATTTGGGTCCTGTAGATACTCGTACAACATCTCCTATTCATAGATCTGCGCCTGCCTTTATACAGTTAGATACGAAATTATCTATCTTTG-----AAACAGGGATTAAGGTAGTGGATCTTTTAGCTCCTTATCGCCGTGGAGGAAAAATCGGGCTATTTGGGGGAGCTGGCGTGGGTAAAACAGTACTTATCATGGAATTGATCAACAACATAGCCAAAGCTCATGGAGGTGTATCTGTATTTGGCGGAGTAGGCGAACGTACTCGTGAAGGAAATGATCTCTACATGGAAATGAAAGAATCCGGGGTAATTAATGAAAAAAATATTGCAGAATCAAAAGTAGCTCTAGTCTATGGTCAAATGAATGAACCCCCGGGAGCTCGTATGAGAGTTGGTCTGACTGCCCTAACCATGGCAGAATATTTCCGGGATGTTAATGAACAAGACGTACTTCTATTCATCGACAATATTTTTCGTTTCGTCCAAGCGGGGTCAGAAGTATCCGCCTTATTAGGGAGAATGCCTTCGGCAGTGGGTTATCAACCTACCCTTAGTACAGAAATGGGTTCTTTGCAAGAAAGAATTACTTCCACGAAAGAGGGATCTATAACTTCGATCCAAGCAGTTTATGTACCTGCGGACGATTTGACCGACCCTGCCCCTGCCACTACATTTGCACATTTAGATGCTACTACCGTACTATCAAGAGGATTAGCTGCCAAAGGTATTTATCCAGCAGTGGATCCTTTAGATTCAACGTCGACTATGTTACAACCTTGGATCGTTGGCGAGGAACATTATGAAACTGCGCAAAGAGTTAAGCAAACTTCACAACGTTACAAAGAACTTCAGGACATTATAGCTATTCTTGGGTTGGACGAATTATCCGAAGAAGATCGTTTAACTGTAGCAAGAGC-----ACGAAAAATTGAGCGTTTCTTATCACAACCCTTCTTCGTGGCAGAAGTATTTACCGGTTCTCCAGGAAAATATGTGGGTCTCGCAGAAACAATTAGGGGGTTTCAGCTGATACTTTCCGGAGAATTAGACAGTCTTCCCGAGCAGGCCTTTTATTTGGTGGGTAACATCGATGAAGCTACATGGAAGAATTACAAGGA--TATTTAG-----AAAAGGATAGATCTAGGCAACAACCCTTCC------TATATCCGCTTCTCTTTCAGGAGTATATTTATGCGCTTGCTCATAATCATAATCGTGGTTTA---------------AAAGGTTCCCTTTTTTAC------GAACCTACGGA--AGTT------TTTGGTT---------------------ATGACA------GTAAATCCAGTTTAGCACTTGTGAAACGTTTAAT---TATTCGAATCTATCAACAAAATGATTTTCTTTCCGTGGT------TAATGATTCTAACAAAAATC------GATTCGTTAGTCACCACCGCGGCAATTT------------TTTTTATTCCCA---TTTTTATTCTCAAATGA---TATCAGAGGGTTTTGCTATTCT------TGTAGAAATTCCATTCTCGCTGCGA---TTAGTATCCTATTTC---------GA-AA---AAAAAGAAATACCAAAATCTCA------TAATTTACGCTCTATTCATTCCATTTTTCCTTTTTTAG
			AGGACAAATTATTACATTTAAATTATGTATCAGATATACTAATACCCCACCCCATCCATATGGAAATCTTGGTTCAAATCCTTCAATGCCGGATTCAAGATGTTCCCTTTTTGCATTTCTTGCGATTCTTTCTTCATAAAT------ATCATAATTGGAA---TTGGAATAGTTTTCTCATTACTCCA---AAGAAA------TCTA---TTTATGTTTTTTCAAAA------GAAAATAAAAGACTTTTTCGGTTCCTATACAATTCTTATGTATCTGAATGTGAATTTTTATTAGTTTTTCTTCGTAAACAATCTTCTTATTTACGATTAACATCTTTTGGACTTTTTCTTGAGCGAAGACATTTCTATGTAAAAATAAAACGTC------TTCAAATGCAACATCTTATACTTATAGTAGTATGTCGTGATTA------TTTTCAAGGAACCCTAT------GGTCCTTCAAGGATCCTTTCATGCATTATGTTCGATGCCAAGGAAAAGCAGTTTTGGCTTCAAAA------GGGACTCATCTTCTGATGAAAAAATGGAAATATAATTTTGTCAATTTATGGCAATATTATTTTCACTTTTGGTATCAATCGT---------------ACAGGATCCATATAAACCAATTATCAAACTATTCTTTCTATTTTCTGGGTTATCTTTCAAGTTTACTAAAAAATTCTTCGATGGTAAGGAATCAAATGCTAGAGAATTCATTTCTAGTAGATACTGTTACTAAT------AAATTTGAAACCCTAGTCCCAGTTATTTTTCTTATTGGATCCTTGTCTAAAGCTCAATTTTGTACCGTATTGGGGCATCCTATTAGTAAGCCAATCTGGGCGGATTTACCAGATTCTGAGATTATTGAGCGATTTGGTCGGATGTGTAGAAATCTTTCTCATTATCACAGTGGATCCTCAAAAAAACAGGGATTGTATCGAATAAAGTATATACTTCGACTTTCGTGTGCTAGAACTTTGGCTCGTAAACATAAAAGTACAGTACGCGTTTTTTTGCGAAGGTTAGGTTCTGGA------TTATTAGAAGAATTCTTTACAGAAGAAGAACAAGTCCTTTCTTTGATCTT------AC--CAAAAACAAT------TCCTTTTACTTTCTATGGATC------ACATA------AAGAACGTATTTGGTATTTGGATATTATTCGTATTAATGACCTAGTG--AATC-ATTC--ATGAATGGGATTTGGACTTCTGCTT------ATTCCCACAGCAACAAAAAATATTCGTCGTATGTGGGCTTTTCCGAGTGTTTTGATGTTAAGTATAGCTATGGTGCTTTCGGCCAATTTTGCTATTCAGCAAATAAATGGAAGTTTTATCTATCAATATCTATGGTCTTGGACCATCAATAATGATTTTTCT--TTAGAATTTGGACACTTGATCGATTCACTTACTTCTATTATGTCAATATTGATTACTACTGTTGGAATCATGGTTTTTATTTATAGTGACAATTATATGTCTCATGATCAGGGATATTTGAGATTTTTTGCTTATATGAGTTTTTTTAATATTTCTATGTTGGGATTAGTTACCAGTTCTAATTTAATACAAATTTATATTTTTTGGGAACTTGTGGGAATGTGTTCGTATTTATTAATAGGTTTTTGGTTCACGCGACCCATTGCAGCAAGTGCTTGTCAAAAAGCTTTTGTA--------ACCAACCGTATAGGGGATTTTGGTTTATTATTAGGAATTTTAGGCTTTTATTGGATAACAGGTAGTTTCGAATTTCGAGATTTGTTTGAAATAATAAATAATTTGCTTC------ATAATAATGAAGTCAATTCTTTATTTGTTACTCTGTGTGCCTCTTTTTTATTCCTTGGTGCAGTTGCGAAATCCGCACAATTTCCCCTTCACATATGGTTACCTGATGCTATGGAAGGACCTACACCCATTTCGGCTCTTA
			TACACGCAGCTACTATGGTAGCTGCAGGAATTTTTCTTGTAGCTCGGCTTCTTCCTCTTTTCATAGTTATACCTTACATAATGAATTTTATTTCTTTAATAGGCATAATAACAGTACTATTAGGAGCTACTTTGGCTCTTGCTCAACGAGACATTAAAAGAAGTTTAGCCTATTCTACAATGTCTCAATTGGGTTATATTATGTTAGCTCTAGGTATAGGTTCTTATAGAGCTGCTTTATTTCATTTGATTACTCATGCCTATTCGAAAGCTTTATTGTTTTTGGGATCTGGTTCCGTTATTCATTCAATGGAACCTATTGTTGGATATTCACCAGAGAAAAGTCAGAATATGGTTCTTATGGGTGGTTTAACAAGATATGTTCCAATTACAAGAATTTCTTTTTTATTAGGTACACTTTCTCTTTGTGGTATTCCACCTCTTGCTTGTTTTTGGTCCAAAGATGAAATTCTTAAGGATAGTTGGTTATATTCCCCAATTTTCGCACTAATAGCTTCCTTTACAGCAGGATTAACTGCATTTTATATGTTTCGGATGTATTTATTAACCTTTGATGGATATTTGCGCGTTCAGTTTCAAGATTACAGTAG---------TACTAAAAATAGTTTCCTTTATTCAATATCCCCGTGGGGGAAAGAAG----TACCTATGGTAGTCAATCAAAATTTCCTTTTATCAAC-------------AAT------GAAT------AATAGGGTC---------TC----TTTTTTTTC---AAAGGATACAT---------ATCA------AATTAATGAAAATGT------AAGAAATAGTATACAAT------ATTTTAGTACTAA------CTT------TAGAAATAAA-------TACACTTATACCTATCCTTATGAATCAGACAATACTATGCTATTTCCTCTGCTTGTATTGGTACTGTTTACTTTATTTGTTGGATTAATAGGAATTAATTTGGATCAA---GGAGAACTA------GAT---------------TTTGATATATTATCGAAATGGTTAACTCCATCCACAAAATTTTTTCACCAAAATTCAAAT------GATTCCGCGGATTGGTATGATTTTTTGACAAATGCA------GTTTTTTCAGTAAGTATAGCAGTTTTGGGACTATTCATTTCATCTATTTTATATGGATCCGTTTATTCGTCTTTCCAGAATTTGGACTTAATCAATTCATTTTTA---------AAGGCGAGTCCGAAGAGAATTTTCTTGGACCGAATCAAAAATT-TTATATATAATTGGTCATATAATCGTGGTTACATAGATATTTTTTATACGAAGATTTTCACTGTGGGTATAAGAAGATTAGCCGAACTAA-TTCAGTTTTTTGATAGACCTTATTATACTCCTG-ATTACGAAACCAAAGATACTGATATCTTGGCAGCATTCCGAGTAACTCCTCAACCCGGAGTTCCTGCTGAAGAAGCGGGGGCTGCGGTAGCTGCCGAATCTTCTACTGGTACATGGACAACGGTGTGGACTGATGGACTTACCAGTCTTGATCGTTACAAAGGACGATGCTACCACATCGAGGCCGTTGTTGGAGAGGAAAATCAATATATTGCTTATGTAGCTTATCCTTTAGACCTTTTTGAAGAAGGTTCTGTTACTAACATGTTTACTTCCATTGTGGGTAACGTATTTGGTTTTAAAGCCCTACGAGCTCTACGTCTGGAAGATCTGCGAATTCCTCCTGCTTATTCCAAAACTTTCCAAGGCCCGCCTCATGGCATCCAGGTTGAAAGAGATAAATTGAACAAGTATGGTCGTCCCCTATTGGGATGTACTATTAAACCAAAATTGGGATTATCCGCAAAAAACTACGGTAGAGCGGTTTATGAATGTCTACGTGGCGGGCTTGATTTTACCAAGGATGATGAAAACGTGAACTCACAACCTTTTATGCGTTGGAGAGACCGTTT
			CTTATTTTGCGCTGAAGCACTTTATAAAGCGCAAGCCGAAACAGGTGAAATCAAAGGACATTACTTGAATGCAACTGCGGCTACATGTGAAGAAATGATCAAAAGGGCCGTATTTGCCAGAGAATTGGGAGTTCCTATCGTAATGCATGACTACTTAACTGGGGGATTCACTGCAAATACTAGTTTGGCTCATTATTGCCGCGACAACGGCCTACTTCTTCACATCCACCGCGCAATGCATGCAGTTATTGATAGACAGAAAAATCATGGTATGCATTTCCGTGTACTAGCTAAAGCATTACGTATGTCTGGTGGAGATCATATTCACGCCGGTACAGTAGTAGGTAAACTGGAAGGGGAGCGTGAGATGACTTTGGGTTTTGTTGATTTATTACGTGATGATTATATTGAAAAAGACCGAAGTCGCGGTATTTTTTTCACTCAAGATTGGGTCTCTATGCCGGGTGTTCTGCCCGTGGCTTCAGGAGGTATTCATGTTTGGCATATGCCTGCCCTAACCGAAATTTTTGGAGATGATTCCGTACTACAGTTTGGCGGAGGGACTTTAGGACACCCTTGGGGAAATGCACCTGGTGCAGTAGCTAATCGAGTAGCATTAGAAGCATGTGTACAAGCTCGTAATGAGGGACGCGATCTTGCTCGTGAAGGTAATGAAATTATCCGTGAAGC-TTGCAGCT
		</sequence>
		<sequence>
			<taxon idref="Belamcanda_chinensis"/>
			TCCACACTTGAAGAA------AAAAACCTAGGGCGTATCGCTCAAATTATTGGCCCAGTACTGGATGTCGTTTTTCCTCCGGGCAAGATGCCTAATATTTATAACGCTTTGGTAGTTAAAGGTCGAGATACTGTCGGTCAGCAAATTAATTTGACTTGTGAGGTACAACAATTATTAGGAAATAATCGAGTTAGAGCTGTAGCTATGAGTGCTACAGATGGTCTGACTAGAGGAATGGAAGTGATTGACACGGGAGCTCCTCTAAGTGTTCCAGTAGGCGGAGCTACTCTCGGACGAATTTTCAACGTTCTTGGAGAGCCTGTTGATAATTTAGGTCCTGTAGATACTCGTACAACATCTCCTATTCATAGATCCGCGCCTGCCTTTATACAGTTAGATACGAAATTATCTATCTTTG-----AAACAGGGATTAAGGTAGTGGATCTTTTAGCTCCTTATCGCCGTGGAGGAAAAATAGGACTATTTGGGGGAGCTGGCGTGGGTAAAACAGTACTTATCATGGAATTGATCAACAACATAGCCAAAGCTCATGGAGGTGTATCTGTATTTGGCGGAGTAGGCGAACGTACTCGTGAAGGAAATGATCTCTACATGGAAATGAAAGAATCCGGGGTAATTAATGAAAAAAATATTGCAGAATCAAAAGTAGCTCTAGTCTATGGTCAAATGAATGAACCCCCGGGAGCTCGTATGAGAGTTGGTCTGACTGCCCTAACCATGGCGGAATATTTCCGGGATGTTAATGAACAAGATGTACTTCTATTCATCGACAATATCTTTCGTTTCGTCCAAGCGGGGTCAGAAGTATCCGCCTTATTGGGGAGAATGCCTTCGGCAGTGGGTTATCAACCTACCCTTAGTACAGAAATGGGTTCTTTGCAAGAAAGAATTACTTCCACGAAAGAGGGATCTATAACTTCAATCCAAGCAGTTTATGTACCTGCGGACGATTTGACCGACCCCGCCCCTGCCACTACATTTGCACATTTAGATGCTACTACCGTACTATCAAGAGGATTAGCTGCCAAAGGTATTTATCCAGCAGTGGATCCTTTAGATTCAACGTCGACTATGTTACAACCTTGGATCGTTGGCGAGGAACATTATGAAACTGCGCAAAGGGTTAAGCAAACTTCACAACGTTACAAAGAACTTCAGGACATTATAGCTATCCTTGGGTTGGACGAATTATCCGAAGAAGATCGTTTAACTGTAGCAAGAGC-----ACGAAAAATTGAGCGTTTCTTATCACAACCCTTCTTCGTGGCAGAAGTATTTACTGGTTCTCCAGGAAAATATGTTGGTCTCACAGAAACAATTAGGGGGTTTCAACTGATACTTTCCGGAGAATTAGACAGTCTTCCCGAACAGGCCTTTTATTTGGTGGGTAACATCGATGAAGCTACATGGAAGAATTACAAGGA--TATTTAG-----AAAAGGATAGATCTAGGCAACAACCCCTCC------TATATCCGCTTCTCTTTCAGGAGTATATTTATGCACTTGC------TCATGATCGTGGTTTA---------------AAAGGTTCCCTTTTTTAC------GAACCTACGGA--AGTT------TTTGGTT---------------------ATGACA------GTAAATTCAGTTTAGCACTTGTGAAACGTTTAAT---TATTCGAATCTATCAACAGAATTTTTTTCTTTCCGTGGT------TAATGATTCTAACAAAAATC------GATTCGTTAGTCACCACCACAACAATTT------------TTGTTATTCCCA---TTTTTATTCTCAAATGA---TATCAGAAGGTTTTGCAATTCT------TGTAGAAATTCCATTCTCGCTGCGA---TTAGTATCTTATTTC---------GA-AA---AAAAAGAAATACCAAAATCTCA------TAATTTACGCTCTATTCATTCATTTTTTCCTTTTTTAG
			AGGACAAATTATTACATTCCGATTATGTATCAGATATTATAATACCCCATCCCATCCATATGGAAATCTTGGTTCAAATCCTTCAATGCTGGATTCAAGATGTTCCCCTTTTGCATTTCTTGCGATTCTTTCTTCATAAAT------ATCAT------AA---TTGGAATAGTTTTCTCATTACTCCA---AAGAAA------TCTA---TTTATGTTTTTTCAAAA------GAAAATAAAAGACTATTTCGGTTCCTATACAATTCTTATGTATCTGAATGTGAATTTTTATTAGTTTTTCTTCGTAAACAATCTTCTTATTTACGATTAACATCTTTTGGAACTTTTCTTGAGCGAAGACATTTCTATGTAAAAATGGAACATC------TTCAAATGCAACATCTTATACTTATAGTAGTATGTCGTGATTA------TTTTCAAGGAACCTTAT------GGTCCTTCAAGGATCCTTTCATGCATTATGTTCGATGTCAAGGAAAAGCGGTTTTGGCTTCAAAA------GGGACTCATTTTCTGATGAAGAAATGGAAATATAATTTTGTCAATTTATGGCAATATTATTTTCACTTTTGGTATCAATCGT---------------ACAGGATCCATATAAACCAATTATCAAACTATTCTTTCTATTTTATGGGTTATCTTTCAAGTTTACTAAAAAATTCTTCGACGGTAAGGAATCAAATGTTAGAGAATTCATTTCTAATAGATACTGTTACTAAT------AAATTTGAAACCATAGTCCCAGTTATTTTTCTTATTGGATCCCTGTCTAAAGCTCAATTTTGTACCGTATCGGGACATCCTATTAGTAAGCCAATCTGGGCGGATTTATCAGATTCTGAGATTATTGAGCGATTTGGTCGGATGTGTAGAAATCTTTCTCATTATCACAGTGGATCCTCAAAAAAACAGGGGTTGTATCGAATAAAGTATATACTTCGACTTTCGTGTGCTAGAACTTTGGCTGGTAAACATAAAAGTACAGTACGCACTTTTTTGCGAAGATTAGGTTCTGGA------TTATTAGAAGAATTCTTTACAGAAGAAGAACAGGTTCTTTCTTTAATCTT------AC--CAAAAACAAT------TCCTTTTACTTTTTATGGATC------AAAGA------AAGAACGTATTTGGTATTTGGATATTATTCGTATTAACGACNTAGTG--AATC-ATGA--ATGAATGGGATTTGGACTTCTGCTT------ATTCCCACAGCAACAAAAAATATTCGTCGTATGTGGGCTTTTCCGAGTGTTTTGATGTTAAGTATAGCTATGGTGTTTTCGGCCAATTTGGCTATTCAGCAAATAAATGGAAGTTTTATCTATCAATATCTATGGTCTTGGACCATCAATAATGATTTTTCT--TTAGAATTCGGACACTTGATCGATTCACTTACTTCTATTATGTCAATATTGATTACTACTGTTGGAATCATGGTTTTTATTTATAGTGACAATTATATGTCTCACGATCAAGGATATTTGAGATTTTTTGCTTATATGAGTTTTTTTAATATTTCTATGTTGGGATTAGTTACTAGTTCCAATTTAATACAAATTTATATTTTTTGGGAACTTGTGGGAATGTGTTCGTATTTATTAATAGGTTTTTGGTTCACGCGACCCATTGCAGCAAGTGCTTGTCAAAAAGCTTTTGTA--------ACCAACCGTATAGGGGATTTTGGTTTATTATTAGGAATTTTAGGTTTTTATTGGATAACTGGTAGTTTCGAATTTCGAGATTTGTTCGAAATAGTTAATAATTTGCTTC------ATAATAATGGAGTCAATTCTTTATTTGTTACTCTGTGTGCCTCCTTTTTATTCCTTGGTGCAGTTGCGAAATCCGCACAATTTCCCCTTCACATATGGTTACCTGATGCTATGGAAGGACCTACACCCATTTCGGCTCTTA
			TACACGCAGCTACTATGGTAGCAGCAGGGATTTTTCTTGTAGCTCGGCTTATTCCTCTTTTCATAGTTATACCTTACATAATGAATTTCATTTCTTTAATAGGCATAATAACAGTACTATTAGGAGCTACTTTGGCTCTTGCTCAACGAGACATTAAAAGAAGTTTAGCTTATTCTACAATGTCTCAATTGGGTTATATTATGTTAGCTCTAGGTATAGGTTCTTATAGAGCTGCTTTATTTCATTTGATTACTCATGCCTATTCGAAAGCTTTATTGTTTTTGGGATCCGGTTCCGTTATTCATTCAATGGAACCTATTGTTGGATATTCACCAGAGAAAAGTCAGAATATGGTTCTTATGGGTGGTTTAACAAGATATGTTCCAATTACAAGAATTTCTTTTTTATTAGGTACACTTTCTCTTTGTGGTATTCCACCTCTTGCTTGTTTTTGGTCCAAAGATGAAATTCTTAAGGATAGTTGGTTATATTCACCAATTTTTGCACTAATAGCTTCCTTCACAGCGGGATTAACTGCATTTTATATGTTTCGAATGTATTTATTAACCTTTGATGGATATTTGCGCGTTCAGTTTCAAGATTACAGTAG---------TACTAAAAAAAGTTTCCTTTATTCAATATCCCCGTGGGGAAAAGAAG----TACCTATGGTAGTCAATAAAAATTTCCTTTTATCAAC-------------AAT------GAAT------AATAGGGTC---------TC----TTTTTTTTC---AAAGGATACAT---------ATCA------AATTAATGAAAATGT------AAGAAATAATATACGAT------ATTTTAGTACTTA------CTT------TAGAAATAAA-------TACACTTATACCTATCCTTATGAATCGGACAATACTATGCTATTTCCTCTGCTTGTATTGGTACTGTTTACTTTATTCGTTGGATTAATAGGAATTCATTTTGATCAA---GGAGAACTA------GAT---------------TTTGATATATTATCGAAATGGTTAACTCCATCCACAAAATTTTTCCACCCAAATTCAAAC------GATTCCGCGGATTGGTATGATTTTTTGACAAATGCA------GTTTTTTCGGTAAGTATAGCAATTTTGGGACTATTCATTTCATCTATTTTATATGGATCCGTTTATTCGTCTTTCCAGAATTTGGACTTAATCAATTCATTTTTA---------AAGGCGAGTCCGAAGAGAATTTTCTTGGACCGAATCAAAAATT-TGATATATAATTGGTCATATAATCGTGGTTACATAGATATTTTTTATACGAAGATTTTCACTGTGGGTATAAGAAGATTAGCCGAACTAA-TTCAGTTTTTTGATAGACCTTATTATACTCCTG-ATTACGAAACCAAAGATACTGATATCTTGGCAGCATTTCGAGTAACTCCTCAACCCGGAGTTCCTGCTGAAGAAGCGGGGGCCGCGGTAGCTGCCGAATCTTCTACTGGTACATGGACAACAGTGTGGACTGATGGACTTACCAGTCTTGATCGTTACAAAGGACGATGCTACCACATCGAGGCCGTTGTTGGGGAGGAAAATCAATATATTGCTTATGTAGCTTATCCTTTAGACCTTTTTGAAGAAGGTTCTGTTACTAACATGTTTACTTCCATTGTGGGTAACGTATTTGGTTTCAAAGCCCTACGAGCTCTACGTCTGGAAGATCTGCGAATTCCTCCTGCTTATTCCAAAACTTTCCAAGGCCCGCCTCATGGCATCCAGGTTGAAAGAGATAAATTGAACAAGTATGGTCGTCCCCTATTGGGATGTACTATTAAACCTAAATTGGGATTATCCGCAAAAAACTACGGTAGGGCGGTTTATGAATGTCTACGCGGTGGGCTTGATTTTACCAAGGATGATGAAAACGTGAACTCACAACCTTTTATGCGTTGGAGAGACCGTTT
			CGTATTTTGCGCTGAAGCAATTTATAAAGCGCAAGCCGAAACAGGTGAAATCAAAGGACATTACTTGAATGCAACTGCGGGTACATGTGAAGAAATGATGAAAAGGGCTGTATTTGCCAGAGAATTGGGAGTTCCTATCGTAATGCATGACTACTTAACTGGGGGATTCACTGCAAATACTAGTTTGGCTCATTATTGCCGCGACAACGGCCTACTTCTTCACATCCATCGCGCAATGCATGCAGTTATTGATAGACAGAAAAATCATGGTATGCATTTCCGTGTACTAGCTAAAGCATTACGTATGTCTGGTGGAGATCATATTCACGCCGGTACAGTAGTAGGTAAACTGGAAGGGGAACGTGAGATGACTTTGGGTTTTGTTGATTTATTACGTGATGATTATATTGAAAAAGACCGAAGTCGCGGTATTTTTTTCACTCAAGATTGGGTCTCTATGCCAGGTGTTCTGCCCGTGGCTTCAGGAGGTATTCATGTTTGGCATATGCCTGCCCTAACCGAAATTTTTGGAGATGATTCCGTACTACAGTTCGGCGGAGGGACTTTAGGACACCCTTGGGGAAATGCACCTGGTGCAGTAGCTAATCGAGTAGCTTTAGAAGCATGTGTACAAGCTCGTAATGAGGGACGCGATCTTGCTCGTGAAGGTAATGAAATTATCCGTGAAGC-TTGCAGCT
		</sequence>
		<sequence>
			<taxon idref="Iris_confusa"/>
			TCCACACTTGAAGAA------AAAAACCTAGGGCGTATCGCTCAAATTATTGGCCCAGTACTGGATGTCGTTTTTCCTCCGGGCAAGATGCCTAATATTTATAACGCTTTGGTAGTTAAAGGTCGAGATACCGTCGGTCAGCAAATTAATTTGACTTGTGAGGTACAACAATTATTAGGAAATAATCGAGTTAGAGCTGTAGCTATGAGTGCTACAGATGGTCTGACTAGAGGAATGGAAGTGATTGACACGGGAGCTCCTCTAAGTGTTCCAGTAGGCGGAGCTACTCTCGGACGAATTTTCAACGTTCTTGGAGAGCCTGTTGATAATTTAGGTCCTGTAGATACTCGTACAACATCTCCTATTCATAGATCTGCGCCTGCTTTTATACAGTTAGATACGAAATTATCTATCTTTG-----AAACAGGGATTAAGGTAGTGGATCTTTTAGCTCCTTATCGCCGTGGAGGAAAAATCGGACTATTTGGGGGAGCTGGCGTGGGTAAAACAGTACTTATCATGGAATTGATCAACAACATAGCCAAAGCTCATGGAGGTGTATCTGTATTTGGCGGAGTAGGCGAACGTACTCGTGAAGGAAATGATCTCTACATGGAAATGAAAGAATCCGGGGTAATTAATGAAAAAAATATTGCAGAATCAAAAGTAGCTCTAGTCTATGGTCAAATGAATGAACCCCCGGGAGCTCGTATGAGAGTTGGTCTGACTGCCCTAACCATGGCGGAATATTTCCGGGATGTTAATGAACAAGACGTACTTCTATTCATCGACAATATCTTTCGTTTCGTCCAAGCGGGGTCAGAAGTATCCGCCTTATTGGGGAGAATGCCTTCGGCAGTGGGTTATCAACCTACCCTTAGTACAGAAATGGGTTCTTTGCAAGAAAGAATTACTTCCACGAAAGAGGGATCTATAACTTCGATCCAAGCAGTTTATGTACCTGCGGACGATTTGACCGACCCCGCCCCCGCCACTACATTTGCACATTTAGATGCTACTACCGTACTATCAAGAGGATTAGCTGCCAAAGGTATTTATCCAGCAGTGGATCCTTTAGATTCAACGTCGACTATGTTACAACCTTGGATCGTTGGCGAGGAACATTATGAAACTGCGCAAAGAGTTAAGCAAACTTCACAACGTTACAAAGAACTTCAGGACATTATAGCTATCCTTGGGTTGGACGAATTATCCGAAGAAGATCGTTTAACTGTAGCAAGAGC-----ACGAAAAATTGAGCGTTTCTTATCACAACCCTTCTTCGTGGCAGAAGTATTTACTGGTTCTCCAGGAAAATATGTTGGTCTCACAGAAACAATTAGGGGGTTTCAACTGATACTTTCCGGAGAATTAGACAGTCTTCCCGAGCAGGCCTTTTATTTGGTGGGTAACATCGATGAAGCTACATGGAAGAATTACAAGGA--TATTTAG-----AAAAGGATAGATCTAGGCAACAACCCCTCC------TATATCCGCTTCTCTTTCAGGAGTATATTTATGCACTTGC------TCATGATCGTGGTTTA---------------AAAGGTTCTCTTTTTTAC------GAACCTACGGA--AGTT------TTTGGTT---------------------ATGACA------GTAAATCCAGTTTAGCACTTGTGAAACGTTTAAT---TATTCGAATCTATCAACAGAATTATTTTCTTTCCGCGGT------TAATGATTCTAACAAAAATA------GATTCATTAGTCACCACCACAACAATTT------------TTGTTATTCCCA---TTTTTATTCTCAAATGA---TATCAGAAGGTTTTGCAATTCT------TGTAGAAATTCCGTTCTCGCTGCGA---TTAGTATCTTATTTC---------GA-AA---AAAAAGAAATACCAAAATCTCA------TAATTTACGCTCTATTCATTCCATTTTTCCTTTTTTAG
			AGGACAAATTATTACATTCAAATTATGTATCAGATATACTAATACCCCATCCCATCCATATGGAAATCTTGGTTCAAATCCTTCAATGCTGGATTCAAGATGTTCCCCTTTTGCATTTCTTGCGATTCTTTCTTCATAAAT------ATCAT------AA---TTGGAATAGTTTTCTCATTACTCCA---AAGAAA------TCTA---TTTATGTTTTTTCAAAA------GGAAATAAAAGACTATTTCGGTTCCTATACAATTCTTATGTATCTGAATGTGAATTTTTATTAGTTTTTCTTCGTAAACAATCTTCTTATTTACGATTAACATCTTTTGGACTTTTTCTTGAGCGAAGACATTTCTATGTAAAAATGGAACATC------TTCAAATGCAACATCTTATACTTATAGTAGTATGTCGTGATTA------TTTTCAAGGAACCCTAC------GGTCCTTCAAGGATCCTTTCATGCATTATGTTCGATGTCAAGGAAAAGCGGTTTTGGCTTCAAAA------GGGACTCATTTTCTGATGAAGAAATGGAAATATAATTTTGTCAATTTATGGCAATATTATTTTAACTTTTGGTATCAATCGT---------------ACAGGATCCATATAAACCAATTATCAAACTATTCTTTCTATTTTCTGGGTTATCTTTCAAGTTTACTAAAAAATTCTTCGACGGTAAGGAATCAAATGTTAGAGAATTCATTTCTAATAGATACTGTTACTAAT------AAATTGGAAACCATAGTCCCAGTTATTTTTCTTATTGGATCCCTGTCTAAAGCTCAATTTTGTACCGTATCGGGACATCCTATTGGTAAGCCAATCTGGGCAGATTTATCAGATTCTGAGATTATTGAGCGATTTGGTCGGATGTGTAGAAATCTTTCTCATTATCACAGTGGATCCTCAAAAAAACAGGGGTTGTATCAAATAAAGTATATACTTCGACTTTCGTGTGCTAGAACTTTGGCTCGTAAACATAAAAGTACAGTACGCACTTTTTTGCGAAGATTAGGTTCTGGA------TTATTAGAAGAATTCTTTACAGAAGAAGAACAAGTTCTTTCTTTGATCTT------AC--CAAAAACAAT------TCCTTTTACTTTCTATGGATC------AAATA------AAGAACGTATTTGGTATTTGGATATTATTCGTATTAATGACCTAGTG--AATC-ATGA--ATG-ATGGGATTTGGACTTCTGCTT------ATTCCCACAGCAACAAAAAATATTCGTCGTATGTGGGCTTTTCCGAGTGTTTTGATGTTAAGTATAGCTATGGTGTTTTCGGCCAATTTGGCTATTCAGCAAATAAATGGAAGTTTTATCTATCAATATCTATGGTCTTGGACCATCAATAATGATTTTTCT--TTAGAATTCGGACACTTGATCGATTCACTTACTTCTATTATGTCAATATTGATTACTACTGTTGGAATCATGGTTTTTATTTATAGTGACAATTATATGTCTCACGATCAAGGATATTTGAGATTTTTTGCTTATATGAGTTTTTTTAATATTTCTATGTTGGGATTAGTTACTAGTTCCAATTTAATACAAATTTATATTTTTTGGGAACTTGTGGGAATGTGTTCGTATTTATTAATAGGTTTTTGGTTCACGCGACCTATTGCAGCAAGTGCTTGTCAAAAAGCTTTTGTA--------ACCAACCGTATAGGGGATTTTGGTTTATTATTAGGAATTTTAGGTTTTTATTGGATAACTGGTAGTTTCGAATTTCGAGATTTGTTCGAAATAGTTGATAATTTGCTTA------ATAATAATGGAGTCAATTCTTTATTTGTTACTCTATGTGCCTCTTTTTTATTCCTTGGTGCAGTTGTGAAATCCGCACAATTTCCCCTTCACATATGGTTACCCGATGCTATGGAAGGACCTACACCCATTTCGGCTCTTA
			TACACGCTGCTACTATGGTAGCAGCGGGAATTTTTCTTGTAGCTCGGCTTATTCCTCTTTTCATAGTTATACCTTACATAATGAATTTCATTTCTTTAATAGGCATAATAACAGTACTATTAGGAGCTACTTTGGCTCTTGCTCAACGAGACATTAAAAGAAGTTTAGCTTATTCTACAATGTCTCAATTGGGTTATATTATGTTAGCTCTAGGTATAGGTTCTTATAGAGCTGCTTTATTTCATTTGATTACTCATGCCTATTCGAAAGCTTTATTGTTTTTGGGATCCGGTTCCGTTATTCATTCAATGGA------------------------------------------------------------------------------------------------------------------------------------------------------------------------------------------------------------------------------------------------GATGTATTTATTAACCTTTGATGGATATTTGCGCGTTCAGTTTCAAGATTACAGCAG---------TACTAAAAATAGTTTACTTTATTCAATATCCCCGTGGGGAAAAGAAG----TACCTATGGTAGTCAATAAAAATTTCCTTTTATCAAC-------------AAT------GAAT------AATAGGGTC---------TC----TTTTTTTTC---AAAGGATACAT---------ATCA------AATTAATGAAAATGT------AAGAAATAATATACGAT------ATTTTAGTACTTA------CTT------TAGAAATAAA-------TACACTTATACCTATCCTTATGAATCGGACAATACTATGCTATTTCCTATGCTTGTATTGGTACTGTTTACTTTATTCGTTGGATTAATAGGAATTCATTTTGATCAA---GGAGAACTA------GAT---------------TTTGATATATTATCAAAATGGTTAACTCCATCCACAAAATTTTTCCACCCAAATTCAAAC------GATTCCGCGGATTGGTATGATTTTTTGACAAACGCAGTTTTGGTTTTTTCGGTAAGTATAGCAATTTGGGGACTATTCATTTCATCTATTTTATATGGATCCATTTATTCGTCTTTCCAGAATTTGGACTTAATCAATTCATTTTTA---------AAGGCGAGTCCGAAGAGAATTTTCTTGGACCGAATCCAAAATT-TTATATATAATTGGTCATATAATCGTGGTTACATAGATATTTTTTATACGAAGATTTTCACTGTGGGTATAAGAAGATTAGCCGAACAAA-TTCAGTTTTTTGATAGACCTTATTATACTCCTG-ATTACGAAACCAAAGATACTGATATCTTGGCAGCATTCCGAGTAACTCCTCAACCCGGAGTTCCTGCTGAAGAAGCGGGGGCCGCGGTAGCTGCCGAATCTTCTACTGGTACATGGACAACAGTGTGGACTGATGGACTTACCAGTCTTGATCGTTACAAAGGACGATGCTACCACATCGAGGCCGTTGTTGGGGAGGAAAATCAATATATTGCTTATGTAGCTTATCCTTTAGACCTTTTTGAAGAAGGTTCTGTTACTAACATGTTTACTTCCATTGTGGGTAACGTATTTGGTTTCAAAGCCCTACGAGCTCTACGTCTGGAAGATCTGCGAATTCCTCCTGCTTATTCCAAAACTTTCCAAGGCCCGCCCCATGGCATCCAGGTTGAAAGAGATAAATTGAACAAGTATGGCCGTCCCCTATTGGGATGTACTATTAAACCAAAATTGGGATTATCCGCAAAAAACTACGGTAGGGCGGTTTATGAATGTCTACGTGGTGGGCTTGATTTTACCAAGGATGATGAAAACGTGAACTCGCAACCTTTTATGCGTTGGAGAGACCGTTT
			CGTATTTTGCGCTGAAGCAATTTATAAAGCGCAAGCCGAAACAGGCGAAATCAAAGGACATTACTTGAATGCAACTGCGGGTACATGTGAAGAAATGATCAAAAGGGCTGTATTTGCCAGAGAATTGGGAGTTCCTATCGTAATGCATGACTACTTAACCGGGGGATTCACTGCAAATACTAGTTTGGCTCATTATTGCCGCGACAACGGCCTGCTTCTTCACATCCATCGCGCAATGCATGCAGTTATTGATAGACAGAAAAATCATGGTATGCATTTCCGTGTACTAGCTAAAGCATTACGTATGTCTGGTGGAGATCATATTCACGCTGGTACAGTAGTAGGTAAACTGGAAGGGGAACGTGAGATGACTTTGGGTTTTGTTGATTTATTACGTGATGATTATATTGAAAAAGACCGAAGTCGCGGTATTTTTTTCACTCAAGATTGGGTCTCTATGCCAGGTGTTCTGCCCGTGGCTTCAGGAGGTATTCATGTTTGGCATATGCCTGCCCTAACCGAAATTTTTGGAGATGATTCCGTACTACAGTTCGGCGGAGGGACTATAGGACACCCTTGGGGAAATGCACCTGGTGCAGTAGCTAATCGAGTAGCTTTAGAAGCATGTGTACAAGCTCGTAATGAGGGGCGCGATCTTGCTCGTGAAGGTAATGAAATTATCCGTGAAGC-TTGCAGCT
		</sequence>
		<sequence>
			<taxon idref="Iris_minutiaurea"/>
			TCCACACTTGAAGAA------AAAAACCTGGGGCGTATCGCTCAAATTATTGGCCCAGTACTGGATGTTGTTTTTCCTCCGGGCAAGATGCCTAATATTTATAACGCTTTGGTAGTTAAAGGTCGAGATACTGTAGGTCAGCAAATTAATTTGACTTGTGAGGTACAACAATTATTAGGAAATAATCGAGTTAGAGCTGTAGCTATGAGTGCTACAGATGGTCTGACTAGAGGAATGGAAGTGATTGACACGGGAGCTCCTCTAAGTGTTCCAGTAGGTGGAGCTACTCTCGGACGAATTTTCAACGTTCTTGGAGAGCCTGTTGATAATTTGGGTCCTGTAGATACTCGTACAACATCTCCTATTCATAGATCTGCGCCTGCCTTTATACAGTTAGATACGAAATTATCTATCTTTG-----AAACAGGGATTAAGGTAGTGGATCTTTTAGCTCCTTATCGCCGTGGAGGAAAAATCGGACTATTTGGGGGAGCTGGCGTGGGTAAAACAGTACTTATCATGGAATTGATCAACAACATAGCCAAAGCTCATGGAGGTGTATCTGTATTTGGCGGAGTAGGCGAACGTACTCGTGAAGGAAATGATCTCTACATGGAAATGAAAGAATCCGGGGTAATTAATGAAAAAAATATTGCAGAATCAAAAGTAGCTCTAGTCTATGGTCAAATGAATGAACCCCCGGGAGCTCGTATGAGAGTTGGTCTGACTGCCCTAACCATGGCGGAATATTTCCGGGATGTTAATGAACAAGACGTACTTCTATTCATCGACAATATCTTTCGTTTCGTCCAAGCGGGGTCAGAAGTATCCGCCTTATTAGGGAGAATGCCTTCGGCAGTGGGTTATCAACCTACCCTTAGTACAGAAATGGGTTCTTTGCAAGAAAGAATTACTTCCACGAAAGAGGGGTCTATAACTTCGATCCAAGCAGTTTATGTACCTGCGGACGATTTGACCGACCCTGCCCCTGCCACTACATTTGCACATTTAGATGCTACTACCGTACTATCAAGAGGATTAGCTGCCAAAGGTATTTATCCAGCAGTGGATCCTTTAGATTCAACGTCGACTATGTTACAACCTTGGATCGTTGGCGAGGAACATTATGAAACTGCGCAAAGAGTTAAGCAAACTTCACAACGTTACAAAGAACTTCAGGACATTATAGCTATCCTTGGGTTGGACGAATTATCCGAAGAAGATCGTTTAACTGTAGCAAGAGC-----ACGAAAAATTGAGCGTTTCTTATCACAACCCTTCTTCGTGGCAGAAGTATTTACAGGTTCTCCAGGAAAATATGTTGGTCTCACAGAAACAATTAGGGGGTTTCAGCTGATACTTTCCGGAGAATTAGACAGTCTTCCCGAGCAGGCCTTTTATTTGGTGGGTAACATCGATGAAGCTACATGGAAGAATTACAAGGA--TATTTAG-----AAAAGGATAGACCTAGGCAACAACCCTTCC---TATTATATCCGCTTCTCTTTCAGGAGTATATTTATGCACTTGC------TCATGATCGTGGTTTA---------------AAAGGTTCCCTTTTTTAC------GAACCTACGGA--AGTT------TTTGGTT---------------------ATGACA------GTAAATCCAGTTTAGCACTTGTGAAACGTTTAAT---TATTCGAATCTATCAACAAAATGATTTTCTTTCCGTGGC------TAATGATTCTAACAAAAATC------GATTCGTTAGTCACCACCACAACAATTT------------TTGTTATTCCCA---TTTTTATTCTCAAATGA---TATCAGAAGGTTTTGCTATTCT------TGTAGAAATTCCATTCTCGCTGCGA---TTAGTATCTTATTTC---------GA-AA---AAAAAGAAATACAAAAATCTCA------TAATTTACGCTCTATTCATTCCATTTTTCCTTTTTTAG
			AGGACAAATTCTTACATTTAAATTATGTATCAGATATACTAATACCCCATCCCATCCATATGGAAATCTTGGTTCAAATCCTTCAATGCTGGATTCAAGATGTTCCCCTTTTGCATTTCTTGCGATTCTTTCTTCATAAAT------ATCAT------AA---TTGGAATAGTTTTCCCATTACTCCA---AAGAAA------TCTA---TTTATGTTTTTTCAAAA------GAAAATAAAAGACTATTTTGGTTCCTATACAATTCTTATGTATCTGAATGTGAATTTTTATTCGTTTTTCTTCGTAAACAATCTTCTTATTTACGATTAACATCTTTTGGGCTTTTTCTTGAGCGAAGACATTTCTATGTAAAAATGGAACATC------TTCAAATGCAACATCTTATACTTATAGTAGTATGTCGTGATTA------TTTTCAAGGAACCCCAT------GGTCCTTCAAGGACCCTTTCATGCATTATGTTAGATGTCAAGGAAAGGCGGTTTTGGCTTCAAAG------GGGACTCATCTTCTGATGAAGAAATGTAAATATAATTTTGTCAATTTATGGCAATATTATTTTCACTTTTGGTATCAATCGT---------------ACAGGATCCATATAAACCAATTATCAAACTATTCTTTCTATTTTCTGGGTTATCTTTCAAGTTTACTAAAAAATTCTTCGACGGTAAGGAATCAAATGTTAGAGAATTCATTTCTAATAGATACTGTTACTAAT------AAATTGGAAACCATAGTCCCAGTTATTTTTCTTATTGGATCCTTGTCTAAAGCTCAATTTTGTACCGTATTGGGACATCCTATTAGTAAGCCAATCTGGGCGGATTTATCAGATTCTGAGATTATTGAGCGATTTGGTCGGATGTGTAGAAATCTTTCTCATTATCACAGTGGATCCTCAAAAAAACAGGGGTTGTATCAAATAAAGTATATACTTCGACTTTCGTGTGCTAGAACTTTGGCTCGTAAACATAAAAGTACAGTACGCATTTTTTTGCGAAGATTAGGTTCTGGA------TTATTAGAAGAATTCTTTACAGAAGAAGAACAAGCTCTTTCTTTGATCTT------AC--CAAAAACAAT------TCCTTTTACTTTCTATGGATC------ACATA------AAGAACGTATTTGGTATTTGGATATTATTCGTATTAATGACCTAGTG--AATC-ATTC--ATCAATGGGATTTGGGCTTATGCTT------ATTCCTACAGCAACAAAAAATATTCGTCGTATGTGGGCTTTTCCGAGTGTTTTGATGTTAAGTATAGCTATGGTGTTTTCGGGCAATTTTGCTATTCAGCAAATAAATGGAAGTTTTATCTATCAATATCTATGGTCTTGGACCATCAATAATGATTTTTCT--TTAGAATTTGGACACTTGATCGATTCACTTACTTCTATTATGTCAATATTGATTACTACTGTTGGAATCATGGTTTTTATTTATAGTGATAATTATATGTCTCACGATCAAGGATATTTGAAATTTTTTGCTTATATGAGTTTTTTTAATATTTCTATGTTGGGATTAGTTACTAGTTCCAATTTAATACAAATTTATATTTTTTGGGAACTTGTGGGAATGTGTTCGTATTTATTAATAGGTTTTTGGTTCACGCGACCAATTGCAGCAAGTGCTTGTCAAAAAGCTTTTGTA--------ACCAATCGTATAGGGGATTTTGGTTTATTATTAGGAATTTTAGGCTTTTATTGGATAACAGGTAGTTTCGAATTTCGAGATTTGTTCGAAATAATTAATAATTTGCTTC------ATAATAATGGAGTCAATTCTTTATTTGTTACTCTGTGTACCTCTTTTTTATTCCTTGGTGCAGTTGCGAAATCCGCACAATTTCCCCTTCACATATGGTTACCTGATGCTATGGAAGGACCTACGCCCATTTCGGCTCTTA
			TACACGCTGCTACTATGGTAGCAGCAGGAATTTTTCTTGTAGCTCGGCTTCTTCCTCTTTTCATAGTTATACCTTACATAACGAATTTCATTTCTTTAATAGGCATAATAACAGTACTATTAGGAGCTACTTTGGCTCTTGCTCAACGAGACATTAAAAGAAGTTTAGCTTATTCTACAATGTCTCAATTGGGTTATATTATGTTAGCTCTAGGTATGGGTTCTTATAGAGCTGCTTTATTTCATTTGATTACTCATGCCTATTCGAAAGCTTTATTGTTTTTGGGATCCGGTTCCATTATTCATTCAATGGAACCTATTGTTGGATATTCACCAGAGAAAAGTCAGAATATGGTTCTTATGGGTGGTTTAACAAGATATGTTCCAATTACAAGAATTTCTTTTTTATTAGGTACACTTTCTCTTTGTGGTATTCCGCCTCTTGCTTGTTTTTGGTCCAAAGATGAAATTCTTAAGGATAGTTGGTTATATTCCCCAATTTTCGCACTAATAGCTTCCTTCACGGCGGGATTAACTGCATTTTATATGTTTCGGATGTATTTATTAACCTTTGATGGATATTTGCGCGTTCAGTTTCAAGATTACAGTAG---------TACTAAAAATAGTTTACTTTATTCAATATCCCCGTGGGGAAAAGAAG----TACCTACGGTAGTCAATCAAAATTTCCTTTTATCAAC-------------AAT------GAAT------AATAGGGTC---------TC----TTTTTTTTC---AAAGGATACAT---------ATCA------AATTAATGAAAATGT------AAGAAATAGTATACGAT------ATTTTAGTACTAA------CTT------TAGAAATAAA-------TACACTTATACCTATCCTTATGAATCGGGCAATACTATGCTATTTCCTCTGCTTGTATTGGTACTGTTTACTTTATTCGTTGGATTAATAGGAATTAATTTTGATCAA---GGGGAACTA------GAT---------------TTTGATATATTATCGAAATGGTTAACTCCATCCACAAAATTTTTCCACCCCAATTCAAAT------GATTTCGCGGATTGGTATGATTTTTTGACAAATGCA------GTTTTTTCAGTAAGTATAGCAGTTTTGGGACTATTCATTTCATCTATTTTATATGGATCCGTTTATTCGTCTTTCCAGAATTTGGACTTAATCAACTCATTTTTA---------AAGGCGAGTCCGAAGAGAATTTTCTTGGACCGAATAAAAAATG-TGATATATAATTGGTCATATAATCGTGGTTACATAGATATTTTTTATACGAAGATTTTCACTGTGGGTATAAGAGGATTAGCCAAACTAA-TTCAGTT-----------CTTATTATACTCCTG-ATTACGAAACCAAAGATACTGATATCTTGGCAGCATTCCGAGTAACTCCTCAACCCGGAGTTCCTGCCGAAGAAGCGGGGGCTGCGGTAGCTGCCGAATCTTCTACTGGTACATGGACAACAGTGTGGACTGATGGACTTACCAGTCTTGATCGTTACAAAGGACGATGCTACCACATCGAGGCCGTTGTTGGGGAGGAAAATCAATATATTGCTTATGTAGCTTATCCTTTAGACCTTTTTGAAGAAGGTTCTGTTACTAACATGTTTACTTCCATTGTGGGTAACGTATTTGGTTTCAAAGCCCTACGAGCTCTACGTCTGGAAGATCTGCGAATTCCTCCTGCTTATTCCAAAACTTTCCAAGGCCCGCCTCACGGCATCCAGGTTGAAAGAGATAAATTGAACAAGTATGGTCGTCCCCTATTGGGATGTACTATTAAACCAAAATTGGGATTATCCGCAAAAAACTACGGTAGAGCGGTTTATGAATGTCTACGTGGTGGACTTGATTTTACCAAGGATGATGAAAACGTGAACTCACAACCTTTTATGCGTTGGAGAGACCGTTT
			CTTATTTTGCGCTGAAGCAATTTATAAAGCGCAAGCCGAAACAGGTGAAATCAAAGGACATTACTTGAATGCAACTGCGGGTACATGTGAAGAAATGATCAAAAGGGCTGTATTTGCCAGAGAATTGGGAGTTCCTATCGTAATGCATGACTACTTAACTGGGGGATTCACTGCAAATACTAGTTTGGCTCATTATTGCCGCGACAACGGCCTACTTCTTCACATCCATCGCGCAATGCATGCAGTTATTGATAGACAGAAAAATCATGGTATGCATTTCCGTGTACTAGCTAAAGCATTACGTATGTCTGGTGGGGATCATATCCACGCTGGTACAGTAGTAGGTAAGCTGGAAGGGGAACGTGAGATGACTTTGGGTTTTGTTGATTTATTACGTGATGATTATATTGAAAAAGACCGAAGTCGCGGTATTTTTTTCACTCAAGATTGGGTCTCTATGCCAGGTGTTCTGCCCGTGGCTTCAGGAGGTATTCATGTTTGGCATATGCCTGCCCTAACCGAAATTTTTGGAGATGATTCCGTACTACAGTTCGGCGGAGGGACTTTAGGGCACCCTTGGGGAAATGCACCTGGTGCAGTAGCTAATCGAGTAGCGTTAGAAGCATGTGTACAAGCTCGTAATGAGGGACGCGATCTTGCTCGTGAAGGTAATGAAATTATCCGTGAAGC-TTGCAGCT
		</sequence>
		<sequence>
			<taxon idref="Iris_rossii"/>
			TCCACACTTGAAGAA------AAAAACCTAGGGCGTATCGCTCAAATTATTGGCCCAGTACTGGATGTTGTTTTTCCTCCGGGCAAGATGCCCAATATTTATAACGCTTTGGTAGTTAAAGGTCGATATACTGTCGGTCAGCAAATTAATTTGACTTGTGAGGTACAACAATTATTAGGAAATAATCGAGTTAGAGCTGTAGCTATGAGTGCTACAGATGGTCTGACTAGAGGAATGGAAGTGATTGACACGGGAGCTCCTCTAAGCGTTCCAGTAGGCGGAGCTACTCTCGGACGAATTTTCAACGTTCTTGGAGAGCCTGTTGATAATTTAGGTCCTGTAGATACTCGTACAACATCTCCTATTCATAGATCTGCGCCTGCCTTTATACAGTTAGATACGAAATTATCTATCTTTG-----AAACAGGGATTAAGGTAGTGGATCTTTTAGCTCCTTATCGCCGTGGAGGAAAAATCGGACTATTTGGGGGGGCTGGCGTGGGTAAAACAGTACTTATCATGGAATTGATCAACAACATAGCCAAAGCTCATGGAGGTGTATCTGTATTTGGCGGAGTAGGCGAACGTACTCGTGAAGGAAATGATCTCTACATGGAAATGAAAGAATCCGGGGTAATTAATGAAAGAAATATTGCAGAATCAAAAGTAGCTCTAGTCTACGGTCAAATGAATGAACCCCCCGGAGCTCGTATGAGAGTTGGTCTGACTGCCCTAACCATGGCGGAATATTTCCGGGATGTTAATGAACAAGACGTACTTCTATTCATCGACAATATCTTTCGTTTCGTCCAAGCGGGGTCAGAAGTATCCGCCTTATTAGGAAGAATGCCTTCGGCAGTGGGTTATCAACCTACCCTTAGTACAGAAATGGGTTCTTTGCAAGAAAGAATTACTTCCACGAAAGAGGGATCTATAACTTCGATCCAAGCAGTTTATGTACCTGCGGACGATTTGACCGACCCTGCCCCTGCCACTACATTTGCACATTTAGATGCTACTACCGTACTATCAAGAGGATTAGCTGCCAAAGGTATTTATCCAGCAGTGGATCCTTTAGATTCAACGTCGACTATGTTACAACCTTGGATCGTTGGCGAGGAACATTATGAAACTGCGCAAAGAGTTAAGCAAACTTCACAACGTTACAAAGAACTTCAGGACATTATAGCTATCCTTGGGTTGGACGAATTATCCGAAGAAGATCGTTTAACTGTAGCAAGAGC-----ACGAAAAATTGAGCGTTTCTTATCACAACCCTTCTTCGTGGCAGAAGTATTTACTGGTTCTCCAGGAAAATATGTTGGTCTCACAGAAACAATTAGGGGGTTTCAGCTGATACTTTCCGGAGAATTAGACAGTCTTCCCGAGCAGGCCTTTTATTTGGTGGGTAACGTCGATGAAGCTACATGGAAGAATTACAAGGA--TATTTAG-----AAAAGGATAGATCTAGGCAGCAACCCTTCC------TATATCCGCTTCTCTTTCAGGAGTATATTTATGCACTTGC------TCATGATCGTGGTTTA---------------AAAGGTTCCCTTTTTTAC------GAACCTACGGA--AGTT------TTTGGTT---------------------ATGACA------GTAAATCCAGTTTAGCACTTGTGAAACGTTTAAT---TATTCGAATCTATCAACAAAATGATTTTCTTTCCGTGGT------TAATGATTCTAGCAAAAATC------GATTCATTAGTCACCACCACAACAATTT------------TTGTTATTCCCA---TTTTTATTCTCAAATGA---TATCAGAAGGTTTTGCCATTCT------TGTAGAAATTCCATTCTCGCTGCGA---TTAGTATCTTATTTC---------GA-AA---AAAAAGAAATACCAAAATCTCA------TAATTTACGCTCTATTCATTCCATTTTTCCTTTTTTAG
			AGGACAAATTCTTACATTTAAATTATGTATCAGATATACTAATACCCCATCCCATCCATATGGAAATCTTGGTTCAAATCCTTCAATGCTGGATTCAAGAGGTTCCCCTTTTGCATTTCTTGCAATTCTTTCTTCATAAAT------ATCAT------AA---TTGGAATAGTTTTCCCATTACTCCA---AAGAAA------TCTA---TTTATGTTTTTTCAAAA------GAAAATAAAAGACTATTTCGGTTCCTATACAATTCTTATGTATCTGAATGTGAATTTTTATTAGTTTTTCTTCGTAAACAATCTTCTTATTTACGATTAACATCTTTTGGACTTTTTCTTGAGCGAAGACATTTCTATGTAAAAATGGAACATC------TTCAAATGCAACATCTTATACTTATAGTAGTATGTCGTGATTA------TTTTCAAGGAACCCTAT------GGTCCTTCAAGGACCCTTTCATGCATTATGTTCGATGCCAAGGAAAAGCGGTTTTGGCTTCAAAG------GGGACTCATCTTCTGATGAAGAAATGGAAATCTAATTTTGTCAATTTATGGCAATATTATTTTCACTTTTGGTATCAATCGT---------------ACAGGATCCATATAAACCAATTATCAAACTATTCTTTCTATTTTCTGGGTTATCTTTCAAGTTTACTAAAAAATTCTTCGACGGTAAGGAATCAAATGTTAGAGAATTCATTTCTAATAGATACTGTTACTAAT------CAATTTGAAACCATAGTCCCAGTTATTTTTCTTATTGGATCCTTGTCTAAAGCTCAATTTTGTACCATATCGGGACATCCTATTAGTAAGCCAATCTGGGCGGATTTATCAGATTCTGAGATTATTGAGCGATTTGGTCGGATGTGTAGAAATCTTTCTCATTATCACAGTGGATCCTCAAAAAAACAGGGGTTGTATCGAATAAAGTATATACTTCGACTTTCGTGTGCTAGAACTTTGGCTCGTAAACATAAAAGTACAGTACGCACTTTTTTGCGAAGATTAGGTTATGGA------TTATTAGAAGAATTTTTTACAGAAGAAGAACAAGTTCTTTCTTTGATCTT------AC--CAAAAACAAT------TCCTTTTACTTTCTATGGATC------ACATA------AAGAACGTATTTGGTATTTGGATATTATTCGTATTAATGACCTAGTG--AATC-ATTC--ATCAATGGGATTTGGACTTATGCTT------ATTCCTACAGCAACAAAAAATATTCGTCGTATGTGGGCTTTTCCGAGTGTTTTGATGTTAAGTATAGCTATGGTGTTTTCGGCCGATTTTGCTATTCAGCAAATAAATGGAAGTTTTATCTATCAATATCTATGGTCTTGGACCATCAATAATGATTTTTCT--TTAGAATTTGGACACTTGATCGATTCACTTACTTCTATTATGTCAATATTGATTACTACTGTTGGAATCATGGTTTTTATTTATAGTGACAATTATATGTCTCACGATCAAGGATATTTGAGATTTTTTGCTTATATGAGTTTTTTTAATATTTCTATGTTGGGATTAGTTACTAGTTCCAATTTAATACAAATTTATATTTTTTGGGAACTTGTGGGAATGTGTTCGTATTTATTAATAGGTTTTTGGTTCACGCGACCAATTGCAGCAAGTGCTTGTCAAAAAGCTTTTGTA--------ACCAACCGTATAGGAGATTTTGGTTTATTATTAGGAATTTTAGGCTTTTATTGGATAACAGGTAGTTTCGAATTTCGAGATTTGTTCGAAATAATTAATAATTTGCTTC------ATAATAATGGAGTCAATTCTTTATTTGTTATTCTGTGCGCCTCTTTTTTATTCCTTGGTGCAGTTGTGAAATCCGCACAATTTCCCCTTCACATATGGTTACCCGATGCTATGGAAGGACCTACACCCATTTCGGCTCTTA
			TACACGCAGCTACTATGGTAGCAGCAGGAATTTTTCTTGTAGCTCGGCTTCTTCCTCTTTTCATAGTTATACCTTACATAATGAATTTCATTTCTTTAATAGGCATAATAACAGTACTATTAGGAGCTACTTTGGCTCTTGCTCAACGAGACATTAAAAGAAGTTTAGCTTATTCTACAATGTCTCAATTGGGTTATATTATGTTAGCTCTAGGTATAGGTTCTTATAGAGCTGCTTTATTTCATTTGATTACTCATGCCTATTCGAAAGCTTTATTGTTTTTGGGATCCGGTTCCGTTATTCATTCAATGGAACCTATTGTTGGATATTCACCGGAGAAAAGTCAGAATATGGTTCTTATGGGTGGTTTAACAAGATATGTTCCAATTACAAGAATTTCTTTTTTATTAGGTACACTTTCTCTTTGTGGTATTCCACCTCTTGCTTGTTTTTGGTCCAAAGATGAAATTCTTAAGGATAGTTGGTTATATTCCCCAATTTTCGCACTAATAGCTTCCTTCACAGCGGGATTAACTGCATTTTATATGTTTCGGATGTATTTATTAACCTTTGATGGATATTTGCGCGTTCAGTTTCAAGATTACAGTAG---------TACTAAAAATGGTTTCCTTTATTCAATATCCCCGTGGGGAAAAGAAG----TACCTATGGTAGTCAATCAAAATTTCCTTTTATCAAC-------------AAT------GAAT------AATGGGGTC---------TC----TTTTTTTTC---AAAGGATACAT---------ATAA------AATTAATGAAAATGT------AAGAAATAGTATACGAT------ATTTTAGTACTAA------CTT------TAGAAATAAA-------TACACTTATACCTATCCTTATGAATCGGACAATACTATGCTATTTCCTCTGCTTGTATTGGTACTGTTTACTTTATTCGTTGGATTAATAGGAATTAATTTTGATCAA---GGAGAAATA------GAT---------------TTTGATATATTATCGAAATGGTTAACTCCATCCACAAAATTTTTCCACCCCAATTCAAAT------GATTCCGCGGATTGGTATGATTTTTTGACAAATGCA------GTTTTTTCAGTAAGTATAGCAGTTTTGGGACTATTCATTTCATCTATTTTATATGGATCCGTTTATTCGTCTTTCCAGAATTTTGACTTAATCAACTTATTTTTA---------AAGGCGAGTCCGAAGAGAGTTTTCTTGGACCGAATAAAAAATG-TGATATATAATTGGTCATATAATCGTGGTTACATAGATATTTTTTATACGAAGATTTTCACTGTGGGTATAAGAAGATTAGCCGAACTAA-TTCAGTTTTTTGATAGACCTTATTATACTCCTG-ATTACGAAACCAAAGATACTGATATCTTGGCAGCATTCCGAGTAACTCCTCAACCCGGAGTTCCTGCTGAAGAAGCGGGGGCTGCGGTAGCTGCCGAATCTTCTACTGGTACATGGACAACAGTGTGGACTGATGGACTTACCAGTCTTGATCGTTACAAAGGACGATGCTACCACATTGAGGCCGTTGTTGGTGAGGAAAATCAATATATTGCTTATGTAGCTTATCCTTTAGACCTTTTTGAAGAAGGTTCTGTTACTAACATGTTTACTTCCATTGTGGGTAACGTATTTGGTTTCAAAGCCCTACGAGCTCTACGTCTGGAAGATCTGCGAGTTCCTCCTGCTTATTCCAAAACTTTCCAAGGCCCGCCTCACGGCATCCAGGTTGAAAGAGATAAATTGAACAAGTATGGTCGTCCCCTATTGGGATGTACTATTAAACCAAAATTGGGATTATCCGCAAAAAACTACGGTAGAGCGGTTTATGAATGTCTACGCGGTGGGCTTGATTTTACCAAGGATGATGAAAACGTGAACTCACAACCTTTTATGCGTTGGAGAGACCGTTT
			CTTGTTTTGCGCTGAAGCAATTTATAAAGCGCAAGCCGAAACAGGTGAAATCAAAGGACATTACTTGAATGCAACTGCGGGTACATGTGAAGAAATGATCAAAAGGGCTGTAGCTGCCAGAGAGTTGGGAGTTCCTATCGTAATGCATGACTACTTAACCGGGGGATTCACTGCAAATACTAGTTTGGCTCATTATTGCCGCGACAACGGCCTACTTCTTCACATCCATCGCGCAATGCATGCAGTTATTGATAGACAGAAAAATCATGGTATGCATTTCCGTGTACTAGCTAAAGCATTACGTATGTCTGGTGGAGACCATATTCACGCTGGTACAGTAGTAGGTAAACTGGAAGGGGAACGTGAGATGACTTTGGGTTTTGTTGATTTATTACGTGATGATTATATTGAAAAAGACCGAAGTCGCGGTATTTTTTTCACTCAAGATTGGGTCTCTATGCCAGGTGTTCTGCCCGTGGCTTCAGGAGGTATTCATGTTTGGCATATGCCTGCCCTAACCGAAATTTTTGGAGATGATTCCGTACTACAGTTCGGTGGAGGGACTTTAGGACACCCTTGGGGAAATGCACCCGGTGCAGTAGCTAATCGAGTAGCGTTAGAAGCATGCGTACAAGCTCGTAATGAGGGACGCGATCTTGCTCGTGAAGGTAATGAAATTATCCGTGAAGC-TTGCAAAT
		</sequence>
		<sequence>
			<taxon idref="Moraea_riparia"/>
			TCCACACTTGAAGAA------AAAAACCTAGGGCGTATCGCTCAAATTATCGGCCCAGTACTGGATGTTGTTTTTCCTCCGGGCAAGATGCCTAATATTTATAACGCCTTGGTAGTTAAGGGTCGAGATACTGCCGGTCAGCAAATTAATGTGACTTGTGAGGTACAACAATTATTAGGAAATAATCGAGTTAGAGCTGTAGCTATGAGTGCTACGGATGGTCTGACTAGAGGAATGGAAGTTATTGACACGGGAGCCCCTCTAAGTGTTCCAGTAGGTGGAGCTACTCTCGGACGAATTTTCAACGTTCTTGGGGAGCCTGTTGATAATTTAGGTCCTGTAGATACTCGTACAACATCTCCTATTCATAGATCCGCGCCTGCCTTTATCCAGTTAGATACGAAATTATCCATCTTTG-----AAACAGGGATTAAGGTAGTGGATCTTTTAGCTCCTTATCGCCGTGGAGGAAAAATCGGACTATTTGGGGGAGCTGGCGTGGGTAAAACAGTACTTATCATGGAATTGATCAACAACATAGCCAAAGCTCACGGGGGTGTATCCGTATTTGGTGGAGTAGGCGAACGCACTCGTGAAGGAAACGATCTCTACATGGAAATGAAAGAATCCGGGGTGATTAATGAAAAAAATATTGCAGAATCAAAAGTAGCTCTAGTCTATGGTCAAATGAATGAACCGCCGGGGGCTCGTATGAGAGTTGGTCTGACTGCCCTAACCATGGCGGAATATTTCCGAGATGTTAATGAACAAGACGTGCTTCTATTCATCGACAATATCTTTCGTTTCGTCCAAGCGGGGTCAGAAGTATCCGCTTTATTAGGGAGAATGCCTTCGGCGGTGGGTTATCAACCTACCCTTAGTACAGAAATGGGTTCTTTGCAAGAAAGAATTACTTCCACGAAAGAGGGATCCATAACTTCGATCCAAGCAGTTTATGTACCTGCGGACGATTTGACCGACCCCGCCCCTGCCACTACATTTGCACATTTAGATGCTACTACCGTACTATCAAGAGGATTAGCCGCCAAGGGTATTTATCCAGCAGTAGATCCCTTAGACTCAACGTCGACTATGTTACAACCTCGGATCGTTGGCGAGGAACATTATGAAACTGCGCAAAGAGTTAAGCAAACTTCACAACGTTACAAAGAACTTCAGGACATTATAGCTATCCTTGGGTTGGACGAATTATCCGAAGAGGATCGTTTAACTGTAGCAAGAGC-----ACGAAAAATTGAGCGTTTCTTATCACAACCCTTCTTCGTGGCAGAAGTATTTACCGGTTCTCCAGGGAAATATGTCGGTCTCACAGAAACAATTAGGGGGTTTCAACTGATACTTTCCGGAGAATTAGACAGTCTTCCCGAGCAGGCCTTTTATTTGGTGGGTAACATCGATGAAGCTACATGGAAGAATTACAAGGA--TATTTTG-----AAAAGGATAAATCTAGGCAACAACCCTTCC------TATATCCGCTTCTCCTTCAGGAGTATATTTATGCACTTGC------TCATGATCGCGGTTTA---------------AAAGGTTCTATTTTTTAC------GAACCTATGGA--AGTT------TTTGGTT---------------------ATGACA------GTAAATCCAGTTTAGCACTTGTGAAACGTTTAAT---TATTCGAATCTATCAACAGAATTATTTTCTTTCCGTGGT------TAATGATTTTAACAAAAATC------GATTCGTTGGTCACCACCATAACAATTT------------TTTTTATTCCCG---TTTTTATTCTCAAATGA---TATCAGAAGGTTTTGCAATTAT------TGTAGAAATTCCATTCTCGCTGCGA---TTAGCATCTTATTTT---------GA-AA---AAAAAAAAATACCAAAATCTCA------TAATTTACGATCTATTCATTCCATTTTTCCTTTTTTAG
			AGGACAAATTATTACATTTAAATTATGTATCAAATATACTAATACCCCATCCCATCCATATGGAAATCTTGGTTCAAATCCTTCAATGCCGGATTCAAGACGTTCCTCTTTTGCATTTCTTGCGATTCTTTCTTCATAAAT------ATCAT------AA----TGGAATAGTTTTCCCATTATTCCA---AAGAAA------TCCA---TTTATGTTTTTTCAAAA------GAAACTAAAAGACTATTTAGGTTCCTATACAATTCTTATGTATCTGAATGTGAATTTTTATTAGTTTTTCTTCGTAAACAATCTTCTTATTTACGATTCACCTCTTTTTGGCTTTTTCTTGAGCGAAGAAATTTCTATGTAAAAATAGAACATT------TTCAAATGCAATATCTTATACTTATAGTAGTATGTCGTGATTA------TTTTCACGGAACCCTAT------GGTCTTTCAAGGATCCTTTCATGCATTATGTTCGATGCCAAGGAAAGGCTGTTTTAGCTTCAAAA------GGAACTCATCTTCTTATGAAGAAATGGAAATATAATTTTGTCAATTTATGGCAATATTATTTTCATTTTTGGTATCAATCAT---------------ACAGGATCCATATAAACCAATTATCAAACTATTCTTTCTATTTTCTGGGTTATCTTTCAAGTTTACTAAAAAATTCTTCGACGGTAAGGAATCAAATGTTAGAGAATTTATTTCTAATAGATACTGTTACTAAG------AAATTTGAAACCCTAATTCCAGTTTTTTTTCTTATTGCATCCTTGTCTAAAGCTCAATTTTGTACCGTATCGGGGCATCCCATTAGTAAGCCGATCTGGACTGATTTATCGGATTCTGAGATTATTGAGCGATTTGGTCGGATGTGTAGAAATCTTTCTCATTATTACAGCGGATCCTCAAAAAAACAGGAGTTGTATCGAATAAAGTATATACTTCGACTTTCGTGTGCTAGAACTTTGGCTCGTAAACATAAAAGTACAGTACGCACCTTTTTGCGAAGATTAGGTTCTGGA------TTATTAGAAGAATTCTTTACAGAAGAAGAACAAGTTCTTTCTTTGATCTT------AC--CAAAAACAAT------TCCTTTTTCTTTCTATGGATC------ACATA------AAGAACGTATTTGGTATTTGGATATTATCCGTATTAATGACCTAGTG--AATC-ATTC--ATAAATGGGATTCGGACTTCTGCTT------ATTCCCACAGCAACAAAAAATCTTCGTCGTATGTGGGCTTTTCCGAGTGTTTTGATGTTAAGTATAGCTATGGTGTTTTCGGCCAATCTGGCTATTCAACAAATAAATGGAAGTTTTATCTATCAATATCTATGGTCTTGGACCATCAACAATGATTTTTCT--TTAGAATTCGGACACTTGATCGATTCACTTACTTCTATTATGTCAATATTGATTACTACTGTTGGAATTATGGTTTTTATTTATAGTGACAATTATATGTCTCACGATCAAGGATATTTGAGATTTTTTGCTTATATGAGTTTTTTTAATATTTCTATGTTGGGACTAGTAACTAGTTCCAATTTAATACAAATTTATATTTTTTGGGAACTTGTAGGAATGTGTTCATATTTATTAATAGGTTTTTGGTTCACGCGACCAATTGCAGCAAGCGCTTGTCAAAAAGCTTTTGTA--------ACCAACCGTATAGGGGATTTTGGTTTATTATTAGGAATTTTAGGTTTTTATTGGATAACAGGCAGTTTCGAATTTCGAGATTTGTTCGAAATAGTTAATAATTTGCTTC------ATAATAATGGAGTCAATTCTTTATTTGTTACTCTGTGTGCCTCTTTTTTATTCCTTGGCGCAGTTGCGAAATCTGCACAATTCCCCCTTCACATATGGTTACCCGATGCTATGGAAGGGCCCACCCCCATTTCGGCTCTTA
			TACACGCTGCTACTATGGTAGCAGCGGGAATTTTTCTTGTAGCTCGGCTTCTTCCTCTTTTCATAGTTATACCTTACATAATGAATTTTATTTCTTTAATAGGCATAATAACAGTACTATTAGGAGCTACTTTGGCTCTTGCTCAACGAGACATTAAAAGAAGTTTGGCTTATTCTACAATGTCTCAATTGGGTTATATTATGTTAGCTCTAGGTATAGGTTCTTATCGAGCTGCTTTATTTCATTTGATTACTCATGCCTATTCGAAAGCTTTATTGTTTTTGGGATCCGGATCCGTTATCCATTCAATGGAACCTGTTGTTGGATATTCACCAGAGAAAAGTCAGAATATGGTTCTTATGGGTGGTTTAACAAAATATGTTCCAATTACAAGAATTACTTTTTTATTAGGTACACTTTCTCTTTGTGGTATTCCACCTCTTGCTTGTTTTTGGTCCAAAGATGAAATTCTTAAGGATAGTTGGTTATATTCACCAATTTTCGCAATAATAGCTTCCTTCACGGCGGGATTAACTGCATTTTATATGTTTCGGATGTATTTACTAACCTTTGATGGATATTTGCGCGTTCATTTTCAAGATTACAGTAG---------TACTCAAAAAAGTTTCCTTTATTCAATATCCCCGTGGGGAAAGGAAG----TACCTATAGTAGTCAATAAGAATTTCCTTTTATCAAC-------------AAT------GAAT------AATGGGGTC---------TC----TTTTTTTTC---AAAAGATACAT---------ATCA------AATTAATGAAAATGT------AAGAAATGGTATACGAT------ATTTTAGTATTTA------TTT------TAGAAATAAA-------TACACCTATACCTATCCTTATGAATCGGACAATACTATGCTATTTCCTCTGCTTGTATTGGTACTGTTTACTTTATTCGTTGGATTAATAGGAATTAATTTTGATCAA---GGAGAAATA------GAT---------------TTTGATATATTATCGAAATGGTTAACTCCATCCACAAAATTTTTCCACCCGAATTCGAAT------GATTCCGTGGATTGGTATGATTTTTTGACAAATGCC------GTTTTTTCGGTAAGTATAGCAGTTTTGGGGCTATTCATTTCGTCTATTTTATATGGATCCGCTTATTCGTCTCTCCAAAATTTGGACTTAAAAAATTCATTTTTA---------AAGGCGAGCCCCAAGAGAATTTTCTTGGACCGAATAAGAAATT-TGATATATAATTGGTCATATAATCGTGGTTACATAGATATTTTTTATACGAAGATTTTCACTGTGGGTATAAGAAGATTAGCCGAACTAA-TTCAGTTTTTTGATAGACCTTATTATACTCCTG-ATTACGAAACCAAAGATACTGATATCTTGGCAGCATTCCGAGTAACTCCTCAACCCGGAGTTCCTCCTGAAGAAGCGGGGGCTGCGGTAGCTGCCGAATCTTCTACTGGTACATGGACAACAGTGTGGACTGACGGACTTACCAGTCTTGATCGTTACAAAGGACGATGCTACCACATCGAGGCCGTTCCTGGGGAGGAAACTCAATTTATTGCTTATGTAGCTTATCCTTTAGACCTTTTTGAAGAAGGTTCTGTTACTAACATGTTTACTTCCATTGTGGGTAATGTATTTGGTTTCAAAGCCCTACGAGCTCTACGTCTGGAAGATCTGCGAATTCCCCCTGCTTATTCCAAAACTTTCCAAGGCCCGCCTCATGGCATCCAGGTTGAAAGAGATAAATTGAACAAGTATGGTCGTCCCCTATTGGGATGTACTATTAAACCAAAATTGGGATTATCCGCAAAAAACTACGGTAGAGCAGTTTATGAATGTCTACGTGGTGGGCTTGATTTTACCAAGGATGATGAAAACGTGAACTCACAACCTTTTATGCGTTGGAGAGACCGTTT
			CTTATTTTGTGCTGAAGCGCTTTATAAAGCGCAAGCCGAAACAGGTGAAATCAAAGGACATTACTTGAACGCAACTGCGGGTACATGTGAAGACATGATGAAAAGGGCTGTATTTGCCAGAGAATTGGGAGTTCCTATCGTAATGCATGACTACTTAACCGGGGGATTCACTGCAAATACTACTTTGGCTCATTATTGCCGCGACAACGGCCTACTTCTTCACATCCACCGCGCAATGCATGCAGTTATTGATAGACAGAAAAATCA-GGTATGCATTT-CGTGT-CTAGCTAAAGCATTACGTATGTCTGGTGGAGATCATATTCAC-TCGGTACAGTAGTAGGTAAACTGGAAGGGGAACGTGAA--TACTTTGGGTTTTGTTGATTTATT-CG-GATGATTATATTGAAAAAGACCGAAGTCGCGGTATTTTTTTCACTCAAGATTGGGTCTCTATGCCAGGTGTTT--CCCGTGGCTTCAGGGG--ATTCATGTTTGGCATATGCCTGCCCTAACCGAAATCTTTGGGGATGATTCCGTACTACAGTTCG--GGGAGGACTTTAGGACACCCTTGGGGAAA-GCACC-GGTGCAGTAGCTAATGGTG----CTTAGAAGCATGTGTACAAGCTCGTAATGAGGGACGTGATCTTGCTAGTGAAGGTAATG-AATTATCCGTGAAGC-TTGCA--T
		</sequence>
		<sequence>
			<taxon idref="Dietes_grandiflora"/>
			TCCACACTTGAAGAA------AAAAACTTAGGGCGTATTGCTCAAATTATCGGCCCAGTACTGGATGTCGTTTTTCCTCCGGGCAAGATGCCTAATATTTATAATTCTTTGGTAGTTAAGGGTCGAGATACTGTCGGTCAGCAAATTAATGTGACTTGTGAGGTACAACAATTATTAGGAAATAATCGAGTTAGAGCTGTAGCTATGAGTGCTACAGATGGTCTGACTAGAGGAATGGAAGTGATTGACACGGGAGCTCCTCTAAGTGTTCCAGTAGGCGGAGCTACTCTCGGACGAATTTTCAACGTTCTTGGAGAGCCTGTTGATAATTTGGGTCCTGTAGATACTCGTACAACATCTCCTATTCATAGATCCGCGCCTGCCTTTATACAGTTAGATACGAAATTAGCTATCTTTG-----AAACAGGGATTAAGGTAGTGGATCTTTTAGCTCCTTATCGCCGTGGAGGAAAAATCGGACTATTTGGGGGAGCTGGCGTGGGTAAAACAGTACTTATCATGGAATTGATCAACAACATAGCCAAAGCTCATGGGGGTGTATCTGTATTTGGCGGAGTAGGCGAACGTACTCGTGAAGGAAATGATCTTTACATGGAAATGAAAGAATCCGGGGTGATTAATGAAAAAAATATTGCAGAATCAAAAGTAGCTCTAGTCTATGGTCAAATGAATGAACCGCCGGGAGCTCGTATGAGAGTTGGTCTGACTGCCCTAACCATGGCGGAATATTTCCGAGATGTTAATGAACAAGACGTTCTTCTATTCATCGACAATATCTTTCGTTTTGTCCAAGCGGGGTCGGAAGTATCCGCCTTATTAGGGAGAATGCCTTCGGCGGTGGGTTATCAACCTACCCTTAGTACAGAAATGGGTTCTTTGCAAGAAAGAATTACTTCCACGAAAGAGGGATCTATAACTTCGATCCAAGCAGTTTATGTACCCGCGGACGATTTGACCGACCCCGCCCCTGCCACTACATTTGCACATTTAGATGCTACTACCGTACTATCAAGAGGATTAGCCGCCAAAGGTATTTATCCAGCAGTAGATCCCTTAGATTCAACGTCGACTATGTTACAACCTCGGATCGTTGGCGAGGAACATTATGAAACTGCGCAAAGAGTTAAGCAAACTTCACAACGTTACAAAGAACTTCAGGACATTATAGCTATCCTTGGGTTGGACGAATTATCCGAAGAAGATCGTTTAACTGTAGCAAGAGC-----ACGAAAAATTGAGCGTTTCTTATCACAACCCTTCTTCGTGGCAGAAGTATTTACCGGTTCTCCAGGGAAATATGTTAGTCTCACAGAAACAATTAGGGGGTTTCAACTGATACTTTCCGGAGAATTAGACAGTCTTCCCGAGCAGGCCTTTTATTTGGTGGGTAACATCGATGAAGCTACATGGAAGAATTACAAGGA--TATTTAG-----AAAAGGATAGATCTAGGCAACAACCCTTCC------TATATCCGCTTCTCCTTCAGGAGTATATTTATGCACTTGC------TCATGATCGTGGTTTA---------------AAAGGTTCCATTTTTTAC------GAACCTATGGA--AGTT------TTTGGTT---------------------ACGACA------GTAAATCCAGTTTAGCACTTGTGAAACGTTTAAT---TATTCGAATCTATCAACAGAATTATTTTCTTTCCGTGGT------TAATGATTCTAACAAAAATC------GATTCGTTGGTCACCACCACAACAATTT------------TTTTTATTCCCG---TTTTTATTCTCAAATGA---TATCAGAGGGTTTTGCAATTAT------TGTAGAAATTCCATTCTCGCTGCGA---TTAGTATCTTATTTC---------GA-AA---AAAAAGAAATACCAAAATCTCA------TAATTTACGATCTATTCATTCCATTTTTCCTTTTTTAG
			AGGACAAATTATTACATTTAAATTATGTATCAGATATACTAATACCCCATCCCATCCATATGGAAATCTTGGTTCAAATCCTTCAATGCCGGATTCAAGACGTTCCCCTTTTGCATTTCTTGCGATTCTTTCTTCATAAAT------ATCCT------AA---TTGGAATAGTTTTCTCATTATTCCA---AAGAAA------TCCA---TTTATGTTTTTTCAAAA------GAAACTAAAAGACTATTTCGGTTCCTATACAATTCTTATGTATCTGAATGTGAATTTTTATTAGTTTTTCTTCGTAAACGATCTTCTTATTTACGATTAACATCTTTTGGGCTTTTTCTTGAGCGAAGACATTTCTATGTAAAAATGGAACATC------TTCAAATGCAACATCTTATACTTATAGTAGTATGTCGTGATTA------TTTTCACGGAACCCTAT------GGTCCTTCAAGGATCCTTTCATGCATTATGTTCGATGCCAAGGAAAGGCCGTTTTAGCTTCAAAA------GGGACTCATCTTCTGATGAAGAAATGGAAATATAATTTTGTCAATTTATGGCAATATTATTTTCACTTTTGGTATCAATCAT---------------ACAGGATCCATATAAACCAATTATCAAACTATTCTTTCTATTTTCTGGGTTATCTTTCAAGTTTACTAAAAAATTCTTCGACGGTAAGGAATCAAATGTTAGAGAATTTATTTCTAATAGATACTGTTACTAAT------AAATTTGAAACCATAGTCCCAGTTTTTTTTCTTATTGCATCCTTGTCTAAAGCTCAATTTTGTACCGTACCGGGACATCCTATTAGTAAGCCGATCTGGGCGGATTTATCGGATTCTGAGATTATTGAGCGATTTGGTCGGATGTGTAGAAATCTTTCTCATTATCACAGCGGATCCTCAAAAAAACAGGGGTTGTATCGAATAAAGTATATACTTCGACTTTCGTGTGCTAGAACTTTGGCTCGTAAACATAAAAGTACAGTACGCACTTTTTTGCGAAGATTAGGTTCTGGA------TTATTAGAAGAATTCTTTACAGAAGAAGAACAAGTTCTTTCTTTGATCTT------AC--CAAAAACAAT------TCCTTTTTCTTTCTATGGATC------ACATA------AAGAACGTATTTGGTATTTGGATATTATCCGTATTAATGACCTAGTG--AATC-ATTC--ATAAATGGGATTTGGACTTCTGCTT------ATTCCCACAACAACAAAAAATATTCGTCGTATGTGGGCTTTTCCGAGTGTTTTGATGTTAAGTATAGCTATGGTGTTTTCGGCCAATCTAGCTATTCAGCAAATAAATGGAAGTTTTATCTATCAATATCTATGGTCTTGGACCATCAACAATGATTTTTCT--TTAGAATTCGGACACTTGATCGATTCACTTACTTCTATTATGTCAATATTGATTACTACTGTTGGAATCATGGTTTTTATTTATAGTGACAATTATATGTCTCACGATCAGGGATATTTGAGATTTTTTTCTTATATGAGCTTTTTTAATATTTCTATGTTGGGACTAGTAACTAGTTCCAATTTAATACAAATTTATATTTTTTGGGAACTCGTGGGAATGTGTTCGTATTTATTAATAGGTTTTTGGTTCACGCGACCAATTGCAGCAAGTGCTTGTCAAAAAGCTTTTGTA--------ACCAACCGTATAGGGGATTTTGGTTTATTATTAGGAATTTTAGGTTTTTATTGGATAACAGGCAGTTTCGAATTTCGAGATTTGTTCGAAATAGTTAATAATTTGCTTC------ATAATAATGGAGTCAATTCTTTATTTGTTACTCTGTGTGCCTCTTTTTTATTCCTTGGTGCAGTTGCGAAATCCGCACAATTCCCCCTTCACATATGGTTACCTGATGCGATGGAAGGACCCACTCCCATTTCAGCTCTTA
[truncated: 1,561,564 more chars]
